# Supplementary material for: pyRBDome: a comprehensive computational platform for enhancing RNA-binding proteome data
Source: Life Sci Alliance. 2024 Jul 30;7(10):e202402787. doi: 10.26508/lsa.202402787 (PMC11289467; doi:10.26508/lsa.202402787)
Supplement: Supplementary file 2 [file LSA-2024-02787_TableS2.xlsx]

## Sheet: Sheet1
ID	pdb_id	chains	Peptide	Found_peptide	aaRNA_results	aaRNA_distances	BindUP_results	BindUP_distances	FTMap_results	FTMap_distances	RNABindRPlus_results	RNABindRPlus_distances	PST_PRNA_results	PST_PRNA_distances	DisoRDPbind_results	DisoRDPbind_distances
A0AV96	A0AV96_AF	A	GRLLGVCCSVDNC	139_A_grllgvccsvdnc_151_A	139_A_GRllgvccsvdnc_151_A	0	139_A_grllgvccsvdnc_151_A	1.342	139_A_grllgvCCSVDNC_151_A	0	139_A_GRlLGvccSvdnc_151_A	0	139_A_grllgvccsvdnc_151_A	2.82863	139_A_GRLLgvccsvdnc_151_A	0
A0AV96	A0AV96_AF	A	LLGVCCSVDNCRLFIGGIPKMKKRE	141_A_llgvccsvdncrlfiggipkmkkre_165_A	141_A_llgvccsvdncrlfigGipKMkkre_165_A	0	141_A_llgvccsvdncRlfiggipKmkkre_165_A	0	141_A_llgvCCSVDNCRlFiggipkmkkre_165_A	0	141_A_lLGvccSvdncRlFiGGipKmkkre_165_A	0	141_A_llgvccsvdncrlFiggipkmkkre_165_A	0	141_A_LLgvccsvdncRLFIGGIPKMKKRE_165_A	0
A0AV96	A0AV96_AF	A	LGVCCSVDNCRLF	142_A_lgvccsvdncrlf_154_A	142_A_lgvccsvdncrlf_154_A	2.84402	142_A_lgvccsvdncRlf_154_A	0	142_A_lgvCCSVDNCRlF_154_A	0	142_A_LGvccSvdncRlF_154_A	0	142_A_lgvccsvdncrlF_154_A	0	142_A_LgvccsvdncRLF_154_A	0
A0AV96	A0AV96_AF	A	LGVCCSVDNCRLFIGGIPKMKKREE	142_A_lgvccsvdncrlfiggipkmkkree_166_A	142_A_lgvccsvdncrlfigGipKMkkree_166_A	0	142_A_lgvccsvdncRlfiggipKmkkree_166_A	0	142_A_lgvCCSVDNCRlFiggipkmkkree_166_A	0	142_A_LGvccSvdncRlFiGGipKmkkree_166_A	0	142_A_lgvccsvdncrlFiggipkmkkree_166_A	0	142_A_LgvccsvdncRLFIGGIPKMKKREE_166_A	0
A0AV96	A0AV96_AF	A	GVCCSVDNCRLFIGGIPKM	143_A_gvccsvdncrlfiggipkm_161_A	143_A_gvccsvdncrlfigGipKM_161_A	0	143_A_gvccsvdncRlfiggipKm_161_A	0	143_A_gvCCSVDNCRlFiggipkm_161_A	0	143_A_GvccSvdncRlFiGGipKm_161_A	0	143_A_gvccsvdncrlFiggipkm_161_A	0	143_A_gvccsvdncRLFIGGIPKM_161_A	0
A0AV96	A0AV96_AF	A	NPGCVERVKKIRDYAFVHF	270_A_npgcvervkkirdyafvhf_288_A	270_A_npgcvervkkiRdyafvhf_288_A	0	270_A_npgcveRVKkIRDyaFvHf_288_A	0	270_A_npgcvervkkirdyaFvhf_288_A	0	270_A_npgcvervKKiRDYafvHf_288_A	0	270_A_npgcvervkkiRdYafvhf_288_A	0	270_A_npgcvervkkirdyafvhf_288_A	6.57288
A0AV96	A0AV96_AF	A	GCVERVKKIRDYAFVHFTSREDAVH	272_A_gcvervkkirdyafvhftsredavh_296_A	272_A_gcvervkkiRdyafvhftsredavh_296_A	0	272_A_gcveRVKkIRDyaFvHftsredavh_296_A	0	272_A_gcvervkkirdyaFvhftsredavh_296_A	0	272_A_gcvervKKiRDYafvHftsredavh_296_A	0	272_A_gcvervkkiRdYafvhftsredavh_296_A	0	272_A_gcvervkkirdyafvhftsredavh_296_A	2.78801
A0AV96	A0AV96_AF	A	AAQQPSYVYSCDPYTLAYYGY	339_A_aaqqpsyvyscdpytlayygy_359_A	339_A_aaQQpsYvyscdpYtLayygY_359_A	0	339_A_aaqqpsyvyscdpytlayygy_359_A	10.4304	339_A_aaqqpsyvYSCDPYTlAYygy_359_A	0	339_A_aaqqpsyvyscdpytlayygy_359_A	2.94528	339_A_aaqQPsyvyscdpytLayygy_359_A	0	339_A_aaqQpsYvyscdpytlayygy_359_A	0
A1L020	A1L020_AF	A	KTPVRGEEPVF	167_A_ktpvrgeepvf_177_A	167_A_KtpvRgeepvf_177_A	0	167_A_KTpvrgeepvf_177_A	0	167_A_kTPVRGEEPvf_177_A	0	167_A_ktpvrgeepvf_177_A	24.5443	167_A_kTpVrgeepvf_177_A	0	167_A_ktpvRgeepvf_177_A	0
A6NKH3	A6NKH3_AF	A	SQHTKYTCSFC	33_A_sqhtkytcsfc_43_A	33_A_SqhtkytcSfC_43_A	0	33_A_SQHTKYTCSFC_43_A	0	33_A_SQHTKYTCsfc_43_A	0	33_A_sQHtKYTCsFC_43_A	0	33_A_sQHTKYTCSfC_43_A	0	33_A_sqhtkytcsfc_43_A	no_data
B7ZW38	B7ZW38_AF	A	DPHSMNSRVFIGNLNTL	10_A_dphsmnsrvfignlntl_26_A	10_A_dpHsmnsrvfigNlnTL_26_A	0	10_A_dphsmnsrvfignlntl_26_A	27.0034	10_A_dphsMnsRvFiGNLntl_26_A	0	10_A_dpHsmnsRvFiGNLntl_26_A	0	10_A_dphsMnsRvFiGnlntl_26_A	0	10_A_dphsmnsrvfignlntl_26_A	no_data
B7ZW38	B7ZW38_AF	A	SRVFIGNLNTL	16_A_srvfignlntl_26_A	16_A_srvfigNlnTL_26_A	0	16_A_srvfignlntl_26_A	27.0034	16_A_sRvFiGNLntl_26_A	0	16_A_sRvFiGNLntl_26_A	0	16_A_sRvFiGnlntl_26_A	0	16_A_srvfignlntl_26_A	no_data
B7ZW38	B7ZW38_AF	A	LVVKKSDVEAI	26_A_lvvkksdveai_36_A	26_A_LvvKksdveai_36_A	0	26_A_lvvkksdveai_36_A	31.5437	26_A_lvvkKSdvEAi_36_A	0	26_A_lvvkksdveai_36_A	2.67959	26_A_lvvkksdveai_36_A	3.67066	26_A_lvvkksdveai_36_A	no_data
B7ZW38	B7ZW38_AF	A	VKKSDVEAIFSKYGKIA	28_A_vkksdveaifskygkia_44_A	28_A_vKksdveaifskYgKia_44_A	0	28_A_vkksdveaifskygkia_44_A	29.0254	28_A_vkKSdvEAifSkyGKIa_44_A	0	28_A_vkksdveaifskygkia_44_A	2.67959	28_A_vkksdveaifskygkia_44_A	3.67066	28_A_vkksdveaifskygkia_44_A	no_data
B7ZW38	B7ZW38_AF	A	KIAGCSVHKGFAFVQYDKE	42_A_kiagcsvhkgfafvqydke_60_A	42_A_KiagcSVHKGFAFvqydke_60_A	0	42_A_kiagcsvhkgfafvqydke_60_A	34.0606	42_A_KIagcSvHKGFaFvqydke_60_A	0	42_A_kiagcsvHKgFafvqydke_60_A	0	42_A_kiagcSVHKgFaFvqydke_60_A	0	42_A_kiagcsvhkgfafvqydke_60_A	no_data
B7ZW38	B7ZW38_AF	A	NKMDPHSMNSRVFIGNLNTLVVKKSDV	7_A_nkmdphsmnsrvfignlntlvvkksdv_33_A	7_A_NKMdpHsmnsrvfigNlnTLvvKksdv_33_A	0	7_A_nkmdphsmnsrvfignlntlvvkksdv_33_A	27.0034	7_A_nKmdphsMnsRvFiGNLntlvvkKSdv_33_A	0	7_A_NKmdpHsmnsRvFiGNLntlvvkksdv_33_A	0	7_A_NKMdphsMnsRvFiGnlntlvvkksdv_33_A	0	7_A_nkmdphsmnsrvfignlntlvvkksdv_33_A	no_data
C9JQI7	C9JQI7_AF	A	TKYPNKKLESVKKQVLHFTVREHPSVS	548_A_tkypnkklesvkkqvlhftvrehpsvs_574_A	548_A_tKYpNKKlESVKKqvlHFTvRehpsvs_574_A	0	548_A_tkypnkklesvkkqvlhftvrehpsvs_574_A	14.1316	548_A_tkypnkklesvkkqvlhftvrehpsvs_574_A	23.4846	548_A_tkYpnkklesvkkqvlhftvrehpsvs_574_A	0	548_A_TKypnkKlEsVKKqVlhftvRehpsvs_574_A	0	548_A_tkypnkklesvkkqvlhftvrehpsvs_574_A	31.6464
F5H284	F5H284_AF	A	GEKGFRYKGSCFHRIIP	42_A_gekgfrykgscfhriip_58_A	42_A_gekgfrykgscfHRiip_58_A	0	42_A_gekgfrykgscfhriip_58_A	8.47451	42_A_gekGFRYKGSCFHRIIP_58_A	0	42_A_GEKGFRYKGSCFHRiip_58_A	0	42_A_gekgfrykgscfhriip_58_A	3.66106	42_A_gekgfrykgscfhriip_58_A	11.1855
O00139	O00139_6BBN	E	RICVCVRKRPL	223_E_ricvcvrkrpl_233_E	223_E_ricvcvrkrpl_233_E	2.42116	223_E_RIcvcvRKRPL_233_E	0	223_E_RICvCvRKRPl_233_E	0	223_E_riCVCVRKRPL_233_E	0	223_E_rICvcvrkrpl_233_E	0	223_E_RICVCVRKRPL_233_E	0
O00148	O00148_AF	A	FGGLSIKKDEE	148_A_fgglsikkdee_158_A	148_A_fgglsikkdee_158_A	3.11156	148_A_fGGLSIKKdee_158_A	0	148_A_fGglsikKDee_158_A	0	148_A_FGGLsIkkdee_158_A	0	148_A_FGGLSIkkdee_158_A	0	148_A_fgglsikKdEE_158_A	0
O00148	O00148_AF	A	DEEVLKKNCPHVVVGTP	156_A_deevlkkncphvvvgtp_172_A	156_A_deevlkkncphvvvgTp_172_A	0	156_A_deevlkkncphvvvgTp_172_A	0	156_A_DeeVlkkncphvvvgTP_172_A	0	156_A_deevlkkncphvvvgTP_172_A	0	156_A_deevlkkncphvvvgTP_172_A	0	156_A_dEEVLKKNCPHVVVGTP_172_A	0
O00148	O00148_AF	A	FVKSVQRCMALAQLLVE	292_A_fvksvqrcmalaqllve_308_A	292_A_fvkSvqrcmalaqllve_308_A	0	292_A_fvKSVQRcMalaqllve_308_A	0	292_A_fvksvqrcmalaqllve_308_A	3.57815	292_A_fvKSVQrcmalaqllve_308_A	0	292_A_fvksvqrcmalaqllve_308_A	3.40535	292_A_FVKSVQRCMALAQLLVE_308_A	0
O00148	O00148_AF	A	LAITFVSDENDAKIL	385_A_laitfvsdendakil_399_A	385_A_laitfvsdendakil_399_A	5.37053	385_A_laitfvsdendakil_399_A	3.71824	385_A_laitfvsdendakil_399_A	3.39463	385_A_laitfvsdendakil_399_A	6.15018	385_A_laitfvsdendakil_399_A	6.44375	385_A_laitfvsdendakil_399_A	2.74674
O00267	O00267_5OHQ	A	VTRKKDNRFAVALDSEQNN	not_found	not_found	no_data	not_found	no_data	not_found	no_data	not_found	no_data	not_found	no_data	not_found	no_data
O00411	O00411_7PZP	A	PQEFVWEASHY	1021_A_pqefvweashy_1031_A	1021_A_pqefvweashy_1031_A	3.11135	1021_A_PQEFVWEasHY_1031_A	0	1021_A_pqefvweashy_1031_A	2.9826	1021_A_pqefvweashy_1031_A	9.4206	1021_A_pqefvweashy_1031_A	9.4206	1021_A_PQEFvweashy_1031_A	0
O00411	O00411_7PZP	A	HMELASRVCVVSVEKPT	405_A_hmelasrvcvvsvekpt_421_A	405_A_hmelasrvcvvsvekpt_421_A	13.929	405_A_HMeLAsRVCVVsVeKPT_421_A	0	405_A_hmelasrvcvvsvekpt_421_A	2.8921	405_A_hmelasrvcvvsvekpt_421_A	10.2795	405_A_hmelasrvcvvsvekpt_421_A	13.1507	405_A_Hmelasrvcvvsvekpt_421_A	0
O00425	O00425_6GX6	A	IPVSGPFLVKTGYAFVDCPDESWALKA	27_A_ipvsgpflvktgyafvdcpdeswalka_53_A	27_A_ipvsgpflvktgyaFvdcpdeswalka_53_A	0	27_A_ipvsgpflvktgyafvdcpdeswalka_53_A	7.65324	27_A_ipvsgpflvktgyaFvdcpdeswalka_53_A	0	27_A_ipvsgpflvktGYaFvdcpdeswalka_53_A	0	27_A_ipvsgpflvKtgyaFvdcpdeswalka_53_A	0	27_A_ipvsgpflvktgyafvdcpdeswalka_53_A	7.51827
O00425	O00425_6GX6	A	GPFLVKTGYAFVDCPDESWAL	31_A_gpflvktgyafvdcpdeswal_51_A	31_A_gpflvktgyaFvdcpdeswal_51_A	0	31_A_gpflvktgyafvdcpdeswal_51_A	7.65324	31_A_gpflvktgyaFvdcpdeswal_51_A	0	31_A_gpflvktGYaFvdcpdeswal_51_A	0	31_A_gpflvKtgyaFvdcpdeswal_51_A	0	31_A_gpflvktgyafvdcpdeswal_51_A	7.51827
O00425	O00425_6GX6	A	AHIRVPSFAAGRVIGKGGKTVNE	not_found	not_found	no_data	not_found	no_data	not_found	no_data	not_found	no_data	not_found	no_data	not_found	no_data
O00425	O00425_6GX6	A	TKITISPLQELTLYNPERTITVKGNVE	not_found	not_found	no_data	not_found	no_data	not_found	no_data	not_found	no_data	not_found	no_data	not_found	no_data
O00425	O00425_6GX6	A	ILTQVKQHQQQKALQ	not_found	not_found	no_data	not_found	no_data	not_found	no_data	not_found	no_data	not_found	no_data	not_found	no_data
O00425	O00425_6GX6	A	IPDEMAAQQNPLQ	not_found	not_found	no_data	not_found	no_data	not_found	no_data	not_found	no_data	not_found	no_data	not_found	no_data
O00425	O00425_6GX6	A	SKQKPCDLPLR	not_found	not_found	no_data	not_found	no_data	not_found	no_data	not_found	no_data	not_found	no_data	not_found	no_data
O00425	O00425_6GX6	A	AQRKIQEILTQVKQHQQQKALQSGPPQ	not_found	not_found	no_data	not_found	no_data	not_found	no_data	not_found	no_data	not_found	no_data	not_found	no_data
O00425	O00425_6GX6	A	PDEMAAQQN	not_found	not_found	no_data	not_found	no_data	not_found	no_data	not_found	no_data	not_found	no_data	not_found	no_data
O00425	O00425_6GX6	A	AHIRVPSFAAGRVIGKGGKTVNELQNL	not_found	not_found	no_data	not_found	no_data	not_found	no_data	not_found	no_data	not_found	no_data	not_found	no_data
O00425	O00425_6GX6	A	HIKQLSRFAGASI	not_found	not_found	no_data	not_found	no_data	not_found	no_data	not_found	no_data	not_found	no_data	not_found	no_data
O00425	O00425_6GX6	A	SAEVVVPRDQTPDENDQVVVK	not_found	not_found	no_data	not_found	no_data	not_found	no_data	not_found	no_data	not_found	no_data	not_found	no_data
O00442	O00442_AF	A	IRDLYVNIQ	222_A_irdlyvniq_230_A	222_A_irdlyvniq_230_A	18.8412	222_A_irdlyvniq_230_A	8.97995	222_A_irdlyvniq_230_A	4.79328	222_A_irdlyvniq_230_A	14.3188	222_A_irdlyvniq_230_A	16.9138	222_A_irdlyvniq_230_A	2.89577
O00541	O00541_AF	A	SATNYITRN	13_A_satnyitrn_21_A	13_A_satnyitRN_21_A	0	13_A_SATNYITRN_21_A	0	13_A_satnyitrn_21_A	2.80422	13_A_SATNYITRN_21_A	0	13_A_SATNYITRN_21_A	0	13_A_satnYitrn_21_A	0
O00541	O00541_AF	A	LFSTFPRTGKCHVQTIQLCRRLT	143_A_lfstfprtgkchvqtiqlcrrlt_165_A	143_A_lfstfpRtgKcHVQTiQlcRrlt_165_A	0	143_A_lFstfprTGKCHVQTiQlcrrlt_165_A	0	143_A_LfSTfprtgkchvQTiqLcRrLT_165_A	0	143_A_lfstfprtgkchvqtiqlcrrlt_165_A	8.19728	143_A_LfsTfPRtgkchvqtiqlcrrlt_165_A	0	143_A_lfstfprtgkchvqtiqlcrrlt_165_A	6.18568
O00541	O00541_AF	A	ITRNKARKKLQLSLADFRRLCILKG	18_A_itrnkarkklqlsladfrrlcilkg_42_A	18_A_itRNkarKKlQlsLadfRrlcilkg_42_A	0	18_A_ITRNKaRKKLQLSLADfRRlCilkg_42_A	0	18_A_itrnkarkklqlsladfRRlCIlkG_42_A	0	18_A_ITRNKarkklqlsladfrrlcilkG_42_A	0	18_A_ITRNKaRKKLQlsLaDfRRlCilkG_42_A	0	18_A_itrnkarkklqLSladfrrlcilkg_42_A	0
O00541	O00541_AF	A	PIVNKFREYKVFV	77_A_pivnkfreykvfv_89_A	77_A_pivnkfReyKvfv_89_A	0	77_A_PIVNKFREYKVFV_89_A	0	77_A_pivnkfreykvfv_89_A	3.68226	77_A_pivnkfreykvfv_89_A	1.34093	77_A_pivnkfreYKvFV_89_A	0	77_A_pIVNkfreykvFV_89_A	0
O00541	O00541_AF	A	KFREYKVFV	81_A_kfreykvfv_89_A	81_A_kfReyKvfv_89_A	0	81_A_KFREYKVFV_89_A	0	81_A_kfreykvfv_89_A	3.68226	81_A_kfreykvfv_89_A	1.34093	81_A_kfreYKvFV_89_A	0	81_A_kfreykvFV_89_A	0
O00566	O00566_AF	A	KATGRPECFLTIQEG	20_A_katgrpecfltiqeg_34_A	20_A_katgRpecFltiqeg_34_A	0	20_A_katgrpecfltiqeg_34_A	72.3831	20_A_katgrpeCFLTIQEg_34_A	0	20_A_katgrpecfltiqeg_34_A	18.8805	20_A_katgrpecfltiqeg_34_A	28.6944	20_A_katgrpecfltiqeg_34_A	10.4403
O00567	O00567_AF	A	RALKTRGNTPKYGLIFHSTFIGR	337_A_ralktrgntpkyglifhstfigr_359_A	337_A_RalKtRgNTpKYGlifHstfigR_359_A	0	337_A_RALKTRGNTPKYGliFhstfIGr_359_A	0	337_A_ralktrgntpkYGLiFHstfigr_359_A	0	337_A_RALKTRGNTPKYGlifhstfigr_359_A	0	337_A_RALKtRGNTPKYGLiFHsTfIGr_359_A	0	337_A_ralktrgntpkyglifhstfigr_359_A	no_data
O00567	O00567_AF	A	TRGNTPKYGLIFHSTFIGRAA	341_A_trgntpkyglifhstfigraa_361_A	341_A_tRgNTpKYGlifHstfigRaa_361_A	0	341_A_TRGNTPKYGliFhstfIGrAA_361_A	0	341_A_trgntpkYGLiFHstfigraa_361_A	0	341_A_TRGNTPKYGlifhstfigraA_361_A	0	341_A_tRGNTPKYGLiFHsTfIGraa_361_A	0	341_A_trgntpkyglifhstfigraa_361_A	no_data
O00571	O00571_4PXA	A	RSDSRGKSSFFSDRGSGSRGR	not_found	not_found	no_data	not_found	no_data	not_found	no_data	not_found	no_data	not_found	no_data	not_found	no_data
O14979	O14979_7ZIR	A	GAFGEIENIELPMDTKTNERRGFCF	not_found	not_found	no_data	not_found	no_data	not_found	no_data	not_found	no_data	not_found	no_data	not_found	no_data
O14979	O14979_7ZIR	A	IKVAQPKEVYRQQQQQQKGGRGAAA	not_found	not_found	no_data	not_found	no_data	not_found	no_data	not_found	no_data	not_found	no_data	not_found	no_data
O14979	O14979_7ZIR	A	LKGKEPPKKVFVGGLSPDT	not_found	not_found	no_data	not_found	no_data	not_found	no_data	not_found	no_data	not_found	no_data	not_found	no_data
O14979	O14979_7ZIR	A	LKGKEPPKKVFVGGLSPDTSEEQ	not_found	not_found	no_data	not_found	no_data	not_found	no_data	not_found	no_data	not_found	no_data	not_found	no_data
O14979	O14979_7ZIR	A	ESRYHQIGSGKCEIKVAQPKEVY	not_found	not_found	no_data	not_found	no_data	not_found	no_data	not_found	no_data	not_found	no_data	not_found	no_data
O14979	O14979_7ZIR	A	LKGKEPPKKVFVGGLSPDTSE	not_found	not_found	no_data	not_found	no_data	not_found	no_data	not_found	no_data	not_found	no_data	not_found	no_data
O14979	O14979_7ZIR	A	RGFCFITYT	not_found	not_found	no_data	not_found	no_data	not_found	no_data	not_found	no_data	not_found	no_data	not_found	no_data
O14979	O14979_7ZIR	A	LPMDTKTNERRGFCFITYTDEEP	not_found	not_found	no_data	not_found	no_data	not_found	no_data	not_found	no_data	not_found	no_data	not_found	no_data
O14979	O14979_7ZIR	A	FIGGLSWDTSKKD	not_found	not_found	no_data	not_found	no_data	not_found	no_data	not_found	no_data	not_found	no_data	not_found	no_data
O15042	O15042_AF	A	RARERNCGFVAFM	314_A_rarerncgfvafm_326_A	314_A_RarerncgFvafm_326_A	0	314_A_RaReRNCgFvAfm_326_A	0	314_A_RaReRNCgfvafm_326_A	0	314_A_rareRnCgfvafm_326_A	0	no_data	no_data	314_A_rarerncgFVAFM_326_A	0
O15116	O15116_AF	A	TLIGFLRSIDQFANLVLHQTVER	27_A_tligflrsidqfanlvlhqtver_49_A	27_A_tligflrsidqfanlvlhqtver_49_A	2.69736	27_A_tligflrsidqfanlvlhqtver_49_A	25.6841	27_A_TlIGflrsidqfAnlvlhQTVER_49_A	0	27_A_tligflRSIDQfanlvlhqtver_49_A	0	27_A_tligflrsidQFaNlvlhqtver_49_A	0	27_A_tligflrsidqfanlvlhqtver_49_A	3.47294
O15213	O15213_AF	A	LQTKRKKPRRYWEEETVPT	18_A_lqtkrkkprryweeetvpt_36_A	18_A_lQTKRKKPRRYWeeetvpt_36_A	0	18_A_lqtkrkkprryweeetvpt_36_A	24.5599	18_A_lqtkrkkprryweeetvpt_36_A	28.8402	18_A_lQTKRKKPRRyweeetvpt_36_A	0	18_A_LQTKRKKPRRYWEEetvpt_36_A	0	18_A_lqtkrkkprryweeetvPt_36_A	0
O15213	O15213_AF	A	LQTKRKKPRRYWEEETVPTTAGASPGP	18_A_lqtkrkkprryweeetvpttagaspgp_44_A	18_A_lQTKRKKPRRYWeeetvpttagaspgp_44_A	0	18_A_lqtkrkkprryweeetvpttagaspgp_44_A	24.5599	18_A_lqtkrkkprryweeetvpttagaspgp_44_A	28.8402	18_A_lQTKRKKPRRyweeetvpttagaspgp_44_A	0	18_A_LQTKRKKPRRYWEEetvpttagaspgp_44_A	0	18_A_lqtkrkkprryweeetvPttagaspgp_44_A	0
O15226	O15226_6SH7	B	SNPVCTLND	not_found	not_found	no_data	not_found	no_data	not_found	no_data	not_found	no_data	not_found	no_data	not_found	no_data
O15371	O15371_6YBS	x	IRLQKKFQKQFGV	not_found	not_found	no_data	no_data	no_data	not_found	no_data	not_found	no_data	not_found	no_data	not_found	no_data
O15371	O15371_6YBS	x	SSFQLVDTARTQKTAYQ	not_found	not_found	no_data	no_data	no_data	not_found	no_data	not_found	no_data	not_found	no_data	not_found	no_data
O15381	O15381_2X8A	A	VKKDSFFLDLSCEKSNPKKPITE	not_found	not_found	no_data	not_found	no_data	not_found	no_data	not_found	no_data	not_found	no_data	not_found	no_data
O15523	O15523_AF	A	TRELAVQIYEEARKFSY	273_A_trelavqiyeearkfsy_289_A	273_A_TRelavqiyeearkfsy_289_A	0	273_A_trelavQiyeearkfsy_289_A	0	273_A_TRELavQiyeEARKFSY_289_A	0	273_A_TRElavqiyeearkfsy_289_A	0	273_A_TRELaVqiYeeaRkfsy_289_A	0	273_A_TRELAVQIYEEARKFSY_289_A	0
O43143	O43143_6ID1	V	MLLREAMNDPLLE	240_V_mllreamndplle_252_V	240_V_mllReamndplle_252_V	0	no_data	no_data	240_V_MllReamndplle_252_V	0	240_V_mllreamndplle_252_V	5.3091	240_V_mllreamndplle_252_V	6.95788	240_V_mllreamndplle_252_V	8.67764
O43143	O43143_6ID1	V	NHESVQWCYDNFINYRS	637_V_nhesvqwcydnfinyrs_653_V	637_V_nhesvqwcydnfinyRs_653_V	0	no_data	no_data	637_V_nhesvqwcydnfinyrS_653_V	0	637_V_nhesvqwcydnfinyRs_653_V	0	637_V_nhesvqwcydnfINyrS_653_V	0	637_V_nhesvqwcydnfinyrs_653_V	13.6898
O43148	O43148_3EPP	A	KIKNNENKMLLKRMQALEPYPANESSK	not_found	not_found	no_data	not_found	no_data	not_found	no_data	not_found	no_data	not_found	no_data	not_found	no_data
O43175	O43175_5NZP	A	ITQGTSLKNAGNCLSPAVIVGLLKE	not_found	not_found	no_data	not_found	no_data	not_found	no_data	not_found	no_data	not_found	no_data	not_found	no_data
O43390	O43390_AF	A	RTGYTLDVTTGQRKYGGPPPDSVYS	133_A_rtgytldvttgqrkyggpppdsvys_157_A	133_A_rtgytldvttgqrkyggpppdSvys_157_A	0	133_A_rtgytldVTTGQRKygGpppdsvys_157_A	0	no_data	no_data	133_A_rtgytldvttgQRKYggPppdsvys_157_A	0	133_A_rtgytldvttgqrkyggpppdsvys_157_A	3.20011	133_A_rtgytldvttgqrkyggpppdsvys_157_A	5.93118
O43390	O43390_AF	A	YTLDVTTGQRK	136_A_ytldvttgqrk_146_A	136_A_ytldvttgqrk_146_A	2.88878	136_A_ytldVTTGQRK_146_A	0	no_data	no_data	136_A_ytldvttgQRK_146_A	0	136_A_ytldvttgqrk_146_A	3.20011	136_A_ytldvttgqrk_146_A	5.93118
O43390	O43390_AF	A	YSGVQPGIGTE	156_A_ysgvqpgigte_166_A	156_A_ysgvqpgigte_166_A	3.27509	156_A_ysgvqpGIGtE_166_A	0	no_data	no_data	156_A_ysgvqpgigte_166_A	2.62115	156_A_ysgvqpgigte_166_A	2.62115	156_A_ysgvqpgigte_166_A	3.90341
O43390	O43390_AF	A	VQPGIGTEVFVGKIPRD	159_A_vqpgigtevfvgkiprd_175_A	159_A_vqpgigtevfvgKipRd_175_A	0	159_A_vqpGIGtEvFvgKipRD_175_A	0	no_data	no_data	159_A_vqpgigtevfvgkiprd_175_A	2.62115	159_A_vqpgigtevFvGkiprd_175_A	0	159_A_vqpgigtevfvgkiprd_175_A	3.90341
O43390	O43390_AF	A	VQPGIGTEVFVGKIPRDLY	159_A_vqpgigtevfvgkiprdly_177_A	159_A_vqpgigtevfvgKipRdly_177_A	0	159_A_vqpGIGtEvFvgKipRDlY_177_A	0	no_data	no_data	159_A_vqpgigtevfvgkiprdly_177_A	2.62115	159_A_vqpgigtevFvGkiprdly_177_A	0	159_A_vqpgigtevfvgkiprdly_177_A	3.90341
O43390	O43390_AF	A	MDPLSGQNRGYAFITFCGKEAAQEA	198_A_mdplsgqnrgyafitfcgkeaaqea_222_A	198_A_MDplSGQNRGYAFitfcgkeaaqea_222_A	0	198_A_MDPLsGqnRgYaFiTfcgkeaaqea_222_A	0	no_data	no_data	198_A_mdplsgqnRgYaFitfcgkeaaqea_222_A	0	198_A_mdPlsgqnrGYafitfcgkeaaqea_222_A	0	198_A_mdplsgqnrgyafitfcgkeaaqea_222_A	4.79695
O43390	O43390_AF	A	NNRLFVGSIPKNKTK	245_A_nnrlfvgsipknktk_259_A	245_A_NnrlfvgsipKNktk_259_A	0	245_A_NnRlFvgSIPkNKtk_259_A	0	no_data	no_data	245_A_nnRlFvGSipKnktk_259_A	0	245_A_Nnrlfvgsipknktk_259_A	0	245_A_nnrlfvgsipknktk_259_A	2.84756
O43390	O43390_AF	A	NRLFVGSIPKN	246_A_nrlfvgsipkn_256_A	246_A_nrlfvgsipKN_256_A	0	246_A_nRlFvgSIPkN_256_A	0	no_data	no_data	246_A_nRlFvGSipKn_256_A	0	246_A_nrlfvgsipkn_256_A	1.33344	246_A_nrlfvgsipkn_256_A	2.87732
O43390	O43390_AF	A	DVILYHQPD	275_A_dvilyhqpd_283_A	275_A_dvilYhqpd_283_A	0	275_A_dvilYhQPd_283_A	0	no_data	no_data	275_A_dvilyhqpd_283_A	2.78066	275_A_dvilyhqpd_283_A	2.87521	275_A_dvilyhqpd_283_A	5.32195
O43390	O43390_AF	A	LYHQPDDKKKNRGFCFLEYEDHKSA	278_A_lyhqpddkkknrgfcfleyedhksa_302_A	278_A_lYhqpddkkknRgfcfleyedhKsa_302_A	0	278_A_lYhQPddkkKnRGFcFleyedHKSa_302_A	0	no_data	no_data	278_A_lyhqpddkkknRGFcFleyedHksa_302_A	0	278_A_lyhqpddkkknrgfcFleyedhksa_302_A	0	278_A_lyhqpddkkknrgfcfleYEDHKSA_302_A	0
O43390	O43390_AF	A	GFCFLEYEDHKSAAQARRR	290_A_gfcfleyedhksaaqarrr_308_A	290_A_gfcfleyedhKsaaqarRR_308_A	0	290_A_GFcFleyedHKSaaQARRR_308_A	0	no_data	no_data	290_A_GFcFleyedHksaaqaRRR_308_A	0	290_A_gfcFleyedhksaaqarrr_308_A	0	290_A_gfcfleYEDHKSAAQARRR_308_A	0
O43390	O43390_AF	A	FCFLEYEDHKSAAQARR	291_A_fcfleyedhksaaqarr_307_A	291_A_fcfleyedhKsaaqarR_307_A	0	291_A_FcFleyedHKSaaQARR_307_A	0	no_data	no_data	291_A_FcFleyedHksaaqaRR_307_A	0	291_A_fcFleyedhksaaqarr_307_A	0	291_A_fcfleYEDHKSAAQARR_307_A	0
O43390	O43390_AF	A	VEWADPVEE	323_A_vewadpvee_331_A	323_A_VEWadpvee_331_A	0	323_A_vEWADpVee_331_A	0	no_data	no_data	323_A_vewadpvee_331_A	2.93216	323_A_vewadPvee_331_A	0	323_A_VewaDPVEE_331_A	0
O43390	O43390_AF	A	EPDPEVMAKVKVLFVRNLA	331_A_epdpevmakvkvlfvrnla_349_A	331_A_epdpevmakvkvlfvrnla_349_A	3.69145	331_A_epdpevmakvkvlfvrnla_349_A	3.1919	no_data	no_data	331_A_epdpevmakvkvlfvRnla_349_A	0	331_A_epdpevmakvkvlFvRnla_349_A	0	331_A_EPDPEVMakvkvlfvrnla_349_A	0
O43390	O43390_AF	A	KSFSEFGKLERVKKLKDYAFVHF	359_A_ksfsefgklervkklkdyafvhf_381_A	359_A_ksfsefgklervkklKdyafvhf_381_A	0	359_A_ksfsefgklervkklKdyafvhf_381_A	0	no_data	no_data	359_A_ksfsefgkleRvKklkdYafvhf_381_A	0	359_A_ksfsefgklervkkLkdyaFvhf_381_A	0	359_A_ksfsefgklervkklkdyafvhF_381_A	0
O43390	O43390_AF	A	KSFSEFGKLERVKKLKDYAFVHFEDRG	359_A_ksfsefgklervkklkdyafvhfedrg_385_A	359_A_ksfsefgklervkklKdyafvhfedrg_385_A	0	359_A_ksfsefgklervkklKdyafvhfedrg_385_A	0	no_data	no_data	359_A_ksfsefgkleRvKklkdYafvhfedrg_385_A	0	359_A_ksfsefgklervkkLkdyaFvhfedrg_385_A	0	359_A_ksfsefgklervkklkdyafvhFEDRg_385_A	0
O43390	O43390_AF	A	GKLERVKKLKDYAFVHF	365_A_gklervkklkdyafvhf_381_A	365_A_gklervkklKdyafvhf_381_A	0	365_A_gklervkklKdyafvhf_381_A	0	no_data	no_data	365_A_gkleRvKklkdYafvhf_381_A	0	365_A_gklervkkLkdyaFvhf_381_A	0	365_A_gklervkklkdyafvhF_381_A	0
O43390	O43390_AF	A	KKLKDYAFVHFED	371_A_kklkdyafvhfed_383_A	371_A_kklKdyafvhfed_383_A	0	371_A_kklKdyafvhfed_383_A	0	no_data	no_data	371_A_KklkdYafvhfed_383_A	0	371_A_kkLkdyaFvhfed_383_A	0	371_A_kklkdyafvhFED_383_A	0
O43390	O43390_AF	A	AARQASRSTAYEDYYYHPPPR	421_A_aarqasrstayedyyyhpppr_441_A	421_A_AARQaSRSTaYEDYYYHpppR_441_A	0	421_A_aarqasrstayedyyyhpppr_441_A	7.76623	no_data	no_data	421_A_aarqasrstayedyyyhpPPR_441_A	0	421_A_aarQASRSTAYedyYyhpPPR_441_A	0	421_A_aarqasrstayedyyyhpppr_441_A	7.76623
O43390	O43390_AF	A	QASRSTAYEDYYYHPPPRMPPPI	424_A_qasrstayedyyyhppprmpppi_446_A	424_A_QaSRSTaYEDYYYHpppRMppPI_446_A	0	424_A_qasrstayedyyyhppprmpppi_446_A	15.5492	no_data	no_data	424_A_qasrstayedyyyhpPPRMPPPI_446_A	0	424_A_QASRSTAYedyYyhpPPRmpppI_446_A	0	424_A_qasrstayedyyyhppprmpppi_446_A	15.5492
O43390	O43390_AF	A	KSAFLCGVMKT	94_A_ksaflcgvmkt_104_A	94_A_ksaflcgvmKt_104_A	0	94_A_ksAFlCGvMKT_104_A	0	no_data	no_data	94_A_ksaflcgvmKt_104_A	0	94_A_ksaflcgvmkt_104_A	3.0936	94_A_ksaflcgvmkt_104_A	7.49132
O43583	O43583_6MS4	B	KIPRAKKKYVTRVCGLATFEIDLKEAQ	not_found	not_found	no_data	not_found	no_data	not_found	no_data	not_found	no_data	not_found	no_data	not_found	no_data
O43719	O43719_6N3D	A	DYKKKLSMQQKQLDWRPERRAGPSR	not_found	not_found	no_data	not_found	no_data	not_found	no_data	not_found	no_data	not_found	no_data	not_found	no_data
O43823	O43823_AF	A	KLPDKTVEFLQEYIVNRNKKIEKRR	424_A_klpdktveflqeyivnrnkkiekrr_448_A	424_A_klpdktveflqeyivnRnKKieKRR_448_A	0	424_A_Klpdktveflqeyivnrnkkiekrr_448_A	0	424_A_kLpDkTVEflQEYIvNRnkKIekrr_448_A	0	424_A_klpdktveflqeyivnrnkkiekrr_448_A	18.7312	424_A_klpdktveflqeyivnrnkkiekRr_448_A	0	424_A_klpdktveflqeyivnrnkkiekrr_448_A	2.95783
O43933	O43933_AF	A	GKVWIPDDLRKRLNI	410_A_gkvwipddlrkrlni_424_A	no_data	no_data	410_A_gkvwipddlrkrlni_424_A	19.0918	410_A_gKvwipddlRkRLni_424_A	0	410_A_gkvwipddlrkrlni_424_A	13.2734	no_data	no_data	410_A_Gkvwipddlrkrlni_424_A	0
O60287	O60287_AF	A	VKKLMNNHMKLICESLYASGYRLAR	124_A_vkklmnnhmkliceslyasgyrlar_148_A	124_A_vkklmnnhmkliceslyasgYRlar_148_A	0	124_A_vkklmnnhmkliceslyasgyrlar_148_A	15.9322	124_A_vkklmnnhmkliceslyasgyrlar_148_A	34.6905	124_A_vkklmnnhmkliceslyasgyrlar_148_A	3.01566	no_data	no_data	124_A_vkklmnnhmkliceslyasgyrlar_148_A	6.39973
O60287	O60287_AF	A	NFLMDLCCSLKHGINFYDASLGT	309_A_nflmdlccslkhginfydaslgt_331_A	309_A_nflmdlccslKhginfydaslgt_331_A	0	309_A_nflmdlccSLKHGinFydaslgt_331_A	0	309_A_nflmdlccslkhginfydaslgt_331_A	26.3795	309_A_nflmdlccslkhginfydaslgt_331_A	3.40676	no_data	no_data	309_A_nflmdlccslkhginfydaslgt_331_A	5.19358
O60306	O60306_6ICZ	Q	DHIKDEWEGLRKHDVCFLITVRP	547_Q_dhikdeweglrkhdvcflitvrp_569_Q	547_Q_dhikdeweglrkhdvcflitvrp_569_Q	1.32792	no_data	no_data	547_Q_dhikdeweglrkhdvcflitvrp_569_Q	13.6352	547_Q_dhikdeweglrkhdvcflitvrp_569_Q	5.3159	no_data	no_data	547_Q_dhikdeweglrkhdvcflitvRP_569_Q	0
O60306	O60306_6ICZ	Q	LDDKGRVIEDGPEPRPNLRGE	not_found	not_found	no_data	no_data	no_data	not_found	no_data	not_found	no_data	no_data	no_data	not_found	no_data
O60506	O60506_6KOR	A	LFVGSIPKS	10_A_lfvgsipks_18_A	10_A_lfvgsipks_18_A	2.51121	10_A_lfvgSIPKS_18_A	0	10_A_LFvgsipks_18_A	0	10_A_lFvGSipKs_18_A	0	10_A_lfvgsipks_18_A	19.1542	10_A_lfvgsipks_18_A	2.97537
O60506	O60506_6KOR	A	AFSQFGKLERVKKLKDYAFIHFDER	122_A_afsqfgklervkklkdyafihfder_146_A	122_A_afsqfgklervkklKdyaFihfder_146_A	0	122_A_afsqfgklervkklkdyafihfder_146_A	13.5478	122_A_afsqfgkleRvkklkdyaFiHfdeR_146_A	0	122_A_afsqfgkleRvkklkdYafiHfder_146_A	0	122_A_afsqfgklervkkLKDYaFihfder_146_A	0	122_A_afsqfgklervkklkdyafihfder_146_A	2.80942
O60506	O60506_6KOR	A	FGKLERVKKLKDYAFIHFDERDGAV	126_A_fgklervkklkdyafihfderdgav_150_A	126_A_fgklervkklKdyaFihfderdgav_150_A	0	126_A_fgklervkklkdyafihfderdgav_150_A	13.5478	126_A_fgkleRvkklkdyaFiHfdeRdgaV_150_A	0	126_A_fgkleRvkklkdYafiHfderdgav_150_A	0	126_A_fgklervkkLKDYaFihfderdgav_150_A	0	126_A_fgklervkklkdyafihfderdgav_150_A	2.80942
O60506	O60506_6KOR	A	KLERVKKLK	128_A_klervkklk_136_A	128_A_klervkklK_136_A	0	128_A_klervkklk_136_A	26.8395	128_A_kleRvkklk_136_A	0	128_A_kleRvkklk_136_A	0	128_A_klervkkLK_136_A	0	128_A_klervkklk_136_A	7.06509
O60506	O60506_6KOR	A	ERVKKLKDYAFIH	130_A_ervkklkdyafih_142_A	130_A_ervkklKdyaFih_142_A	0	130_A_ervkklkdyafih_142_A	23.9031	130_A_eRvkklkdyaFiH_142_A	0	130_A_eRvkklkdYafiH_142_A	0	130_A_ervkkLKDYaFih_142_A	0	130_A_ervkklkdyafih_142_A	2.80942
O60506	O60506_6KOR	A	RVKKLKDYA	131_A_rvkklkdya_139_A	131_A_rvkklKdya_139_A	0	131_A_rvkklkdya_139_A	24.4939	131_A_Rvkklkdya_139_A	0	131_A_RvkklkdYa_139_A	0	131_A_rvkkLKDYa_139_A	0	131_A_rvkklkdya_139_A	3.58693
O60506	O60506_6KOR	A	RVKKLKDYAFIHFDERD	131_A_rvkklkdyafihfderd_147_A	131_A_rvkklKdyaFihfderd_147_A	0	131_A_rvkklkdyafihfderd_147_A	13.5478	131_A_RvkklkdyaFiHfdeRd_147_A	0	131_A_RvkklkdYafiHfderd_147_A	0	131_A_rvkkLKDYaFihfderd_147_A	0	131_A_rvkklkdyafihfderd_147_A	2.80942
O60506	O60506_6KOR	A	VKKLKDYAFIHFDERDG	132_A_vkklkdyafihfderdg_148_A	132_A_vkklKdyaFihfderdg_148_A	0	132_A_vkklkdyafihfderdg_148_A	13.5478	132_A_vkklkdyaFiHfdeRdg_148_A	0	132_A_vkklkdYafiHfderdg_148_A	0	132_A_vkkLKDYaFihfderdg_148_A	0	132_A_vkklkdyafihfderdg_148_A	2.80942
O60506	O60506_6KOR	A	LTDVILYHQPDDK	35_A_ltdvilyhqpddk_47_A	35_A_ltdvilyhqpddK_47_A	0	35_A_ltdvilyhQPddk_47_A	0	35_A_ltdvilYhqpddk_47_A	0	35_A_ltdvilyhqpddk_47_A	2.98834	35_A_ltdvilyhqpddk_47_A	23.2735	35_A_ltdvilyhqpddk_47_A	3.62212
O60506	O60506_6KOR	A	RGFCFLEYEDHKTAAQARRRL	51_A_rgfcfleyedhktaaqarrrl_71_A	51_A_RGFcFleyedhktaaQarrrl_71_A	0	51_A_RgFcfleyedhktaAQaRRRl_71_A	0	51_A_rgFcFleyedhktaaqarrrl_71_A	0	51_A_RGFcFleyedhktaaqaRrrl_71_A	0	51_A_rgfcfleyedhktaaqarrrl_71_A	14.6614	51_A_rgfcfleyedHktaAqarrRl_71_A	0
O60506	O60506_6KOR	A	VWGNVGTVE	78_A_vwgnvgtve_86_A	78_A_vwgNVgTVE_86_A	0	78_A_vWGNVgtVE_86_A	0	78_A_vwgnvgtve_86_A	1.33411	78_A_vwgnvgtve_86_A	2.51121	78_A_vwgnvgtve_86_A	17.46	78_A_VWGNVGTve_86_A	0
O60506	O60506_6KOR	A	NRLFVGSIPKS	8_A_nrlfvgsipks_18_A	8_A_nrlfvgsipks_18_A	1.34009	8_A_nrlfvgSIPKS_18_A	0	8_A_NRLFvgsipks_18_A	0	8_A_nRlFvGSipKs_18_A	0	8_A_nrlfvgsipks_18_A	17.1945	8_A_nrlfvgsipks_18_A	2.97537
O60506	O60506_6KOR	A	QQPSVGTEIFVGKIP	not_found	not_found	no_data	not_found	no_data	not_found	no_data	not_found	no_data	not_found	no_data	not_found	no_data
O60506	O60506_6KOR	A	SGQQPSVGTEIFVGKIP	not_found	not_found	no_data	not_found	no_data	not_found	no_data	not_found	no_data	not_found	no_data	not_found	no_data
O60506	O60506_6KOR	A	DSVYSGQQPSVGTEIFVGKIPRD	not_found	not_found	no_data	not_found	no_data	not_found	no_data	not_found	no_data	not_found	no_data	not_found	no_data
O60506	O60506_6KOR	A	RSGKHIGVCISVANNRL	not_found	not_found	no_data	not_found	no_data	not_found	no_data	not_found	no_data	not_found	no_data	not_found	no_data
O60506	O60506_6KOR	A	SGQQPSVGTEIFVGKIPRDLF	not_found	not_found	no_data	not_found	no_data	not_found	no_data	not_found	no_data	not_found	no_data	not_found	no_data
O60506	O60506_6KOR	A	LTGLNRGYAFVTFCTKEAA	not_found	not_found	no_data	not_found	no_data	not_found	no_data	not_found	no_data	not_found	no_data	not_found	no_data
O60506	O60506_6KOR	A	PLTGLNRGYAFVTFC	not_found	not_found	no_data	not_found	no_data	not_found	no_data	not_found	no_data	not_found	no_data	not_found	no_data
O60506	O60506_6KOR	A	PIWDLRLMMDPLT	not_found	not_found	no_data	not_found	no_data	not_found	no_data	not_found	no_data	not_found	no_data	not_found	no_data
O60506	O60506_6KOR	A	GQQPSVGTEIFVGKIPRDLFE	not_found	not_found	no_data	not_found	no_data	not_found	no_data	not_found	no_data	not_found	no_data	not_found	no_data
O60506	O60506_6KOR	A	GQQPSVGTEIF	not_found	not_found	no_data	not_found	no_data	not_found	no_data	not_found	no_data	not_found	no_data	not_found	no_data
O60506	O60506_6KOR	A	DPLTGLNRGYAFVTFCTKEAA	not_found	not_found	no_data	not_found	no_data	not_found	no_data	not_found	no_data	not_found	no_data	not_found	no_data
O60508	O60508_6FF4	E	NGKLNIWDWKTTKLYSR	not_found	not_found	no_data	not_found	no_data	not_found	no_data	not_found	no_data	not_found	no_data	not_found	no_data
O60716	O60716_3L6Y	A	TGPHAASCFGAKKGK	not_found	not_found	no_data	not_found	no_data	not_found	no_data	not_found	no_data	not_found	no_data	not_found	no_data
O60832	O60832_7TRC	C	SAVNAICYGAKIMLPGVLRYEDGIE	304_C_savnaicygakimlpgvlryedgie_328_C	304_C_savnaicyGakimlpgvlryedgie_328_C	0	304_C_SAvnAiCYGAKiMlPGVLRyedgie_328_C	0	304_C_SAvnAIcygaKIMLPGvLRyedgie_328_C	0	304_C_SAvnAICYgakimlpGvlryedgie_328_C	0	304_C_sAvnAICYGAKIMlpgvlryedgie_328_C	0	304_C_savNAICYgAKIMLPGvlRYEDgie_328_C	0
O60841	O60841_7TQL	1	SLPKKRPIYEDKKRK	not_found	not_found	no_data	not_found	no_data	no_data	no_data	not_found	no_data	not_found	no_data	not_found	no_data
O60841	O60841_7TQL	1	DSLPKKRPI	not_found	not_found	no_data	not_found	no_data	no_data	no_data	not_found	no_data	not_found	no_data	not_found	no_data
O60861	O60861_AF	A	MKTQQLEIKLSNKTEEDIK	352_A_mktqqleiklsnkteedik_370_A	352_A_mktqqleiklsNkteedik_370_A	0	352_A_mKTqqleiklsnkteeDIK_370_A	0	352_A_mktqqleiklsnkteedik_370_A	13.9238	352_A_mktqqleiklsnkteedik_370_A	33.3211	352_A_mktqqleiklsnkteedik_370_A	15.8917	352_A_MKtqQleIKLSNKTEEdiK_370_A	0
O60869	O60869_6ZVH	i	KWAAGQNKQHSITKN	43_i_kwaagqnkqhsitkn_57_i	43_i_KWaagQNKQHsITKN_57_i	0	43_i_KWAAGQNKQHSITKN_57_i	0	43_i_kwaagqnkqHSITKn_57_i	0	43_i_KwaaGQNKQHSitkn_57_i	0	43_i_KwAAGQNkqhSitkN_57_i	0	43_i_kwaagqnkqhsitkn_57_i	8.83085
O60869	O60869_6ZVH	i	AAGQNKQHSITKNTA	45_i_aagqnkqhsitknta_59_i	45_i_aagQNKQHsITKNta_59_i	0	45_i_AAGQNKQHSITKNTA_59_i	0	45_i_aagqnkqHSITKnTa_59_i	0	45_i_aaGQNKQHSitknta_59_i	0	45_i_AAGQNkqhSitkNta_59_i	0	45_i_aagqnkqhsitknta_59_i	8.83085
O60869	O60869_6ZVH	i	GQNKQHSIT	47_i_gqnkqhsit_55_i	47_i_gQNKQHsIT_55_i	0	47_i_GQNKQHSIT_55_i	0	47_i_gqnkqHSIT_55_i	0	47_i_GQNKQHSit_55_i	0	47_i_GQNkqhSit_55_i	0	47_i_gqnkqhsit_55_i	8.83085
O75127	O75127_AF	A	LWRGRRNTPYWYFLQCK	128_A_lwrgrrntpywyflqck_144_A	128_A_lWRgRRNTpYwyflqck_144_A	0	128_A_lwrgrrNTPYWyFLQcK_144_A	0	128_A_lwrgrrntpywyFlqcK_144_A	0	128_A_lwrgrrntpywyflqck_144_A	6.04545	128_A_lwrgrrntpywyflqck_144_A	6.27474	128_A_lwrgrrntpYWYFLQCK_144_A	0
O75127	O75127_AF	A	LQAKNFELNLKTY	238_A_lqaknfelnlkty_250_A	238_A_lqaknfelNlKty_250_A	0	238_A_lqaKnFelNLKTy_250_A	0	238_A_lqaknfelnlKty_250_A	0	238_A_lqaknfelnlkty_250_A	12.3382	238_A_lqaknfelnlkty_250_A	4.88874	238_A_lqaknfelnlkty_250_A	10.3624
O75179	O75179_AF	A	GHYKFCELLIGRGAHID	1331_A_ghykfcelligrgahid_1347_A	no_data	no_data	1331_A_ghykfcelligrgahid_1347_A	53.2766	no_data	no_data	1331_A_ghykfcelligrgahid_1347_A	6.29857	no_data	no_data	1331_A_ghykfcelligrgahid_1347_A	3.16402
O75179	O75179_AF	A	VSVPSTVISRVIGRGGCNINAIREF	1730_A_vsvpstvisrvigrggcninairef_1754_A	no_data	no_data	1730_A_vsvpstvisrvigrggcninairef_1754_A	44.3441	no_data	no_data	1730_A_vsvpstvisrvigRggcniNairef_1754_A	0	no_data	no_data	1730_A_vsvpstvisrvigrggcninairef_1754_A	26.2019
O75179	O75179_AF	A	PSTVISRVIGR	1733_A_pstvisrvigr_1743_A	no_data	no_data	1733_A_pstvisrvigr_1743_A	52.568	no_data	no_data	1733_A_pstvisrvigR_1743_A	0	no_data	no_data	1733_A_pstvisrvigr_1743_A	30.9777
O75494	O75494_AF	A	RPRRSRSHSDNDRFKHRNRSFSRSK	152_A_rprrsrshsdndrfkhrnrsfsrsk_176_A	152_A_RpRRSRSHSDNDRFKHRNRSFSRSK_176_A	0	152_A_rprrsrshsdNDRFKHRNRSFSRSK_176_A	0	152_A_rprrsrshsdndrfkhrnrsfsrsk_176_A	27.3164	152_A_RPRRSRSHSDNDRFKHRNRSFSRSK_176_A	0	152_A_rpRRsrshsdndrfkhrnrsfsrsK_176_A	0	152_A_rprrsrshsdndrfkhrnrsfsrsk_176_A	8.16977
O75494	O75494_AF	A	RSEDLRREFGRYGPIVDVYVPLD	22_A_rsedlrrefgrygpivdvyvpld_44_A	22_A_RsedlrrefgrygpivDvYvpLD_44_A	0	22_A_rsedlrrefgrygpivdvyvpld_44_A	23.8539	22_A_RSEdlrrefgrygpivDVYVPLD_44_A	0	22_A_Rsedlrrefgrygpivdvyvpld_44_A	0	22_A_RsEdlrrefgrygpivdvyvpld_44_A	0	22_A_RSeDLRREFGRYGPIVDVYVPLD_44_A	0
O75494	O75494_AF	A	DLRREFGRYGPIVDVYVPLDFYT	25_A_dlrrefgrygpivdvyvpldfyt_47_A	25_A_dlrrefgrygpivDvYvpLDFYT_47_A	0	25_A_dlrrefgrygpivdvyvpldfyt_47_A	19.763	25_A_dlrrefgrygpivDVYVPLDFyt_47_A	0	25_A_dlrrefgrygpivdvyvpldfYt_47_A	0	25_A_dlrrefgrygpivdvyvpldfyt_47_A	1.33536	25_A_DLRREFGRYGPIVDVYVPLDFYT_47_A	0
O75494	O75494_AF	A	RYGPIVDVYVPLDFYTRRPRGFA	32_A_rygpivdvyvpldfytrrprgfa_54_A	32_A_rygpivDvYvpLDFYTRRpRGFa_54_A	0	32_A_rygpivdvyvpldfytrrprgfa_54_A	19.763	32_A_rygpivDVYVPLDFytrrPRGFa_54_A	0	32_A_rygpivdvyvpldfYtRRPRGFa_54_A	0	32_A_rygpivdvyvpldfytRrPrgfa_54_A	0	32_A_RYGPIVDVYVPLDFYTRRPRGFA_54_A	0
O75494	O75494_AF	A	FYTRRPRGFAYVQFEDVRDAE	45_A_fytrrprgfayvqfedvrdae_65_A	45_A_FYTRRpRGFaYvqfedvrdae_65_A	0	45_A_fytrrprgfayvqfedvrdae_65_A	19.763	45_A_FytrrPRGFaYVQfedvrdae_65_A	0	45_A_fYtRRPRGFaYvqfedvrdae_65_A	0	45_A_fytRrPrgfayvqfedvrdae_65_A	0	45_A_FYTRRPRGFAYVQFEDVRDAE_65_A	0
O75494	O75494_AF	A	RPPNTSLFVRN	6_A_rppntslfvrn_16_A	6_A_rppntslfvRn_16_A	0	6_A_rppntslfvrn_16_A	30.7459	6_A_RPPNTSlFvRN_16_A	0	6_A_RPpntSlFvRN_16_A	0	6_A_rppntslfvrn_16_A	4.0456	6_A_rPPNTSLFVRN_16_A	0
O75494	O75494_AF	A	PPNTSLFVRNVAD	7_A_ppntslfvrnvad_19_A	7_A_ppntslfvRnvad_19_A	0	7_A_ppntslfvrnvad_19_A	28.9736	7_A_PPNTSlFvRNvaD_19_A	0	7_A_PpntSlFvRNvaD_19_A	0	7_A_ppntslfvrnvad_19_A	3.11598	7_A_PPNTSLFVRNVAD_19_A	0
O75526	O75526_AF	A	VEVLLMKDRET	35_A_vevllmkdret_45_A	35_A_vevllMKDRET_45_A	0	35_A_vevLlMKDRET_45_A	0	no_data	no_data	35_A_vevllMKdReT_45_A	0	35_A_vevllmkDret_45_A	0	35_A_vevllmkdret_45_A	5.15074
O75533	O75533_6N3E	B	VVIEPLLIDEDYYARVEGREIISNL	not_found	no_data	no_data	no_data	no_data	not_found	no_data	not_found	no_data	not_found	no_data	not_found	no_data
O75533	O75533_6N3E	B	TEDRTMKSVNDQPSGNLPFLKPDDI	not_found	no_data	no_data	no_data	no_data	not_found	no_data	not_found	no_data	not_found	no_data	not_found	no_data
O75533	O75533_6N3E	B	RMALDRRNYRQLVDTTV	not_found	no_data	no_data	no_data	no_data	not_found	no_data	not_found	no_data	not_found	no_data	not_found	no_data
O75534	O75534_AF	A	FVIDNNKHTGAVS	160_A_fvidnnkhtgavs_172_A	160_A_fvidnnKHTGavs_172_A	0	160_A_fvidnnkhtgavs_172_A	98.0213	160_A_fvidnnkhtgavs_172_A	33.6233	160_A_fvidnnkhtgavs_172_A	no_data	160_A_fvidnnkhtgavs_172_A	26.4811	160_A_fvidnnkhtgavs_172_A	9.5189
O75534	O75534_AF	A	FVIDNNKHTGAVSAR	160_A_fvidnnkhtgavsar_174_A	160_A_fvidnnKHTGavsar_174_A	0	160_A_fvidnnkhtgavsar_174_A	98.0213	160_A_fvidnnkhtgavsar_174_A	33.6233	160_A_fvidnnkhtgavsar_174_A	no_data	160_A_fvidnnkhtgavsar_174_A	26.2164	160_A_fvidnnkhtgavsar_174_A	9.5189
O75534	O75534_AF	A	GVVCAMKEAFGFIERGD	188_A_gvvcamkeafgfiergd_204_A	188_A_gvvcamkeafgfiergd_204_A	2.95606	188_A_gvvcamkeafgfiergd_204_A	60.3021	188_A_gvvcamkeafgfiErgd_204_A	0	188_A_gvvcamkeafgfiergd_204_A	no_data	188_A_gvvcamkeafgfiergd_204_A	3.27544	188_A_gvvcamkeafgfiergd_204_A	23.8961
O75534	O75534_AF	A	VCAMKEAFGFI	190_A_vcamkeafgfi_200_A	190_A_vcamkeafgfi_200_A	4.06185	190_A_vcamkeafgfi_200_A	60.3021	190_A_vcamkeafgfi_200_A	1.32437	190_A_vcamkeafgfi_200_A	no_data	190_A_vcamkeafgfi_200_A	3.27544	190_A_vcamkeafgfi_200_A	28.0086
O75534	O75534_AF	A	KEAFGFIERGDVVKEIFFHYSEF	194_A_keafgfiergdvvkeiffhysef_216_A	194_A_keafgfiergdvvKeiffhysef_216_A	0	194_A_keafgfiergdvvkeiffhysef_216_A	60.525	194_A_keafgfiErgdvvkeiffhysef_216_A	0	194_A_keafgfiergdvvkeiffhysef_216_A	no_data	194_A_keafgfiergdvvkeiFfHySef_216_A	0	194_A_keafgfiergdvvkeiffhysef_216_A	26.0185
O75534	O75534_AF	A	IERGDVVKEIFFHYSEF	200_A_iergdvvkeiffhysef_216_A	200_A_iergdvvKeiffhysef_216_A	0	200_A_iergdvvkeiffhysef_216_A	60.525	200_A_iErgdvvkeiffhysef_216_A	0	200_A_iergdvvkeiffhysef_216_A	no_data	200_A_iergdvvkeiFfHySef_216_A	0	200_A_iergdvvkeiffhysef_216_A	26.0185
O75534	O75534_AF	A	IERGDVVKEIFFHYSEFKG	200_A_iergdvvkeiffhysefkg_218_A	200_A_iergdvvKeiffhysefkg_218_A	0	200_A_iergdvvkeiffhysefkg_218_A	60.525	200_A_iErgdvvkeiffhysefkg_218_A	0	200_A_iergdvvkeiffhysefkg_218_A	no_data	200_A_iergdvvkeiFfHySefkg_218_A	0	200_A_iergdvvkeiffhysefkg_218_A	26.0185
O75534	O75534_AF	A	ERGDVVKEIFF	201_A_ergdvvkeiff_211_A	201_A_ergdvvKeiff_211_A	0	201_A_ergdvvkeiff_211_A	60.525	201_A_Ergdvvkeiff_211_A	0	201_A_ergdvvkeiff_211_A	no_data	201_A_ergdvvkeiFf_211_A	0	201_A_ergdvvkeiff_211_A	26.0185
O75534	O75534_AF	A	RGDVVKEIFFHYSEFKG	202_A_rgdvvkeiffhysefkg_218_A	202_A_rgdvvKeiffhysefkg_218_A	0	202_A_rgdvvkeiffhysefkg_218_A	62.7478	202_A_rgdvvkeiffhysefkg_218_A	1.3303	202_A_rgdvvkeiffhysefkg_218_A	no_data	202_A_rgdvvkeiFfHySefkg_218_A	0	202_A_rgdvvkeiffhysefkg_218_A	26.0185
O75534	O75534_AF	A	IEKLLTSYGFIQCSE	30_A_ieklltsygfiqcse_44_A	30_A_iekllTsygfiqcse_44_A	0	30_A_ieklltsygfiqcse_44_A	112.464	30_A_ieklltsygfiqcse_44_A	49.0681	30_A_ieklltsygfiqcse_44_A	no_data	30_A_iekllTSygfiqcse_44_A	0	30_A_ieklltsygfiqcse_44_A	3.43422
O75534	O75534_AF	A	AAMRDGFGFIKCVDRDV	354_A_aamrdgfgfikcvdrdv_370_A	354_A_aamRdgfgFikcvdrdv_370_A	0	354_A_aamrdgfgfikcvdrdv_370_A	15.4262	354_A_aamrdgfgfikcvdrdv_370_A	6.26818	354_A_aamrdgfgfikcvdrdv_370_A	no_data	354_A_aamrdgfgfikcvdrdv_370_A	27.2408	354_A_aamrdgfgfikcvdrdv_370_A	19.8762
O75534	O75534_AF	A	QCSERQARLFFHCSQYNGNLQDLKV	41_A_qcserqarlffhcsqyngnlqdlkv_65_A	41_A_qcserqarlffhcsqynGNlQdlkv_65_A	0	41_A_qcserqarlffhcsqyngnlqdlkv_65_A	105.366	41_A_qcserqarlffhcsqyngnlqdlkv_65_A	40.4481	41_A_qcserqarlffhcsqyngnlqdlkv_65_A	no_data	41_A_qcserqarlffHCSqyngnlqdlkv_65_A	0	41_A_qcserqarlffhcsqyngnlqdlkv_65_A	3.5779
O75534	O75534_AF	A	CSERQARLFFHCSQYNGNL	42_A_cserqarlffhcsqyngnl_60_A	42_A_cserqarlffhcsqynGNl_60_A	0	42_A_cserqarlffhcsqyngnl_60_A	111.593	42_A_cserqarlffhcsqyngnl_60_A	46.6001	42_A_cserqarlffhcsqyngnl_60_A	no_data	42_A_cserqarlffHCSqyngnl_60_A	0	42_A_cserqarlffhcsqyngnl_60_A	3.5779
O75534	O75534_AF	A	AEDGIIAYDDCGVKLTIAFQA	454_A_aedgiiayddcgvkltiafqa_474_A	454_A_aedgiiayddcgvkltiafqa_474_A	6.94499	454_A_aedgiiayddcgvkltiafqa_474_A	6.2884	454_A_aedgiiayddcgvkltiafqa_474_A	6.2884	454_A_aedgiiayddcgvkltiafqa_474_A	no_data	454_A_aedgiiayddcgvkltiafqa_474_A	22.9054	454_A_aedgiiayddcgvkltiafqa_474_A	34.6633
O75534	O75534_AF	A	RLLGYVATLKDNFGFIETANHDKEI	518_A_rllgyvatlkdnfgfietanhdkei_542_A	518_A_RllgyvatlKdnfgfietanhdkei_542_A	0	518_A_Rllgyvatlkdnfgfietanhdkei_542_A	0	518_A_rllgYvATLkdnfgFietanhDKEI_542_A	0	518_A_rllgyvatlkdnfgfietanhdkei_542_A	no_data	518_A_rllgyvatlkdnfgfietanhdkei_542_A	7.83778	518_A_rllgyvatlkdnfgfietanhdkei_542_A	2.97909
O75534	O75534_AF	A	AYNITPLRRATVECVKDQFGFINYEVG	667_A_aynitplrratvecvkdqfgfinyevg_693_A	667_A_aynitplrRatvecvkdqfgfinyevg_693_A	0	667_A_aynitplrratvecvkdqfgfinyevg_693_A	21.2199	667_A_ayniTPlrratvecvkdqfgfinyevg_693_A	0	667_A_aynitplrratvecvkdqfgfinyevg_693_A	no_data	667_A_aynitplrratvecvkdqfgfinyevg_693_A	12.0014	667_A_aynitplrratvecvkdqfgfinyevg_693_A	2.77185
O75534	O75534_AF	A	RRATVECVKDQFGFINYEVGDSK	674_A_rratvecvkdqfgfinyevgdsk_696_A	674_A_rRatvecvkdqfgfinyevgdsk_696_A	0	674_A_rratvecvkdqfgfinyevgdsk_696_A	31.2702	674_A_rratvecvkdqfgfinyevgdsk_696_A	2.83566	674_A_rratvecvkdqfgfinyevgdsk_696_A	no_data	674_A_rratvecvkdqfgfinyevgdsk_696_A	12.0014	674_A_rratvecvkdqfgfinyevgdsk_696_A	2.77185
O75534	O75534_AF	A	ATVECVKDQFGFINYEVGDSKKL	676_A_atvecvkdqfgfinyevgdskkl_698_A	676_A_atvecvkdqfgfinyevgdskkl_698_A	1.3262	676_A_atvecvkdqfgfinyevgdskkl_698_A	33.8442	676_A_atvecvkdqfgfinyevgdskkl_698_A	3.33916	676_A_atvecvkdqfgfinyevgdskkl_698_A	no_data	676_A_atvecvkdqfgfinyevgdskkl_698_A	12.0014	676_A_atvecvkdqfgfinyevgdskkl_698_A	1.32774
O75534	O75534_AF	A	FGFINYEVGDSKKLFFHVKEVQDGIEL	685_A_fgfinyevgdskklffhvkevqdgiel_711_A	685_A_fgfinyevgdskklFfHvkevqdgiel_711_A	0	685_A_fgfinyevgdskklffhvkevqdgiel_711_A	31.4534	685_A_fgfinyevgdskklffhvkevqdgiel_711_A	3.33235	685_A_fgfinyevgdskklffhvkevqdgiel_711_A	no_data	685_A_fgfinyevgdskklffhvkevqdgiel_711_A	7.17372	685_A_fgfinyevgdskklFfhvkeVQDGIEL_711_A	0
O75534	O75534_AF	A	VGDSKKLFFHV	692_A_vgdskklffhv_702_A	692_A_vgdskklFfHv_702_A	0	692_A_vgdskklffhv_702_A	33.8442	692_A_vgdskklffhv_702_A	3.33916	692_A_vgdskklffhv_702_A	no_data	692_A_vgdskklffhv_702_A	13.0023	692_A_vgdskklFfhv_702_A	0
O75534	O75534_AF	A	QRTGKCSACNVWRVCEG	725_A_qrtgkcsacnvwrvceg_741_A	725_A_QRTGKcsacNvwrvceg_741_A	0	725_A_qrtgkcsacnvwrvceg_741_A	20.1859	725_A_QrtgkcsaCNvWrvceg_741_A	0	725_A_qrtgkcsacnvwrvceg_741_A	no_data	725_A_qrtgkcsacnvwrvceg_741_A	11.6085	725_A_QRTGKCSACnVwrvceg_741_A	0
O75569	O75569_AF	A	IPVYECERSDV	49_A_ipvyecersdv_59_A	49_A_ipvyecersdv_59_A	3.44037	49_A_IPvYeCerSdv_59_A	0	49_A_ipvyecersdv_59_A	4.92487	49_A_ipvyecersdv_59_A	2.61304	49_A_iPVYecersdv_59_A	0	49_A_ipvyecersdv_59_A	no_data
O75683	O75683_AF	A	LAKKICSHSAP	14_A_lakkicshsap_24_A	14_A_lakKicsHsap_24_A	0	14_A_LAKKICSHSAP_24_A	0	14_A_lakkicshsap_24_A	37.8605	14_A_laKKiCsHSaP_24_A	0	14_A_lakkicshsap_24_A	3.02004	14_A_lakkicshsap_24_A	23.9906
O75683	O75683_AF	A	VEATPEGACTEPREPPG	181_A_veatpegactepreppg_197_A	181_A_veatpegactepreppg_197_A	5.98911	181_A_veatpegactepreppg_197_A	7.58914	181_A_veatpegactepreppg_197_A	21.8281	181_A_veatpegactepreppg_197_A	38.0245	181_A_veatpegactepreppG_197_A	0	181_A_VEATPEGACTEPREPPG_197_A	0
O75691	O75691_F	F	SRIAKLEAAYSPRNPLKRT	not_found	no_data	no_data	no_data	no_data	not_found	no_data	not_found	no_data	no_data	no_data	not_found	no_data
O75817	O75817_6AHU	G	PRRPNDIYVNMKTDFKAQLARCQKL	31_G_prrpndiyvnmktdfkaqlarcqkl_55_G	31_G_prrpndiyvnmKtdfKaqlaRcqkl_55_G	0	31_G_pRRPndIYVNMKtdfkAQlARcqKL_55_G	0	31_G_PrrPNDIYVNMktdfkaqlARCqKL_55_G	0	31_G_PRRpndiYvNMKTDFKAqlARcqkl_55_G	0	31_G_PRRpNdIYVNMKTDFKAQLARcQKL_55_G	0	31_G_prrpNDiyvnmktdfkaqlarcqkl_55_G	0
O75821	O75821_6YBS	o	AKDKTTGQSKGFAFISFHRREDAAR	271_o_akdkttgqskgfafisfhrredaar_295_o	271_o_aKdKtTGQsKGFAFisfhrredaar_295_o	0	271_o_akdkttgqskgfafiSfHrRedaar_295_o	0	271_o_AkdkttgqSKGFaFISfhrreDaaR_295_o	0	271_o_AKDKTTgQSKGFaFisfhrredaar_295_o	0	271_o_AKdkttgqSKGFaFISfhrredaar_295_o	0	271_o_akdkttgqskgfafisfhrredaar_295_o	no_data
O75821	O75821_6YBS	o	KDKTTGQSKGFAFISFHRR	272_o_kdkttgqskgfafisfhrr_290_o	272_o_KdKtTGQsKGFAFisfhrr_290_o	0	272_o_kdkttgqskgfafiSfHrR_290_o	0	272_o_kdkttgqSKGFaFISfhrr_290_o	0	272_o_KDKTTgQSKGFaFisfhrr_290_o	0	272_o_KdkttgqSKGFaFISfhrr_290_o	0	272_o_kdkttgqskgfafisfhrr_290_o	no_data
O75822	O75822_3BPJ	A	NSLTVLCSEKQKQ	201_A_nsltvlcsekqkq_213_A	201_A_nsltvlcsekqkq_213_A	no_data	201_A_nsltvlcsekqkq_213_A	17.2514	201_A_nsLtvlcsekqkq_213_A	0	201_A_nsltvlcsekqkq_213_A	no_data	201_A_NslTVlcsekqkq_213_A	0	201_A_nsltvlcsekqkq_213_A	no_data
O75822	O75822_3BPJ	A	KKKKGVVPGGGLKATMK	not_found	not_found	no_data	not_found	no_data	not_found	no_data	not_found	no_data	not_found	no_data	not_found	no_data
O75822	O75822_3BPJ	A	VVPGGGLKA	not_found	not_found	no_data	not_found	no_data	not_found	no_data	not_found	no_data	not_found	no_data	not_found	no_data
O76021	O76021_AF	A	AKLRLLSSF	144_A_aklrllssf_152_A	144_A_aklrllssf_152_A	3.23182	144_A_AKLRlLSSF_152_A	0	144_A_aklrllssf_152_A	1.32839	144_A_aklrllssf_152_A	no_data	144_A_aKlrlLsSf_152_A	0	144_A_aklrllssf_152_A	11.6361
O76021	O76021_AF	A	GRHFYQRKKVPVSVNLL	170_A_grhfyqrkkvpvsvnll_186_A	170_A_gRhfYQRKkvpvsvNll_186_A	0	170_A_GRHfYQRKKVPVSvNLL_186_A	0	170_A_grhfYqRKKVPVsvnll_186_A	0	170_A_grhfyqrkkvpvsvnll_186_A	no_data	170_A_GRHfYQRKKVPvsvnll_186_A	0	170_A_grhfyqrkkvpvsvnll_186_A	5.86795
O76021	O76021_AF	A	GRHFYQRKKVPVSVNLLSKNLSREI	170_A_grhfyqrkkvpvsvnllsknlsrei_194_A	170_A_gRhfYQRKkvpvsvNllsKnlsRei_194_A	0	170_A_GRHfYQRKKVPVSvNLLSKNlSREi_194_A	0	170_A_grhfYqRKKVPVsvnllsknlsrei_194_A	0	170_A_grhfyqrkkvpvsvnllsknlsrei_194_A	no_data	170_A_GRHfYQRKKVPvsvnllsKnlsrei_194_A	0	170_A_grhfyqrkkvpvsvnllsknlsrei_194_A	5.86795
O76021	O76021_AF	A	SKNLSREINDCIGGTVLNISK	187_A_sknlsreindciggtvlnisk_207_A	187_A_sKnlsReindciggtvlnisK_207_A	0	187_A_SKNlSREiNDCIGGTVlNISK_207_A	0	187_A_sknlsreindcigGTVLNisk_207_A	0	187_A_sknlsreindciggtvlnisk_207_A	no_data	187_A_sKnlsreindciggtvlnISK_207_A	0	187_A_sknlsreindciggtvlnisk_207_A	2.80586
O76021	O76021_AF	A	KNLSREIND	188_A_knlsreind_196_A	188_A_KnlsReind_196_A	0	188_A_KNlSREiND_196_A	0	188_A_knlsreind_196_A	2.9717	188_A_knlsreind_196_A	no_data	188_A_Knlsreind_196_A	0	188_A_knlsreind_196_A	14.9042
O76021	O76021_AF	A	SVKLLFVKTEKSAALPIFSSF	247_A_svkllfvkteksaalpifssf_267_A	247_A_svkllfvkteksaalpifssF_267_A	0	247_A_SvKLlFvKTEKSAALPIFSSF_267_A	0	247_A_SVKllfvktEksaalpiFSSF_267_A	0	247_A_svkllfvkteksaalpifssf_267_A	no_data	247_A_svkLlFvKtekSAALPifssf_267_A	0	247_A_svkllfvkteksaalPIFSSF_267_A	0
O76021	O76021_AF	A	FSSFVSNWDEATKRS	264_A_fssfvsnwdeatkrs_278_A	264_A_fssFvsnwdeatkrs_278_A	0	264_A_FSSFVSNWDEATKRS_278_A	0	264_A_FSSFVSNWdeatkrs_278_A	0	264_A_fssfvsnwdeatkrs_278_A	no_data	264_A_fssfvsnwdeatKrs_278_A	0	264_A_FSSFVSNWDeaTKRs_278_A	0
O76021	O76021_AF	A	KKPEAKFFTTP	456_A_kkpeakffttp_466_A	456_A_KKpeaKFFtTp_466_A	0	456_A_kkpeakffttp_466_A	14.4211	456_A_kkpeakffttp_466_A	28.4592	456_A_kkpeakffttp_466_A	no_data	456_A_Kkpeakffttp_466_A	0	456_A_kkpeakffttp_466_A	31.0025
O76021	O76021_AF	A	PEAKFFTTP	458_A_peakffttp_466_A	458_A_peaKFFtTp_466_A	0	458_A_peakffttp_466_A	14.4211	458_A_peakffttp_466_A	28.4592	458_A_peakffttp_466_A	no_data	458_A_peakffttp_466_A	1.33237	458_A_peakffttp_466_A	31.0025
O76021	O76021_AF	A	LWKIPSKELRVRLTLPHSI	70_A_lwkipskelrvrltlphsi_88_A	70_A_lwkipSKElRvrltlphsi_88_A	0	70_A_LWKIPSKELRVRLTLPHSI_88_A	0	70_A_lWkipskelRvrltlphsI_88_A	0	70_A_lwkipskelrvrltlphsi_88_A	no_data	70_A_lwkipskElRvrltlphsi_88_A	0	70_A_lwkIPSKELrvrltlphsi_88_A	0
O76021	O76021_AF	A	SKELRVRLTLPHSIRSD	75_A_skelrvrltlphsirsd_91_A	75_A_SKElRvrltlphsirsd_91_A	0	75_A_SKELRVRLTLPHSIRSD_91_A	0	75_A_skelRvrltlphsIRSd_91_A	0	75_A_skelrvrltlphsirsd_91_A	no_data	75_A_skElRvrltlphsirsd_91_A	0	75_A_SKELrvrltlphsirsd_91_A	0
O76087	O76087_AF	A	RGRSTYYWPRPRRYV	4_A_rgrstyywprprryv_18_A	4_A_RgRSTYYWpRpRRYV_18_A	0	4_A_RgRstyywprprryv_18_A	0	4_A_rgrSTYYWPRPRRYV_18_A	0	4_A_RGRSTYYWPRPrryv_18_A	0	4_A_RGRSTYYWPRPrryv_18_A	0	4_A_RGRstyywprprryv_18_A	0
O94832	O94832_AF	A	FHGVKTMRDYGKHVKWPSPPKVLRR	747_A_fhgvktmrdygkhvkwpsppkvlrr_771_A	747_A_fHgvKTMRdygKHvKwpsppKVlrR_771_A	0	747_A_FHGVKTMRDYGKHVKWPSPPKVLRR_771_A	0	no_data	no_data	747_A_fhgvktmrdygkhvkwpsppkvlrr_771_A	80.378	no_data	no_data	747_A_FHGVKTMRDYGKHVKWPSPPKVLRR_771_A	0
O95478	O95478_AF	A	KRMVTKVCFVGDGFTRKPPKY	147_A_krmvtkvcfvgdgftrkppky_167_A	147_A_KRMvtkvcfvgdgfTRKpPKY_167_A	0	147_A_KRMvTKVcFVGDGFTRKPPKY_167_A	0	147_A_krmvtkvcFVGDGFTRKppkY_167_A	0	147_A_Krmvtkvcfvgdgftrkppky_167_A	0	147_A_KrMvTKvcfvgdgFtRKPPKY_167_A	0	147_A_KRMVTKVCFVGDGftrkppky_167_A	0
O95478	O95478_AF	A	RMVTKVCFVGDGF	148_A_rmvtkvcfvgdgf_160_A	148_A_RMvtkvcfvgdgf_160_A	0	148_A_RMvTKVcFVGDGF_160_A	0	148_A_rmvtkvcFVGDGF_160_A	0	148_A_rmvtkvcfvgdgf_160_A	1.33372	148_A_rMvTKvcfvgdgF_160_A	0	148_A_RMVTKVCFVGDGf_160_A	0
O95478	O95478_AF	A	PPKYERFIRPMGLRFKKAHVT	164_A_ppkyerfirpmglrfkkahvt_184_A	164_A_pPKYeRfiRpMglRfkKaHvT_184_A	0	164_A_PPKYERFIRPMGLRFKKAHvT_184_A	0	164_A_ppkYERFIRpmglrFKKAHvt_184_A	0	164_A_ppkyerfirpmglrfkkahvt_184_A	2.71537	164_A_PPKYERfIRPMGLrfkKahvt_184_A	0	164_A_ppkyerfirpmglrfkkahvt_184_A	2.71537
O95478	O95478_AF	A	VTHPELKATFCLPILGVKKNP	183_A_vthpelkatfclpilgvkknp_203_A	183_A_vTHpELKatfclpilgvkKNp_203_A	0	183_A_vTHPELKATFClPiLGVKKNP_203_A	0	183_A_vthPelkatfClpilGVKKNP_203_A	0	183_A_vthpelkatfclpilgvkknp_203_A	3.46252	183_A_vthpelkatFclpilgvkknp_203_A	0	183_A_vthpelkatfclpilgvkknp_203_A	3.07437
O95628	O95628_AF	A	KNLVFVVGL	108_A_knlvfvvgl_116_A	108_A_knlvfvvgl_116_A	3.41687	108_A_knlvfvvgl_116_A	6.8393	108_A_KNLvFVVgl_116_A	0	108_A_KnlvFvvgl_116_A	0	no_data	no_data	108_A_KNLVFVVGL_116_A	0
O95707	O95707_6AHR	D	VVLEYFTRH	not_found	not_found	no_data	not_found	no_data	not_found	no_data	not_found	no_data	not_found	no_data	not_found	no_data
O95758	O95758_AF	A	PHLRSQPVYIQYSNHRE	119_A_phlrsqpvyiqysnhre_135_A	119_A_pHlRSqPvYiQysNhre_135_A	0	119_A_pHlrSQPvYiQYsNHre_135_A	0	119_A_phlrsqpvyiqysnhre_135_A	5.60622	119_A_phlrsqpvyiQYSNHRe_135_A	0	119_A_phlrsqpvyiqysnhre_135_A	2.7396	119_A_phlrsqpvyiqysnhre_135_A	no_data
O95758	O95758_AF	A	FTKNNQFQALLQYADPVNAHY	214_A_ftknnqfqallqyadpvnahy_234_A	214_A_FTKNNQFQallqyadpvnahy_234_A	0	214_A_ftknnqfqallqyadpvnahy_234_A	2.98396	214_A_ftknnqfqallqyadpvNahY_234_A	0	214_A_ftknnqfqallqyadpvnahy_234_A	12.5166	214_A_ftknnqfqallqyadpvnahy_234_A	5.53643	214_A_ftknnqfqallqyadpvnahy_234_A	no_data
O95758	O95758_AF	A	YGKVLRATLSKHQAVQLPREGQE	421_A_ygkvlratlskhqavqlpregqe_443_A	421_A_ygkvlRaTlsKHqavQlpRegqe_443_A	0	421_A_ygkvlratlskhqavqlpregqe_443_A	21.5969	421_A_ygkvlratlskhqavqlpregqe_443_A	7.06187	421_A_ygkvlratlskhqavqlpregqe_443_A	33.6435	421_A_ygkvlratlskhqavqlpregqe_443_A	7.82859	421_A_ygkvlratlskhqavqlpregqe_443_A	no_data
O95758	O95758_AF	A	KVLRATLSK	423_A_kvlratlsk_431_A	423_A_kvlRaTlsK_431_A	0	423_A_kvlratlsk_431_A	21.5969	423_A_kvlratlsk_431_A	7.06187	423_A_kvlratlsk_431_A	33.6435	423_A_kvlratlsk_431_A	7.82859	423_A_kvlratlsk_431_A	no_data
O95758	O95758_AF	A	CSVKAFKFFQKDRKMAL	500_A_csvkafkffqkdrkmal_516_A	500_A_csvkafkffQKdrkmal_516_A	0	500_A_csvkafkffqkdrkmal_516_A	15.7018	500_A_csvkafkfFqkdrkmaL_516_A	0	500_A_csvkafkffqkdrkmal_516_A	14.6973	500_A_csvkafkffqkdrkmal_516_A	12.7104	500_A_csvkafkffqkdrkmal_516_A	no_data
O95758	O95758_AF	A	SRVLHLRKIPCDVTEAEIISL	58_A_srvlhlrkipcdvteaeiisl_78_A	58_A_srvlhlrkipcdvteaeiisl_78_A	2.737	58_A_srvlHlRKipcdvtEAeiisl_78_A	0	58_A_srvlhlrkipcdvTEAeiisl_78_A	0	58_A_SRVlHlRKipcdvteaeiisl_78_A	0	58_A_srvlHlRKIpCDvteaeiisl_78_A	0	58_A_srvlhlrkipcdvteaeiisl_78_A	no_data
O95822	O95822_4F0X	A	AMDELLRRAVPPTPAYE	39_A_amdellrravpptpaye_55_A	39_A_amdellrravpptpaye_55_A	21.9425	39_A_amdellrravpptPaye_55_A	0	39_A_amdellrravPPTPaye_55_A	0	39_A_amdellrravpptpaye_55_A	32.1411	39_A_amdellrravpptpaye_55_A	10.5295	39_A_amdellrravpptpaye_55_A	2.86813
O95900	O95900_AF	A	INHPLVCGPAFAH	76_A_inhplvcgpafah_88_A	76_A_iNhplvcgpafah_88_A	0	76_A_INHPlvCgpAFaH_88_A	0	76_A_inhplvcgpafah_88_A	8.66358	76_A_iNHplvCGPAFAH_88_A	0	76_A_inhplvcgpafah_88_A	3.88027	76_A_inhplvcgpafah_88_A	27.3806
P04406	P04406_6M61	O	PTANVSVVDLTCRLEKPAKYDDI	236_O_ptanvsvvdltcrlekpakyddi_258_O	236_O_ptanvsvvdltcrlekpakyddi_258_O	5.92074	236_O_ptanvsvvdltcrlekpakyddi_258_O	2.80855	236_O_ptanvsvvdltcrlekpakyddi_258_O	2.80369	236_O_ptanvSvvdltcrleKpakYddi_258_O	0	236_O_ptanvsvvdlTCrlekpakyddi_258_O	0	236_O_ptanvsvvdltcrlekpakyddi_258_O	no_data
P05198	P05198_6O81	L	RSINKLIRIGRNECVVVIRVDKEKGYI	56_L_rsinklirigrnecvvvirvdkekgyi_82_L	56_L_RsinkliRiGRnecvvvirvdkekgyi_82_L	0	no_data	no_data	56_L_rsinklirigrNECvvvirvdkekGYI_82_L	0	56_L_RSiNKlirigrnecvvvirvdkekgyi_82_L	0	56_L_rsinklirigrnecvvvirvdkekgyi_82_L	7.13401	56_L_RSINKLIRIGRNECVVVIRVDKEKGYI_82_L	0
P05455	P05455_1ZH5	A	AKICHQIEYYFGDFNLP	15_A_akichqieyyfgdfnlp_31_A	15_A_aKichqieyyfgdfnlp_31_A	0	15_A_aKicHQieYYfgdFnlP_31_A	0	15_A_akiCHQIEYYFGDFNlP_31_A	0	15_A_akichQieYYfgdfNlp_31_A	0	15_A_akicHqIeYYFGDFNlp_31_A	0	15_A_akichqieyyfgdfnlp_31_A	no_data
P05455	P05455_1ZH5	A	GDFNLPRDKFLKEQIKL	26_A_gdfnlprdkflkeqikl_42_A	26_A_gdfnlpRdKFlKeqikl_42_A	0	26_A_gdFnlPRDKFlKeqiKl_42_A	0	26_A_GDFNlPrdkfLkeqikl_42_A	0	26_A_gdfNlpRDkFlkeqikl_42_A	0	26_A_GDFNlpRDkflkeqikl_42_A	0	26_A_gdfnlprdkflkeqikl_42_A	no_data
P05455	P05455_1ZH5	A	DQQESLNKWKSKGRRFK	not_found	not_found	no_data	not_found	no_data	not_found	no_data	not_found	no_data	not_found	no_data	not_found	no_data
P05549	P05549_8J0L	A	LFGGVVNPNEVFCSVPGRLSLLSST	not_found	not_found	no_data	not_found	no_data	not_found	no_data	not_found	no_data	not_found	no_data	not_found	no_data
P06748	P06748_2P1B	A	VVLRLKCGSGPVH	98_A_vvlrlkcgsgpvh_110_A	98_A_vvlrlkcgsgpvH_110_A	0	98_A_vvlrlkcgsgpvH_110_A	0	98_A_VVlrlkcgsgpvH_110_A	0	98_A_vvlrlkcgsgPvH_110_A	0	98_A_vvlrlKCgsgpvH_110_A	0	98_A_vvlrlkcgsgpvh_110_A	no_data
P06748	P06748_2P1B	A	GGSLPKVEAKFINYVKNCFRMTDQEAI	not_found	not_found	no_data	not_found	no_data	not_found	no_data	not_found	no_data	not_found	no_data	not_found	no_data
P06748	P06748_2P1B	A	SIEKGGSLPKVEA	not_found	not_found	no_data	not_found	no_data	not_found	no_data	not_found	no_data	not_found	no_data	not_found	no_data
P06748	P06748_2P1B	A	YVKNCFRMT	not_found	not_found	no_data	not_found	no_data	not_found	no_data	not_found	no_data	not_found	no_data	not_found	no_data
P06748	P06748_2P1B	A	GCELKADKDYHFKVDNDENEH	not_found	not_found	no_data	not_found	no_data	not_found	no_data	not_found	no_data	not_found	no_data	not_found	no_data
P07814	P07814_7Y1W	A	VGPRDMKSCQFVAVRRD	1369_A_vgprdmkscqfvavrrd_1385_A	1369_A_vgprdmkscqfvavrrd_1385_A	10.2068	1369_A_vgprdmkscqfvavrrd_1385_A	9.84815	1369_A_vgprdmkscqfvavrrd_1385_A	15.1579	1369_A_vgprdmkscqfvavrrd_1385_A	2.99603	1369_A_vgprdmkscqfvavrrd_1385_A	8.0346	1369_A_VGPRDMKSCQFVAVRrD_1385_A	0
P07814	P07814_7Y1W	A	CIPFKPLCELQPGAK	1480_A_cipfkplcelqpgak_1494_A	1480_A_cipfKplcelqpgak_1494_A	0	1480_A_cipfkplcelqpgak_1494_A	6.02961	1480_A_cipfkplcelqpgak_1494_A	1.33093	1480_A_cipfkplcelqpgak_1494_A	3.27774	1480_A_cipfkplcelqpgak_1494_A	12.6133	1480_A_cipfkplcelqpgak_1494_A	18.4338
P07814	P07814_7Y1W	A	SLNNNCTTSED	not_found	not_found	no_data	not_found	no_data	not_found	no_data	not_found	no_data	not_found	no_data	not_found	no_data
P07910	P07910_3LN4	C	VEAIFSKYGKIVGCSVHKGFAFVQYVN	not_found	no_data	no_data	no_data	no_data	not_found	no_data	not_found	no_data	not_found	no_data	not_found	no_data
P07910	P07910_3LN4	C	KSDVEAIFSKYGKIVGCSVHKGFAFVQ	not_found	no_data	no_data	no_data	no_data	not_found	no_data	not_found	no_data	not_found	no_data	not_found	no_data
P07910	P07910_3LN4	C	RDYYDRMYSYPARVPPPPPIARAVVPS	not_found	no_data	no_data	no_data	no_data	not_found	no_data	not_found	no_data	not_found	no_data	not_found	no_data
P07910	P07910_3LN4	C	HKGFAFVQY	not_found	no_data	no_data	no_data	no_data	not_found	no_data	not_found	no_data	not_found	no_data	not_found	no_data
P07910	P07910_3LN4	C	YVNERNARAAV	not_found	no_data	no_data	no_data	no_data	not_found	no_data	not_found	no_data	not_found	no_data	not_found	no_data
P07910	P07910_3LN4	C	YYDRMYSYPARVPPP	not_found	no_data	no_data	no_data	no_data	not_found	no_data	not_found	no_data	not_found	no_data	not_found	no_data
P07910	P07910_3LN4	C	CSVHKGFAFVQYVNERN	not_found	no_data	no_data	no_data	no_data	not_found	no_data	not_found	no_data	not_found	no_data	not_found	no_data
P07910	P07910_3LN4	C	VPPPPPIARAVVPSKRQRVSGNT	not_found	no_data	no_data	no_data	no_data	not_found	no_data	not_found	no_data	not_found	no_data	not_found	no_data
P07910	P07910_3LN4	C	MNSRVFIGNLNTL	not_found	no_data	no_data	no_data	no_data	not_found	no_data	not_found	no_data	not_found	no_data	not_found	no_data
P07910	P07910_3LN4	C	AIFSKYGKIVGCSVHKGFAFV	not_found	no_data	no_data	no_data	no_data	not_found	no_data	not_found	no_data	not_found	no_data	not_found	no_data
P07910	P07910_3LN4	C	NLNTLVVKKSDVEAIFSKYGKIV	not_found	no_data	no_data	no_data	no_data	not_found	no_data	not_found	no_data	not_found	no_data	not_found	no_data
P07910	P07910_3LN4	C	LDYDFQRDYYDRMYSYPARVPPPPP	not_found	no_data	no_data	no_data	no_data	not_found	no_data	not_found	no_data	not_found	no_data	not_found	no_data
P07910	P07910_3LN4	C	PPIARAVVP	not_found	no_data	no_data	no_data	no_data	not_found	no_data	not_found	no_data	not_found	no_data	not_found	no_data
P07910	P07910_3LN4	C	NARAAVAGEDGRMIAGQVL	not_found	no_data	no_data	no_data	no_data	not_found	no_data	not_found	no_data	not_found	no_data	not_found	no_data
P07910	P07910_3LN4	C	PIARAVVPSKRQRVSGNTSRR	not_found	no_data	no_data	no_data	no_data	not_found	no_data	not_found	no_data	not_found	no_data	not_found	no_data
P07910	P07910_3LN4	C	VPPPPPIARAVVP	not_found	no_data	no_data	no_data	no_data	not_found	no_data	not_found	no_data	not_found	no_data	not_found	no_data
P07910	P07910_3LN4	C	VGCSVHKGF	not_found	no_data	no_data	no_data	no_data	not_found	no_data	not_found	no_data	not_found	no_data	not_found	no_data
P07910	P07910_3LN4	C	INLAAEPKVNRGKAGVKRSAAEMYG	not_found	no_data	no_data	no_data	no_data	not_found	no_data	not_found	no_data	not_found	no_data	not_found	no_data
P07910	P07910_3LN4	C	AGEDGRMIAGQVL	not_found	no_data	no_data	no_data	no_data	not_found	no_data	not_found	no_data	not_found	no_data	not_found	no_data
P07910	P07910_3LN4	C	DYYDRMYSYPARV	not_found	no_data	no_data	no_data	no_data	not_found	no_data	not_found	no_data	not_found	no_data	not_found	no_data
P07910	P07910_3LN4	C	AIFSKYGKI	not_found	no_data	no_data	no_data	no_data	not_found	no_data	not_found	no_data	not_found	no_data	not_found	no_data
P07910	P07910_3LN4	C	RSMNSRVFIGNLNTL	not_found	no_data	no_data	no_data	no_data	not_found	no_data	not_found	no_data	not_found	no_data	not_found	no_data
P07910	P07910_3LN4	C	AIFSKYGKIVGCSVH	not_found	no_data	no_data	no_data	no_data	not_found	no_data	not_found	no_data	not_found	no_data	not_found	no_data
P08621	P08621_7VPX	O	ADGKKIDGRRVLVDVERGRTV	164_O_adgkkidgrrvlvdvergrtv_184_O	164_O_adgkKidgRRvLvdveRGrTV_184_O	0	164_O_adGKKiDGRRVLvdvERGRtV_184_O	0	164_O_adgkkidgrrvLvDVERGRtv_184_O	0	164_O_adgkkidgrrvlvdvergrtv_184_O	no_data	164_O_adgkKIDGRrvlvdVergrTV_184_O	0	164_O_adgkkidGrrvlvdvergrtv_184_O	0
P08621	P08621_7VPX	O	ADGKKIDGRRVLVDVERGRTVKG	164_O_adgkkidgrrvlvdvergrtvkg_186_O	164_O_adgkKidgRRvLvdveRGrTVKG_186_O	0	164_O_adGKKiDGRRVLvdvERGRtVKG_186_O	0	164_O_adgkkidgrrvLvDVERGRtvkg_186_O	0	164_O_adgkkidgrrvlvdvergrtvkg_186_O	no_data	164_O_adgkKIDGRrvlvdVergrTVkg_186_O	0	164_O_adgkkidGrrvlvdvergrtvkG_186_O	0
P08621	P08621_7VPX	O	RTVKGWRPRRLGG	182_O_rtvkgwrprrlgg_194_O	182_O_rTVKGWRpRRlGG_194_O	0	182_O_RtVKGWRPRRLGG_194_O	0	182_O_RtvkgWRPRRlgg_194_O	0	182_O_rtvkgwrprrlgg_194_O	no_data	182_O_rTVkgwrprrlgg_194_O	0	182_O_rtvkGWRPRRLGG_194_O	0
P08621	P08621_7VPX	O	LPHEKHHNQPYCGIAPYIREFED	28_O_lphekhhnqpycgiapyirefed_50_O	28_O_lPHekHhNQpYCGIApYiRefed_50_O	0	28_O_lphekhhnqpycgiapyirefed_50_O	23.9408	28_O_lphekhhnqpycgiapyirefed_50_O	51.2539	28_O_lphekhhnqpycgiapyirefed_50_O	no_data	28_O_lphekHHNqPycgiapyirefed_50_O	0	28_O_LPHekhhnqpycgiapyirefed_50_O	0
P08708	P08708_6G4S	R	ARVIIEKYYTRLGNDFHTNKRVC	13_R_arviiekyytrlndfhtnkrvc_35_R	13_R_aRVIiEKYYTRlNDFhtNkrvc_35_R	0	no_data	no_data	13_R_ARVIIEKYYTRLndfhtnkrvC_35_R	0	13_R_aRviiekyytrlndfhtnkrvc_35_R	0	13_R_arviiekyytrlndfhtnkrvc_35_R	4.72924	13_R_ArviiekyytrlNdfhtnkrvc_35_R	0
P08708	P08708_6G4S	R	MKRIQRGPVRGISIKLQEE	58_R_mkriqrgpvrgisiklqee_76_R	58_R_MKRiqRGPVRGISiKlQee_76_R	0	no_data	no_data	58_R_MkriqrgpvrgiSIKLQEE_76_R	0	58_R_mkriQRgPVRGiSIKlqee_76_R	0	58_R_mkriqrgpvrgisiklqee_76_R	5.0224	58_R_MKRIQRGPVrgiSIKLQee_76_R	0
P08708	P08708_6G4S	R	VTQPTVGMNFKTP	not_found	not_found	no_data	no_data	no_data	not_found	no_data	not_found	no_data	not_found	no_data	not_found	no_data
P08865	P08865_6G4S	A	DSPLRYVDIAI	151_A_dsplryvdiai_161_A	151_A_dsplryvdiai_161_A	1.30513	no_data	no_data	151_A_dspLryVDIAi_161_A	0	151_A_dsplryvdiai_161_A	4.29132	151_A_dsplryvdiai_161_A	no_data	151_A_dsplryvdiai_161_A	9.47376
P08865	P08865_6G4S	A	VLKFAAATG	87_A_vlkfaaatg_95_A	87_A_vlkfaaatg_95_A	3.00383	no_data	no_data	87_A_vlkfaaatg_95_A	3.63888	87_A_vLKFaaATg_95_A	0	87_A_vlkfaaatg_95_A	no_data	87_A_vlkfaaatg_95_A	9.186
P08865	P08865_6G4S	A	IAGRFTPGTFT	99_A_iagrftpgtft_109_A	99_A_IAGRftpGtfT_109_A	0	no_data	no_data	99_A_IaGRFtpgTft_109_A	0	99_A_iaGRFTPGTFT_109_A	0	99_A_iagrftpgtft_109_A	no_data	99_A_iagrftpgtft_109_A	17.118
P09132	P09132_4P3E	B	RSPADQDRFICIYPAYLNNKKTIAE	not_found	not_found	no_data	not_found	no_data	not_found	no_data	not_found	no_data	not_found	no_data	not_found	no_data
P09429	P09429_6CIJ	N	SAFFLFCSEYRPK	100_N_safflfcseyrpk_112_N	100_N_SaFFlfcseyRpk_112_N	0	no_data	no_data	100_N_safFLFCSeYRpK_112_N	0	100_N_safflfcseyrpk_112_N	3.73935	100_N_safflfcseyrpk_112_N	34.2858	100_N_safflfcseyrpk_112_N	no_data
P09429	P09429_6CIJ	N	FFVQTCREEHKKKHPDASVNFSEFSKK	18_N_ffvqtcreehkkkhpdasvnfsefskk_44_N	18_N_ffvqtcreehkkkhpdaSVNfsefskk_44_N	0	no_data	no_data	18_N_FFVQTcREeHkkkhpdaSVNFseFSKK_44_N	0	18_N_FfvqtcreehkkKhpdaSvnfsefsKK_44_N	0	18_N_ffVqtcreehKkkhpdasvnfsefskk_44_N	0	18_N_ffvqtcreehkkkhpdasvnfsefskk_44_N	no_data
P09651	P09651_5ZGD	A	SGNFGGGRGGGFGGNDNFGRG	not_found	no_data	no_data	no_data	no_data	not_found	no_data	not_found	no_data	not_found	no_data	not_found	no_data
P09651	P09651_5ZGD	A	GGNFGGRSSGPYGGGGQYF	not_found	no_data	no_data	no_data	no_data	not_found	no_data	not_found	no_data	not_found	no_data	not_found	no_data
P09651	P09651_5ZGD	A	GRSGSGNFGGGRGGGFGGNDNFGRG	not_found	no_data	no_data	no_data	no_data	not_found	no_data	not_found	no_data	not_found	no_data	not_found	no_data
P09651	P09651_5ZGD	A	FGFVTYATVEEVDAAMN	not_found	no_data	no_data	no_data	no_data	not_found	no_data	not_found	no_data	not_found	no_data	not_found	no_data
P09651	P09651_5ZGD	A	SRGFGFVTYAT	not_found	no_data	no_data	no_data	no_data	not_found	no_data	not_found	no_data	not_found	no_data	not_found	no_data
P09651	P09651_5ZGD	A	GNFGGRSSGPYGG	not_found	no_data	no_data	no_data	no_data	not_found	no_data	not_found	no_data	not_found	no_data	not_found	no_data
P09651	P09651_5ZGD	A	DKIVIQKYHTVNGHN	not_found	no_data	no_data	no_data	no_data	not_found	no_data	not_found	no_data	not_found	no_data	not_found	no_data
P09651	P09651_5ZGD	A	RGGGGYGGSGDGYNGFG	not_found	no_data	no_data	no_data	no_data	not_found	no_data	not_found	no_data	not_found	no_data	not_found	no_data
P09651	P09651_5ZGD	A	GNFGGRSSGPYGGGG	not_found	no_data	no_data	no_data	no_data	not_found	no_data	not_found	no_data	not_found	no_data	not_found	no_data
P09651	P09651_5ZGD	A	SGKKRGFAFVTFDDHDS	not_found	no_data	no_data	no_data	no_data	not_found	no_data	not_found	no_data	not_found	no_data	not_found	no_data
P09651	P09651_5ZGD	A	QGGYGGSSSSSSY	not_found	no_data	no_data	no_data	no_data	not_found	no_data	not_found	no_data	not_found	no_data	not_found	no_data
P09651	P09651_5ZGD	A	GNFGGGRGGGFGGNDNFGRGG	not_found	no_data	no_data	no_data	no_data	not_found	no_data	not_found	no_data	not_found	no_data	not_found	no_data
P09651	P09651_5ZGD	A	GGGGQYFAKPR	not_found	no_data	no_data	no_data	no_data	not_found	no_data	not_found	no_data	not_found	no_data	not_found	no_data
P09651	P09651_5ZGD	A	GNFGGGRGG	not_found	no_data	no_data	no_data	no_data	not_found	no_data	not_found	no_data	not_found	no_data	not_found	no_data
P0C7M7	P0C7M7_AF	A	TAPYKYPRKVEFVQELPKTIT	544_A_tapykyprkvefvqelpktit_564_A	544_A_tapYkyprkvefvqelpKTiT_564_A	0	544_A_tapykyprkvefvqelPKTIT_564_A	0	544_A_tapykyprkvefvqelpktIT_564_A	0	544_A_tapykyprkvefvqelpktit_564_A	18.0867	544_A_tapykyprkvefvqelpktit_564_A	2.77015	544_A_tapykyprkvefvqeLPKTIT_564_A	0
P0DN76	P0DN76_AF	A	EMGECTRGGFCNFMHLKPI	159_A_emgectrggfcnfmhlkpi_177_A	159_A_eMgectRggFcnfmhlkpi_177_A	0	159_A_emgectrggfcnfmhlKPI_177_A	0	159_A_EmgectrGgfcnfMHLKPI_177_A	0	159_A_emgectrggfcnfmhlkpi_177_A	19.2292	159_A_EmgectRgGFcNFMhLkPI_177_A	0	159_A_emgectrggfcnfmhlkpi_177_A	17.4278
P10599	P10599_1ERU	A	ASECEVKCMPTFQFF	66_A_asecevkcmptfqff_80_A	66_A_asecevkcmptfqff_80_A	3.55453	66_A_asecevkcmptfqff_80_A	7.09729	66_A_ASECEVKCMptfQFF_80_A	0	66_A_asecevkcmptFqff_80_A	0	66_A_asecevkcmptfqff_80_A	6.91346	66_A_asecevkcmptfqff_80_A	no_data
P11940	P11940_3KUR	A	FTNVYIKNF	not_found	not_found	no_data	not_found	no_data	not_found	no_data	not_found	no_data	not_found	no_data	not_found	no_data
P11940	P11940_3KUR	A	ITRYQGVNL	not_found	not_found	no_data	not_found	no_data	not_found	no_data	not_found	no_data	not_found	no_data	not_found	no_data
P11940	P11940_3KUR	A	VVCDENGSKGYGFVHFETQEAAERA	not_found	not_found	no_data	not_found	no_data	not_found	no_data	not_found	no_data	not_found	no_data	not_found	no_data
P11940	P11940_3KUR	A	ARAKEFTNVYIKNFGEDMD	not_found	not_found	no_data	not_found	no_data	not_found	no_data	not_found	no_data	not_found	no_data	not_found	no_data
P11940	P11940_3KUR	A	RYQGVNLYVKNLDDG	not_found	not_found	no_data	not_found	no_data	not_found	no_data	not_found	no_data	not_found	no_data	not_found	no_data
P12956	P12956_8AG5	A	SKIISSDRD	73_A_skiissdrd_81_A	73_A_skiissdrd_81_A	4.03128	no_data	no_data	73_A_SKiiSSDrD_81_A	0	73_A_skiissdrd_81_A	4.72981	73_A_skiissdrd_81_A	2.81498	73_A_skiissdrd_81_A	15.0303
P12956	P12956_8AG5	A	EQEENLEASGDYKYSGRDSLIFLVDAS	not_found	not_found	no_data	no_data	no_data	not_found	no_data	not_found	no_data	not_found	no_data	not_found	no_data
P12956	P12956_8AG5	A	EASGDYKYSGR	not_found	not_found	no_data	no_data	no_data	not_found	no_data	not_found	no_data	not_found	no_data	not_found	no_data
P13010	P13010_7ZWA	B	IGKKFEKRHIEIFTDLSSRFSKSQL	123_B_igkkfekrhieiftdlssrfsksql_147_B	123_B_igkkfekrhieiftdlssrfsksql_147_B	2.72151	123_B_igkkfekrhieiftdlssrfsksql_147_B	3.25635	123_B_igkkfekrhieiftDlSsrfsksql_147_B	0	123_B_igkkfekrhieiftdlssrfsksql_147_B	no_data	123_B_igkkfekrhieiftdlssrfsksql_147_B	18.4491	123_B_igkkfekrhieiftdlssrfsksql_147_B	19.0784
P13010	P13010_7ZWA	B	FTDLSSRFSKSQLDIII	135_B_ftdlssrfsksqldiii_151_B	135_B_ftdlssrfsksqldiii_151_B	11.1221	135_B_ftdlssrfsksqldiii_151_B	8.25146	135_B_ftDlSsrfsksqldiii_151_B	0	135_B_ftdlssrfsksqldiii_151_B	no_data	135_B_ftdlssrfsksqldiii_151_B	31.743	135_B_ftdlssrfsksqldiii_151_B	26.7347
P13010	P13010_7ZWA	B	KIERHSIHWPCRLTIGSNLSI	239_B_kierhsihwpcrltigsnlsi_259_B	239_B_kierHsihwpcrltigsNlsi_259_B	0	239_B_KiErHSIHWPCRlTigsnlSI_259_B	0	239_B_kIERhsihwpcrltigsnlsi_259_B	0	239_B_kierhsihwpcrltigsnlsi_259_B	no_data	239_B_kierhsihWPCRltigsnlsi_259_B	0	239_B_kierhsihwpcrltigsnlsi_259_B	2.97724
P13010	P13010_7ZWA	B	LQERVKKTWTVVDAKTL	268_B_lqervkktwtvvdaktl_284_B	268_B_lQervKktwtvvdaktl_284_B	0	268_B_LQERVKKTWTvvdaktl_284_B	0	268_B_lqERVKKtwtvvdaktl_284_B	0	268_B_lqervkktwtvvdaktl_284_B	no_data	268_B_lqervkktwtvvdaktl_284_B	10.5228	268_B_lqervkktwtvvdaktl_284_B	10.995
P13010	P13010_7ZWA	B	LKKEDIQKETVYCLNDDDETEVLKE	284_B_lkkediqketvyclndddetevlke_308_B	284_B_lkkediqketvyclndddetevlke_308_B	7.51	284_B_lKKEdiqketvyclndddetevlke_308_B	0	284_B_lkkediqketvyclndddetevlke_308_B	10.2617	284_B_lkkediqketvyclndddetevlke_308_B	no_data	284_B_lkkediqketvyclndddetevlke_308_B	19.7626	284_B_lkkediqketvyclndddetevlke_308_B	19.7626
P13284	P13284_AF	A	NGPPVNYKTGNLYLRGPLKKSNAPL	37_A_ngppvnyktgnlylrgplkksnapl_61_A	37_A_ngppvnyktgnlylrgplkksnapl_61_A	11.4008	37_A_ngppvnyktgnlylrgplkksnapl_61_A	51.9777	37_A_ngppvnyktgnLYLRgplkksnapL_61_A	0	37_A_ngppvnyktgnlylrgplkksnapl_61_A	36.0664	37_A_ngppvnyKtgnlylrgplkksnapl_61_A	0	37_A_ngppvnyktgnlylrgplkksnapl_61_A	25.0222
P13639	P13639_AF	A	TLTDSLVCKAGIIAS	34_A_tltdslvckagiias_48_A	34_A_TltdslvckagiiaS_48_A	0	34_A_tltdslvckagiias_48_A	12.5559	34_A_tltdSlvCkagiias_48_A	0	34_A_TltdslvcKagiias_48_A	0	34_A_tltdslvckagiias_48_A	2.98622	34_A_tltdslvckagiias_48_A	14.6803
P13639	P13639_AF	A	ARAGETRFTDTRKDEQERCITIKST	49_A_aragetrftdtrkdeqercitikst_73_A	49_A_aRagEtRftdtrkdeqeRcitikst_73_A	0	49_A_aragetrftdtrkdeqercitikst_73_A	19.4199	49_A_arAgetRfTDTRkdEqerCITiKST_73_A	0	49_A_aragetrftdtrkdeqercitiKsT_73_A	0	49_A_aragetrftdtrkdeqerCItikst_73_A	0	49_A_aragetrftdtrkdeqercitikst_73_A	3.91018
P13639	P13639_AF	A	LEEDHACIPIKKS	561_A_leedhacipikks_573_A	561_A_leedhacipiKkS_573_A	0	561_A_leedhacipikks_573_A	42.9862	561_A_leedhacipikks_573_A	3.07121	561_A_leedhacipikks_573_A	2.71586	561_A_leedhacipikks_573_A	13.3649	561_A_leedhacipikks_573_A	11.2284
P13639	P13639_AF	A	FTDTRKDEQERCI	56_A_ftdtrkdeqerci_68_A	56_A_ftdtrkdeqeRci_68_A	0	56_A_ftdtrkdeqerci_68_A	26.1766	56_A_fTDTRkdEqerCI_68_A	0	56_A_ftdtrkdeqerci_68_A	2.92817	56_A_ftdtrkdeqerCI_68_A	0	56_A_ftdtrkdeqerci_68_A	4.68322
P14866	P14866_3TO8	A	DSPVLMVYGLDQSKM	380_A_dspvlmvygldqskm_394_A	380_A_dspvlmvygldqskm_394_A	7.28919	380_A_dspvlmvygldqskm_394_A	5.90004	380_A_dspvlmvygldQskM_394_A	0	380_A_dspvlmvygldqskm_394_A	4.08279	380_A_dspvlmvYgldqskm_394_A	0	380_A_dspvlmvygldqskm_394_A	7.45269
P14866	P14866_3TO8	A	KLNVCVSKQ	448_A_klnvcvskq_456_A	448_A_klnvcvskq_456_A	14.094	448_A_klnvcvskq_456_A	6.73755	448_A_klnvcvskq_456_A	6.56345	448_A_klnvcvskq_456_A	8.70585	448_A_klnvcvSKq_456_A	0	448_A_klnvcvskq_456_A	10.9104
P14866	P14866_3TO8	A	NVCVSKQPAIMPGQSYGLEDG	450_A_nvcvskqpaimpgqsygledg_470_A	450_A_nvcvskqpaimpgqsygledg_470_A	3.20643	450_A_nvcvskqpaimpgqsygledg_470_A	6.73755	450_A_nvcvskqpaimpgqsYgLedg_470_A	0	450_A_nvcvskqpaimpgqsygledg_470_A	2.88043	450_A_nvcvSKqpaimpgqsygledg_470_A	0	450_A_nvcvskqpaimpgqsygledg_470_A	8.19959
P14866	P14866_3TO8	A	GLEDGSCSYKDFS	466_A_gledgscsykdfs_478_A	466_A_gledgscsykdfs_478_A	6.43418	466_A_gledgscsykdfs_478_A	3.31055	466_A_gLedgscsykdFs_478_A	0	466_A_gledgscsykdfs_478_A	3.17826	466_A_gledgscsykdfs_478_A	8.50553	466_A_gledgscsykdfs_478_A	3.37879
P14866	P14866_3TO8	A	SESRNNRFSTPEQ	478_A_sesrnnrfstpeq_490_A	478_A_sesrnnrfstpeq_490_A	20.2938	478_A_sesrNNRFSTpeQ_490_A	0	478_A_seSRNNRFstpeQ_490_A	0	478_A_sesRNNRFsTPeq_490_A	0	478_A_sesrnnrfstpeq_490_A	17.2291	478_A_sesrnnrfstpeq_490_A	2.90342
P14866	P14866_3TO8	A	NHYQMKNPNGPYPYTLKLCFSTAQH	563_A_nhyqmknpngpypytlklcfstaqh_587_A	563_A_nhyqmknpngpypytlklcfstaqh_587_A	23.7404	563_A_nHyqmknpngpypytlKlCFsTAqh_587_A	0	563_A_NHYQmknpngpypyTLKlCfstaqh_587_A	0	563_A_nhyqmknpngpypytlKlcFSTaQH_587_A	0	563_A_nhyqmknpngpypytlklcfstaqh_587_A	14.7199	563_A_nhyqmknpngpypytlklcfstaqh_587_A	8.51809
P14866	P14866_3TO8	A	HYQMKNPNGPYPYTLKLCF	564_A_hyqmknpngpypytlklcf_582_A	564_A_hyqmknpngpypytlklcf_582_A	23.7404	564_A_HyqmknpngpypytlKlCF_582_A	0	564_A_HYQmknpngpypyTLKlCf_582_A	0	564_A_hyqmknpngpypytlKlcF_582_A	0	564_A_hyqmknpngpypytlklcf_582_A	14.7199	564_A_hyqmknpngpypytlklcf_582_A	8.51809
P14866	P14866_3TO8	A	PNGPYPYTL	570_A_pngpypytl_578_A	570_A_pngpypytl_578_A	28.3362	570_A_pngpypytl_578_A	1.32837	570_A_pngpypyTL_578_A	0	570_A_pngpypytl_578_A	1.32837	570_A_pngpypytl_578_A	23.7307	570_A_pngpypytl_578_A	14.0141
P14866	P14866_3TO8	A	GPYPYTLKLCFSTAQ	572_A_gpypytlklcfstaq_586_A	572_A_gpypytlklcfstaq_586_A	26.0537	572_A_gpypytlKlCFsTAq_586_A	0	572_A_gpypyTLKlCfstaq_586_A	0	572_A_gpypytlKlcFSTaQ_586_A	0	572_A_gpypytlklcfstaq_586_A	14.7199	572_A_gpypytlklcfstaq_586_A	10.2771
P14866	P14866_3TO8	A	YPYTLKLCFSTAQHA	574_A_ypytlklcfstaqha_588_A	574_A_ypytlklcfstaqha_588_A	26.0537	574_A_ypytlKlCFsTAqha_588_A	0	574_A_ypyTLKlCfstaqha_588_A	0	574_A_ypytlKlcFSTaQHa_588_A	0	574_A_ypytlklcfstaqha_588_A	14.7199	574_A_ypytlklcfstaqha_588_A	10.2771
P14866	P14866_3TO8	A	FFEICDELGVKRPSSVKVFSGKSERSS	not_found	not_found	no_data	not_found	no_data	not_found	no_data	not_found	no_data	not_found	no_data	not_found	no_data
P14866	P14866_3TO8	A	KPTRLNVFKNDQDTW	not_found	not_found	no_data	not_found	no_data	not_found	no_data	not_found	no_data	not_found	no_data	not_found	no_data
P14866	P14866_3TO8	A	KRPSSVKVFSGKSER	not_found	not_found	no_data	not_found	no_data	not_found	no_data	not_found	no_data	not_found	no_data	not_found	no_data
P14866	P14866_3TO8	A	GADIYSGCCTLKIEY	not_found	not_found	no_data	not_found	no_data	not_found	no_data	not_found	no_data	not_found	no_data	not_found	no_data
P14866	P14866_3TO8	A	SSVKVFSGKSERSSSGLLEWESK	not_found	not_found	no_data	not_found	no_data	not_found	no_data	not_found	no_data	not_found	no_data	not_found	no_data
P14866	P14866_3TO8	A	AADNQIYIAGHPA	not_found	not_found	no_data	not_found	no_data	not_found	no_data	not_found	no_data	not_found	no_data	not_found	no_data
P15880	P15880_7WTV	C	PVQKQTRAGQRTRFKAFVAIGDY	111_C_pvqkqtragqrtrfkafvaigdy_133_C	111_C_pvqkqtRagqrtrfkafvaigdy_133_C	0	111_C_PVQKQTRAGQRTRFKaFvAigdy_133_C	0	111_C_pvqkqtragqrtrfkafvaigdy_133_C	1.33557	111_C_pvQKQTRAGQRTRFKafvaigdy_133_C	0	111_C_PVQKQTRAGQRTRfKaFvaigdy_133_C	0	111_C_pvqkqtragqrtrfkafvaigdy_133_C	2.53939
P15880	P15880_7WTV	C	RAGQRTRFKAFVAIGDYNGHVGLGVKC	117_C_ragqrtrfkafvaigdynghvglgvkc_143_C	117_C_RagqrtrfkafvaigdyNGhvGlGvKc_143_C	0	117_C_RAGQRTRFKaFvAigdynghvgLgVKC_143_C	0	117_C_ragqrtrfkafvaigdyNGHvGLGVkc_143_C	0	117_C_RAGQRTRFKafvaigdyngHvglgvKC_143_C	0	117_C_RAGQRTRfKaFvaigdynghvglgVkC_143_C	0	117_C_ragqrtrfkafvaigdynghvglgvkC_143_C	0
P15880	P15880_7WTV	C	TRFKAFVAIGD	122_C_trfkafvaigd_132_C	122_C_trfkafvaigd_132_C	2.9162	122_C_TRFKaFvAigd_132_C	0	122_C_trfkafvaigd_132_C	2.9162	122_C_TRFKafvaigd_132_C	0	122_C_TRfKaFvaigd_132_C	0	122_C_trfkafvaigd_132_C	2.53939
P15880	P15880_7WTV	C	VKCSKEVATAIRGAIILAKLSIVPVRR	141_C_vkcskevatairgaiilaklsivpvrr_167_C	141_C_vKcsKeVAtaiRgaIilaKlsivpvrr_167_C	0	141_C_VKCSKEVaTaIRGaIILaKLsiVpvRR_167_C	0	141_C_VkcskevatairgaiiLAKLSIVPVRR_167_C	0	141_C_vKCSKevaTAiRgaiilaklSivpvRR_167_C	0	141_C_VkCsKevatairgaiilaklSivpvrr_167_C	0	141_C_vkCSKEVATAirgaiilaklsivpvrr_167_C	0
P15880	P15880_7WTV	C	KPHTVPCKVTGRC	176_C_kphtvpckvtgrc_188_C	176_C_KphtvpcKvTGRc_188_C	0	176_C_KPHtvPCKVTgRC_188_C	0	176_C_kPhtvpckvtgrc_188_C	0	176_C_KpHtvPcKvTGRc_188_C	0	176_C_kphtvpckvtgRC_188_C	0	176_C_kphtvpckvtgrc_188_C	1.32891
P15880	P15880_7WTV	C	KPHTVPCKVTGRCGSVLVRLIPAPR	176_C_kphtvpckvtgrcgsvlvrlipapr_200_C	176_C_KphtvpcKvTGRcGSvlvrlipapR_200_C	0	176_C_KPHtvPCKVTgRCGSVLvRlIPaPR_200_C	0	176_C_kPhtvpckvtgrcgsvlvrlipapr_200_C	0	176_C_KpHtvPcKvTGRcgSvlvRlipaPR_200_C	0	176_C_kphtvpckvtgRCGSVLvRlIpapr_200_C	0	176_C_kphtvpckvtgrcGSVLVRLIpapr_200_C	0
P15880	P15880_7WTV	C	KVTGRCGSVLVRLIPAPRGTGIV	183_C_kvtgrcgsvlvrlipaprgtgiv_205_C	183_C_KvTGRcGSvlvrlipapRGtgiv_205_C	0	183_C_KVTgRCGSVLvRlIPaPRGtgiV_205_C	0	183_C_kvtgrcgsvlvrlipaprgtgiv_205_C	3.12569	183_C_KvTGRcgSvlvRlipaPRgTGiv_205_C	0	183_C_kvtgRCGSVLvRlIpaprgtgiV_205_C	0	183_C_kvtgrcGSVLVRLIpaprgtgiv_205_C	0
P15880	P15880_7WTV	C	TGRCGSVLVRLIPAPRGTGIV	185_C_tgrcgsvlvrlipaprgtgiv_205_C	185_C_TGRcGSvlvrlipapRGtgiv_205_C	0	185_C_TgRCGSVLvRlIPaPRGtgiV_205_C	0	185_C_tgrcgsvlvrlipaprgtgiv_205_C	3.12569	185_C_TGRcgSvlvRlipaPRgTGiv_205_C	0	185_C_tgRCGSVLvRlIpaprgtgiV_205_C	0	185_C_tgrcGSVLVRLIpaprgtgiv_205_C	0
P15880	P15880_7WTV	C	MAGIDDCYTSARGCTATLGNFAKATFD	216_C_magiddcytsargctatlgnfakatfd_242_C	216_C_magiddcytSaRGCTaTlgNfaKatfd_242_C	0	216_C_MaGiDdcYTSARGCTATLGNFaKatFD_242_C	0	216_C_magiddcytsargctatlgnfAKAtFD_242_C	0	216_C_magiddcytsaRGCtATlgNFakatfd_242_C	0	216_C_magiddcYTSARGCTATLGNFakatfd_242_C	0	216_C_magiddcytsargctatlgnfakatfd_242_C	2.53715
P15880	P15880_7WTV	C	AKATFDAISKTYSYLTPDLWKETVFTK	237_C_akatfdaisktysyltpdlwketvftk_263_C	237_C_aKatfdaisktYSyltpdlwketvftk_263_C	0	237_C_aKatFDaiSKTYSYLTPDLWketvftK_263_C	0	237_C_AKAtFDaiSktYsyltpdlwketvftk_263_C	0	237_C_akatfdaisktysyltpdlwketvftk_263_C	1.33527	237_C_akatfdaisktysyltpdlwketvftk_263_C	1.33527	237_C_akatfdaisktysyltpdlwketvftk_263_C	3.77889
P15880	P15880_7WTV	C	AISKTYSYLTPDLWKETVF	243_C_aisktysyltpdlwketvf_261_C	243_C_aisktYSyltpdlwketvf_261_C	0	243_C_aiSKTYSYLTPDLWketvf_261_C	0	243_C_aiSktYsyltpdlwketvf_261_C	0	243_C_aisktysyltpdlwketvf_261_C	2.99308	243_C_aisktysyltpdlwketvf_261_C	4.16808	243_C_aisktysyltpdlwketvf_261_C	3.77889
P16144	P16144_3FQ4	A	CNFKVKMVDELKRAEEVVV	not_found	not_found	no_data	not_found	no_data	not_found	no_data	not_found	no_data	not_found	no_data	not_found	no_data
P16989	P16989_AF	A	VTGPDGVPVEGSRYAADRRRY	157_A_vtgpdgvpvegsryaadrrry_177_A	157_A_VTgPdgvpvegSRYaAdRRRY_177_A	0	157_A_vTgpdGVPvEGsRYAADRRRY_177_A	0	157_A_VTgpdgVPVEGSRYaadrrry_177_A	0	157_A_vtgpdgvpvEGSRYAADRRRY_177_A	0	157_A_vtgpdgvpveGsRYAADRRRY_177_A	0	157_A_vTGPDGVpvEGSRYAADRRry_177_A	0
P16989	P16989_AF	A	GEEEEEGSGSSEGFDPPAT	194_A_geeeeegsgssegfdppat_212_A	194_A_geeeeegsgssegfdppat_212_A	3.54407	194_A_geeeeegsgssegfdppat_212_A	1.33339	194_A_geeeeegsgssegfdppat_212_A	47.4514	194_A_geeeeegsgssegfdppat_212_A	20.4889	194_A_geeeeegsgssegfdppat_212_A	3.54407	194_A_geeeEeGSGSSEGFDPPat_212_A	0
P16989	P16989_AF	A	QYRQRRFPPYHVG	231_A_qyrqrrfppyhvg_243_A	231_A_QYRQRRFPPYHVG_243_A	0	231_A_qyrqrrfppyhvg_243_A	3.96241	231_A_qyrqrrfppyhvg_243_A	14.1493	231_A_qyrqrrfppyhvg_243_A	3.96241	231_A_QYRQRRFPPYHvg_243_A	0	231_A_qyrqrrfppYhvg_243_A	0
P16989	P16989_AF	A	QYRQRRFPPYHVGQT	231_A_qyrqrrfppyhvgqt_245_A	231_A_QYRQRRFPPYHVGQT_245_A	0	231_A_qyrqrrfppyhvgqt_245_A	3.96241	231_A_qyrqrrfppyhvgqt_245_A	10.6365	231_A_qyrqrrfppyhvgqt_245_A	3.96241	231_A_QYRQRRFPPYHvgQt_245_A	0	231_A_qyrqrrfppYhvgQT_245_A	0
P16989	P16989_AF	A	QRRFPPYHVGQ	234_A_qrrfppyhvgq_244_A	234_A_QRRFPPYHVGQ_244_A	0	234_A_qrrfppyhvgq_244_A	3.96241	234_A_qrrfppyhvgq_244_A	10.6365	234_A_qrrfppyhvgq_244_A	3.96241	234_A_QRRFPPYHvgQ_244_A	0	234_A_qrrfppYhvgQ_244_A	0
P16989	P16989_AF	A	QTFDRRSRVLPHPNRIQAGEIGE	244_A_qtfdrrsrvlphpnriqageige_266_A	244_A_QTFDRRsRvlpHpNriqageige_266_A	0	244_A_qtfdrrsrvlphpnriqageige_266_A	7.46124	244_A_qtfdrrsrvlphpnriqageige_266_A	7.46124	244_A_qtfdrrsrvlphpnriqageige_266_A	7.46124	244_A_QtfDRRSRVLPhpnriqageige_266_A	0	244_A_QTFDRRSRVLPHPNRIQAGEIGE_266_A	0
P16989	P16989_AF	A	LQGPVHRNPTY	277_A_lqgpvhrnpty_287_A	277_A_lQgpvHRNPTY_287_A	0	277_A_lqgpvhrnpty_287_A	7.82614	277_A_lqgpvhrnpty_287_A	20.1842	277_A_lqgpvhrnpty_287_A	7.82614	277_A_lqGPVHRNPTY_287_A	0	277_A_LQGPvHRNPTY_287_A	0
P16989	P16989_AF	A	NPTYRPRYR	284_A_nptyrpryr_292_A	284_A_NPTYRPRYR_292_A	0	284_A_nptyrpryr_292_A	7.82614	284_A_nptyrpryr_292_A	20.1683	284_A_nptyrpryr_292_A	7.82614	284_A_NPTYRPRYR_292_A	0	284_A_NPTYRPRYR_292_A	0
P16989	P16989_AF	A	PRPRPAPAVGEAE	297_A_prprpapavgeae_309_A	297_A_PRPRPApavgeae_309_A	0	297_A_prprpapavgeae_309_A	15.9488	297_A_prprpapavgeae_309_A	15.9488	297_A_prprpapavgeae_309_A	15.9488	297_A_PRpRPapavgeae_309_A	0	297_A_prprpapavgeae_309_A	1.33493
P17844	P17844_3FE2	A	QVQQVAAEYCRACRLKSTC	182_A_qvqqvaaeycracrlkstc_200_A	182_A_qvqqvaaeycracrlkstc_200_A	3.9594	182_A_qvqqvaaeycracrlkstc_200_A	16.7634	182_A_QVQQVAAEYCRacrLKStc_200_A	0	182_A_qvqqvaaeycracrlkstc_200_A	3.36092	182_A_QVqqVaaeycracrlkstc_200_A	0	182_A_qvqqvaaEYCRaCrLKStc_200_A	0
P17844	P17844_3FE2	A	GRLIDFLECGKTNLRRT	226_A_grlidflecgktnlrrt_242_A	226_A_grlidflecgktnlrrt_242_A	7.62576	226_A_grlidflecgktnlrrt_242_A	21.0408	226_A_grlidflecgktnlrrt_242_A	2.84841	226_A_grlidflecgktnlrrt_242_A	8.48101	226_A_grlidflecgktnlrrt_242_A	3.17788	226_A_GRLIDFLeCGKTNLrrt_242_A	0
P17844	P17844_3FE2	A	RFGGSRAGPLSGK	not_found	not_found	no_data	not_found	no_data	not_found	no_data	not_found	no_data	not_found	no_data	not_found	no_data
P17844	P17844_3FE2	A	AKTQNGVYSAANYTNGSFG	not_found	not_found	no_data	not_found	no_data	not_found	no_data	not_found	no_data	not_found	no_data	not_found	no_data
P18077	P18077_AF	A	TALLKIEGVYARDETEFYLGKRCAYVY	25_A_tallkiegvyardetefylgkrcayvy_51_A	25_A_tallKieGvyaRDetEFYlGKRcAYVY_51_A	0	25_A_TALlKIEGvYARdetEFyLGkRcAYVY_51_A	0	25_A_taLlkiEGVYardETeFYlgkRcAYVY_51_A	0	25_A_tallkiegvyardetefylgKrcayvy_51_A	0	25_A_TaLlKiegvyARDeTEfyLGkRcAYVY_51_A	0	25_A_tallkiegvyardetefylgkrcayvy_51_A	2.82978
P18077	P18077_AF	A	ALLKIEGVYARDETEFY	26_A_allkiegvyardetefy_42_A	26_A_allKieGvyaRDetEFY_42_A	0	26_A_ALlKIEGvYARdetEFy_42_A	0	26_A_aLlkiEGVYardETeFY_42_A	0	26_A_allkiegvyardetefy_42_A	2.71141	26_A_aLlKiegvyARDeTEfy_42_A	0	26_A_allkiegvyardetefy_42_A	2.94181
P18124	P18124_AF	A	TDNALIARSLGKYGIICME	170_A_tdnaliarslgkygiicme_188_A	170_A_TDnaliaRslgKYgiicme_188_A	0	170_A_TDNALIARSLGKYGiIcME_188_A	0	170_A_tdnaliarslgkYGIicmE_188_A	0	170_A_tdnaliarslgkygiicme_188_A	1.33348	170_A_tdnaliarslgkygiicme_188_A	7.63525	170_A_tdnaliarslgkygiicme_188_A	3.11632
P18124	P18124_AF	A	KKRRNFAELKIKRLRKK	20_A_kkrrnfaelkikrlrkk_36_A	20_A_KKRRNFAELKIKRLRKK_36_A	0	20_A_KKRRNFAELKIKRLRKK_36_A	0	20_A_kkrrnfaelkikrlrkk_36_A	20.2042	20_A_KKRRNFaelkikrlrkK_36_A	0	20_A_kkRrnFaeLkikrlrkk_36_A	0	20_A_KKRRNFAELKIKRLRKK_36_A	0
P18124	P18124_AF	A	RNFAELKIK	23_A_rnfaelkik_31_A	23_A_RNFAELKIK_31_A	0	23_A_RNFAELKIK_31_A	0	23_A_rnfaelkik_31_A	25.7847	23_A_RNFaelkik_31_A	0	23_A_rnFaeLkik_31_A	0	23_A_RNFAELKIK_31_A	0
P18124	P18124_AF	A	EKAKHYHKEYRQMYRTEIRMA	52_A_ekakhyhkeyrqmyrteirma_72_A	52_A_eKaKHyHKEYRQmYRteiRMa_72_A	0	52_A_EKAKHYHKEYRQMYRTEIRMA_72_A	0	52_A_eKAkhYHkeYrqMYrtEirma_72_A	0	52_A_ekakhyhkeyrqmyrteirma_72_A	1.34183	52_A_ekakhyhkeyrqmyrteirma_72_A	2.88234	52_A_EKAKHYHKEYRQMYRTEIRMA_72_A	0
P18124	P18124_AF	A	AKHYHKEYRQMYRTE	54_A_akhyhkeyrqmyrte_68_A	54_A_aKHyHKEYRQmYRte_68_A	0	54_A_AKHYHKEYRQMYRTE_68_A	0	54_A_AkhYHkeYrqMYrtE_68_A	0	54_A_akhyhkeyrqmyrte_68_A	5.07182	54_A_akhyhkeyrqmyrte_68_A	5.72044	54_A_AKHYHKEYRQMYRTE_68_A	0
P19338	P19338_AF	A	KKQKVEGTEPTTAFNLF	294_A_kkqkvegtepttafnlf_310_A	294_A_KKQKvegtepttafnlf_310_A	0	294_A_kkqkvegtepttafnlf_310_A	27.0522	no_data	no_data	294_A_kkqkvegtepttafnlf_310_A	46.2037	294_A_kkqkvegtepttafnlF_310_A	0	294_A_kkqkvegtepttafnlf_310_A	3.49927
P19338	P19338_AF	A	KVEGTEPTTAFNLFVGNLNFNKSAP	297_A_kvegtepttafnlfvgnlnfnksap_321_A	297_A_KvegtepttafnlfvgNlnFNksap_321_A	0	297_A_kvegtepttafnlfvgnlnfnksap_321_A	27.0522	no_data	no_data	297_A_kvegtepttafnlfvgnlnfnksap_321_A	51.4195	297_A_kvegtepttafnlFvGnlnfnksaP_321_A	0	297_A_kvegtepttafnlfvgnlnfnksap_321_A	3.49927
P19338	P19338_AF	A	VEGTEPTTAFNLFVGNLNF	298_A_vegtepttafnlfvgnlnf_316_A	298_A_vegtepttafnlfvgNlnF_316_A	0	298_A_vegtepttafnlfvgnlnf_316_A	27.0522	no_data	no_data	298_A_vegtepttafnlfvgnlnf_316_A	56.268	298_A_vegtepttafnlFvGnlnf_316_A	0	298_A_vegtepttafnlfvgnlnf_316_A	3.49927
P19338	P19338_AF	A	EPTTAFNLFVGNL	302_A_epttafnlfvgnl_314_A	302_A_epttafnlfvgNl_314_A	0	302_A_epttafnlfvgnl_314_A	27.4535	no_data	no_data	302_A_epttafnlfvgnl_314_A	65.2308	302_A_epttafnlFvGnl_314_A	0	302_A_epttafnlfvgnl_314_A	3.49927
P19338	P19338_AF	A	PTTAFNLFVGNLNFN	303_A_pttafnlfvgnlnfn_317_A	303_A_pttafnlfvgNlnFN_317_A	0	303_A_pttafnlfvgnlnfn_317_A	27.4535	no_data	no_data	303_A_pttafnlfvgnlnfn_317_A	69.311	303_A_pttafnlFvGnlnfn_317_A	0	303_A_pttafnlfvgnlnfn_317_A	3.49927
P19338	P19338_AF	A	VDVRIGMTRKFGYVDFESAEDLE	339_A_vdvrigmtrkfgyvdfesaedle_361_A	339_A_vdvriGMTRKfgyvdfesaedle_361_A	0	339_A_vdvrigmtrkfgyvdfesaedle_361_A	25.7289	no_data	no_data	339_A_vdvrigmtrkfgyvdfesaedle_361_A	60.3548	339_A_vdVriGmtrKFgYvdfesaedle_361_A	0	339_A_vdvrigmtrkfgyvdfesAEdle_361_A	0
P19338	P19338_AF	A	VDVRIGMTRKFGYVDFESAEDLEKA	339_A_vdvrigmtrkfgyvdfesaedleka_363_A	339_A_vdvriGMTRKfgyvdfesaedleka_363_A	0	339_A_vdvrigmtrkfgyvdfesaedleka_363_A	25.7289	no_data	no_data	339_A_vdvrigmtrkfgyvdfesaedleka_363_A	60.3548	339_A_vdVriGmtrKFgYvdfesaedleka_363_A	0	339_A_vdvrigmtrkfgyvdfesAEdleka_363_A	0
P19338	P19338_AF	A	LEKALELTGLKVFGNEIKLEK	360_A_lekaleltglkvfgneiklek_380_A	360_A_lekaleltglkvfgneiklek_380_A	2.78986	360_A_lekaleltglkvfgneiklek_380_A	25.9122	no_data	no_data	360_A_lekaleltglkvfgneiklek_380_A	78.1415	360_A_lekaleltgLkVFgneiklek_380_A	0	360_A_lekaleltglkvfgneiklek_380_A	2.89778
P19338	P19338_AF	A	ARTLLAKNLPYKVTQ	392_A_artllaknlpykvtq_406_A	392_A_artllakNlpYKvtq_406_A	0	392_A_artllaKnlpykvtq_406_A	0	no_data	no_data	392_A_artllaknlpykvtq_406_A	61.7401	392_A_artlLaknlpYkVtq_406_A	0	392_A_artllaknlpykvtq_406_A	4.53114
P19338	P19338_AF	A	LAKNLPYKVTQDE	396_A_laknlpykvtqde_408_A	396_A_lakNlpYKvtqde_408_A	0	396_A_laKnlpykvtqde_408_A	0	no_data	no_data	396_A_laknlpykvtqde_408_A	61.7401	396_A_LaknlpYkVtqde_408_A	0	396_A_laknlpykvtqde_408_A	4.53114
P19338	P19338_AF	A	AEIRLVSKDGKSKGIAYIEFKTEADAE	417_A_aeirlvskdgkskgiayiefkteadae_443_A	417_A_aeiRlvSKDGKSKGIAYiefkteadae_443_A	0	417_A_aeirlvskdgkskgiayiefkteadae_443_A	3.45621	no_data	no_data	417_A_aeirlvskdgkskgiayiefkteadae_443_A	60.1363	417_A_aeirlvSkdGKSKGIaYiefkteadae_443_A	0	417_A_aeirlvskdgkskgiayiefkteadae_443_A	8.38262
P19338	P19338_AF	A	KDGKSKGIAYIEFKTEADA	424_A_kdgkskgiayiefkteada_442_A	424_A_KDGKSKGIAYiefkteada_442_A	0	424_A_kdgkskgiayiefkteada_442_A	3.45621	no_data	no_data	424_A_kdgkskgiayiefkteada_442_A	60.1363	424_A_kdGKSKGIaYiefkteada_442_A	0	424_A_kdgkskgiayiefkteada_442_A	9.62074
P19338	P19338_AF	A	IDGRSISLYYTGEKGQN	454_A_idgrsislyytgekgqn_470_A	454_A_iDGRSiSlYYTGEKGQN_470_A	0	454_A_idgrsislYytgekgqn_470_A	0	no_data	no_data	454_A_idgrsislyytgekgqn_470_A	54.5693	454_A_idgrsislyytgekgqn_470_A	2.7736	454_A_idgrsislyytgekgQn_470_A	0
P19338	P19338_AF	A	GEKGQNQDYRGGKNSTWSGESKT	465_A_gekgqnqdyrggknstwsgeskt_487_A	465_A_GEKGQNQDYRGGKNSTWSgeskt_487_A	0	465_A_gekgqnqdYrggknstwsgeskt_487_A	0	no_data	no_data	465_A_gekgqnqdyrggknstwsgeskt_487_A	41.4391	465_A_gekgqnqdyrggknstwsgeskt_487_A	6.86588	465_A_gekgQnQdYrgGKNstwsgeskt_487_A	0
P19338	P19338_AF	A	SGESKTLVLSNLSYSATEETLQEVFEK	482_A_sgesktlvlsnlsysateetlqevfek_508_A	482_A_SgesktlvlsNlsYsateetlqevfek_508_A	0	482_A_sgesktlvlsnlsysateetlqevfek_508_A	3.0288	no_data	no_data	482_A_sgesktlvlsnlsysateetlqevfek_508_A	48.9423	482_A_sgesktlvlsNLsysateetlqevfek_508_A	0	482_A_sgesktlvlsnlsysateetlqevfek_508_A	3.53063
P19338	P19338_AF	A	SYSATEETLQE	494_A_sysateetlqe_504_A	494_A_sYsateetlqe_504_A	0	494_A_sysateetlqe_504_A	4.2773	no_data	no_data	494_A_sysateetlqe_504_A	63.4201	494_A_sysateetlqe_504_A	1.32773	494_A_sysateetlqe_504_A	11.2626
P19338	P19338_AF	A	FEKATFIKVPQ	506_A_fekatfikvpq_516_A	506_A_fekatfikvpq_516_A	1.33179	506_A_fekatFiKvPq_516_A	0	no_data	no_data	506_A_fekatfikvpq_516_A	62.0579	506_A_fekatfikvpq_516_A	3.88765	506_A_fekatfikvpq_516_A	4.99612
P19338	P19338_AF	A	VPQNQNGKSKGYAFIEFASFEDAKEAL	514_A_vpqnqngkskgyafiefasfedakeal_540_A	514_A_vpqNQNgKsKgYafiefasfedakeal_540_A	0	514_A_vPqnqngkskgYaFiefasfedakeal_540_A	0	no_data	no_data	514_A_vpqnqngkskgyafiefasfedakeal_540_A	54.7486	514_A_vpqnqngkskgyafiefasfedakeal_540_A	2.93793	514_A_vpqnqngkskgyafiefasfedakeal_540_A	2.5484
P19338	P19338_AF	A	NQNGKSKGYAFIEFASF	517_A_nqngkskgyafiefasf_533_A	517_A_NQNgKsKgYafiefasf_533_A	0	517_A_nqngkskgYaFiefasf_533_A	0	no_data	no_data	517_A_nqngkskgyafiefasf_533_A	54.7486	517_A_nqngkskgyafiefasf_533_A	2.93793	517_A_nqngkskgyafiefasf_533_A	2.5484
P19338	P19338_AF	A	GRAIRLELQ	550_A_grairlelq_558_A	550_A_GRAiRlElQ_558_A	0	550_A_grairlelq_558_A	3.88386	no_data	no_data	550_A_grairlelq_558_A	51.2622	550_A_gRAIRlelq_558_A	0	550_A_grairlelq_558_A	4.7955
P19338	P19338_AF	A	LELQGPRGSPNAR	555_A_lelqgprgspnar_567_A	555_A_lElQGPRGSPNAR_567_A	0	555_A_lelqgprgspnar_567_A	3.07327	no_data	no_data	555_A_lelqgprgspnar_567_A	35.6945	555_A_lelqgprgspnar_567_A	1.32546	555_A_lelqgprgspnar_567_A	3.42773
P19338	P19338_AF	A	RGSPNARSQPSKTLFVKGLSE	561_A_rgspnarsqpsktlfvkglse_581_A	561_A_RGSPNARSQpsktlfvKglse_581_A	0	561_A_rgspnarsqpsktlfvkglse_581_A	3.07327	no_data	no_data	561_A_rgspnarsqpsktlfvkglse_581_A	26.3291	561_A_rgspnarsqPsktlfvkglse_581_A	0	561_A_rgspnarsQpsktlfvkglse_581_A	0
P19338	P19338_AF	A	RSQPSKTLFVKGLSE	567_A_rsqpsktlfvkglse_581_A	567_A_RSQpsktlfvKglse_581_A	0	567_A_rsqpsktlfvkglse_581_A	19.1694	no_data	no_data	567_A_rsqpsktlfvkglse_581_A	26.3291	567_A_rsqPsktlfvkglse_581_A	0	567_A_rsQpsktlfvkglse_581_A	0
P19338	P19338_AF	A	DRETGSSKGFGFVDFNSEEDAKA	603_A_dretgsskgfgfvdfnseedaka_625_A	603_A_dRetgssKgfgfvdfnseedaka_625_A	0	603_A_dretgsskgfgfvdfnseedaka_625_A	25.445	no_data	no_data	603_A_dretgsskgfgfvdfnseedaka_625_A	21.4796	603_A_dRetgsskgfgFvdfnseedaka_625_A	0	603_A_dretgsskgfgfvdfnseedaka_625_A	6.94402
P20290	P20290_3MCB	B	SRGRGRARGGCPGGEATLSQP	not_found	not_found	no_data	not_found	no_data	not_found	no_data	not_found	no_data	not_found	no_data	not_found	no_data
P20290	P20290_3MCB	B	ATADDKKLQFSLKKL	not_found	not_found	no_data	not_found	no_data	not_found	no_data	not_found	no_data	not_found	no_data	not_found	no_data
P22087	P22087_7SE8	A	LVPGESVYGEKRVSISEGDDKIEYR	111_A_lvpgesvygekrvsisegddkieyr_135_A	111_A_lvpgesvygekrvsisegddkieyr_135_A	2.79234	111_A_lvpgesvYgeKrVsisegddkieYR_135_A	0	111_A_LVpgESVYgekrvsisegddkieyr_135_A	0	111_A_lvpgesVYgekrvsisegddkieyr_135_A	0	111_A_lvpgesvygekrvsisegddkieyr_135_A	5.2363	111_A_lvpgesvygekrvsisegddkieyr_135_A	27.4086
P22087	P22087_7SE8	A	HFVISIKANCIDSTASAEA	259_A_hfvisikancidstasaea_277_A	259_A_hfvisikancidstasaea_277_A	7.09487	259_A_hfvisikancidstasaea_277_A	7.89957	259_A_hfviSikancidstasaea_277_A	0	259_A_hfvisiKaNCIDStasaea_277_A	0	259_A_hfvisikancidstasaea_277_A	7.09487	259_A_hfvisikancidstasaea_277_A	5.19177
P22087	P22087_7SE8	A	EGVFICRGKED	not_found	not_found	no_data	not_found	no_data	not_found	no_data	not_found	no_data	not_found	no_data	not_found	no_data
P22102	P22102_1RC0	A	NAGTACSEKIS	not_found	not_found	no_data	not_found	no_data	not_found	no_data	not_found	no_data	not_found	no_data	not_found	no_data
P22626	P22626_5WWE	A	IEIITDRQS	141_A_ieiitdr_147_A	141_A_ieiitdr_147_A	2.8351	141_A_ieiitdr_147_A	18.6625	141_A_ieiitdr_147_A	2.99093	141_A_ieiitdR_147_A	0	141_A_ieiITDR_147_A	0	141_A_ieiitdr_147_A	32.0542
P22626	P22626_5WWE	A	KIVLQKYHTINGH	168_A_kivlqkyhtingh_180_A	168_A_kivlqkyhTingh_180_A	0	168_A_kivLqkyhtingh_180_A	0	168_A_KIVLQKyHtingh_180_A	0	168_A_kivlQkyhTINGH_180_A	0	168_A_KIVlQkyhtingh_180_A	0	168_A_kivlqkyhtingh_180_A	17.9675
P22626	P22626_5WWE	A	KEQFRKLFIGGLS	17_A_keqfrklfiggls_29_A	17_A_Keqfrklfiggls_29_A	0	17_A_KEQFRklfiggls_29_A	0	17_A_keQFrKlFiGGls_29_A	0	17_A_KEQfRKlFiGgls_29_A	0	17_A_keQFrKlFiGGLs_29_A	0	17_A_keqfrklfiggls_29_A	7.54205
P22626	P22626_5WWE	A	KEQFRKLFIGGLSFE	17_A_keqfrklfigglsfe_31_A	17_A_Keqfrklfigglsfe_31_A	0	17_A_KEQFRklfigglsfe_31_A	0	17_A_keQFrKlFiGGlsfe_31_A	0	17_A_KEQfRKlFiGglsfe_31_A	0	17_A_keQFrKlFiGGLsFe_31_A	0	17_A_keqfrklfigglsfe_31_A	7.54205
P22626	P22626_5WWE	A	WGKLTDCVVMRDPASKRSRGF	44_A_wgkltdcvvmrdpaskrsrgf_64_A	44_A_wgkltdcvvmRDPaSKRsRgF_64_A	0	44_A_wgKlTdcVvMRdPasKrsRgF_64_A	0	44_A_wgkltdcvvmrdpaskrsRGF_64_A	0	44_A_wgkltdcvvMRDPASKRSRGF_64_A	0	44_A_wgkltdcvVMrDPASkRSRGF_64_A	0	44_A_wgkltdcvvmrdpaskrsrgf_64_A	2.94831
P22626	P22626_5WWE	A	KLTDCVVMRDPASKR	46_A_kltdcvvmrdpaskr_60_A	46_A_kltdcvvmRDPaSKR_60_A	0	46_A_KlTdcVvMRdPasKr_60_A	0	46_A_kltdcvvmrdpaskr_60_A	2.81203	46_A_kltdcvvMRDPASKR_60_A	0	46_A_kltdcvVMrDPASkR_60_A	0	46_A_kltdcvvmrdpaskr_60_A	4.0629
P22626	P22626_5WWE	A	RSRGFGFVTFSSM	60_A_rsrgfgfvtfssm_72_A	60_A_RsRgFgFvtfssm_72_A	0	60_A_rsRgFgFVTfSsm_72_A	0	60_A_rsRGFgFvtfssM_72_A	0	60_A_RSRGFgFvTfssm_72_A	0	60_A_RSRGFgFvtfssm_72_A	0	60_A_rsrgfgfvtfssm_72_A	5.24749
P22626	P22626_5WWE	A	RGFGFVTFSSM	62_A_rgfgfvtfssm_72_A	62_A_RgFgFvtfssm_72_A	0	62_A_RgFgFVTfSsm_72_A	0	62_A_RGFgFvtfssM_72_A	0	62_A_RGFgFvTfssm_72_A	0	62_A_RGFgFvtfssm_72_A	0	62_A_rgfgfvtfssm_72_A	5.24749
P22626	P22626_5WWE	A	VVEPKRAVAREESGKPGAHVTVK	90_A_vvepkravareesgkpgahvtvk_112_A	90_A_VvEpKRAvaREesgKPgaHvtvk_112_A	0	90_A_vvepkraVAREesgkpgahvtvk_112_A	0	90_A_VVEPKRAVAReESgKPGAHvtvk_112_A	0	90_A_vVEPKRAvaReesGKPGAhvTvk_112_A	0	90_A_vvePKrAVAReESgkpGAHVTVk_112_A	0	90_A_vvepkravareesgkpgahvtvk_112_A	5.8298
P22626	P22626_5WWE	A	VEPKRAVAREESGKPGAHVTVKKLFVG	91_A_vepkravareesgkpgahvtvkklfvg_117_A	91_A_vEpKRAvaREesgKPgaHvtvkklfvg_117_A	0	91_A_vepkraVAREesgkpgahvtvkklfvg_117_A	0	91_A_VEPKRAVAReESgKPGAHvtvkklFvg_117_A	0	91_A_VEPKRAvaReesGKPGAhvTvkKlFvG_117_A	0	91_A_vePKrAVAReESgkpGAHVTVkklfvG_117_A	0	91_A_vepkravareesgkpgahvtvkklfvg_117_A	5.8298
P22626	P22626_5WWE	A	RAVAREESG	95_A_ravareesg_103_A	95_A_RAvaREesg_103_A	0	95_A_raVAREesg_103_A	0	95_A_RAVAReESg_103_A	0	95_A_RAvaReesG_103_A	0	95_A_rAVAReESg_103_A	0	95_A_ravareesg_103_A	13.8589
P22626	P22626_5WWE	A	RAVAREESGKP	95_A_ravareesgkp_105_A	95_A_RAvaREesgKP_105_A	0	95_A_raVAREesgkp_105_A	0	95_A_RAVAReESgKP_105_A	0	95_A_RAvaReesGKP_105_A	0	95_A_rAVAReESgkp_105_A	0	95_A_ravareesgkp_105_A	13.8589
P22626	P22626_5WWE	A	AVAREESGKPGAHVTVKKLFVGG	96_A_avareesgkpgahvtvkklfvgg_118_A	96_A_AvaREesgKPgaHvtvkklfvgg_118_A	0	96_A_aVAREesgkpgahvtvkklfvgg_118_A	0	96_A_AVAReESgKPGAHvtvkklFvgg_118_A	0	96_A_AvaReesGKPGAhvTvkKlFvGg_118_A	0	96_A_AVAReESgkpGAHVTVkklfvGg_118_A	0	96_A_avareesgkpgahvtvkklfvgg_118_A	15.5223
P22626	P22626_5WWE	A	VAREESGKPGAHV	97_A_vareesgkpgahv_109_A	97_A_vaREesgKPgaHv_109_A	0	97_A_VAREesgkpgahv_109_A	0	97_A_VAReESgKPGAHv_109_A	0	97_A_vaReesGKPGAhv_109_A	0	97_A_VAReESgkpGAHV_109_A	0	97_A_vareesgkpgahv_109_A	18.4093
P22626	P22626_5WWE	A	AREESGKPGAHVTVKKLFVGG	98_A_areesgkpgahvtvkklfvgg_118_A	98_A_aREesgKPgaHvtvkklfvgg_118_A	0	98_A_AREesgkpgahvtvkklfvgg_118_A	0	98_A_AReESgKPGAHvtvkklFvgg_118_A	0	98_A_aReesGKPGAhvTvkKlFvGg_118_A	0	98_A_AReESgkpGAHVTVkklfvGg_118_A	0	98_A_areesgkpgahvtvkklfvgg_118_A	17.9743
P22626	P22626_5WWE	A	EIITDRQSGKKRG	not_found	not_found	no_data	not_found	no_data	not_found	no_data	not_found	no_data	not_found	no_data	not_found	no_data
P22626	P22626_5WWE	A	GFGDSRGGGGNFGPGPGSN	not_found	not_found	no_data	not_found	no_data	not_found	no_data	not_found	no_data	not_found	no_data	not_found	no_data
P22626	P22626_5WWE	A	QEMQEVQSSRSGRGGNFGFGDSRGGGG	not_found	not_found	no_data	not_found	no_data	not_found	no_data	not_found	no_data	not_found	no_data	not_found	no_data
P22626	P22626_5WWE	A	GGSRNMGGPYGGGNYGPGGSGGSGG	not_found	not_found	no_data	not_found	no_data	not_found	no_data	not_found	no_data	not_found	no_data	not_found	no_data
P22626	P22626_5WWE	A	RQSGKKRGFGFVTFD	not_found	not_found	no_data	not_found	no_data	not_found	no_data	not_found	no_data	not_found	no_data	not_found	no_data
P22626	P22626_5WWE	A	VQSSRSGRGGNFGFG	not_found	not_found	no_data	not_found	no_data	not_found	no_data	not_found	no_data	not_found	no_data	not_found	no_data
P22626	P22626_5WWE	A	PYGGGNYGPGG	not_found	not_found	no_data	not_found	no_data	not_found	no_data	not_found	no_data	not_found	no_data	not_found	no_data
P22626	P22626_5WWE	A	FGGSRNMGGPYGG	not_found	not_found	no_data	not_found	no_data	not_found	no_data	not_found	no_data	not_found	no_data	not_found	no_data
P22626	P22626_5WWE	A	RQSGKKRGFGFVTFDDHDPVDKI	not_found	not_found	no_data	not_found	no_data	not_found	no_data	not_found	no_data	not_found	no_data	not_found	no_data
P22626	P22626_5WWE	A	EVRKALSRQEMQEVQ	not_found	not_found	no_data	not_found	no_data	not_found	no_data	not_found	no_data	not_found	no_data	not_found	no_data
P22626	P22626_5WWE	A	GGGGNFGPG	not_found	not_found	no_data	not_found	no_data	not_found	no_data	not_found	no_data	not_found	no_data	not_found	no_data
P22626	P22626_5WWE	A	TINGHNAEVRKALSRQEMQEVQSSRSG	not_found	not_found	no_data	not_found	no_data	not_found	no_data	not_found	no_data	not_found	no_data	not_found	no_data
P22626	P22626_5WWE	A	FEEYGKIDTIEIITDRQSGKK	not_found	not_found	no_data	not_found	no_data	not_found	no_data	not_found	no_data	not_found	no_data	not_found	no_data
P22626	P22626_5WWE	A	GNFGFGDSRGGGGNFGP	not_found	not_found	no_data	not_found	no_data	not_found	no_data	not_found	no_data	not_found	no_data	not_found	no_data
P22626	P22626_5WWE	A	NFGFGDSRGGGGNFGPG	not_found	not_found	no_data	not_found	no_data	not_found	no_data	not_found	no_data	not_found	no_data	not_found	no_data
P22626	P22626_5WWE	A	HNAEVRKALSRQEMQEVQSSRSGRGGN	not_found	not_found	no_data	not_found	no_data	not_found	no_data	not_found	no_data	not_found	no_data	not_found	no_data
P22626	P22626_5WWE	A	MQEVQSSRSGRGGNFGFGDSRGGGGNF	not_found	not_found	no_data	not_found	no_data	not_found	no_data	not_found	no_data	not_found	no_data	not_found	no_data
P22626	P22626_5WWE	A	YGKIDTIEIITDRQSGKKRGFGFVT	not_found	not_found	no_data	not_found	no_data	not_found	no_data	not_found	no_data	not_found	no_data	not_found	no_data
P22626	P22626_5WWE	A	DGYNGYGGGPGGGNFGG	not_found	not_found	no_data	not_found	no_data	not_found	no_data	not_found	no_data	not_found	no_data	not_found	no_data
P22626	P22626_5WWE	A	ITDRQSGKKRGFGFVTFDDHDPVDKIV	not_found	not_found	no_data	not_found	no_data	not_found	no_data	not_found	no_data	not_found	no_data	not_found	no_data
P22626	P22626_5WWE	A	GPGPGSNFRGGSDGYGS	not_found	not_found	no_data	not_found	no_data	not_found	no_data	not_found	no_data	not_found	no_data	not_found	no_data
P22626	P22626_5WWE	A	QSGKKRGFGFVTFDDHDPVDKIV	not_found	not_found	no_data	not_found	no_data	not_found	no_data	not_found	no_data	not_found	no_data	not_found	no_data
P23246	P23246_6OWJ	A	TYTQRCRLFVGNLPA	292_A_tytqrcrlfvgnlpa_306_A	292_A_tytqrcrlfvgnlpa_306_A	2.80024	292_A_tytqRCrlfvgnlpa_306_A	0	292_A_TYTQRCRlFvgnlpa_306_A	0	292_A_tYtqrcRlFvGnlpa_306_A	0	292_A_tytqrcrlFvgnLpA_306_A	0	292_A_tytqrcrlfvgnlpa_306_A	1.33904
P23246	P23246_6OWJ	A	QRCRLFVGNLPAD	295_A_qrcrlfvgnlpad_307_A	295_A_qrcrlfvgnlpad_307_A	2.80024	295_A_qRCrlfvgnlpad_307_A	0	295_A_QRCRlFvgnlpad_307_A	0	295_A_qrcRlFvGnlpad_307_A	0	295_A_qrcrlFvgnLpAD_307_A	0	295_A_qrcrlfvgnlpad_307_A	2.77788
P23246	P23246_6OWJ	A	RCRLFVGNL	296_A_rcrlfvgnl_304_A	296_A_rcrlfvgnl_304_A	2.80024	296_A_RCrlfvgnl_304_A	0	296_A_RCRlFvgnl_304_A	0	296_A_rcRlFvGnl_304_A	0	296_A_rcrlFvgnL_304_A	0	296_A_rcrlfvgnl_304_A	2.77788
P23246	P23246_6OWJ	A	LFAKYGEPGEVFINKGKGFGFIK	316_A_lfakygepgevfinkgkgfgfik_338_A	316_A_lfakygepgevFinKgKgFgFik_338_A	0	316_A_lfakygepgevfinkgkgfgfik_338_A	3.49667	316_A_lfakygepgevfinkgkgFgFiK_338_A	0	316_A_lfakygepgevfiNKgKGFgfik_338_A	0	316_A_lfakygepgevFINKGKGFgFik_338_A	0	316_A_lfakyGEPGEVfinkgkgfgfIK_338_A	0
P23246	P23246_6OWJ	A	PGEVFINKGKGFGFIKLESRALA	323_A_pgevfinkgkgfgfiklesrala_345_A	323_A_pgevFinKgKgFgFiklesrala_345_A	0	323_A_pgevfinkgkgfgfiklESRALa_345_A	0	323_A_pgevfinkgkgFgFiKlESRala_345_A	0	323_A_pgevfiNKgKGFgfiklesrala_345_A	0	323_A_pgevFINKGKGFgFiklesrala_345_A	0	323_A_PGEVfinkgkgfgfIKLESrala_345_A	0
P23246	P23246_6OWJ	A	NKGKGFGFIKLESRA	329_A_nkgkgfgfiklesra_343_A	329_A_nKgKgFgFiklesra_343_A	0	329_A_nkgkgfgfiklESRA_343_A	0	329_A_nkgkgFgFiKlESRa_343_A	0	329_A_NKgKGFgfiklesra_343_A	0	329_A_NKGKGFgFiklesra_343_A	0	329_A_nkgkgfgfIKLESra_343_A	0
P23246	P23246_6OWJ	A	EEAFSQFGPIERAVVIV	388_A_eeafsqfgpieravviv_404_A	388_A_eeafsqfgpieravviv_404_A	2.82095	388_A_eeafsqfgpiERAvviv_404_A	0	388_A_EeafsqfgpIERAVVIV_404_A	0	388_A_eeafsqfgpieRavviv_404_A	0	388_A_eeafsqfgpieravviv_404_A	2.8095	388_A_eeAfsqfgpiERavviv_404_A	0
P23246	P23246_6OWJ	A	GIVEFASKPAARK	414_A_givefaskpaark_426_A	414_A_givefasKpaaRk_426_A	0	414_A_givefaskpaark_426_A	2.76375	414_A_givEfASKpaARk_426_A	0	414_A_givefaskpaark_426_A	1.31362	414_A_givefaskpaark_426_A	5.4111	414_A_GiveFaSKPAARK_426_A	0
P23246	P23246_6OWJ	A	DDEDGLPEKLAQKNPMYQKER	454_A_ddedglpeklaqknpmyqker_474_A	454_A_ddedglpeklaqknpmyqker_474_A	5.431	454_A_ddedglpeklaqknpmyqker_474_A	8.58097	454_A_DdEDglpeklaqknpmyqker_474_A	0	454_A_ddedglpeklaqknpmyqker_474_A	2.55227	454_A_ddedglpeklaqknpmyqker_474_A	8.16401	454_A_ddedglpeklaqknpmyqker_474_A	13.1083
P23396	P23396_6G5I	D	YKLLGGLAVRRACYGVLRFIMESGAKG	107_D_ykllgglavrracygvlrfimesgakg_133_D	107_D_ykllgglavRRacYGvlRfimesgakg_133_D	0	107_D_YKLLGGLAVRRAcYGVLRFimeSgakg_133_D	0	107_D_ykllgglavrracygvlrFimesgakg_133_D	0	107_D_ykllgGlavrracygvlrfimesgakg_133_D	0	107_D_ykllgGlAVRracygvlrfimesgakg_133_D	0	107_D_ykllGglavRRACYGVLRFIMESGAKG_133_D	0
P23396	P23396_6G5I	D	AVRRACYGV	114_D_avrracygv_122_D	114_D_avRRacYGv_122_D	0	114_D_AVRRAcYGV_122_D	0	114_D_avrracygv_122_D	3.29397	114_D_avrracygv_122_D	3.97673	114_D_AVRracygv_122_D	0	114_D_avRRACYGV_122_D	0
P23396	P23396_6G5I	D	YGVLRFIMESG	120_D_ygvlrfimesg_130_D	120_D_YGvlRfimesg_130_D	0	120_D_YGVLRFimeSg_130_D	0	120_D_ygvlrFimesg_130_D	0	120_D_ygvlrfimesg_130_D	3.76728	120_D_ygvlrfimesg_130_D	3.16596	120_D_YGVLRFIMESG_130_D	0
P23396	P23396_6G5I	D	YGVLRFIMESGAK	120_D_ygvlrfimesgak_132_D	120_D_YGvlRfimesgak_132_D	0	120_D_YGVLRFimeSgak_132_D	0	120_D_ygvlrFimesgak_132_D	0	120_D_ygvlrfimesgak_132_D	2.74618	120_D_ygvlrfimesgak_132_D	2.74618	120_D_YGVLRFIMESGAK_132_D	0
P23396	P23396_6G5I	D	GAKGCEVVVSGKLRGQRAKSMKFVD	130_D_gakgcevvvsgklrgqraksmkfvd_154_D	130_D_gakgcevvvSGKlRGQRAKSmkfvd_154_D	0	130_D_gakgcEvVvSGKLRGQRAKSMKFVd_154_D	0	130_D_gakgcevvvsgklrgqraksmkfvd_154_D	3.35643	130_D_gakgcevvvSGKlRGQRAKSmKfvd_154_D	0	130_D_gakgcEvVVSGKLRGQRAKSMKfVd_154_D	0	130_D_GAKGCEVVVSGKLrgqraksmkfvd_154_D	0
P23396	P23396_6G5I	D	KGCEVVVSGKLRGQRAKSM	132_D_kgcevvvsgklrgqraksm_150_D	132_D_kgcevvvSGKlRGQRAKSm_150_D	0	132_D_kgcEvVvSGKLRGQRAKSM_150_D	0	132_D_kgcevvvsgklrgqraksm_150_D	4.16237	132_D_kgcevvvSGKlRGQRAKSm_150_D	0	132_D_kgcEvVVSGKLRGQRAKSM_150_D	0	132_D_KGCEVVVSGKLrgqraksm_150_D	0
P23396	P23396_6G5I	D	EVVVSGKLRGQRAKSMKFVDG	135_D_evvvsgklrgqraksmkfvdg_155_D	135_D_evvvSGKlRGQRAKSmkfvdg_155_D	0	135_D_EvVvSGKLRGQRAKSMKFVdg_155_D	0	135_D_evvvsgklrgqraksmkfvdg_155_D	6.94392	135_D_evvvSGKlRGQRAKSmKfvdG_155_D	0	135_D_EvVVSGKLRGQRAKSMKfVdG_155_D	0	135_D_EVVVSGKLrgqraksmkfvdg_155_D	0
P23396	P23396_6G5I	D	GKLRGQRAKSMKFVDGLMIHSGD	140_D_gklrgqraksmkfvdglmihsgd_162_D	140_D_GKlRGQRAKSmkfvdglmihsgd_162_D	0	140_D_GKLRGQRAKSMKFVdglmiHSgd_162_D	0	140_D_gklrgqraksmkfvdglmihsgd_162_D	2.87336	140_D_GKlRGQRAKSmKfvdGLmiHsgd_162_D	0	140_D_GKLRGQRAKSMKfVdGLMIHSGd_162_D	0	140_D_GKLrgqraksmkfvdglmiHSgd_162_D	0
P23396	P23396_6G5I	D	RTEIIILATRTQNVLGEKGRRIRELTA	45_D_rteiiilatrtqnvlgekgrrirelta_71_D	45_D_rteiiilatrtqnvlGEKGRRiRelta_71_D	0	45_D_rteiiilaTRTQNvlgekgrrirelta_71_D	0	45_D_rTeIiILATRtqnvlgekgrrIReLTA_71_D	0	45_D_rteiiilatrtqnvlgekgrriRelta_71_D	0	45_D_rteiiilatrtqnvlgekgrrirelta_71_D	14.5008	45_D_rteiiiLATRTQNvlGEKGRRirelTA_71_D	0
P23396	P23396_6G5I	D	EIIILATRTQNVLGE	47_D_eiiilatrtqnvlge_61_D	47_D_eiiilatrtqnvlGE_61_D	0	47_D_eiiilaTRTQNvlge_61_D	0	47_D_eIiILATRtqnvlge_61_D	0	47_D_eiiilatrtqnvlge_61_D	5.60652	47_D_eiiilatrtqnvlge_61_D	14.5008	47_D_eiiiLATRTQNvlGE_61_D	0
P23396	P23396_6G5I	D	TAVVQKRFGFPEGSVELYAEKVATRGL	70_D_tavvqkrfgfpegsvelyaekvatrgl_96_D	70_D_tavvqKrfgfpegsvelyaeKvatRgl_96_D	0	70_D_tavvqkrfgfpegsvelyaEKVATRGL_96_D	0	70_D_TAVVQkRFgFpegsVELyaekVaTRgL_96_D	0	70_D_tavvqkrfgfpegsvelyaekvatrgl_96_D	3.47394	70_D_tavvqkrfgfpegsvelyaekvatrgl_96_D	10.4092	70_D_TAVVQKRfgfpegsVElyAEKVATRgL_96_D	0
P23396	P23396_6G5I	D	FGFPEGSVELYAEKVATRGLCAIAQAE	77_D_fgfpegsvelyaekvatrglcaiaqae_103_D	77_D_fgfpegsvelyaeKvatRglcaiaqae_103_D	0	77_D_fgfpegsvelyaEKVATRGLCaIAQaE_103_D	0	77_D_FgFpegsVELyaekVaTRgLCAIAQaE_103_D	0	77_D_fgfpegsvelyaekvatrglcaiaqae_103_D	3.27905	77_D_fgfpegsvelyaekvatrglcaiaqae_103_D	5.57945	77_D_fgfpegsVElyAEKVATRgLCAIAqae_103_D	0
P23396	P23396_6G5I	D	FPEGSVELYAEKVATRG	79_D_fpegsvelyaekvatrg_95_D	79_D_fpegsvelyaeKvatRg_95_D	0	79_D_fpegsvelyaEKVATRG_95_D	0	79_D_FpegsVELyaekVaTRg_95_D	0	79_D_fpegsvelyaekvatrg_95_D	5.70505	79_D_fpegsvelyaekvatrg_95_D	10.5471	79_D_fpegsVElyAEKVATRg_95_D	0
P23396	P23396_6G5I	D	AEKVATRGLCAIA	88_D_aekvatrglcaia_100_D	88_D_aeKvatRglcaia_100_D	0	88_D_aEKVATRGLCaIA_100_D	0	88_D_aekVaTRgLCAIA_100_D	0	88_D_aekvatrglcaia_100_D	4.27148	88_D_aekvatrglcaia_100_D	6.41879	88_D_AEKVATRgLCAIA_100_D	0
P23396	P23396_6G5I	D	TRGLCAIAQAESLRYKLLGGLAVRRAC	93_D_trglcaiaqaeslrykllgglavrrac_119_D	93_D_tRglcaiaqaeslrykllgglavRRac_119_D	0	93_D_TRGLCaIAQaESlRYKLLGGLAVRRAc_119_D	0	93_D_TRgLCAIAQaESlrykllgglavrrac_119_D	0	93_D_trglcaiaqaeslrykllgGlavrrac_119_D	0	93_D_trglcaiaqaeslrykllgGlAVRrac_119_D	0	93_D_TRgLCAIAqaeslrykllGglavRRAC_119_D	0
P23396	P23396_6G5I	D	CAIAQAESLRYKLLGGLAVRR	97_D_caiaqaeslrykllgglavrr_117_D	97_D_caiaqaeslrykllgglavRR_117_D	0	97_D_CaIAQaESlRYKLLGGLAVRR_117_D	0	97_D_CAIAQaESlrykllgglavrr_117_D	0	97_D_caiaqaeslrykllgGlavrr_117_D	0	97_D_caiaqaeslrykllgGlAVRr_117_D	0	97_D_CAIAqaeslrykllGglavRR_117_D	0
P23528	P23528_5L6W	C	KRKKAVLFCLSEDKKNI	31_C_krkkavlfclsedkkni_47_C	31_C_krkkavlfclsedkkni_47_C	2.772	no_data	no_data	31_C_krKKaVLfCLSEdkkni_47_C	0	31_C_kRkKavlfclsedkkni_47_C	0	31_C_krkkavlfclsedKKni_47_C	0	31_C_KrkKAvlfclsedkkni_47_C	0
P23588	P23588_AF	A	LNISAVRLPREPSNPERLK	119_A_lnisavrlprepsnperlk_137_A	119_A_lnisavRlpRePSNPERLK_137_A	0	119_A_lnisavrlprepsnperlk_137_A	41.2981	119_A_lnisavrlPRepsnPERLK_137_A	0	119_A_lnisavrlprepsnperlK_137_A	0	119_A_lnisavRLPREpSNPERLK_137_A	0	119_A_lnisavrlprepsnperlk_137_A	8.91088
P23588	P23588_AF	A	AEFEDLDSLLSALSLNEES	142_A_aefedldsllsalslnees_160_A	142_A_aefedldsllsalslNeeS_160_A	0	142_A_aefedldsllsalslnees_160_A	28.2034	142_A_aefedldslLsaLSlNees_160_A	0	142_A_aefedldsllsalslnees_160_A	5.16424	142_A_aefedldsllsalsLNEes_160_A	0	142_A_aefedldsllsalslnees_160_A	1.33846
P23588	P23588_AF	A	EFEDLDSLLSALSLN	143_A_efedldsllsalsln_157_A	143_A_efedldsllsalslN_157_A	0	143_A_efedldsllsalsln_157_A	30.7992	143_A_efedldslLsaLSlN_157_A	0	143_A_efedldsllsalsln_157_A	6.10246	143_A_efedldsllsalsLN_157_A	0	143_A_efedldsllsalsln_157_A	8.22574
P23588	P23588_AF	A	ESLGNRRIRVDVADQAQDKDR	159_A_eslgnrrirvdvadqaqdkdr_179_A	159_A_eSlGNRRiRvDvaDQaQDKdR_179_A	0	159_A_eslgnrrirvdvadqaqdkdr_179_A	27.3932	159_A_esLGnrriRVDVADQAQdkdr_179_A	0	159_A_eslgnrrirvdvadqaqdkdr_179_A	2.78059	159_A_eslgnRRiRvdvadqaqdkdr_179_A	0	159_A_esLGNrrirvdvadqaqdkdr_179_A	0
P23588	P23588_AF	A	GNRRIRVDV	162_A_gnrrirvdv_170_A	162_A_GNRRiRvDv_170_A	0	162_A_gnrrirvdv_170_A	27.3932	162_A_GnrriRVDV_170_A	0	162_A_gnrrirvdv_170_A	2.78059	162_A_gnRRiRvdv_170_A	0	162_A_GNrrirvdv_170_A	0
P23588	P23588_AF	A	LNKEEDCHSPTSK	451_A_lnkeedchsptsk_463_A	451_A_lnkeedchsptsK_463_A	0	451_A_lnkeedchsptsk_463_A	77.3899	451_A_lnkeedchsptsk_463_A	34.0188	451_A_lnkeedchsptsk_463_A	48.8927	451_A_lnkeedchSPtsk_463_A	0	451_A_lnkeedchsptsk_463_A	47.3905
P23588	P23588_AF	A	LPKSPPYTAFLGNLPYDVTEE	90_A_lpksppytaflgnlpydvtee_110_A	90_A_lpksPpytaflGNlpYdvtee_110_A	0	90_A_lpksppytaflgnlpydvtee_110_A	35.7738	90_A_LPkSpPYTaFlGNlPYDVTee_110_A	0	90_A_lpksppytaFlgNlpydvtee_110_A	0	90_A_lpksppytaflGNlpYdvtee_110_A	0	90_A_lpksppytaflgnlpydvtee_110_A	3.10396
P23588	P23588_AF	A	PPYTAFLGNLP	94_A_ppytaflgnlp_104_A	94_A_PpytaflGNlp_104_A	0	94_A_ppytaflgnlp_104_A	35.7738	94_A_pPYTaFlGNlP_104_A	0	94_A_ppytaFlgNlp_104_A	0	94_A_ppytaflGNlp_104_A	0	94_A_ppytaflgnlp_104_A	3.10396
P23588	P23588_AF	A	TAFLGNLPYDVTEESIK	97_A_taflgnlpydvteesik_113_A	97_A_taflGNlpYdvteesik_113_A	0	97_A_taflgnlpydvteesik_113_A	35.7738	97_A_TaFlGNlPYDVTeeSik_113_A	0	97_A_taFlgNlpydvteesik_113_A	0	97_A_taflGNlpYdvteesik_113_A	0	97_A_taflgnlpydvteesik_113_A	3.10396
P26196	P26196_4CT5	A	KISQLGYSCFYIHAKMRQEHR	353_A_kisqlgyscfyihakmrqehr_373_A	353_A_kisqlgyscfyihakmRqehr_373_A	0	353_A_KiSqLgyScFYiHAKMRQEHR_373_A	0	353_A_kisqlgYScfyIhakmrQehR_373_A	0	353_A_kisqlgyscfyiHAKmrqehR_373_A	0	353_A_kisqlgyscfyihakmrqehr_373_A	no_data	353_A_kisqlgyscfyihakmrqehr_373_A	no_data
P26368	P26368_2G4B	A	AHKLFIGGL	258_A_ahklfiggl_266_A	258_A_AHKlFiggl_266_A	0	258_A_ahklfiggl_266_A	1.32906	258_A_AHklfiggl_266_A	0	258_A_ahklfiggl_266_A	2.80784	258_A_AHKlFiGGl_266_A	0	258_A_ahklfiggl_266_A	2.64992
P26368	P26368_2G4B	A	VVSTVVPDSAHKLFIGGLPNYLNDD	not_found	not_found	no_data	not_found	no_data	not_found	no_data	not_found	no_data	not_found	no_data	not_found	no_data
P26373	P26373_AF	A	RVITEEEKNFKAFASLRMARA	167_A_rviteeeknfkafaslrmara_187_A	167_A_RvITeeeknFKAFASLRMARA_187_A	0	167_A_RVITEEEkNFKAFASLRMARA_187_A	0	167_A_rviteeeknfkafaslrmara_187_A	18.0704	167_A_rviteeeknfKafASLRMARA_187_A	0	167_A_RVITeeEKnFKAFASLRMARA_187_A	0	167_A_RVITEEEKNFKAFASLRMARA_187_A	0
P26599	P26599_3ZZY	A	NQFQALLQYAD	220_A_nqfqallqyad_230_A	220_A_NqfQallqyad_230_A	0	220_A_NQFQaLlqyad_230_A	0	220_A_NQFqaLlqyad_230_A	0	220_A_NQfqallqyad_230_A	0	220_A_nqfqallqyad_230_A	7.00824	220_A_nqfqallqyad_230_A	7.06801
P26599	P26599_3ZZY	A	IYNACCTLR	246_A_iynacctlr_254_A	246_A_iynacctlr_254_A	7.75974	246_A_iynacctlr_254_A	2.88912	246_A_IynacctLr_254_A	0	246_A_iynAcctlr_254_A	0	246_A_iynacctlr_254_A	12.8394	246_A_iynacctlr_254_A	13.2221
P26599	P26599_3ZZY	A	CCTLRIDFSKLTSLNVKYNND	250_A_cctlridfskltslnvkynnd_270_A	250_A_cctlridfsKltslnvkynnd_270_A	0	250_A_cctlriDfSKLtSLNvKYnnd_270_A	0	250_A_cctLridFSKLtSLNVkynnD_270_A	0	250_A_cctlridfskltslnvkynnd_270_A	1.3311	250_A_cctlridfsKltslnvkynnd_270_A	0	250_A_cctlridfskltslnvKYnnd_270_A	0
P26599	P26599_3ZZY	A	KLTSLNVKYNNDKSRDY	259_A_kltslnvkynndksrdy_275_A	259_A_Kltslnvkynndksrdy_275_A	0	259_A_KLtSLNvKYnndkSrdy_275_A	0	259_A_KLtSLNVkynnDKsrdy_275_A	0	259_A_kltslnvkynndksrdy_275_A	6.94876	259_A_Kltslnvkynndksrdy_275_A	0	259_A_kltslnvKYnndKSRDy_275_A	0
P26599	P26599_3ZZY	A	LHGKPIRITLSKHQNVQLPREGQED	not_found	not_found	no_data	not_found	no_data	not_found	no_data	not_found	no_data	not_found	no_data	not_found	no_data
P26599	P26599_3ZZY	A	QNVQLPREGQEDQGLTKDY	not_found	not_found	no_data	not_found	no_data	not_found	no_data	not_found	no_data	not_found	no_data	not_found	no_data
P26599	P26599_3ZZY	A	KLHGKPIRITLSKHQNVQLPR	not_found	not_found	no_data	not_found	no_data	not_found	no_data	not_found	no_data	not_found	no_data	not_found	no_data
P26599	P26599_3ZZY	A	VKILFNKKE	not_found	not_found	no_data	not_found	no_data	not_found	no_data	not_found	no_data	not_found	no_data	not_found	no_data
P26599	P26599_3ZZY	A	NGGVVKGFKFFQK	not_found	not_found	no_data	not_found	no_data	not_found	no_data	not_found	no_data	not_found	no_data	not_found	no_data
P26599	P26599_3ZZY	A	NIFPPSATLHLSNIPPSVSEE	not_found	not_found	no_data	not_found	no_data	not_found	no_data	not_found	no_data	not_found	no_data	not_found	no_data
P26599	P26599_3ZZY	A	GGVVKGFKFFQKDRKMALI	not_found	not_found	no_data	not_found	no_data	not_found	no_data	not_found	no_data	not_found	no_data	not_found	no_data
P26599	P26599_3ZZY	A	KNFQNIFPPSA	not_found	not_found	no_data	not_found	no_data	not_found	no_data	not_found	no_data	not_found	no_data	not_found	no_data
P26599	P26599_3ZZY	A	FNKKENALVQMADGN	not_found	not_found	no_data	not_found	no_data	not_found	no_data	not_found	no_data	not_found	no_data	not_found	no_data
P26599	P26599_3ZZY	A	PIDVTEGEVISLGLPFG	not_found	not_found	no_data	not_found	no_data	not_found	no_data	not_found	no_data	not_found	no_data	not_found	no_data
P26599	P26599_3ZZY	A	FKFFQKDRKMA	not_found	not_found	no_data	not_found	no_data	not_found	no_data	not_found	no_data	not_found	no_data	not_found	no_data
P26599	P26599_3ZZY	A	SVTPVLRGQPIYIQFSNHKELKT	not_found	not_found	no_data	not_found	no_data	not_found	no_data	not_found	no_data	not_found	no_data	not_found	no_data
P26599	P26599_3ZZY	A	FGVYGDVQRVKILFNKKEN	not_found	not_found	no_data	not_found	no_data	not_found	no_data	not_found	no_data	not_found	no_data	not_found	no_data
P26599	P26599_3ZZY	A	AGAGNSVLLVSNLNPER	not_found	not_found	no_data	not_found	no_data	not_found	no_data	not_found	no_data	not_found	no_data	not_found	no_data
P26639	P26639_4TTV	A	TPYQIACGISQGL	not_found	no_data	no_data	not_found	no_data	not_found	no_data	not_found	no_data	not_found	no_data	not_found	no_data
P26641	P26641_5DQS	A	PKAKDPFAHLPKSTFVL	not_found	not_found	no_data	not_found	no_data	not_found	no_data	not_found	no_data	not_found	no_data	not_found	no_data
P26641	P26641_5DQS	A	EEMDECEQALA	not_found	not_found	no_data	not_found	no_data	not_found	no_data	not_found	no_data	not_found	no_data	not_found	no_data
P26641	P26641_5DQS	A	AAAPAPEEEMDECEQALAAEPKA	not_found	not_found	no_data	not_found	no_data	not_found	no_data	not_found	no_data	not_found	no_data	not_found	no_data
P29558	P29558_6M75	A	KGYGFVDFD	46_A_kgygfvdfd_54_A	46_A_KGYgFvdfd_54_A	0	46_A_KGYgFvdfd_54_A	0	46_A_kgygFVDfd_54_A	0	46_A_KgYgfvdfd_54_A	0	46_A_KgYgFvdfd_54_A	0	46_A_kgygfvdfd_54_A	no_data
P30041	P30041_5B6N	A	KDINAYNCEEPTEKL	84_A_kdinaynceeptekl_98_A	84_A_kdinaynceeptekl_98_A	no_data	84_A_kdinaYNceeptekl_98_A	0	84_A_kdinaynceeptEKL_98_A	0	84_A_kdinaynceeptekl_98_A	10.1308	84_A_kdinaynceeptekl_98_A	26.6152	84_A_kdinaynceeptekl_98_A	15.4906
P30086	P30086_1BEH	A	KDPKYREWH	77_A_kdpkyrewh_85_A	77_A_kdpkyrewh_85_A	1.32266	77_A_kdpkyrewh_85_A	6.01685	77_A_kdpkYrEWH_85_A	0	77_A_kdpkyrewh_85_A	1.32266	77_A_kdpkyrewh_85_A	no_data	77_A_kdpkyrewh_85_A	no_data
P30876	P30876_6DRD	B	LESTNRRYTKRDCSTFLRTSETGIV	not_found	not_found	no_data	not_found	no_data	not_found	no_data	not_found	no_data	not_found	no_data	not_found	no_data
P31483	P31483_6ELD	A	SPFGQIMEIRVFPDKGYSFVRFNSH	not_found	not_found	no_data	not_found	no_data	not_found	no_data	not_found	no_data	not_found	no_data	not_found	no_data
P31483	P31483_6ELD	A	RSQDHFHVFVGDLSPEI	not_found	not_found	no_data	not_found	no_data	not_found	no_data	not_found	no_data	not_found	no_data	not_found	no_data
P31483	P31483_6ELD	A	MEIRVFPDKGYSFVRFNSHESAAHA	not_found	not_found	no_data	not_found	no_data	not_found	no_data	not_found	no_data	not_found	no_data	not_found	no_data
P31483	P31483_6ELD	A	MIMDTAGNDPYCFVEFHEH	not_found	not_found	no_data	not_found	no_data	not_found	no_data	not_found	no_data	not_found	no_data	not_found	no_data
P31483	P31483_6ELD	A	SDARVVKDMATGKSKGYGFVSFFNKWD	not_found	not_found	no_data	not_found	no_data	not_found	no_data	not_found	no_data	not_found	no_data	not_found	no_data
P31942	P31942_AF	A	GLPFRATEN	201_A_glpfraten_209_A	201_A_glpFRaten_209_A	0	201_A_glpfraten_209_A	40.2449	201_A_Glpfraten_209_A	0	201_A_glpfraten_209_A	1.32674	201_A_glPFRaten_209_A	0	201_A_glpfraten_209_A	no_data
P31942	P31942_AF	A	ATENDIANFFSPL	206_A_atendianffspl_218_A	206_A_atendianffspl_218_A	1.33285	206_A_atendianffspl_218_A	45.7688	206_A_atendianffspl_218_A	3.724	206_A_atendianffspl_218_A	3.27346	206_A_atendianffspl_218_A	1.33285	206_A_atendianffspl_218_A	no_data
P31942	P31942_AF	A	IAENALGKHKERIGHRYIEIFRSSR	69_A_iaenalgkhkerighryieifrssr_93_A	69_A_iaenalgkhKeRiGHRYiEiFRSSR_93_A	0	69_A_iaenalgkhkerighryieifrssr_93_A	28.2115	69_A_iaenaLgkHkerigHRYIEIFRssR_93_A	0	69_A_iaenalgkhkeRighRyieifrsSr_93_A	0	69_A_iaenalgkhkeRighRYieifrssr_93_A	0	69_A_iaenalgkhkerighryieifrssr_93_A	no_data
P31942	P31942_AF	A	LGKHKERIGHRYIEIFR	74_A_lgkhkerighryieifr_90_A	74_A_lgkhKeRiGHRYiEiFR_90_A	0	74_A_lgkhkerighryieifr_90_A	34.1605	74_A_LgkHkerigHRYIEIFR_90_A	0	74_A_lgkhkeRighRyieifr_90_A	0	74_A_lgkhkeRighRYieifr_90_A	0	74_A_lgkhkerighryieifr_90_A	no_data
P31943	P31943_6DHS	A	NDGFVRLRGLPFGCS	109_A_ndgfvrlrglpfgcs_123_A	109_A_ndgfvrlrglpFgcs_123_A	0	no_data	no_data	109_A_ndgfvRlRGlpfgcs_123_A	0	109_A_ndgfvRlrglpfgcs_123_A	0	109_A_ndgfvrlRGlpfgcs_123_A	0	109_A_ndgfvrlrglpfgcs_123_A	3.39935
P31943	P31943_6DHS	A	FVRLRGLPFGC	112_A_fvrlrglpfgc_122_A	112_A_fvrlrglpFgc_122_A	0	no_data	no_data	112_A_fvRlRGlpfgc_122_A	0	112_A_fvRlrglpfgc_122_A	0	112_A_fvrlRGlpfgc_122_A	0	112_A_fvrlrglpfgc_122_A	3.39935
P31943	P31943_6DHS	A	FVRLRGLPFGCSKEEIV	112_A_fvrlrglpfgcskeeiv_128_A	112_A_fvrlrglpFgcskeeiv_128_A	0	no_data	no_data	112_A_fvRlRGlpfgcskeeiv_128_A	0	112_A_fvRlrglpfgcskeeiv_128_A	0	112_A_fvrlRGlpfgcskeeiv_128_A	0	112_A_fvrlrglpfgcskeeiv_128_A	3.39935
P31943	P31943_6DHS	A	RLRGLPFGC	114_A_rlrglpfgc_122_A	114_A_rlrglpFgc_122_A	0	no_data	no_data	114_A_RlRGlpfgc_122_A	0	114_A_Rlrglpfgc_122_A	0	114_A_rlRGlpfgc_122_A	0	114_A_rlrglpfgc_122_A	3.39935
P31943	P31943_6DHS	A	ALKKHKERIGHRYIEIFKSSRAEVRTH	168_A_alkkhkerighryieifkssraevrth_194_A	168_A_alkkhkerighRYieiFkssraevrtH_194_A	0	no_data	no_data	168_A_alkkhkerighryieifkssraeVRTH_194_A	0	168_A_alkKhkeRigHRYieiFksSraevrtH_194_A	0	168_A_alkkhkerighryieiFksSraEvrTh_194_A	0	168_A_alkkhkerighryieifkssraevrth_194_A	5.382
P31943	P31943_6DHS	A	KHKERIGHRYI	171_A_khkerighryi_181_A	171_A_khkerighRYi_181_A	0	no_data	no_data	171_A_khkerighryi_181_A	3.45201	171_A_KhkeRigHRYi_181_A	0	171_A_khkerighryi_181_A	3.45201	171_A_khkerighryi_181_A	8.59906
P31943	P31943_6DHS	A	SADEVQRFFSDCKIQNGAQGIRF	23_A_sadevqrffsdckiqngaqgirf_45_A	23_A_sadevqrffsdckiqngaqgiRf_45_A	0	no_data	no_data	23_A_SAdEVqrFfsdckiqngAQGIRF_45_A	0	23_A_sadevqrffsdckiqngaqgirf_45_A	3.80449	23_A_sadevqrffsdckiqngaqgirf_45_A	3.40442	23_A_SADEvqrffSDCKIQNgaqgirf_45_A	0
P31943	P31943_6DHS	A	QNGAQGIRFIYTREGRPSGEAFVELES	37_A_qngaqgirfiytregrpsgeafveles_63_A	37_A_qngaqgiRfiYtReGRpSGEaFveles_63_A	0	no_data	no_data	37_A_qngAQGIRFiYtregrpSGEafveles_63_A	0	37_A_qngaqgirfiytRegRPSGEafveles_63_A	0	37_A_qngaqgirfiYtRegrPsGeAfveles_63_A	0	37_A_QNgaqgirfiytregrpsgeafveles_63_A	0
P31943	P31943_6DHS	A	PSGEAFVELES	53_A_psgeafveles_63_A	53_A_pSGEaFveles_63_A	0	no_data	no_data	53_A_pSGEafveles_63_A	0	53_A_PSGEafveles_63_A	0	53_A_PsGeAfveles_63_A	0	53_A_psgeafveles_63_A	2.75037
P31943	P31943_6DHS	A	EVKLALKKDRETMGHRY	66_A_evklalkkdretghry_82_A	66_A_evklalkkdretGHRY_82_A	0	no_data	no_data	66_A_evklalkkdrETGHRY_82_A	0	66_A_evklalkkdretgHRY_82_A	0	66_A_evklalkkdretgHRY_82_A	0	66_A_evklalkkdretghry_82_A	2.78707
P31943	P31943_6DHS	A	NVEMDWVLKHT	90_A_nvedwvlkh_99_A	90_A_nvedWvlkH_99_A	0	no_data	no_data	90_A_nvedwvlkh_99_A	3.32709	90_A_nvedwvlkh_99_A	3.81042	90_A_nvedwvlkH_99_A	0	90_A_nvedwvlkh_99_A	11.2882
P31943	P31943_6DHS	A	GSDRFGRDLNYCFSGMSDHRYGD	not_found	not_found	no_data	no_data	no_data	not_found	no_data	not_found	no_data	not_found	no_data	not_found	no_data
P31943	P31943_6DHS	A	GEGFVVKVRGLPWSCSADEVQRFFS	not_found	not_found	no_data	no_data	no_data	not_found	no_data	not_found	no_data	not_found	no_data	not_found	no_data
P31943	P31943_6DHS	A	MQHRYVELFLNSTAGAS	not_found	not_found	no_data	no_data	no_data	not_found	no_data	not_found	no_data	not_found	no_data	not_found	no_data
P31943	P31943_6DHS	A	DKANMQHRYVELFLNSTAGASGG	not_found	not_found	no_data	no_data	no_data	not_found	no_data	not_found	no_data	not_found	no_data	not_found	no_data
P31943	P31943_6DHS	A	RYVEVFKSNNVEMDWVLKHTG	not_found	not_found	no_data	no_data	no_data	not_found	no_data	not_found	no_data	not_found	no_data	not_found	no_data
P31943	P31943_6DHS	A	MSKDKANMQHRYVELFLNSTAGA	not_found	not_found	no_data	no_data	no_data	not_found	no_data	not_found	no_data	not_found	no_data	not_found	no_data
P31943	P31943_6DHS	A	HCVHMRGLPYRATEN	not_found	not_found	no_data	no_data	no_data	not_found	no_data	not_found	no_data	not_found	no_data	not_found	no_data
P31943	P31943_6DHS	A	TEGGEGFVVKVRGLPWSCSADEVQR	not_found	not_found	no_data	no_data	no_data	not_found	no_data	not_found	no_data	not_found	no_data	not_found	no_data
P31943	P31943_6DHS	A	ATENDIYNF	not_found	not_found	no_data	no_data	no_data	not_found	no_data	not_found	no_data	not_found	no_data	not_found	no_data
P31943	P31943_6DHS	A	HCVHMRGLPYRATENDIYNFFSPLNPV	not_found	not_found	no_data	no_data	no_data	not_found	no_data	not_found	no_data	not_found	no_data	not_found	no_data
P33076	P33076_AF	A	DLVQARLERSSSKSLERELATPD	364_A_dlvqarlerssskslerelatpd_386_A	364_A_dlvqaRleRsssKslerelatpd_386_A	0	364_A_dlvqarlerssskslerelatpd_386_A	2.80002	364_A_dlvqarlersssksleRELatpd_386_A	0	364_A_dlvqarlerssskslerelatpd_386_A	8.30469	no_data	no_data	364_A_dlvqarlerssskslerelatpd_386_A	3.26581
P33240	P33240_AF	A	RDPAVDRSLRSVFVGNIPYEATEEQ	7_A_rdpavdrslrsvfvgnipyeateeq_31_A	7_A_RdpavdrslrsvfvgnipYeateeq_31_A	0	7_A_rdpavdrslrsvfvgnipyeateeq_31_A	67.7928	7_A_rdpavdrslrSvfvgnipyeatEeq_31_A	0	7_A_rdpavdRslrsvFvGNIpyeateeq_31_A	0	7_A_rdpavdrslrsvfvGNIPYeateeq_31_A	0	7_A_rdpavdrslrsvfvgnipyeateeq_31_A	31.4628
P35221	P35221_6UPV	L	AAGEFADDPCSSVKRGNMV	not_found	not_found	no_data	not_found	no_data	not_found	no_data	not_found	no_data	not_found	no_data	not_found	no_data
P35241	P35241_AF	A	DFVFYAPRL	266_A_dfvfyaprl_274_A	266_A_dfvfYapRl_274_A	0	266_A_dfvfyaPRL_274_A	0	266_A_dfvfyaprl_274_A	5.27449	266_A_dfvfYaPRl_274_A	0	266_A_dfvfyaprl_274_A	11.2999	266_A_dfVFyAPRL_274_A	0
P35268	P35268_AF	A	KSKITVTSEVPFSKRYLKYLT	67_A_kskitvtsevpfskrylkylt_87_A	67_A_KsKitvtsevPFSKRYlKYlt_87_A	0	67_A_kSKiTvtseVPFSKRYlKYLt_87_A	0	67_A_kskitvtseVPFSkRYlkYlt_87_A	0	67_A_kskitvtsevPfSKRYLKYLT_87_A	0	67_A_kskitvtseVPFSKRYlKYLt_87_A	0	67_A_kskitvtsevpfskrylkylt_87_A	6.35401
P35268	P35268_AF	A	TSEVPFSKRYLKYLTKKYLKK	73_A_tsevpfskrylkyltkkylkk_93_A	73_A_tsevPFSKRYlKYltKKylKK_93_A	0	73_A_tseVPFSKRYlKYLtKKYLKK_93_A	0	73_A_tseVPFSkRYlkYltKkYLkk_93_A	0	73_A_tsevPfSKRYLKYLTKKYLKK_93_A	0	73_A_tseVPFSKRYlKYLtKKyLKK_93_A	0	73_A_tsevpfskrylkyltkkylkk_93_A	3.45461
P35268	P35268_AF	A	PFSKRYLKYLT	77_A_pfskrylkylt_87_A	77_A_PFSKRYlKYlt_87_A	0	77_A_PFSKRYlKYLt_87_A	0	77_A_PFSkRYlkYlt_87_A	0	77_A_PfSKRYLKYLT_87_A	0	77_A_PFSKRYlKYLt_87_A	0	77_A_pfskrylkylt_87_A	6.35401
P35637	P35637_6BWZ	A	DNSDNNTIFVQGLGENV	not_found	no_data	no_data	no_data	no_data	not_found	no_data	not_found	no_data	not_found	no_data	not_found	no_data
P35637	P35637_6BWZ	A	QDNSDNNTIFVQGLGENVTIESVADYF	not_found	no_data	no_data	no_data	no_data	not_found	no_data	not_found	no_data	not_found	no_data	not_found	no_data
P35637	P35637_6BWZ	A	QPMINLYTDRETG	not_found	no_data	no_data	no_data	no_data	not_found	no_data	not_found	no_data	not_found	no_data	not_found	no_data
P35637	P35637_6BWZ	A	APKPDGPGGGP	not_found	no_data	no_data	no_data	no_data	not_found	no_data	not_found	no_data	not_found	no_data	not_found	no_data
P35637	P35637_6BWZ	A	GIIKTNKKTGQPMINLYTDRETGKL	not_found	no_data	no_data	no_data	no_data	not_found	no_data	not_found	no_data	not_found	no_data	not_found	no_data
P35637	P35637_6BWZ	A	NKKTGQPMINLYTDRET	not_found	no_data	no_data	no_data	no_data	not_found	no_data	not_found	no_data	not_found	no_data	not_found	no_data
P35637	P35637_6BWZ	A	QIGIIKTNKKTGQPMINLYTDRETGKL	not_found	no_data	no_data	no_data	no_data	not_found	no_data	not_found	no_data	not_found	no_data	not_found	no_data
P36578	P36578_5A8L	H	FGNMCRGGR	not_found	no_data	no_data	no_data	no_data	not_found	no_data	not_found	no_data	not_found	no_data	not_found	no_data
P36578	P36578_5A8L	H	AFRKLDELYGTWRKAASLKSNYN	not_found	no_data	no_data	no_data	no_data	not_found	no_data	not_found	no_data	not_found	no_data	not_found	no_data
P36578	P36578_5A8L	H	MINTDLSRILKSPEIQRALRA	not_found	no_data	no_data	no_data	no_data	not_found	no_data	not_found	no_data	not_found	no_data	not_found	no_data
P36578	P36578_5A8L	H	ELAGHQTSAESWGTGRAVARI	not_found	no_data	no_data	no_data	no_data	not_found	no_data	not_found	no_data	not_found	no_data	not_found	no_data
P36578	P36578_5A8L	H	AFRKLDELYGTWRKAASLKSNYNLP	not_found	no_data	no_data	no_data	no_data	not_found	no_data	not_found	no_data	not_found	no_data	not_found	no_data
P37108	P37108_1E8S	B	RTSGSVYITLKKY	21_B_rtsgsvyitlkky_33_B	no_data	no_data	no_data	no_data	no_data	no_data	21_B_rtsgsvyitlkky_33_B	no_data	no_data	no_data	21_B_rtsgsvyitlkky_33_B	no_data
P38159	P38159_AF	A	GKAIKVEQATKPSFE	76_A_gkaikveqatkpsfe_90_A	76_A_GKAIKvEQATKPSFE_90_A	0	76_A_GKAiKVEQATKPSFE_90_A	0	76_A_gkaiKVEQATKPSFe_90_A	0	76_A_gKaikveqatkPsfe_90_A	0	76_A_gKaiKVEQatkpsfe_90_A	0	76_A_gkaikveqatkpsFE_90_A	0
P38159	P38159_AF	A	GKAIKVEQATKPSFESGRRGPPPPPRS	76_A_gkaikveqatkpsfesgrrgppppprs_102_A	76_A_GKAIKvEQATKPSFESGRRGPPPPPRS_102_A	0	76_A_GKAiKVEQATKPSFESGRRGPPPPPRS_102_A	0	76_A_gkaiKVEQATKPSFesgrrgppppprs_102_A	0	76_A_gKaikveqatkPsfesgrrgppPPPRS_102_A	0	76_A_gKaiKVEQatkpsfesgrrgppppprs_102_A	0	76_A_gkaikveqatkpsFEsGRRgppppprs_102_A	0
P38159	P38159_AF	A	KAIKVEQATKPSFESGRRGPP	77_A_kaikveqatkpsfesgrrgpp_97_A	77_A_KAIKvEQATKPSFESGRRGPP_97_A	0	77_A_KAiKVEQATKPSFESGRRGPP_97_A	0	77_A_kaiKVEQATKPSFesgrrgpp_97_A	0	77_A_KaikveqatkPsfesgrrgpp_97_A	0	77_A_KaiKVEQatkpsfesgrrgpp_97_A	0	77_A_kaikveqatkpsFEsGRRgpp_97_A	0
P38159	P38159_AF	A	TKPSFESGRRGPPPPPR	85_A_tkpsfesgrrgpppppr_101_A	85_A_TKPSFESGRRGPPPPPR_101_A	0	85_A_TKPSFESGRRGPPPPPR_101_A	0	85_A_TKPSFesgrrgpppppr_101_A	0	85_A_tkPsfesgrrgppPPPR_101_A	0	85_A_tkpsfesgrrgpppppr_101_A	3.137	85_A_tkpsFEsGRRgpppppr_101_A	0
P38159	P38159_AF	A	KPSFESGRRGPPPPPRSRGPPRG	86_A_kpsfesgrrgppppprsrgpprg_108_A	86_A_KPSFESGRRGPPPPPRSRGPPRG_108_A	0	86_A_KPSFESGRRGPPPPPRSRGPPRG_108_A	0	86_A_KPSFesgrrgppppprsrgpprg_108_A	0	86_A_kPsfesgrrgppPPPRSRGPPRG_108_A	0	86_A_kpsfesgrrgppppprsrGPPRG_108_A	0	86_A_kpsFEsGRRgppppprsrgpprg_108_A	0
P39019	P39019_6G4S	T	KELAPYDEN	43_T_kelapyden_51_T	43_T_KelapYDen_51_T	0	no_data	no_data	43_T_KelaPyden_51_T	0	43_T_kelapyden_51_T	5.82984	43_T_Kelapyden_51_T	0	43_T_kelapyden_51_T	7.4373
P39023	P39023_AF	A	TFKTVFAEHISDECKRRFYKNWHKSKK	101_A_tfktvfaehisdeckrrfyknwhkskk_127_A	101_A_tfktvfaehisdeckRrFYKNWHKsKK_127_A	0	101_A_TFKTVFaEHISDECKRRFYKNWHKSKK_127_A	0	101_A_TfkTvFaehisdeckrRFyknwhkskk_127_A	0	101_A_TfKTvFaehisdecKRRFYKNWHKSKK_127_A	0	101_A_TfktvfaehisdeckRRFYKNWHKSKK_127_A	0	101_A_tfktvfaehisdeckrrfyknwhkskk_127_A	2.74639
P39023	P39023_AF	A	ISDECKRRFYKNWHKSK	110_A_isdeckrrfyknwhksk_126_A	110_A_isdeckRrFYKNWHKsK_126_A	0	110_A_ISDECKRRFYKNWHKSK_126_A	0	110_A_isdeckrRFyknwhksk_126_A	0	110_A_isdecKRRFYKNWHKSK_126_A	0	110_A_isdeckRRFYKNWHKSK_126_A	0	110_A_isdeckrrfyknwhksk_126_A	5.45866
P39023	P39023_AF	A	DECKRRFYKNWHKSKKKAFTK	112_A_deckrrfyknwhkskkkaftk_132_A	112_A_deckRrFYKNWHKsKKKafTK_132_A	0	112_A_DECKRRFYKNWHKSKKKAFTK_132_A	0	112_A_deckrRFyknwhkskkkAFtk_132_A	0	112_A_decKRRFYKNWHKSKKKAFTK_132_A	0	112_A_deckRRFYKNWHKSKKKAftK_132_A	0	112_A_deckrrfyknwhkskkkaftk_132_A	6.74435
P39023	P39023_AF	A	QVIRVIAHTQMRLLPLRQKKAHL	158_A_qvirviahtqmrllplrqkkahl_180_A	158_A_qvirviahTQmRllplRQKkahl_180_A	0	158_A_QVirvIahtQMRLLPLRQKKaHL_180_A	0	158_A_qViRvIahtqMrllpLRQkkAHL_180_A	0	158_A_qviRvIaHTQmRLlPLRQKKaHl_180_A	0	158_A_qviRvIahtqMrllpLRQKKaHL_180_A	0	158_A_qVIRviahtqmrllplrqkkahl_180_A	0
P39023	P39023_AF	A	TQMRLLPLRQK	166_A_tqmrllplrqk_176_A	166_A_TQmRllplRQK_176_A	0	166_A_tQMRLLPLRQK_176_A	0	166_A_tqMrllpLRQk_176_A	0	166_A_TQmRLlPLRQK_176_A	0	166_A_tqMrllpLRQK_176_A	0	166_A_tqmrllplrqk_176_A	3.0044
P39023	P39023_AF	A	HRGLRKVACIGAWHPAR	245_A_hrglrkvacigawhpar_261_A	245_A_HRGLRKvACIGAWHPAR_261_A	0	245_A_HRGLRKVACIGAWHPAR_261_A	0	245_A_hrglrkvacigawhpar_261_A	8.12294	245_A_HRGLRKVACIGAWHPAR_261_A	0	245_A_HRGLRKVACIGAWHPAR_261_A	0	245_A_hrglrkvacigawhpar_261_A	3.36603
P39023	P39023_AF	A	KVACIGAWHPARVAFSVAR	250_A_kvacigawhparvafsvar_268_A	250_A_KvACIGAWHPARVaFSVAR_268_A	0	250_A_KVACIGAWHPARVAFSVAR_268_A	0	250_A_kvacigawhparvafsvar_268_A	8.18375	250_A_KVACIGAWHPARVAFSVAR_268_A	0	250_A_KVACIGAWHPARVAFSVAR_268_A	0	250_A_kvacigawhparvafsvar_268_A	3.2622
P39023	P39023_AF	A	AWHPARVAFSVAR	256_A_awhparvafsvar_268_A	256_A_AWHPARVaFSVAR_268_A	0	256_A_AWHPARVAFSVAR_268_A	0	256_A_awhparvafsvar_268_A	8.18375	256_A_AWHPARVAFSVAR_268_A	0	256_A_AWHPARVAFSVAR_268_A	0	256_A_awhparvafsvar_268_A	3.2622
P39023	P39023_AF	A	WHPARVAFSVARAGQ	257_A_whparvafsvaragq_271_A	257_A_WHPARVaFSVARAGQ_271_A	0	257_A_WHPARVAFSVARAGQ_271_A	0	257_A_whparvafsvaragq_271_A	1.33985	257_A_WHPARVAFSVARAGQ_271_A	0	257_A_WHPARVAFSVARAGQ_271_A	0	257_A_whparvafsvaragq_271_A	2.84536
P40429	P40429_AF	A	VVVRCEGINISGNFYRNKLKYLAFLRK	34_A_vvvrceginisgnfyrnklkylaflrk_60_A	34_A_VvvRceginISGNFYRnklKYlaFlRK_60_A	0	34_A_VvvRcEGinISGNFYRNKLKYLAFLRK_60_A	0	34_A_vvvRcEGiNISgnfyrNKlKYlaFlrk_60_A	0	34_A_vvvrcegiNISGNfyRnklKYlAFLRK_60_A	0	34_A_VvvRcEGiNISGNfYRNKLKYLAFLRK_60_A	0	34_A_VVVRCEGINISGNFYRNKLKYLAFLRK_60_A	0
P40429	P40429_AF	A	GINISGNFYRNKLKYLA	40_A_ginisgnfyrnklkyla_56_A	40_A_ginISGNFYRnklKYla_56_A	0	40_A_GinISGNFYRNKLKYLA_56_A	0	40_A_GiNISgnfyrNKlKYla_56_A	0	40_A_giNISGNfyRnklKYlA_56_A	0	40_A_GiNISGNfYRNKLKYLA_56_A	0	40_A_GINISGNFYRNKLKYLA_56_A	0
P40429	P40429_AF	A	GNFYRNKLK	45_A_gnfyrnklk_53_A	45_A_GNFYRnklK_53_A	0	45_A_GNFYRNKLK_53_A	0	45_A_gnfyrNKlK_53_A	0	45_A_GNfyRnklK_53_A	0	45_A_GNfYRNKLK_53_A	0	45_A_GNFYRNKLK_53_A	0
P40879	P40879_7XUJ	A	IVKEINQRF	274_A_ivkeinqrf_282_A	274_A_ivkeinqRf_282_A	0	274_A_ivkeinqrf_282_A	28.0146	274_A_ivkeinqrf_282_A	2.42772	274_A_ivkeinqrf_282_A	8.72259	no_data	no_data	274_A_ivkeinqrf_282_A	2.42772
P41214	P41214_5W2F	A	LPGQEPIVKKGRICPIDITLAQRASNK	476_A_lpgqepivkkgricpiditlaqrasnk_502_A	476_A_lpgqepivkKGRicpiditlaqRasNK_502_A	0	476_A_lpgqepivKKGRICPiditlaqrasnk_502_A	0	476_A_lpgQepivKKGRICpiDITlAqrasnk_502_A	0	476_A_lpgqepivKKGRICPIDITLaQRASNK_502_A	0	476_A_lpgqepivKKGRICPiDitlaQRASNK_502_A	0	476_A_lpgQEPIVKkGRICPIdiTlaqraSnk_502_A	0
P41567	P41567_6YBW	p	KKLVKAFKKKFACNGTVIEHPEYGE	57_p_kklvkafkkkfacngtviehpeyge_81_p	57_p_kklvkafkKkfacNgTviehpeyge_81_p	0	57_p_KKlvKAfKKKFaCNgTViehpeyge_81_p	0	57_p_kKLvkAfkkkfacNGTvIehpeYGE_81_p	0	57_p_kklvkafkkkfacngtviehpeyge_81_p	3.30054	57_p_kklvKafKKkfACNGtviehpeyge_81_p	0	57_p_kklvkafkkkfacngtviehpeyge_81_p	9.92496
P42696	P42696_AF	A	KIHPDQKNINAYVVFKEESAATQ	236_A_kihpdqkninayvvfkeesaatq_258_A	236_A_kihpdqkninaYvvfkeesaatq_258_A	0	236_A_KIHPDQKNINaYvVfKEeSAaTQ_258_A	0	236_A_kIhpdQkNINaYvVfkeesaatq_258_A	0	236_A_kihpdqkNinayvvfkeesaatq_258_A	0	236_A_kihpdqkninaYvvfkeesaatq_258_A	0	236_A_kihpdqkninayvvfkeesaatq_258_A	2.77105
P42696	P42696_AF	A	TSSRDKRSVFVGNLP	281_A_tssrdkrsvfvgnlp_295_A	281_A_tSSrdKrsvfvgNlp_295_A	0	281_A_TSSRDKRSvFvGNLP_295_A	0	281_A_TSSRDkrSvfvgnlp_295_A	0	281_A_tssrdkrSvFvGNlp_295_A	0	281_A_tssRdkrsvFvGNlp_295_A	0	281_A_tssrdkrsvfvgnlp_295_A	10.179
P42696	P42696_AF	A	RDKRSVFVGNLPYKVEESAIEKHFL	284_A_rdkrsvfvgnlpykveesaiekhfl_308_A	284_A_rdKrsvfvgNlpYKveesaiekhfl_308_A	0	284_A_RDKRSvFvGNLPYKVEESAieKHfL_308_A	0	284_A_RDkrSvfvgnlpykveEsaiekhfl_308_A	0	284_A_rdkrSvFvGNlpYkveesaiekhfl_308_A	0	284_A_RdkrsvFvGNlpYkveesaiekhfl_308_A	0	284_A_rdkrsvfvgnlpykveesaiekhfl_308_A	2.83973
P42704	P42704_AF	A	QKVFNDTCRSGGLGG	106_A_qkvfndtcrsgglgg_120_A	106_A_qkvfndtcRsgglgg_120_A	0	106_A_QKvFNDtcrsgglgg_120_A	0	106_A_qkvfndtcrsgglgg_120_A	1.33531	106_A_qkvfndtcrsgglgg_120_A	11.649	no_data	no_data	106_A_qkvfndtcrsgglgg_120_A	6.77968
P42704	P42704_AF	A	HIKGFTLNDAANSRLIITQVRRDYLKE	1096_A_hikgftlndaansrliitqvrrdylke_1122_A	1096_A_hikgftlNdaansrliitqvRrdylke_1122_A	0	1096_A_hikgftlndaansrliitqvrrdylke_1122_A	23.1429	1096_A_hikgftlndaansrliitqvrrdylke_1122_A	32.9634	1096_A_hikgftlndaansrliitqvrrdylke_1122_A	13.3467	no_data	no_data	1096_A_hikgftlndaansrliitqvrrdylke_1122_A	16.5481
P42704	P42704_AF	A	NDTCRSGGLGGSHALLL	110_A_ndtcrsgglggshalll_126_A	110_A_ndtcRsgglggshalll_126_A	0	110_A_NDtcrsgglggshaLLl_126_A	0	110_A_ndtcrsgglggSHaLLl_126_A	0	110_A_ndtcrsgglggshalll_126_A	6.18235	no_data	no_data	110_A_ndtcrsgglggshalll_126_A	3.1656
P42704	P42704_AF	A	LDQQQTPSRLAVTRV	1131_A_ldqqqtpsrlavtrv_1145_A	1131_A_ldqqqtpSRLavtRv_1145_A	0	1131_A_ldqqqtpsrlavtrv_1145_A	25.5874	1131_A_ldqqqtpsrlavtrv_1145_A	36.9051	1131_A_ldqqqtpsrlavtrv_1145_A	12.8305	no_data	no_data	1131_A_ldqqqtpsrlavtrv_1145_A	13.2782
P42704	P42704_AF	A	LTSENKVIEPQYF	1204_A_ltsenkviepqyf_1216_A	1204_A_ltsenKviepqyf_1216_A	0	1204_A_ltsenkviepqyf_1216_A	34.1269	1204_A_ltsenkviepqyf_1216_A	34.5618	1204_A_ltsenkviepqyf_1216_A	28.9368	no_data	no_data	1204_A_ltsenkviepqyf_1216_A	2.66115
P42704	P42704_AF	A	VIEPQYFGLAY	1210_A_viepqyfglay_1220_A	1210_A_viepqyfglay_1220_A	1.33041	1210_A_viepqyfglay_1220_A	34.1269	1210_A_viepqyfglay_1220_A	34.5618	1210_A_viepqyfglay_1220_A	28.9368	no_data	no_data	1210_A_viepqyfglay_1220_A	2.66115
P42704	P42704_AF	A	CGAIAEQTPILLLFLLRNSRKQG	1277_A_cgaiaeqtpilllfllrnsrkqg_1299_A	1277_A_cgaiaeqtpilllfllrnsRkqg_1299_A	0	1277_A_cgaiaeqtpilllfllrnsrkqg_1299_A	26.0717	1277_A_cgaiaeqtpilllfllrnsrkqg_1299_A	29.683	1277_A_cgaiaeqtpilllfllrnsrkqg_1299_A	31.4853	no_data	no_data	1277_A_CGaiAEQTPILLlfllrnsrkqg_1299_A	0
P42704	P42704_AF	A	LKYAGEPVPFIEPPESF	1363_A_lkyagepvpfieppesf_1379_A	1363_A_lkyagepvpfieppesf_1379_A	8.95253	1363_A_lkyagepvpfieppesf_1379_A	16.3346	1363_A_lkyagepvpfieppesf_1379_A	21.649	1363_A_lkyagepvpfieppesf_1379_A	36.3267	no_data	no_data	1363_A_lkyagepvpfieppesf_1379_A	16.3346
P42704	P42704_AF	A	YAGEPVPFIEPPESFEFYAQQ	1365_A_yagepvpfieppesfefyaqq_1385_A	1365_A_yagepvpfieppesfefyaqq_1385_A	3.09058	1365_A_yagepvpfieppesfefyaqq_1385_A	13.8031	1365_A_yagepvpfieppesfefyaqq_1385_A	17.5138	1365_A_yagepvpfieppesfefyaqq_1385_A	30.1689	no_data	no_data	1365_A_yagepvpfieppesfefyaqq_1385_A	13.8031
P42704	P42704_AF	A	GEPVPFIEPPESF	1367_A_gepvpfieppesf_1379_A	1367_A_gepvpfieppesf_1379_A	8.95253	1367_A_gepvpfieppesf_1379_A	16.3346	1367_A_gepvpfieppesf_1379_A	21.649	1367_A_gepvpfieppesf_1379_A	36.3267	no_data	no_data	1367_A_gepvpfieppesf_1379_A	16.3346
P42704	P42704_AF	A	IEPPESFEFYAQQ	1373_A_ieppesfefyaqq_1385_A	1373_A_ieppesfefyaqq_1385_A	3.09058	1373_A_ieppesfefyaqq_1385_A	13.8031	1373_A_ieppesfefyaqq_1385_A	17.5138	1373_A_ieppesfefyaqq_1385_A	30.1689	no_data	no_data	1373_A_ieppesfefyaqq_1385_A	13.8031
P42704	P42704_AF	A	VQMHSFPLQFTLHCALLANKTDLAKAL	400_A_vqmhsfplqftlhcallanktdlakal_426_A	400_A_vqmhsfplqftlhcallanktdlakal_426_A	5.02626	400_A_vqmHsFplQFtLHCaLLANKTDlaKal_426_A	0	400_A_vqmhsfplqftlhcallanktdlakal_426_A	9.52302	400_A_vqmhsfplqftlhcallanktdlakal_426_A	19.6926	no_data	no_data	400_A_vqmhsfplqftlhcallanktdlakal_426_A	6.48642
P42704	P42704_AF	A	LSFLKSNTLPISLQSIRSSLLLGFRRS	525_A_lsflksntlpislqsirsslllgfrrs_551_A	525_A_lsflksntlpislqsirsslllgfrrs_551_A	15.5376	525_A_lsflksntlpislqsirsslllgfrrs_551_A	5.12521	525_A_lsflksntlpislqsirsslllgfrrs_551_A	30.8724	525_A_lsflksntlpislqsirsslllgfrrs_551_A	25.1951	no_data	no_data	525_A_lsflksntlpislqsirsslllgfrrs_551_A	13.7448
P42704	P42704_AF	A	PISLQSIRSSLLLGF	534_A_pislqsirsslllgf_548_A	534_A_pislqsirsslllgf_548_A	19.744	534_A_pislqsirsslllgf_548_A	7.22709	534_A_pislqsirsslllgf_548_A	33.0091	534_A_pislqsirsslllgf_548_A	28.3302	no_data	no_data	534_A_pislqsirsslllgf_548_A	13.7448
P42704	P42704_AF	A	GPTEAVGYFLYNLIDSMSDSEVQAK	576_A_gpteavgyflynlidsmsdsevqak_600_A	576_A_gpteavgyflynlidsmsdsevqak_600_A	10.9376	576_A_gpteavgyflynlidsmsdsevqak_600_A	7.72635	576_A_gpteavgyflynlidsmsdsevqak_600_A	29.6234	576_A_gpteavgyflynlidsmsdsevqak_600_A	14.5804	no_data	no_data	576_A_gpteavgyflynlidsmsdsevqak_600_A	14.3478
P42704	P42704_AF	A	SKNLDFQKTVQLTSSELESTLET	648_A_sknldfqktvqltsselestlet_670_A	648_A_sknldfQktvQltsselestlet_670_A	0	648_A_sknldfqktvqltsselestlet_670_A	30.5635	648_A_sknldfqktvqltsselestlet_670_A	40.1031	648_A_sknldfqktvqltsselestlet_670_A	12.536	no_data	no_data	648_A_sknldfqktvqltsselestlet_670_A	15.7422
P42704	P42704_AF	A	NLDFQKTVQLTSSEL	650_A_nldfqktvqltssel_664_A	650_A_nldfQktvQltssel_664_A	0	650_A_nldfqktvqltssel_664_A	30.5635	650_A_nldfqktvqltssel_664_A	40.1031	650_A_nldfqktvqltssel_664_A	12.536	no_data	no_data	650_A_nldfqktvqltssel_664_A	15.7422
P42704	P42704_AF	A	SSRKISNQFDWALMRLDLSVR	75_A_ssrkisnqfdwalmrldlsvr_95_A	75_A_SSRKisNQfdwalmrldlsvr_95_A	0	75_A_ssrkisnqfdWalMRLDLSVR_95_A	0	75_A_ssrkisnqfdwaLmrldlsvr_95_A	0	75_A_ssrkisnqfdwalmrldlsvr_95_A	3.51667	no_data	no_data	75_A_ssrkisnqfdwalmrldlsvr_95_A	2.94334
P42704	P42704_AF	A	IKDTTALSFFHMLNGAALR	781_A_ikdttalsffhmlngaalr_799_A	781_A_iKdttalsffHmlngaalr_799_A	0	781_A_ikdttalsffhmlngaalr_799_A	6.3101	781_A_ikdttalsffhmlngaalr_799_A	4.41652	781_A_ikdttalsffhmlngaalr_799_A	13.9608	no_data	no_data	781_A_ikdttalsffhmlngaalr_799_A	7.8062
P42704	P42704_AF	A	KDTTALSFFHMLNGAALRG	782_A_kdttalsffhmlngaalrg_800_A	782_A_KdttalsffHmlngaalrg_800_A	0	782_A_kdttalsffhmlngaalrg_800_A	6.3101	782_A_kdttalsffhmlngaalrg_800_A	4.41652	782_A_kdttalsffhmlngaalrg_800_A	13.9608	no_data	no_data	782_A_kdttalsffhmlngaalrg_800_A	7.8062
P42704	P42704_AF	A	KISNQFDWALMRLDLSVRRTGRI	78_A_kisnqfdwalmrldlsvrrtgri_100_A	78_A_KisNQfdwalmrldlsvrrtgri_100_A	0	78_A_kisnqfdWalMRLDLSVRRTGRi_100_A	0	78_A_kisnqfdwaLmrldlsvrrtGRi_100_A	0	78_A_kisnqfdwalmrldlsvrrtgri_100_A	3.51667	no_data	no_data	78_A_kisnqfdwalmrldlsvrrtgri_100_A	2.94334
P42704	P42704_AF	A	QFDWALMRLDLSV	82_A_qfdwalmrldlsv_94_A	82_A_Qfdwalmrldlsv_94_A	0	82_A_qfdWalMRLDLSV_94_A	0	82_A_qfdwaLmrldlsv_94_A	0	82_A_qfdwalmrldlsv_94_A	3.58539	no_data	no_data	82_A_qfdwalmrldlsv_94_A	3.58539
P42704	P42704_AF	A	LEVAIDCYEKYKVLP	842_A_levaidcyekykvlp_856_A	842_A_levaidcyekykvlp_856_A	5.92388	842_A_levaidcyekykvlp_856_A	7.75951	842_A_levaidcyekykvLP_856_A	0	842_A_levaidcyekykvlp_856_A	16.1682	no_data	no_data	842_A_levaidcyekykvlp_856_A	13.5442
P42704	P42704_AF	A	TPGIRARSARLQWFCDRCVANNQVE	913_A_tpgirarsarlqwfcdrcvannqve_937_A	913_A_tpgirarsarlqwfcdrcvannqve_937_A	3.78563	913_A_tpgiRaRSARlQWfcdrcvannqve_937_A	0	913_A_tpgirarsarlqwfcdrcvannqve_937_A	3.69346	913_A_tpgirarsarlqwfcdrcvannqve_937_A	3.8303	no_data	no_data	913_A_tpgirarsarlqwfcdrcvannqve_937_A	2.91197
P42766	P42766_AF	A	IARVLTVINQTQKENLRKFYKGK	54_A_iarvltvinqtqkenlrkfykgk_76_A	54_A_iARvLTviNQTQKENlRKFYKGK_76_A	0	54_A_IARvLTVINQTQKENLRKFYKGK_76_A	0	54_A_IARVLTVINQTQkENLrkFykgk_76_A	0	54_A_iarvlTvinqtqkenlrkfYKGK_76_A	0	54_A_IARvLTViNQTqKenlRkfyKGK_76_A	0	54_A_IARVLTVINQTQKENLRKFYKGK_76_A	0
P42766	P42766_AF	A	RKFYKGKKYKPLDLRPKKTRAMR	70_A_rkfykgkkykpldlrpkktramr_92_A	70_A_RKFYKGKKYKPLDLRPKKTRAMR_92_A	0	70_A_RKFYKGKKYKPLDLRPKKTRAMR_92_A	0	70_A_rkFykgkkykpldlrpkktramr_92_A	0	70_A_rkfYKGKKYKPLDLRPKKTRAMR_92_A	0	70_A_RkfyKGKKYKpLDLRPKKTRAMR_92_A	0	70_A_RKFYKGKKYKPLDLRPKKTRAMR_92_A	0
P43243	P43243_AF	A	VVHIMDFQR	399_A_vvhimdfqr_407_A	399_A_vvhimdfqR_407_A	0	399_A_vvhimdfqr_407_A	42.028	no_data	no_data	399_A_vvhimdfqr_407_A	27.4159	no_data	no_data	399_A_vvhimdfqr_407_A	3.14777
P43243	P43243_AF	A	HIMDFQRGKNLRY	401_A_himdfqrgknlry_413_A	401_A_himdfqRGKNlRY_413_A	0	401_A_himdfqrgknlry_413_A	42.028	no_data	no_data	401_A_himdfqrgknlry_413_A	13.9306	no_data	no_data	401_A_himdfqrgknlry_413_A	7.63614
P43243	P43243_AF	A	FQRGKNLRYQLLQLVEPFGVISNHLIL	405_A_fqrgknlryqllqlvepfgvisnhlil_431_A	405_A_fqRGKNlRYQllqlvepfgvisnHlil_431_A	0	405_A_fqrgknlryqllqlvepfgvisnhlil_431_A	42.028	no_data	no_data	405_A_fqrgknlryqllqlvepfgvisnhlil_431_A	13.9306	no_data	no_data	405_A_fqrgknlryqllqlvepfgvisnhlil_431_A	9.89097
P43243	P43243_AF	A	QRGKNLRYQLLQLVEPFGV	406_A_qrgknlryqllqlvepfgv_424_A	406_A_qRGKNlRYQllqlvepfgv_424_A	0	406_A_qrgknlryqllqlvepfgv_424_A	42.028	no_data	no_data	406_A_qrgknlryqllqlvepfgv_424_A	13.9306	no_data	no_data	406_A_qrgknlryqllqlvepfgv_424_A	9.89097
P43243	P43243_AF	A	TTTPALVFGKPVRVHLSQKYKRIKKPE	455_A_tttpalvfgkpvrvhlsqkykrikkpe_481_A	455_A_tttpalvfgKpvrvhlSQKYKRiKKPe_481_A	0	455_A_tttpalvfgkpvrvhlsqkykrikkpe_481_A	38.4046	no_data	no_data	455_A_tttpalvfgkpvrvhlsqkykrikkpe_481_A	23.0173	no_data	no_data	455_A_tttpalvfgkpvrvhlsqkykrikkpe_481_A	2.68224
P43243	P43243_AF	A	IKKPEGKPD	477_A_ikkpegkpd_485_A	477_A_iKKPegKPD_485_A	0	477_A_ikkpegkpd_485_A	38.4046	no_data	no_data	477_A_ikkpegkpd_485_A	23.9126	no_data	no_data	477_A_ikkpegkpd_485_A	8.64809
P43243	P43243_AF	A	FDQKQELGRVIHLSNLPHS	488_A_fdqkqelgrvihlsnlphs_506_A	488_A_fdqKqelgrvihlSNlpHS_506_A	0	488_A_fdqkqelgrvihlsnlphs_506_A	12.3203	no_data	no_data	488_A_fdqkqelgrvihlsnlphs_506_A	21.3259	no_data	no_data	488_A_fdqkqelgrvihlsnlphs_506_A	31.6257
P43243	P43243_AF	A	KQELGRVIHLSNLPHSG	491_A_kqelgrvihlsnlphsg_507_A	491_A_KqelgrvihlSNlpHSg_507_A	0	491_A_kqelgrvihlsnlphsg_507_A	12.3203	no_data	no_data	491_A_kqelgrvihlsnlphsg_507_A	21.3259	no_data	no_data	491_A_kqelgrvihlsnlphsg_507_A	35.0118
P43243	P43243_AF	A	EPYGKIKNYILMRMKSQAFIEME	518_A_epygkiknyilmrmksqafieme_540_A	518_A_epygkiknyilMRMKsqafieme_540_A	0	518_A_epygkiknyilmrmksqafieme_540_A	4.59034	no_data	no_data	518_A_epygkiknyilmrmksqafieme_540_A	23.7196	no_data	no_data	518_A_epygkiknyilmrmksqafieme_540_A	38.0305
P43243	P43243_AF	A	PYGKIKNYILMRMKSQAFIEMET	519_A_pygkiknyilmrmksqafiemet_541_A	519_A_pygkiknyilMRMKsqafiemet_541_A	0	519_A_pygkiknyilmrmksqafiemet_541_A	4.59034	no_data	no_data	519_A_pygkiknyilmrmksqafiemet_541_A	23.7196	no_data	no_data	519_A_pygkiknyilmrmksqafiemet_541_A	38.0305
P43243	P43243_AF	A	LMRMKSQAF	528_A_lmrmksqaf_536_A	528_A_lMRMKsqaf_536_A	0	528_A_lmrmksqaf_536_A	14.5186	no_data	no_data	528_A_lmrmksqaf_536_A	23.7196	no_data	no_data	528_A_lmrmksqaf_536_A	38.0305
P43243	P43243_AF	A	MVDHCLKKALWFQGRCVKVDL	548_A_mvdhclkkalwfqgrcvkvdl_568_A	548_A_mvdhclkkalWfQGRcvKvdl_568_A	0	548_A_mvdhclkkalwfqgrcvkvdl_568_A	15.6886	no_data	no_data	548_A_mvdhclkkalwfqgrcvkvdl_568_A	21.4725	no_data	no_data	548_A_mvdhclkkalwfqgrcvkvdl_568_A	40.7728
P43243	P43243_AF	A	YKKLVLRIPNRGI	572_A_ykklvlripnrgi_584_A	572_A_YKklvlRIPNRgi_584_A	0	572_A_ykklvlripnrgi_584_A	3.63975	no_data	no_data	572_A_ykklvlripnrgi_584_A	32.8074	no_data	no_data	572_A_ykklvlripnrgi_584_A	34.8425
P46734	P46734_AF	A	DLRISCMSKPP	24_A_dlriscmskpp_34_A	24_A_DlRiScMsKpp_34_A	0	24_A_dlriscmskpp_34_A	18.7464	24_A_dlriscmskpp_34_A	16.3782	24_A_dlriscmskpp_34_A	21.9349	24_A_DLriscmskpp_34_A	0	24_A_dlriscmskpp_34_A	22.8396
P46776	P46776_4BXF	C	YHPGYFGKVGMKHYHLKRNQSFCPTVN	not_found	no_data	no_data	no_data	no_data	not_found	no_data	not_found	no_data	not_found	no_data	not_found	no_data
P46776	P46776_4BXF	C	RNQSFCPTVNL	not_found	no_data	no_data	no_data	no_data	not_found	no_data	not_found	no_data	not_found	no_data	not_found	no_data
P46776	P46776_4BXF	C	AGGLHHHRINFDKYHPG	not_found	no_data	no_data	no_data	no_data	not_found	no_data	not_found	no_data	not_found	no_data	not_found	no_data
P46777	P46777_AF	A	KRYQVKFRRRR	14_A_kryqvkfrrrr_24_A	14_A_KRYQVKFRRRR_24_A	0	14_A_KRYQVKFRRRR_24_A	0	14_A_kryqvkfrrrr_24_A	4.39206	14_A_kryqvkfrrrr_24_A	5.2007	14_A_KRYQVKFRRRR_24_A	0	14_A_KRYQVKFRRRR_24_A	0
P46777	P46777_AF	A	IMGQNVADYMRYLMEED	199_A_imgqnvadymrylmeed_215_A	199_A_imgqnvadYmrylmeed_215_A	0	199_A_imgQNVadYmrylmeed_215_A	0	199_A_imgqNVadYmrylmeed_215_A	0	199_A_imgqnvadymrylmeed_215_A	39.8293	199_A_imgqnvadymrylmeed_215_A	1.33796	199_A_imgqnvadymrylmeed_215_A	10.7726
P46777	P46777_AF	A	RMIVRVTNRDIICQIAYARIEGDMI	50_A_rmivrvtnrdiicqiayariegdmi_74_A	50_A_rmivRVTNRDiIcQiayaRIEGDmi_74_A	0	50_A_rmIvRVTNRDiIcQiAYARIEGDMI_74_A	0	50_A_rmIvRvtnRdiIcQiayariegdmi_74_A	0	50_A_rmivrvtnrdiicqiayariegdmi_74_A	26.0638	50_A_rmIvRVTNRdiIcQiAYARIEGDMI_74_A	0	50_A_RMIVRVTNRDIICQIAYariegdmi_74_A	0
P46778	P46778_AF	A	KKKEAKEKGTWVQLKRQPAPP	115_A_kkkeakekgtwvqlkrqpapp_135_A	115_A_KKKeaKEKGtWVQLKRQPAPP_135_A	0	115_A_KKKEAKekGTWVQLKRQPAPP_135_A	0	115_A_kkkeakekgtwvqlkrqpapp_135_A	6.95673	115_A_KKKeaKeKGtWVQlKRQPAPP_135_A	0	115_A_KKkeakekgtWVQLKRQPapp_135_A	0	115_A_kkkeakekgtwvqlkrqpapp_135_A	12.8295
P46779	P46779_AF	A	SSFLIKRNKQTYSTEPNNLKA	14_A_ssflikrnkqtystepnnlka_34_A	14_A_SSFLIKRNKQTYSTEPNNLKA_34_A	0	14_A_SSFLIKRNKQTYSTEPNNLKA_34_A	0	14_A_ssflikrnkqtySTEPNNLKA_34_A	0	14_A_ssfliKRnkqtysTepnnlka_34_A	0	14_A_SSFLIKRNkQTYStEPNNLKA_34_A	0	14_A_ssflikrnkqtystepnnLKA_34_A	0
P46779	P46779_AF	A	TEPNNLKARNSFRYNGLIHRKTVGV	27_A_tepnnlkarnsfrynglihrktvgv_51_A	27_A_TEPNNLKARNSFRYngLiHRKtvgv_51_A	0	27_A_TEPNNLKARNSFRYngLIHRktvgV_51_A	0	27_A_TEPNNLKArnsFRyngLIHRKtvGV_51_A	0	27_A_Tepnnlkarnsfrynglihrktvgv_51_A	0	27_A_tEPNNLKARNSFRYngliHRKtvgV_51_A	0	27_A_tepnnLKARNSFRYNGLIHRKTVGV_51_A	0
P46781	P46781_7WTW	J	KTYVTPRRPFEKS	11_J_ktyvtprrpfeks_23_J	11_J_KTYvtpRRpFeKs_23_J	0	11_J_KTYVTPRRPFEKS_23_J	0	11_J_ktyvtprrpfeks_23_J	1.33466	11_J_KTYVTPRRPFEks_23_J	0	11_J_KTYvTPrRPFeKs_23_J	0	11_J_KTYVTPRRPFEKS_23_J	0
P46781	P46781_7WTW	J	YVTPRRPFEKS	13_J_yvtprrpfeks_23_J	13_J_YvtpRRpFeKs_23_J	0	13_J_YVTPRRPFEKS_23_J	0	13_J_yvtprrpfeks_23_J	1.33466	13_J_YVTPRRPFEks_23_J	0	13_J_YvTPrRPFeKs_23_J	0	13_J_YVTPRRPFEKS_23_J	0
P46781	P46781_7WTW	J	VVNIPSFIVRLDS	141_J_vvnipsfivrlds_153_J	141_J_vvNipsfivRlds_153_J	0	141_J_VVNIPSFIvRLDS_153_J	0	141_J_vvnIpSFIVRldS_153_J	0	141_J_vvnipsfivrlds_153_J	2.64339	141_J_VVNIPSFIvrldS_153_J	0	141_J_vvnipsfIVRLDS_153_J	0
P46781	P46781_7WTW	J	RLDSQKHIDFSLRSPYGGGRP	150_J_rldsqkhidfslrspygggrp_170_J	150_J_RldsqkhidfslRSpYgggRP_170_J	0	150_J_RLDSQKHIDFSLRSPYGGGRP_170_J	0	150_J_RldSqkhidfslrspygggrp_170_J	0	150_J_rldsqkhidfslrspygggrp_170_J	2.41863	150_J_rldSqkhidFSlRSPYGgGRP_170_J	0	150_J_RLDSQKHIDFSLRSPYGGGRP_170_J	0
P46781	P46781_7WTW	J	DFSLRSPYGGGRPGRVKRKNAKKGQ	158_J_dfslrspygggrpgrvkrknakkg_181_J	158_J_dfslRSpYgggRPGRVKRKnakkG_181_J	0	158_J_DFSLRSPYGGGRPGRVKRKNAKKg_181_J	0	158_J_dfslrspygggrpgrvkrknakkg_181_J	4.68486	158_J_dfslrspygggrpgrvkrknakkg_181_J	2.41863	158_J_dFSlRSPYGgGRPGRVKRKNAKKG_181_J	0	158_J_DFSLRSPYGGGRPGRVKRKNAKKG_181_J	0
P46781	P46781_7WTW	J	GEYGLRNKREVWRVKFTLAKIRKAARE	33_J_geyglrnkrevwrvkftlakirkaare_59_J	33_J_geyglRnKRevwRvkftlaKiRkaaRe_59_J	0	33_J_GEYGLRNKREVWRVKFTLAKIRKAaRE_59_J	0	33_J_geyglrnkreVwRVKfTlakIrkaare_59_J	0	33_J_geyGLRNKREvWRvKFTlAKiRKaaRe_59_J	0	33_J_GeyglRNKREvWRVkfTlaKirKaare_59_J	0	33_J_GEYGLRNKREVWRVKFTLAKIRKAARE_59_J	0
P46782	P46782_6YBS	V	TGAREAAFRNIKTIAECLADELINAAK	156_V_tgareaafrniktiaecladelinaak_182_V	156_V_tgareaafRniktiaecladelinaak_182_V	0	156_V_TgaREaAFRNIkTIAecladelinaak_182_V	0	156_V_tGAReAAFrniktIaeClaDEliNaak_182_V	0	156_V_tgareaafrniktiaecladelinaak_182_V	3.57731	156_V_TgaReaAFRNIKTIAeCladelinaak_182_V	0	156_V_TgaReaafrniktiaecladelinaak_182_V	0
P46782	P46782_6YBS	V	GAREAAFRNIKTIAECLADELIN	157_V_gareaafrniktiaecladelin_179_V	157_V_gareaafRniktiaecladelin_179_V	0	157_V_gaREaAFRNIkTIAecladelin_179_V	0	157_V_GAReAAFrniktIaeClaDEliN_179_V	0	157_V_gareaafrniktiaecladelin_179_V	3.57731	157_V_gaReaAFRNIKTIAeCladelin_179_V	0	157_V_gaReaafrniktiaecladelin_179_V	0
P47813	P47813_7SYW	A	EDGQEYAQVIKMLGNGRLEAMCF	30_A_edgqeyaqvikmlgngrleamcf_52_A	30_A_edgqeyaqvikmlgngrleamcf_52_A	3.14181	30_A_edgqeyaqvikmlgngrleamcf_52_A	3.48193	30_A_EdgQEYaQvIkMLGNGRLeaMCF_52_A	0	30_A_edgqeyaqviKmlgngRleamcf_52_A	0	30_A_edgqeyaqvikmlGNGRleamcf_52_A	0	30_A_EDGqeyaqvikmlGNGrleamCF_52_A	0
P47813	P47813_7SYW	A	KLRKKVWINTSDIIL	64_A_klrkkvwintsdiil_78_A	64_A_KlRKKvWintsdiil_78_A	0	64_A_KLRKKvWintsdiil_78_A	0	64_A_KLRKKVWINtsDiiL_78_A	0	64_A_KLRKKvwintsdiil_78_A	0	64_A_KLRKKVWIntsdiil_78_A	0	64_A_KLRKKVWintsdiil_78_A	0
P47813	P47813_7SYW	A	RKKVWINTSDIIL	66_A_rkkvwintsdiil_78_A	66_A_RKKvWintsdiil_78_A	0	66_A_RKKvWintsdiil_78_A	0	66_A_RKKVWINtsDiiL_78_A	0	66_A_RKKvwintsdiil_78_A	0	66_A_RKKVWIntsdiil_78_A	0	66_A_RKKVWintsdiil_78_A	0
P47914	P47914_AF	A	RKLDRLAYIAHPKLG	91_A_rkldrlayiahpklg_105_A	91_A_RKLDRLAYIAHPKLG_105_A	0	91_A_RKLDRLAYIAHPKLg_105_A	0	91_A_RKLDRLAYIAHpkLg_105_A	0	91_A_RkldrlayIahpklg_105_A	0	91_A_RKLDRlaYiaHPKLg_105_A	0	91_A_RKLDRLAYIAHPKLG_105_A	0
P49207	P49207_AF	A	SYNTASNKTRLSRTPGNRI	12_A_syntasnktrlsrtpgnri_30_A	12_A_SYNTASNKTRLSRTPGNRi_30_A	0	12_A_SYNTASNKTRLSRTPGNRI_30_A	0	12_A_syntasnktRLsrtpgnRI_30_A	0	12_A_SYNTASNKTRLSRTPGNRI_30_A	0	12_A_SYNTASNKTRLSRTPGNRI_30_A	0	12_A_SYNTASNKTRLSRTPGNRI_30_A	0
P49207	P49207_AF	A	TPGNRIVYLYTKKVGKAPK	25_A_tpgnrivylytkkvgkapk_43_A	25_A_TPGNRiVYLYTKKVGKAPK_43_A	0	25_A_TPGNRIVYLYTKKVGKAPK_43_A	0	25_A_tpgnRIVYLYtKKVGKAPk_43_A	0	25_A_TPGNRIVyLYtKKVGKAPK_43_A	0	25_A_TPGNRIVYLYTKKVGKAPK_43_A	0	25_A_TPGNRIVYLYTKKVGKAPK_43_A	0
P49207	P49207_AF	A	RDRIKRAFLIEEQKIVVKV	88_A_rdrikraflieeqkivvkv_106_A	88_A_RDRIKRAFLIEeQKiVvKV_106_A	0	88_A_RDRIKRAFLIeeQKIVVKV_106_A	0	88_A_rDRikRaflieeqkivvkv_106_A	0	88_A_rdRikRaflieeqKivvkv_106_A	0	88_A_RDRIKraflieeqkivvkv_106_A	0	88_A_rDRIKRAFLIEEQKIVVKV_106_A	0
P49458	P49458_1E8S	A	GNLCVKVTDDLVCLVYKTDQAQDVK	36_A_gnlcvkvtddlvclvyktdqaqdvk_60_A	no_data	no_data	no_data	no_data	no_data	no_data	36_A_gnlcvkvtddlvclvyktdqaqdvK_60_A	0	no_data	no_data	36_A_GNLCVKVTDDLVCLVYKTDqaqdvk_60_A	0
P49959	P49959_3T1I	A	LYRMFVNKKVTMLRP	189_A_lyrfvnkkvtlrp_203_A	189_A_lyrfvnkkvtlrp_203_A	9.93552	189_A_lyrfvnkkvtlrp_203_A	20.3022	189_A_lyrFvnkkVTLrp_203_A	0	189_A_lyrfvnkkvtlrp_203_A	30.7627	189_A_lyrfvnkkvtlrp_203_A	2.89154	189_A_lyrfvnkkvtlrp_203_A	24.3224
P50579	P50579_1R5G	A	ECSHYMKNFDVGHVPIRLPRTKHLL	379_A_ecshymknfdvghvpirlprtkhll_403_A	379_A_ecshymknfdvgHvpiRlprtkhll_403_A	0	379_A_EcshymknfdvghvPIRLPRTKHll_403_A	0	379_A_ecsHYMknfdvghvpirlprtkhll_403_A	0	379_A_ecshymknfdvghvpiRlPRTKHll_403_A	0	379_A_ecshymknfdvgHVPIRlprtkhll_403_A	0	379_A_ecshymknfdvghvpirlprtkhll_403_A	no_data
P50750	P50750_4EC8	A	SVECPFCDEVSKYEKLAKIGQ	7_A_svecpfcdevskyeklakigq_27_A	7_A_svecpfcdevskyeklakigQ_27_A	0	7_A_svecpfcdEVSKYEKLAKIGQ_27_A	0	7_A_svecpfcdevskyeklakIGQ_27_A	0	7_A_svecpfcdevskyeklakigQ_27_A	0	7_A_svecpfcdevskyeklakigq_27_A	10.4178	7_A_svecpfcdevskyeklakigq_27_A	2.50527
P50914	P50914_AF	A	DRFKVMKAKKM	108_A_drfkvmkakkm_118_A	108_A_dRFKVMKAKKM_118_A	0	108_A_DRFKVMKAKKM_118_A	0	108_A_drfkvmkakkm_118_A	9.95813	108_A_drfkvmkaKKM_118_A	0	108_A_dRfkvmkaKKM_118_A	0	108_A_DRFKVMKAKKM_118_A	0
P50914	P50914_AF	A	DRFKVMKAKKMRN	108_A_drfkvmkakkmrn_120_A	108_A_dRFKVMKAKKMRN_120_A	0	108_A_DRFKVMKAKKMRN_120_A	0	108_A_drfkvmkakkmrn_120_A	9.95813	108_A_drfkvmkaKKMRN_120_A	0	108_A_dRfkvmkaKKMRN_120_A	0	108_A_DRFKVMKAKKMRN_120_A	0
P50914	P50914_AF	A	VIDQNRALVDGPCTQVRRQAMPFKC	30_A_vidqnralvdgpctqvrrqampfkc_54_A	30_A_vidQNRalvdgPCTQVRRQamPfKc_54_A	0	30_A_VIDQNRaLvdGPCTQVRRQAMPFKC_54_A	0	30_A_vidqnralvdgpcTqvrrqampFkc_54_A	0	30_A_vidqnRalvdgpctQvrRqampfkc_54_A	0	30_A_vidqNRalvdgpctqvrrqamPfKC_54_A	0	30_A_VIDQNRALVDGPctqvrRQAMPFKc_54_A	0
P50914	P50914_AF	A	NRALVDGPCTQVRRQAMPF	34_A_nralvdgpctqvrrqampf_52_A	34_A_NRalvdgPCTQVRRQamPf_52_A	0	34_A_NRaLvdGPCTQVRRQAMPF_52_A	0	34_A_nralvdgpcTqvrrqampF_52_A	0	34_A_nRalvdgpctQvrRqampf_52_A	0	34_A_NRalvdgpctqvrrqamPf_52_A	0	34_A_NRALVDGPctqvrRQAMPF_52_A	0
P50914	P50914_AF	A	VGRVAYVSFGPHAGKLV	9_A_vgrvayvsfgphagklv_25_A	9_A_vgRvaYvSFGPHaGKlv_25_A	0	9_A_VgrvaYVSFGPHAGKLv_25_A	0	9_A_vgrvaYvSfgphaGKLv_25_A	0	9_A_vgrvayvsfgphagklv_25_A	1.32921	9_A_vgRvayvsfgphagklv_25_A	0	9_A_VGRVAYVSFGPHAGKLV_25_A	0
P51114	P51114_3O8V	A	GNVQVLLEYHIAYLKEVEQLRMERL	not_found	not_found	no_data	not_found	no_data	not_found	no_data	not_found	no_data	not_found	no_data	not_found	no_data
P51114	P51114_3O8V	A	GRGRRGPNYTS	not_found	not_found	no_data	not_found	no_data	not_found	no_data	not_found	no_data	not_found	no_data	not_found	no_data
P51114	P51114_3O8V	A	EEFVVREDLMGLAIGTH	not_found	not_found	no_data	not_found	no_data	not_found	no_data	not_found	no_data	not_found	no_data	not_found	no_data
P51991	P51991_AF	A	VVEPKRAVSREDSVKPGAH	104_A_vvepkravsredsvkpgah_122_A	104_A_VvEpKRAVSREDSVKPGaH_122_A	0	104_A_vvEpKraVsredsVKPGAH_122_A	0	104_A_VVEPKRAVSReDSVKPGAH_122_A	0	104_A_vvepkravsredsvkpgah_122_A	2.86822	104_A_vvEPkraVsredsvkpgah_122_A	0	104_A_vvepkravsredsvkpgah_122_A	2.71701
P51991	P51991_AF	A	VSREDSVKPGAHLTVKKIFVGGI	111_A_vsredsvkpgahltvkkifvggi_133_A	111_A_VSREDSVKPGaHltvkkifvggi_133_A	0	111_A_VsredsVKPGAHlTVKKiFvggi_133_A	0	111_A_VSReDSVKPGAHLTvkkiFvggi_133_A	0	111_A_vsredsvkpgahltvkkifvggi_133_A	5.8593	111_A_VsredsvkpgahLtvkkiFvggi_133_A	0	111_A_vsredsvkpgahltvkkifvggi_133_A	3.09972
P51991	P51991_AF	A	SVKPGAHLTVKKIFVGGIKEDTEEYNL	116_A_svkpgahltvkkifvggikedteeynl_142_A	116_A_SVKPGaHltvkkifvggikedteeynl_142_A	0	116_A_sVKPGAHlTVKKiFvggikedteeynl_142_A	0	116_A_SVKPGAHLTvkkiFvggikedteeynl_142_A	0	116_A_svkpgahltvkkifvggikedteeynl_142_A	6.88877	116_A_svkpgahLtvkkiFvggikedteeynl_142_A	0	116_A_svkpgahltvkkifvggikedteeynl_142_A	6.8757
P51991	P51991_AF	A	PGAHLTVKKIFVGGIKE	119_A_pgahltvkkifvggike_135_A	119_A_PGaHltvkkifvggike_135_A	0	119_A_PGAHlTVKKiFvggike_135_A	0	119_A_PGAHLTvkkiFvggike_135_A	0	119_A_pgahltvkkifvggike_135_A	6.88877	119_A_pgahLtvkkiFvggike_135_A	0	119_A_pgahltvkkifvggike_135_A	8.08523
P51991	P51991_AF	A	PGAHLTVKKIFVGGIKEDT	119_A_pgahltvkkifvggikedt_137_A	119_A_PGaHltvkkifvggikedt_137_A	0	119_A_PGAHlTVKKiFvggikedt_137_A	0	119_A_PGAHLTvkkiFvggikedt_137_A	0	119_A_pgahltvkkifvggikedt_137_A	6.88877	119_A_pgahLtvkkiFvggikedt_137_A	0	119_A_pgahltvkkifvggikedt_137_A	8.08523
P51991	P51991_AF	A	YFEKYGKIETIEVMEDRQSGKKRGFAF	145_A_yfekygkietievmedrqsgkkrgfaf_171_A	145_A_yfekygkietievmeDRQSGKKRGFaF_171_A	0	145_A_yfekygkietievMeDRQsgkkRGFaF_171_A	0	145_A_yfekYgkietievmedrqsgkkrgfaF_171_A	0	145_A_yfekygkietievmedrqsgkkrgfaf_171_A	9.39622	145_A_yfekygkietievmedrqsgKKrgfaf_171_A	0	145_A_yfekygkietievmedrqsgkkrgfaf_171_A	9.70363
P51991	P51991_AF	A	KYGKIETIEVMEDRQSGKKRGFA	148_A_kygkietievmedrqsgkkrgfa_170_A	148_A_kygkietievmeDRQSGKKRGFa_170_A	0	148_A_kygkietievMeDRQsgkkRGFa_170_A	0	148_A_kYgkietievmedrqsgkkrgfa_170_A	0	148_A_kygkietievmedrqsgkkrgfa_170_A	9.39622	148_A_kygkietievmedrqsgKKrgfa_170_A	0	148_A_kygkietievmedrqsgkkrgfa_170_A	9.70363
P51991	P51991_AF	A	EDRQSGKKRGFAFVTFDDHDTVDKI	159_A_edrqsgkkrgfafvtfddhdtvdki_183_A	159_A_eDRQSGKKRGFaFvtfddhdtvdki_183_A	0	159_A_eDRQsgkkRGFaFvtfddHdtvdki_183_A	0	159_A_edrqsgkkrgfaFvtfddHdtvDKI_183_A	0	159_A_edrqsgkkrgfafvtfddhdtvdki_183_A	2.65656	159_A_edrqsgKKrgfafvtfddhdtvdki_183_A	0	159_A_edrqsgkkrgfafvtfddhdtvdki_183_A	6.13627
P51991	P51991_AF	A	KRGFAFVTFDDHD	166_A_krgfafvtfddhd_178_A	166_A_KRGFaFvtfddhd_178_A	0	166_A_kRGFaFvtfddHd_178_A	0	166_A_krgfaFvtfddHd_178_A	0	166_A_krgfafvtfddhd_178_A	2.65656	166_A_Krgfafvtfddhd_178_A	0	166_A_krgfafvtfddhd_178_A	8.26941
P51991	P51991_AF	A	GHDPKEPEQLRKLFIGGLSFETTDDSL	25_A_ghdpkepeqlrklfigglsfettddsl_51_A	25_A_ghdpkepeqlrklfigGlSFettddsl_51_A	0	25_A_ghdpkepeqlrKlFiGGlsFettddsl_51_A	0	25_A_ghdpkepeQLRklFiGGlsfettddsl_51_A	0	25_A_gHDpKepeqlrklfiGglsfettddsl_51_A	0	25_A_ghdpkepeqlrklFiGGLSFEttDdsl_51_A	0	25_A_ghDpKEpEQLrKlfigglsfettddsl_51_A	0
P51991	P51991_AF	A	KEPEQLRKLFIGGLSFE	29_A_kepeqlrklfigglsfe_45_A	29_A_kepeqlrklfigGlSFe_45_A	0	29_A_kepeqlrKlFiGGlsFe_45_A	0	29_A_kepeQLRklFiGGlsfe_45_A	0	29_A_KepeqlrklfiGglsfe_45_A	0	29_A_kepeqlrklFiGGLSFE_45_A	0	29_A_KEpEQLrKlfigglsfe_45_A	0
P51991	P51991_AF	A	KEPEQLRKLFIGGLSFETTDDSL	29_A_kepeqlrklfigglsfettddsl_51_A	29_A_kepeqlrklfigGlSFettddsl_51_A	0	29_A_kepeqlrKlFiGGlsFettddsl_51_A	0	29_A_kepeQLRklFiGGlsfettddsl_51_A	0	29_A_KepeqlrklfiGglsfettddsl_51_A	0	29_A_kepeqlrklFiGGLSFEttDdsl_51_A	0	29_A_KEpEQLrKlfigglsfettddsl_51_A	0
P51991	P51991_AF	A	LRKLFIGGLSFETTDDSLREH	34_A_lrklfigglsfettddslreh_54_A	34_A_lrklfigGlSFettddslreh_54_A	0	34_A_lrKlFiGGlsFettddslreh_54_A	0	34_A_LRklFiGGlsfettddslreh_54_A	0	34_A_lrklfiGglsfettddslreh_54_A	0	34_A_lrklFiGGLSFEttDdslreh_54_A	0	34_A_LrKlfigglsfettddslreh_54_A	0
P51991	P51991_AF	A	FGGRSSGSPYGGGYGSGGG	351_A_fggrssgspygggygsggg_369_A	351_A_FGgRsSgSpYgGgYGSGGG_369_A	0	351_A_fggrssgspygggygsggg_369_A	34.1008	351_A_fggrssgspygggygsggg_369_A	35.6228	351_A_fggrssgspygggygsggg_369_A	39.1091	351_A_FGGRSsgsPyggGYgsggg_369_A	0	351_A_fggrssgspygggygsggg_369_A	57.808
P51991	P51991_AF	A	GGGSGGYGS	367_A_gggsggygs_375_A	367_A_GGGSGGYGS_375_A	0	367_A_gggsggygs_375_A	46.4251	367_A_gggsggygs_375_A	48.7302	367_A_gggsggygs_375_A	43.8004	367_A_gggsGGYGS_375_A	0	367_A_gggsggygs_375_A	66.2088
P51991	P51991_AF	A	TDCVVMRDPQT	62_A_tdcvvmrdpqt_72_A	62_A_tdcvvMRDPQT_72_A	0	62_A_tdcVvMRdPQt_72_A	0	62_A_tdcvvmrdpqt_72_A	2.79311	62_A_tdcvvmrdPQT_72_A	0	62_A_tDCVVMRdPqt_72_A	0	62_A_tdcvvmrdpqt_72_A	4.23948
P51991	P51991_AF	A	VDAAMCARPHK	89_A_vdaamcarphk_99_A	89_A_vdaamcarphK_99_A	0	89_A_vdaamcarphk_99_A	2.89681	89_A_vdaamcaRPHk_99_A	0	89_A_vdaamcaRpHK_99_A	0	89_A_vdaamcarphk_99_A	3.2778	89_A_vdaamcarphk_99_A	3.71715
P51991	P51991_AF	A	KVDGRVVEPKRAVSREDSVKPGAHLTV	99_A_kvdgrvvepkravsredsvkpgahltv_125_A	99_A_KvdGRVvEpKRAVSREDSVKPGaHltv_125_A	0	99_A_kvdgRvvEpKraVsredsVKPGAHlTV_125_A	0	99_A_kvdgrVVEPKRAVSReDSVKPGAHLTv_125_A	0	99_A_KVDGrvvepkravsredsvkpgahltv_125_A	0	99_A_kvdgRvvEPkraVsredsvkpgahLtv_125_A	0	99_A_kvdgrvvepkravsredsvkpgahltv_125_A	2.71701
P52272	P52272_2OT8	C	GNRFEPYANPTKR	58_C_gnrfepyanpt_68_C	no_data	no_data	no_data	no_data	58_C_GNRFEPYANPt_68_C	0	58_C_gnrfepyanpt_68_C	no_data	58_C_gnrfepyanpt_68_C	no_data	58_C_GNRFEPYANPT_68_C	0
P52272	P52272_2OT8	C	AGRLGSTVFVANLDYKV	not_found	no_data	no_data	no_data	no_data	not_found	no_data	not_found	no_data	not_found	no_data	not_found	no_data
P52272	P52272_2OT8	C	GEVTYVELL	not_found	no_data	no_data	no_data	no_data	not_found	no_data	not_found	no_data	not_found	no_data	not_found	no_data
P52272	P52272_2OT8	C	RYRAFITNIPFDVKW	not_found	no_data	no_data	no_data	no_data	not_found	no_data	not_found	no_data	not_found	no_data	not_found	no_data
P52272	P52272_2OT8	C	RAIEMERGNFGGSFAGSFG	not_found	no_data	no_data	no_data	no_data	not_found	no_data	not_found	no_data	not_found	no_data	not_found	no_data
P52272	P52272_2OT8	C	MENGKSKGCGVVKFESP	not_found	no_data	no_data	no_data	no_data	not_found	no_data	not_found	no_data	not_found	no_data	not_found	no_data
P52272	P52272_2OT8	C	FNECGHVLYADIKMENG	not_found	no_data	no_data	no_data	no_data	not_found	no_data	not_found	no_data	not_found	no_data	not_found	no_data
P52272	P52272_2OT8	C	RNLPFDFTWKMLKDKFN	not_found	no_data	no_data	no_data	no_data	not_found	no_data	not_found	no_data	not_found	no_data	not_found	no_data
P52272	P52272_2OT8	C	HVLYADIKMEN	not_found	no_data	no_data	no_data	no_data	not_found	no_data	not_found	no_data	not_found	no_data	not_found	no_data
P52272	P52272_2OT8	C	IFVRNLPFDFT	not_found	no_data	no_data	no_data	no_data	not_found	no_data	not_found	no_data	not_found	no_data	not_found	no_data
P52272	P52272_2OT8	C	KSRGCAVVE	not_found	no_data	no_data	no_data	no_data	not_found	no_data	not_found	no_data	not_found	no_data	not_found	no_data
P52272	P52272_2OT8	C	FGGAGGHAPGVARKACQIFVRNLPFDF	not_found	no_data	no_data	no_data	no_data	not_found	no_data	not_found	no_data	not_found	no_data	not_found	no_data
P52272	P52272_2OT8	C	NIPFDVKWQSLKDLVKE	not_found	no_data	no_data	no_data	no_data	not_found	no_data	not_found	no_data	not_found	no_data	not_found	no_data
P52272	P52272_2OT8	C	YRAFITNIPFD	not_found	no_data	no_data	no_data	no_data	not_found	no_data	not_found	no_data	not_found	no_data	not_found	no_data
P52272	P52272_2OT8	C	RYRAFITNIPFDVKWQSLKDL	not_found	no_data	no_data	no_data	no_data	not_found	no_data	not_found	no_data	not_found	no_data	not_found	no_data
P52272	P52272_2OT8	C	AFITNIPFDVKWQ	not_found	no_data	no_data	no_data	no_data	not_found	no_data	not_found	no_data	not_found	no_data	not_found	no_data
P52272	P52272_2OT8	C	FVANLDYKVGWKKLK	not_found	no_data	no_data	no_data	no_data	not_found	no_data	not_found	no_data	not_found	no_data	not_found	no_data
P52272	P52272_2OT8	C	ANPTKRYRAFITNIPFDVKWQSLKDLV	not_found	no_data	no_data	no_data	no_data	not_found	no_data	not_found	no_data	not_found	no_data	not_found	no_data
P52272	P52272_2OT8	C	ITNIPFDVKWQSL	not_found	no_data	no_data	no_data	no_data	not_found	no_data	not_found	no_data	not_found	no_data	not_found	no_data
P52272	P52272_2OT8	C	APGVARKACQIFVRNLPFDFTWK	not_found	no_data	no_data	no_data	no_data	not_found	no_data	not_found	no_data	not_found	no_data	not_found	no_data
P52272	P52272_2OT8	C	STVFVANLDYKVGWKKLKE	not_found	no_data	no_data	no_data	no_data	not_found	no_data	not_found	no_data	not_found	no_data	not_found	no_data
P52597	P52597_3TFY	D	DPPLKFMSVQRPG	not_found	no_data	no_data	no_data	no_data	not_found	no_data	not_found	no_data	not_found	no_data	not_found	no_data
P52597	P52597_3TFY	D	LAEKALGKHKERIGHRYIEVFKSSQ	not_found	no_data	no_data	no_data	no_data	not_found	no_data	not_found	no_data	not_found	no_data	not_found	no_data
P52597	P52597_3TFY	D	VVKLRGLPWSCSVEDVQ	not_found	no_data	no_data	no_data	no_data	not_found	no_data	not_found	no_data	not_found	no_data	not_found	no_data
P52597	P52597_3TFY	D	GFTTDLFGRDLSYCLSGMYDHRYGDSE	not_found	no_data	no_data	no_data	no_data	not_found	no_data	not_found	no_data	not_found	no_data	not_found	no_data
P52597	P52597_3TFY	D	LERMRPGAYSTGYGGYEEYSG	not_found	no_data	no_data	no_data	no_data	not_found	no_data	not_found	no_data	not_found	no_data	not_found	no_data
P52597	P52597_3TFY	D	SANDGFVRLRGLPFGCTKE	not_found	no_data	no_data	no_data	no_data	not_found	no_data	not_found	no_data	not_found	no_data	not_found	no_data
P52597	P52597_3TFY	D	VQRPGPYDRPG	not_found	no_data	no_data	no_data	no_data	not_found	no_data	not_found	no_data	not_found	no_data	not_found	no_data
P52597	P52597_3TFY	D	LKKDRESMGHRYIEVFKSHRTEM	not_found	no_data	no_data	no_data	no_data	not_found	no_data	not_found	no_data	not_found	no_data	not_found	no_data
P52597	P52597_3TFY	D	ADSANDGFVRLRGLPFGCTKEEIVQ	not_found	no_data	no_data	no_data	no_data	not_found	no_data	not_found	no_data	not_found	no_data	not_found	no_data
P52597	P52597_3TFY	D	EKALGKHKERIGHRYIEVFKSSQ	not_found	no_data	no_data	no_data	no_data	not_found	no_data	not_found	no_data	not_found	no_data	not_found	no_data
P52597	P52597_3TFY	D	HMRGLPYKATEND	not_found	no_data	no_data	no_data	no_data	not_found	no_data	not_found	no_data	not_found	no_data	not_found	no_data
P52597	P52597_3TFY	D	KHKERIGHRYIEVFKSSQEEVRSYS	not_found	no_data	no_data	no_data	no_data	not_found	no_data	not_found	no_data	not_found	no_data	not_found	no_data
P52597	P52597_3TFY	D	DRESMGHRYIEVFKSHRTEMDWVLK	not_found	no_data	no_data	no_data	no_data	not_found	no_data	not_found	no_data	not_found	no_data	not_found	no_data
P52597	P52597_3TFY	D	HCVHMRGLPYKATENDIYNFF	not_found	no_data	no_data	no_data	no_data	not_found	no_data	not_found	no_data	not_found	no_data	not_found	no_data
P53990	P53990_7S7J	B	VADQLCAKYSK	not_found	no_data	no_data	no_data	no_data	not_found	no_data	not_found	no_data	not_found	no_data	not_found	no_data
P54368	P54368_5BWA	B	SLQRILNSHCFAREKEGDK	not_found	not_found	no_data	not_found	no_data	not_found	no_data	not_found	no_data	not_found	no_data	not_found	no_data
P55010	P55010_2IU1	A	PTKYFGCELGAQT	not_found	not_found	no_data	not_found	no_data	not_found	no_data	not_found	no_data	not_found	no_data	not_found	no_data
P55265	P55265_3F22	A	IYLKSVTLGYLFS	not_found	not_found	no_data	not_found	no_data	not_found	no_data	not_found	no_data	not_found	no_data	not_found	no_data
P55265	P55265_3F22	A	LECMHKLGNSCEFRLLSKEGP	not_found	not_found	no_data	not_found	no_data	not_found	no_data	not_found	no_data	not_found	no_data	not_found	no_data
P55769	P55769_3SIV	A	LVQQSCNYKQL	25_A_lvqqscnykql_35_A	25_A_lvqQscNYKql_35_A	0	25_A_lvQqsCnyKqL_35_A	0	25_A_LvqQscnykql_35_A	0	25_A_lvqqscnyKql_35_A	0	25_A_lvqqscnykql_35_A	1.32726	25_A_lvqqscnykql_35_A	3.21304
P55795	P55795_8SGH	B	EGFVVKVRGLPWSCSADEVMRFF	not_found	no_data	no_data	no_data	no_data	not_found	no_data	not_found	no_data	not_found	no_data	not_found	no_data
P56182	P56182_AF	A	RSEKPPAGSICRAEPEAGEEQ	264_A_rsekppagsicraepeageeq_284_A	264_A_rsekppagsicRaepeageeq_284_A	0	264_A_rsekppagsicraepeageeq_284_A	18.094	264_A_rsekppagsicraepeageeq_284_A	5.11713	264_A_rsekppagsicraepeageeq_284_A	no_data	264_A_rsekppagsicraepeageeq_284_A	12.3057	264_A_rsekppagsicraepeageeq_284_A	7.49486
P57721	P57721_AF	A	VTLRLVVPASQCGSLIGKGGSKI	130_A_vtlrlvvpasqcgsligkggski_152_A	130_A_vtlrlvvpasqcGsliGKGGSKi_152_A	0	130_A_vTlrLVvPASQcGslIgkgGSkI_152_A	0	130_A_vTLRLVVPasQcgsligkggski_152_A	0	130_A_vtlrlvvpasqcgsligkggski_152_A	11.3668	130_A_vtlrlVvpasqcGslIGKGGSkI_152_A	0	130_A_vtlrlvVPaSqcGsLIGKgGskI_152_A	0
P57721	P57721_AF	A	VAGDMLPNS	165_A_vagdmlpns_173_A	165_A_vagdmlpNs_173_A	0	165_A_VaGDMLpNS_173_A	0	165_A_vagdmlPNS_173_A	0	165_A_vagdmlpns_173_A	19.451	165_A_vagdmlpns_173_A	2.96616	165_A_vagdmlpns_173_A	3.33384
P57721	P57721_AF	A	TLTIRLLMHGKEVGSIIGKKGETVKKM	45_A_tltirllmhgkevgsiigkkgetvkkm_71_A	45_A_tltirllmhgkevgsiigKKGetvKkm_71_A	0	45_A_tLTiRlLmhgkevgsiigkkgetvkkm_71_A	0	45_A_TLTIRlLMHgkEvgsiigkkgetvkkm_71_A	0	45_A_tltirllmhgkevgSiIGKkGetvKkm_71_A	0	45_A_tltirllMhgkevGsiIGKKGetvkkm_71_A	0	45_A_tltirllmhgkevgsiigkkgetvkkm_71_A	2.60947
P57721	P57721_AF	A	LMHGKEVGSII	51_A_lmhgkevgsii_61_A	51_A_lmhgkevgsii_61_A	3.15209	51_A_Lmhgkevgsii_61_A	0	51_A_LMHgkEvgsii_61_A	0	51_A_lmhgkevgSiI_61_A	0	51_A_lMhgkevGsiI_61_A	0	51_A_lmhgkevgsii_61_A	2.60947
P57721	P57721_AF	A	MREESGARINISEGN	71_A_mreesgarinisegn_85_A	71_A_mreesgaRiNisegN_85_A	0	71_A_mreesgariniSeGN_85_A	0	71_A_mreesgariNISegn_85_A	0	71_A_mreesgarinisegn_85_A	3.10126	71_A_mreesgarinisegn_85_A	2.81288	71_A_mreesgarinisegn_85_A	7.25208
P57721	P57721_AF	A	ESGARINISEGNCPERIVTITGPTD	74_A_esgarinisegncperivtitgptd_98_A	74_A_esgaRiNisegNcperivtiTgptd_98_A	0	74_A_esgariniSeGNCpErIvtitgptd_98_A	0	74_A_esgariNISegncperIVTitgptd_98_A	0	74_A_esgarinisegncperivtitgptd_98_A	3.65718	74_A_esgarinisegncperIvtitgptd_98_A	0	74_A_esgarinisegncperivtitgptd_98_A	8.82445
P57723	P57723_AF	A	LVIPASQCGSLIGKA	106_A_lvipasqcgsligka_120_A	106_A_lvipasqcgsliGKA_120_A	0	106_A_lviPASqcGslIgkA_120_A	0	106_A_lVIPasQcgsligka_120_A	0	106_A_lvipasqcgsligka_120_A	no_data	106_A_lvIpASqcGslIgka_120_A	0	106_A_lvipasqcgsligka_120_A	12.5809
P60842	P60842_2ZU6	A	KLQMEAPHI	146_A_klqmeaphi_154_A	146_A_klqmeaphi_154_A	10.2679	146_A_klqmeaphi_154_A	17.3779	146_A_klqmeaphi_154_A	3.71975	146_A_klqmeaphi_154_A	6.01027	146_A_klqmeaphi_154_A	2.93366	146_A_klqmeaphi_154_A	18.1126
P60842	P60842_2ZU6	A	SRGFKDQIY	189_A_srgfkdqiy_197_A	189_A_srgfkdqiy_197_A	3.65825	189_A_srgfkdqiy_197_A	10.122	189_A_srgfkdqiy_197_A	7.94517	189_A_srgfkdqiy_197_A	2.99729	189_A_srgfkdqiy_197_A	2.99729	189_A_srgfkdqiy_197_A	13.9689
P60842	P60842_2ZU6	A	VIFINTRRKVDWLTEKMHA	276_A_vifintrrkvdwltekmha_294_A	276_A_vifiNTRRkvdwltekmha_294_A	0	276_A_vifintrrkvdwltekmha_294_A	3.80879	276_A_ViFintrrkvdwltekmha_294_A	0	276_A_vifiNTRRkvdwltekmha_294_A	0	276_A_vifintrrkvdwltekmha_294_A	4.00843	276_A_vifintrrkvdwltekmha_294_A	2.77618
P60866	P60866_6G5H	U	AIHRIRITL	17_U_ihriritl_24_U	17_U_iHRiRitl_24_U	0	17_U_IHRiRitl_24_U	0	17_U_ihriRItl_24_U	0	17_U_iHRIRiTL_24_U	0	17_U_ihriRitl_24_U	0	17_U_ihriritl_24_U	2.92067
P60866	P60866_6G5H	U	GPVRMPTKT	52_U_gpvrmptkt_60_U	52_U_gpvRMPTKT_60_U	0	52_U_GPVRMPTKT_60_U	0	52_U_GpVRMPTkt_60_U	0	52_U_GPvRMPtKt_60_U	0	52_U_GPVRMPTKT_60_U	0	52_U_gpVrmptkt_60_U	0
P60866	P60866_6G5H	U	QMRIHKRLIDLHSPS	81_U_qmrihkrlidlhsps_95_U	81_U_qmRiHKRlidlhsps_95_U	0	81_U_QMRIHKrLiDlHsPs_95_U	0	81_U_QMRIHKRLIDlhspS_95_U	0	81_U_QmRiHkrlidlhsps_95_U	0	81_U_QmRiHKRLIDlHsps_95_U	0	81_U_qmrihkrlidlhsps_95_U	2.93163
P60866	P60866_6G5H	U	TPVEPEVAIHRIRITLTSR	not_found	not_found	no_data	not_found	no_data	not_found	no_data	not_found	no_data	not_found	no_data	not_found	no_data
P60866	P60866_6G5H	U	KTPVEPEVAIHRIRITLTS	not_found	not_found	no_data	not_found	no_data	not_found	no_data	not_found	no_data	not_found	no_data	not_found	no_data
P61081	P61081_2NVU	C	FKLVICPDEGF	60_C_fklvicpdegf_70_C	60_C_fklvicpdegf_70_C	6.99779	60_C_fklvicpdegf_70_C	3.60017	60_C_fklvicpdegf_70_C	2.91882	60_C_fklvicpdEgf_70_C	0	60_C_fklvicpdegf_70_C	2.95666	60_C_fklvicpdegf_70_C	no_data
P61247	P61247_7WTT	B	MVKKWQTMI	113_B_mvkkwqtmi_121_B	113_B_MvKKwqtmi_121_B	0	113_B_mVKKWQTMi_121_B	0	113_B_mvkkwqtMI_121_B	0	113_B_mvKKwqtmi_121_B	0	113_B_MVKKWQTMI_121_B	0	113_B_mvkkwqtmi_121_B	3.47266
P61247	P61247_7WTT	B	DLKEVVNKLIPDSIGKD	180_B_dlkevvnklipdsigkd_196_B	180_B_dlkevvnklipdsigKd_196_B	0	180_B_dLKevvnklipdsigkd_196_B	0	180_B_dlkevvnkLIPDsiGKd_196_B	0	180_B_dlkevvnklipdsigkd_196_B	6.3711	180_B_dlkevvnklipdsigkd_196_B	3.81773	180_B_dlkevvnklipdsigkd_196_B	3.31705
P61247	P61247_7WTT	B	LIPDSIGKDIEKACQSIYPLHDV	188_B_lipdsigkdiekacqsiyplhdv_210_B	188_B_lipdsigKdieKacQSIyplhdv_210_B	0	188_B_lipdsigkdiEKAcQSIYPlHDv_210_B	0	188_B_LIPDsiGKdiEkacqsiyplHDV_210_B	0	188_B_lipdsigkdiekacqsiyPlhDv_210_B	0	188_B_lipdsigkdiekacqSIYPLHDv_210_B	0	188_B_lipdsigkdiekaCQSIyPLHDV_210_B	0
P61247	P61247_7WTT	B	DSIGKDIEKAC	191_B_dsigkdiekac_201_B	191_B_dsigKdieKac_201_B	0	191_B_dsigkdiEKAc_201_B	0	191_B_DsiGKdiEkac_201_B	0	191_B_dsigkdiekac_201_B	3.36974	191_B_dsigkdiekac_201_B	2.86167	191_B_dsigkdiekaC_201_B	0
P61247	P61247_7WTT	B	KDIEKACQSIY	195_B_kdiekacqsiy_205_B	195_B_KdieKacQSIy_205_B	0	195_B_kdiEKAcQSIY_205_B	0	195_B_KdiEkacqsiy_205_B	0	195_B_kdiekacqsiy_205_B	1.33369	195_B_kdiekacqSIY_205_B	0	195_B_kdiekaCQSIy_205_B	0
P61247	P61247_7WTT	B	EKACQSIYP	198_B_ekacqsiyp_206_B	198_B_eKacQSIyp_206_B	0	198_B_EKAcQSIYP_206_B	0	198_B_Ekacqsiyp_206_B	0	198_B_ekacqsiyP_206_B	0	198_B_ekacqSIYP_206_B	0	198_B_ekaCQSIyP_206_B	0
P61254	P61254_AF	A	FVTSDRSKNRKRHFNAPSHIRRKIMSS	6_A_fvtsdrsknrkrhfnapshirrkimss_32_A	6_A_FVTSDRSKNRKRHFNAPSHIRRKIMSs_32_A	0	6_A_FVTSDRSKNRKRHFNAPSHIRRKIMSS_32_A	0	6_A_fvtsdrsknrkrHFnapshiRRKIMSS_32_A	0	6_A_FVTSDRSKNRKRHFNAPSHIrRKimSS_32_A	0	6_A_FVTSDRSKNRKRHFNAPSHIRRKImSS_32_A	0	6_A_fvtsdrsknrkrhfnapshirrkimss_32_A	2.69226
P61254	P61254_AF	A	SDRSKNRKRHFNAPSHIRR	9_A_sdrsknrkrhfnapshirr_27_A	9_A_SDRSKNRKRHFNAPSHIRR_27_A	0	9_A_SDRSKNRKRHFNAPSHIRR_27_A	0	9_A_sdrsknrkrHFnapshiRR_27_A	0	9_A_SDRSKNRKRHFNAPSHIrR_27_A	0	9_A_SDRSKNRKRHFNAPSHIRR_27_A	0	9_A_sdrsknrkrhfnapshirr_27_A	2.70388
P61313	P61313_AF	A	SAGRKSRGLGKGHKFHHTIGG	166_A_sagrksrglgkghkfhhtigg_186_A	166_A_SAGRKSRGLGKGHKFHHTIGG_186_A	0	166_A_SAGRKSRGLGKGHKFHHTIGG_186_A	0	166_A_SAgrKsrglgkghkfhhtigg_186_A	0	166_A_SAGRKSRGLGKghkfhhtigg_186_A	0	166_A_SAGRKSRGLGKGHKFHHTIGG_186_A	0	166_A_sagrksrglgkghkfhhtigg_186_A	2.9612
P61313	P61313_AF	A	SRGLGKGHK	171_A_srglgkghk_179_A	171_A_SRGLGKGHK_179_A	0	171_A_SRGLGKGHK_179_A	0	171_A_srglgkghk_179_A	1.33487	171_A_SRGLGKghk_179_A	0	171_A_SRGLGKGHK_179_A	0	171_A_srglgkghk_179_A	2.9612
P61313	P61313_AF	A	RPVPKGATYGKPVHHGV	73_A_rpvpkgatygkpvhhgv_89_A	73_A_RPVPKGATYGKPVHHGV_89_A	0	73_A_RPVPKGATYGKPVHHGv_89_A	0	73_A_rpvpkgatygkpvhhgv_89_A	3.46104	73_A_RPVPKGATYGKPVHHGV_89_A	0	73_A_RPVPKGATYGKPVHHGV_89_A	0	73_A_RPVPKGATYGKPVHHGV_89_A	0
P61353	P61353_AF	A	FRDPALKRKARRE	101_A_frdpalkrkarre_113_A	101_A_fRDPalKRKaRRe_113_A	0	101_A_FRDPALKRKaRRE_113_A	0	101_A_FrdpalkRkaRRe_113_A	0	101_A_frdpalKrkaRRe_113_A	0	101_A_FrdpalKRkaRRe_113_A	0	101_A_FRDPALKRKARRE_113_A	0
P61353	P61353_AF	A	IVKNIDDGTSDRPYSHALVAGIDRYPR	25_A_ivkniddgtsdrpyshalvagidrypr_51_A	25_A_IvKniddgTsdrpYsHalVAGIDRYPR_51_A	0	25_A_iVKNIDDGTSDRPYShalvagiDRYPR_51_A	0	25_A_IVkniddgtsdRpYsHalvagiDRYPR_51_A	0	25_A_ivKniddgtsdrPyshalvaGidRypR_51_A	0	25_A_ivkniDdgtsdRPYShalvagiDRYPR_51_A	0	25_A_IVKNIDDGTsDrpyshalvagidrypr_51_A	0
P61353	P61353_AF	A	IDDGTSDRPYSHALVAGIDRYPR	29_A_iddgtsdrpyshalvagidrypr_51_A	29_A_iddgTsdrpYsHalVAGIDRYPR_51_A	0	29_A_IDDGTSDRPYShalvagiDRYPR_51_A	0	29_A_iddgtsdRpYsHalvagiDRYPR_51_A	0	29_A_iddgtsdrPyshalvaGidRypR_51_A	0	29_A_iDdgtsdRPYShalvagiDRYPR_51_A	0	29_A_IDDGTsDrpyshalvagidrypr_51_A	0
P61353	P61353_AF	A	GTSDRPYSHAL	32_A_gtsdrpyshal_42_A	32_A_gTsdrpYsHal_42_A	0	32_A_GTSDRPYShal_42_A	0	32_A_gtsdRpYsHal_42_A	0	32_A_gtsdrPyshal_42_A	0	32_A_gtsdRPYShal_42_A	0	32_A_GTsDrpyshal_42_A	0
P61927	P61927_AF	A	MRHLKIVYRRFRHGFREGTTP	64_A_mrhlkivyrrfrhgfregttp_84_A	64_A_MRHLKIVYRRFRHGFREGTTP_84_A	0	64_A_MRHLKIVYRRFRHGFREGTTP_84_A	0	64_A_MRHLkivyRRfrHgFREGTTP_84_A	0	64_A_MRHLKIVYRRFRHGFREGTTP_84_A	0	64_A_MRHLKIVYRRFRHGFREGTTP_84_A	0	64_A_mrhlkivyrrfrhgfregttp_84_A	11.6606
P61927	P61927_AF	A	RHLKIVYRRFRHGFREG	65_A_rhlkivyrrfrhgfreg_81_A	65_A_RHLKIVYRRFRHGFREG_81_A	0	65_A_RHLKIVYRRFRHGFREG_81_A	0	65_A_RHLkivyRRfrHgFREG_81_A	0	65_A_RHLKIVYRRFRHGFREG_81_A	0	65_A_RHLKIVYRRFRHGFREG_81_A	0	65_A_rhlkivyrrfrhgfreg_81_A	11.6606
P61978	P61978_1ZZJ	A	VTIPKDLAGSIIGKGGQRIKQ	18_A_vtipkdlagsiigkggqrikq_38_A	18_A_vtipkdlaGSiIGKGGQRIKq_38_A	0	18_A_vtipKdlaGsiIGKGgQrIKQ_38_A	0	18_A_VTIPkdLagsIIgkgGqrIkq_38_A	0	18_A_vtipKDlagsiigKGgqRIKq_38_A	0	18_A_vtipKDlAGSiIGKGGQRIKq_38_A	0	18_A_VtIPKDLaGsIIGKgGQrIKQ_38_A	0
P61978	P61978_1ZZJ	A	IPKDLAGSIIGKG	20_A_ipkdlagsiigkg_32_A	20_A_ipkdlaGSiIGKG_32_A	0	20_A_ipKdlaGsiIGKG_32_A	0	20_A_IPkdLagsIIgkg_32_A	0	20_A_ipKDlagsiigKG_32_A	0	20_A_ipKDlAGSiIGKG_32_A	0	20_A_IPKDLaGsIIGKg_32_A	0
P61978	P61978_1ZZJ	A	PKDLAGSII	21_A_pkdlagsii_29_A	21_A_pkdlaGSiI_29_A	0	21_A_pKdlaGsiI_29_A	0	21_A_PkdLagsII_29_A	0	21_A_pKDlagsii_29_A	0	21_A_pKDlAGSiI_29_A	0	21_A_PKDLaGsII_29_A	0
P61978	P61978_1ZZJ	A	KGGQRIKQIRHESGASIKIDEPLEGSE	31_A_kggqrikqirhesgasikideplegse_57_A	31_A_KGGQRIKqiRhesgaSIKideplegse_57_A	0	31_A_KGgQrIKQiRHesGASIKiDePlegse_57_A	0	31_A_kgGqrIkqiRhesGASIKIDeplegse_57_A	0	31_A_KGgqRIKqirhesgasikideplegse_57_A	0	31_A_KGGQRIKqiRhesgasiKIDEPlegse_57_A	0	31_A_KgGQrIKQIrhESGasikideplegse_57_A	0
P61978	P61978_1ZZJ	A	IRHESGASIKIDEPLEGSE	39_A_irhesgasikideplegse_57_A	39_A_iRhesgaSIKideplegse_57_A	0	39_A_iRHesGASIKiDePlegse_57_A	0	39_A_iRhesGASIKIDeplegse_57_A	0	39_A_irhesgasikideplegse_57_A	2.83953	39_A_iRhesgasiKIDEPlegse_57_A	0	39_A_IrhESGasikideplegse_57_A	0
P61978	P61978_1ZZJ	A	QNAQYLLQN	71_A_qnaqyllqn_79_A	71_A_Qnaqyllqn_79_A	0	71_A_qnaqyllqn_79_A	3.85105	71_A_QnAQYlLQn_79_A	0	71_A_qnaqyllqn_79_A	3.50119	71_A_qnaqyllqn_79_A	1.33567	71_A_qnaqyllqn_79_A	3.3588
P61978	P61978_1ZZJ	A	RENTQTTIKLFQECCPHSTDRVVLIGG	not_found	not_found	no_data	not_found	no_data	not_found	no_data	not_found	no_data	not_found	no_data	not_found	no_data
P61978	P61978_1ZZJ	A	RGGDLMAYDRR	not_found	not_found	no_data	not_found	no_data	not_found	no_data	not_found	no_data	not_found	no_data	not_found	no_data
P61978	P61978_1ZZJ	A	GDLMAYDRRGR	not_found	not_found	no_data	not_found	no_data	not_found	no_data	not_found	no_data	not_found	no_data	not_found	no_data
P61978	P61978_1ZZJ	A	IKALRTDYNASVSVPDSSGPE	not_found	not_found	no_data	not_found	no_data	not_found	no_data	not_found	no_data	not_found	no_data	not_found	no_data
P61978	P61978_1ZZJ	A	GGDLMAYDRRG	not_found	not_found	no_data	not_found	no_data	not_found	no_data	not_found	no_data	not_found	no_data	not_found	no_data
P61978	P61978_1ZZJ	A	YDYSYAGGRGSYGDLGGPI	not_found	not_found	no_data	not_found	no_data	not_found	no_data	not_found	no_data	not_found	no_data	not_found	no_data
P61978	P61978_1ZZJ	A	ESDAVECLNYQHY	not_found	not_found	no_data	not_found	no_data	not_found	no_data	not_found	no_data	not_found	no_data	not_found	no_data
P61978	P61978_1ZZJ	A	ILDLISESPIKGRAQPY	not_found	not_found	no_data	not_found	no_data	not_found	no_data	not_found	no_data	not_found	no_data	not_found	no_data
P61978	P61978_1ZZJ	A	CELRLLIHQSLAGGIIGVKGAKIKE	not_found	not_found	no_data	not_found	no_data	not_found	no_data	not_found	no_data	not_found	no_data	not_found	no_data
P61978	P61978_1ZZJ	A	RSRNTDEMVELRILL	not_found	not_found	no_data	not_found	no_data	not_found	no_data	not_found	no_data	not_found	no_data	not_found	no_data
P61978	P61978_1ZZJ	A	KNIKALRTDYNAS	not_found	not_found	no_data	not_found	no_data	not_found	no_data	not_found	no_data	not_found	no_data	not_found	no_data
P61978	P61978_1ZZJ	A	GRGSYGDLGGPII	not_found	not_found	no_data	not_found	no_data	not_found	no_data	not_found	no_data	not_found	no_data	not_found	no_data
P61978	P61978_1ZZJ	A	SKNAGAVIG	not_found	not_found	no_data	not_found	no_data	not_found	no_data	not_found	no_data	not_found	no_data	not_found	no_data
P61978	P61978_1ZZJ	A	IKIILDLISESPIKGRAQPYDPNFYDE	not_found	not_found	no_data	not_found	no_data	not_found	no_data	not_found	no_data	not_found	no_data	not_found	no_data
P62081	P62081_7WTV	H	SRTKNKQKRPRSRTLTAVHDAIL	108_H_srtknkqkrprsrtltavhdail_130_H	108_H_SRTKNKQKRPRSRTLTavhdail_130_H	0	108_H_SRTKNKQKRPRSRTLTAVHDAIl_130_H	0	108_H_srtknkqkrprSRtltaVHdaIL_130_H	0	108_H_sRtknkqkrprsrtltavhdail_130_H	0	108_H_SRTKNKQKRPRSRTLTAVHDaIL_130_H	0	108_H_srtknkqKRPRSRTLTAVHDAIl_130_H	0
P62081	P62081_7WTV	H	RTKNKQKRPRSRTLTAVHDAILEDL	109_H_rtknkqkrprsrtltavhdailedl_133_H	109_H_RTKNKQKRPRSRTLTavhdailedl_133_H	0	109_H_RTKNKQKRPRSRTLTAVHDAIleDL_133_H	0	109_H_rtknkqkrprSRtltaVHdaILEDL_133_H	0	109_H_Rtknkqkrprsrtltavhdailedl_133_H	0	109_H_RTKNKQKRPRSRTLTAVHDaILEdl_133_H	0	109_H_rtknkqKRPRSRTLTAVHDAIledL_133_H	0
P62081	P62081_7WTV	H	KQKRPRSRTLTAVHDAILE	113_H_kqkrprsrtltavhdaile_131_H	113_H_KQKRPRSRTLTavhdaile_131_H	0	113_H_KQKRPRSRTLTAVHDAIle_131_H	0	113_H_kqkrprSRtltaVHdaILE_131_H	0	113_H_kqkrprsrtltavhdaile_131_H	5.99318	113_H_KQKRPRSRTLTAVHDaILE_131_H	0	113_H_kqKRPRSRTLTAVHDAIle_131_H	0
P62081	P62081_7WTV	H	KRPRSRTLTAVHDAILE	115_H_krprsrtltavhdaile_131_H	115_H_KRPRSRTLTavhdaile_131_H	0	115_H_KRPRSRTLTAVHDAIle_131_H	0	115_H_krprSRtltaVHdaILE_131_H	0	115_H_krprsrtltavhdaile_131_H	8.36652	115_H_KRPRSRTLTAVHDaILE_131_H	0	115_H_KRPRSRTLTAVHDAIle_131_H	0
P62081	P62081_7WTV	H	AKEIEVGGGRKAIIIFVPVPQLK	48_H_akeievgggrkaiiifvpvpqlk_70_H	48_H_akeievgggrkaiiifvpvpqlk_70_H	3.39537	48_H_aKEiEVGGgRKaiiiFvPVPQLK_70_H	0	48_H_aKeievgggRkaiiiFVPVPqlk_70_H	0	48_H_akeievgggrkaiiifvpvpqlk_70_H	22.5948	48_H_AKeIevgggrkaiiiFvpvpqLk_70_H	0	48_H_akeiEVGGGRKAIIIFVPVPQLK_70_H	0
P62081	P62081_7WTV	H	IEVGGGRKAIIIFVPVPQLKSFQKI	51_H_ievgggrkaiiifvpvpqlksfqki_75_H	51_H_ievgggrkaiiifvpvpqlksfqKi_75_H	0	51_H_iEVGGgRKaiiiFvPVPQLKSfQKI_75_H	0	51_H_ievgggRkaiiiFVPVPqlksfQki_75_H	0	51_H_ievgggrkaiiifvpvpqlksfqki_75_H	22.5948	51_H_IevgggrkaiiiFvpvpqLksfqki_75_H	0	51_H_iEVGGGRKAIIIFVPVPQLKSFQKI_75_H	0
P62081	P62081_7WTV	H	HVVFIAQRRIL	91_H_hvvfiaqrril_101_H	91_H_hvvfiaqRRil_101_H	0	91_H_HVVfiAQRRIL_101_H	0	91_H_HVVFIAQRRIl_101_H	0	91_H_hvvfiaqrril_101_H	9.34186	91_H_hvvfiAQRRIL_101_H	0	91_H_HVVFIAqRril_101_H	0
P62081	P62081_7WTV	H	VFIAQRRILPKPTRK	93_H_vfiaqrrilpkptrk_107_H	93_H_vfiaqRRilpKptRK_107_H	0	93_H_VfiAQRRILPKPTRK_107_H	0	93_H_VFIAQRRIlpkptrk_107_H	0	93_H_vfiaqrrilpkpTRK_107_H	0	93_H_vfiAQRRILPKPTRK_107_H	0	93_H_VFIAqRrilpkptrk_107_H	0
P62081	P62081_7WTV	H	FIAQRRILPKPTRKSRT	94_H_fiaqrrilpkptrksrt_110_H	94_H_fiaqRRilpKptRKSRT_110_H	0	94_H_fiAQRRILPKPTRKSRT_110_H	0	94_H_FIAQRRIlpkptrksrt_110_H	0	94_H_fiaqrrilpkpTRKsRt_110_H	0	94_H_fiAQRRILPKPTRKSRT_110_H	0	94_H_FIAqRrilpkptrksrt_110_H	0
P62241	P62241_7WTW	I	EEQFQQGKLLA	163_I_eeqfqqgklla_173_I	163_I_eeqfqqgklla_173_I	3.08914	163_I_EEQfQQGKlLa_173_I	0	163_I_EEQfqQgKLLa_173_I	0	163_I_eeqfqqgklla_173_I	5.63243	163_I_eeqfqqGKlla_173_I	0	163_I_eeqfqqgklLA_173_I	0
P62241	P62241_7WTW	I	LLACIASRPGQCGRADGYVLEGK	171_I_llaciasrpgqcgradgyvlegk_193_I	171_I_llaciaSRpgQcGRaDGYvlegK_193_I	0	171_I_lLaCIASRPGQCGRaDGYvlEGK_193_I	0	171_I_LLaciasRPGQCGRADgYVLEgk_193_I	0	171_I_llaciasrpgqcgradgyvlegk_193_I	2.94143	171_I_llaCIASRPGQCGRADGYVlegk_193_I	0	171_I_lLACIASRPGQCGRADGYVLEGK_193_I	0
P62241	P62241_7WTW	I	EGKELEFYLRKIK	191_I_egkelefylrkik_203_I	191_I_egKelefylrkik_203_I	0	191_I_EGKElEFYLRKIK_203_I	0	191_I_EgkElefyLrkIK_203_I	0	191_I_egkelefylrkik_203_I	3.65342	191_I_egkelefylrkik_203_I	3.37086	191_I_EGKELEFYLRKIK_203_I	0
P62241	P62241_7WTW	I	LDVGNFSWGSECCTRKTRIIDVV	60_I_ldvgnfswgsecctrktriidvv_82_I	60_I_ldvgNfswgsecctrKtRiidvv_82_I	0	60_I_LDVgNFSwGSECcTRKTRIIDvV_82_I	0	60_I_LdVGNfSWGSEcctrKtriidvV_82_I	0	60_I_ldvgNfSwGsecctRKtRiiDvv_82_I	0	60_I_LdVGNFSwGseCCTRKTRiidVv_82_I	0	60_I_LDVGNFSWGsECCTRKTRIIdvv_82_I	0
P62241	P62241_7WTW	I	CCTRKTRIIDVVY	71_I_cctrktriidvvy_83_I	71_I_cctrKtRiidvvY_83_I	0	71_I_CcTRKTRIIDvVY_83_I	0	71_I_cctrKtriidvVy_83_I	0	71_I_cctRKtRiiDvvY_83_I	0	71_I_CCTRKTRiidVvy_83_I	0	71_I_CCTRKTRIIdvvy_83_I	0
P62241	P62241_7WTW	I	LVKNCIVLI	96_I_lvkncivli_104_I	96_I_lvKncivli_104_I	0	96_I_LVKNcIvLi_104_I	0	96_I_LVKNcivLi_104_I	0	96_I_lvkncivli_104_I	2.80873	96_I_LVKNcivli_104_I	0	96_I_lvkncivli_104_I	2.36389
P62244	P62244_7WTX	W	KRGKRQVLIRPCSKVIVRFLTVM	19_W_krgkrqvlirpcskvivrfltvm_41_W	19_W_KRgKRqvliRpcSKvivRfltvm_41_W	0	19_W_KRGKRQVLiRPCSKViVRflTVm_41_W	0	19_W_krgkrqvLIRpCSKViVRFlTVm_41_W	0	19_W_KRGKRQVLiRPCsKvivrflTVM_41_W	0	19_W_KRgkrqvlirPCSKVivRfltvm_41_W	0	19_W_krgkrqvlirpcskvivrfltvm_41_W	1.32686
P62249	P62249_7WTU	Q	LLLGKERFAGVDIRVRVKGGGHVAQ	56_Q_lllgkerfagvdirvrvkggghvaq_80_Q	56_Q_lllgkerfagvdirvRvKGGGHvaQ_80_Q	0	56_Q_LllgkerFAGvDIRVRVKGGGHVAQ_80_Q	0	56_Q_LLlgKERFAGVdiRVRVkggGHvaQ_80_Q	0	56_Q_lllgkerfagvdirvrvKgggHvaQ_80_Q	0	56_Q_lllgkerfagvdiRVRVKGGGHVAQ_80_Q	0	56_Q_LLLGKERFAGVDIRVRVKGGGHVaq_80_Q	0
P62249	P62249_7WTU	Q	RFAGVDIRVRVKGGG	62_Q_rfagvdirvrvkggg_76_Q	62_Q_rfagvdirvRvKGGG_76_Q	0	62_Q_rFAGvDIRVRVKGGG_76_Q	0	62_Q_RFAGVdiRVRVkggG_76_Q	0	62_Q_rfagvdirvrvKggg_76_Q	0	62_Q_rfagvdiRVRVKGGG_76_Q	0	62_Q_RFAGVDIRVRVKGGG_76_Q	0
P62249	P62249_7WTU	Q	GVDIRVRVKGGGHVAQIYAIRQSIS	65_Q_gvdirvrvkggghvaqiyairqsis_89_Q	65_Q_gvdirvRvKGGGHvaQiYairqsis_89_Q	0	65_Q_GvDIRVRVKGGGHVAQiYaIrQsIs_89_Q	0	65_Q_GVdiRVRVkggGHvaQIyaIrqsis_89_Q	0	65_Q_gvdirvrvKgggHvaQiyairqsis_89_Q	0	65_Q_gvdiRVRVKGGGHVAQIYaIrQsis_89_Q	0	65_Q_GVDIRVRVKGGGHVaqiyairqsis_89_Q	0
P62249	P62249_7WTU	Q	DIRVRVKGGGHVAQI	67_Q_dirvrvkggghvaqi_81_Q	67_Q_dirvRvKGGGHvaQi_81_Q	0	67_Q_DIRVRVKGGGHVAQi_81_Q	0	67_Q_diRVRVkggGHvaQI_81_Q	0	67_Q_dirvrvKgggHvaQi_81_Q	0	67_Q_diRVRVKGGGHVAQI_81_Q	0	67_Q_DIRVRVKGGGHVaqi_81_Q	0
P62249	P62249_7WTU	Q	IRVRVKGGGHVAQIY	68_Q_irvrvkggghvaqiy_82_Q	68_Q_irvRvKGGGHvaQiY_82_Q	0	68_Q_IRVRVKGGGHVAQiY_82_Q	0	68_Q_iRVRVkggGHvaQIy_82_Q	0	68_Q_irvrvKgggHvaQiy_82_Q	0	68_Q_iRVRVKGGGHVAQIY_82_Q	0	68_Q_IRVRVKGGGHVaqiy_82_Q	0
P62249	P62249_7WTU	Q	LVAYYQKYVDEAS	92_Q_lvayyqkyvdeas_104_Q	92_Q_lvayyqkyvdeas_104_Q	6.0501	92_Q_LVAYYQKYVdEas_104_Q	0	92_Q_lVAYYQKyVdeas_104_Q	0	92_Q_lvayyqkyvdeas_104_Q	2.88443	92_Q_lVAyyqkyvdeas_104_Q	0	92_Q_lvayyqkyvdeas_104_Q	2.78565
P62249	P62249_7WTU	Q	GPLQSVQVFGRKKTATA	not_found	not_found	no_data	not_found	no_data	not_found	no_data	not_found	no_data	not_found	no_data	not_found	no_data
P62263	P62263_7WTX	O	TGGNRTKTPGP	100_O_tggnrtktpgp_110_O	100_O_TGGNRTKTPGP_110_O	0	no_data	no_data	100_O_TggnrTkTPGP_110_O	0	100_O_TGGNRTKTPGP_110_O	0	100_O_TGGNRTKtPGp_110_O	0	100_O_tggnrtktpgp_110_O	3.29907
P62263	P62263_7WTX	O	NRTKTPGPGAQSALR	103_O_nrtktpgpgaqsalr_117_O	103_O_NRTKTPGPGaQsalR_117_O	0	no_data	no_data	103_O_nrTkTPGPGAqsalr_117_O	0	103_O_NRTKTPGPGAQSAlR_117_O	0	103_O_NRTKtPGpGaqsalr_117_O	0	103_O_nrtktpgpgaqsalr_117_O	3.29907
P62263	P62263_7WTX	O	ISLGPQVAEGENV	17_O_lgpqvaegenv_27_O	17_O_lgpqvaegenv_27_O	12.3404	no_data	no_data	17_O_lgPqVAEgENV_27_O	0	17_O_lgPQvaegenv_27_O	0	17_O_lgpqvaegenv_27_O	7.43331	17_O_lgpqvaegenv_27_O	35.5286
P62263	P62263_7WTX	O	ADRDESSPYAAMLAAQDVAQRCK	64_O_adrdesspyaamlaaqdvaqrck_86_O	64_O_adrdesspYaamlaaqdvaqrck_86_O	0	no_data	no_data	64_O_adrdeSspyaamlaaqdvaqRck_86_O	0	64_O_ADRDEsSPYaamlaaqdvaqrck_86_O	0	64_O_ADRdESSpyaamlaaqdvaqrck_86_O	0	64_O_adrdesspyaamlaaqdvaqrck_86_O	12.3412
P62263	P62263_7WTX	O	ATGGNRTKTPGPGAQSA	99_O_atggnrtktpgpgaqsa_115_O	99_O_aTGGNRTKTPGPGaQsa_115_O	0	no_data	no_data	99_O_ATggnrTkTPGPGAqsa_115_O	0	99_O_ATGGNRTKTPGPGAQSA_115_O	0	99_O_ATGGNRTKtPGpGaqsa_115_O	0	99_O_atggnrtktpgpgaqsa_115_O	3.29907
P62263	P62263_7WTX	O	EQVISLGPQVAEGENVF	not_found	not_found	no_data	no_data	no_data	not_found	no_data	not_found	no_data	not_found	no_data	not_found	no_data
P62266	P62266_7WTV	X	AGFGRKGHAVGDIPG	103_X_agfgrkghavgdipg_117_X	103_X_aGFGRKGHAVGDIPG_117_X	0	103_X_AGFGRKGHAVGDIPG_117_X	0	103_X_AGFGRKGHaVgDIpG_117_X	0	103_X_agfgRKGHaVGDiPG_117_X	0	103_X_AGFGRKGHAVGDIPG_117_X	0	103_X_AGFGRKGHAVGDIPG_117_X	0
P62266	P62266_7WTV	X	GFGRKGHAVGD	104_X_gfgrkghavgd_114_X	104_X_GFGRKGHAVGD_114_X	0	104_X_GFGRKGHAVGD_114_X	0	104_X_GFGRKGHaVgD_114_X	0	104_X_gfgRKGHaVGD_114_X	0	104_X_GFGRKGHAVGD_114_X	0	104_X_GFGRKGHAVGD_114_X	0
P62269	P62269_6G4S	S	AHRGLRHFWGLRVRGQH	119_S_ahrglrhfwglrvrgqh_135_S	119_S_aHRGLRHFWGLRVRGQH_135_S	0	no_data	no_data	119_S_ahrglrhfwglrvrgqh_135_S	13.0259	119_S_AHRGLRHFWglrvrgqh_135_S	0	119_S_AHRGLRHFWGLRVRGQH_135_S	0	119_S_AHrglrhfwglrvrgqh_135_S	0
P62269	P62269_6G4S	S	RQYKIPDWFLNRQKD	75_S_rqykipdwflnrqkd_89_S	75_S_RQyKiPdWFlNRqkd_89_S	0	no_data	no_data	75_S_rqykipdwFLNrqkd_89_S	0	75_S_rqykipdwflnrqkd_89_S	4.82122	75_S_rqykipdwflnrqkd_89_S	12.5509	75_S_rqykipdwflnrqkd_89_S	3.39147
P62277	P62277_7WTZ	N	SHGVAQVRFVTGNKI	57_N_shgvaqvrfvtgnki_71_N	57_N_shgvaQvRfvtGNKi_71_N	0	57_N_SHGVAQVRFVTGNKI_71_N	0	57_N_shgVAQVRfvtgNKI_71_N	0	57_N_shgvaqvrfvtgNki_71_N	0	57_N_shGVAQVRFvtGnKI_71_N	0	57_N_shgvaqvrfvtgnki_71_N	8.1628
P62277	P62277_7WTZ	N	RFVTGNKILRILKSKGLAPDLPEDL	64_N_rfvtgnkilrilkskglapdlpedl_88_N	64_N_RfvtGNKiLRilKskglapdlPEDl_88_N	0	64_N_RFVTGNKILRiLKSKglAPdlPEDl_88_N	0	64_N_RfvtgNKILriLkskgLAPDLPEDL_88_N	0	64_N_rfvtgNkilRilkskglapdlpedl_88_N	0	64_N_RFvtGnKILRilkskglaPdlPEDl_88_N	0	64_N_rfvtgnkilrilkskglapdlpEDL_88_N	0
P62280	P62280_7WTV	L	EKRHKNMSVHLSPCFRD	103_L_ekrhknmsvhlspcfrd_119_L	103_L_eKRhKNmsvHlspcfrd_119_L	0	103_L_EKRHKNMSvHLSPcFRd_119_L	0	103_L_ekrhkNMSVHLSPCFRd_119_L	0	103_L_EKRHKNmSVHlSPCfrd_119_L	0	103_L_EKRHKNMSvHlSpcfrd_119_L	0	103_L_ekrhknmsvhlspcfrd_119_L	2.97012
P62280	P62280_7WTV	L	IGDIVTVGECRPLSKTVRF	122_L_igdivtvgecrplsktvrf_140_L	122_L_igdivtvgecRPLSKTvRf_140_L	0	122_L_IGdIvTvgECRPLSKTVRF_140_L	0	122_L_igdivtvgecrpLSkTVRF_140_L	0	122_L_igdivtvGECRPLSKTVRF_140_L	0	122_L_igdivtvgECRPLSKTVRF_140_L	0	122_L_iGdIVTVGECRPLSKTVRF_140_L	0
P62280	P62280_7WTV	L	LGETGKEKLPRYYKNIGLGFKTP	25_L_lgetgkeklpryykniglgfktp_47_L	25_L_lgetgkeklpryykniglgfktp_47_L	4.34005	25_L_LGETGKEKLPRYYKNiGLGFKTP_47_L	0	25_L_lgetgkeKLPRYykniglgFKTP_47_L	0	25_L_LGETGKEKLPRYYKNIGlgfktp_47_L	0	25_L_LGETGKeKLPRYYKNIGLgfkTp_47_L	0	25_L_lgetgkeklpryykniglgfktp_47_L	3.66963
P62280	P62280_7WTV	L	LGETGKEKLPRYYKNIGLGFKTPKEAI	25_L_lgetgkeklpryykniglgfktpkeai_51_L	25_L_lgetgkeklpryykniglgfktpkeai_51_L	4.34005	25_L_LGETGKEKLPRYYKNiGLGFKTPKEaI_51_L	0	25_L_lgetgkeKLPRYykniglgFKTPkEai_51_L	0	25_L_LGETGKEKLPRYYKNIGlgfktpkeai_51_L	0	25_L_LGETGKeKLPRYYKNIGLgfkTpkeaI_51_L	0	25_L_lgetgkeklpryykniglgfktpkeai_51_L	3.66963
P62280	P62280_7WTV	L	PKEAIEGTYIDKKCPFTGNVSIRGRIL	47_L_pkeaiegtyidkkcpftgnvsirgril_73_L	47_L_pkeaiegtyidkkcpftgNvsiRgRil_73_L	0	47_L_PKEaIeGTYIDKKcpfTGNVSIRGRIL_73_L	0	47_L_PkEaieGTYIdkKcpFtgnvsirgril_73_L	0	47_L_pkeaiegtyidKKCPFTGNvSIrgRil_73_L	0	47_L_pkeaIegtyIDKKcpfTGNVSIRGRiL_73_L	0	47_L_pkeaiegtyidkkcpftgnvsirgril_73_L	2.44631
P62280	P62280_7WTV	L	GTYIDKKCPFTGNVSIRGRILSGVV	53_L_gtyidkkcpftgnvsirgrilsgvv_77_L	53_L_gtyidkkcpftgNvsiRgRilsgvv_77_L	0	53_L_GTYIDKKcpfTGNVSIRGRILSGVv_77_L	0	53_L_GTYIdkKcpFtgnvsirgrilsgvv_77_L	0	53_L_gtyidKKCPFTGNvSIrgRilsGvv_77_L	0	53_L_gtyIDKKcpfTGNVSIRGRiLsgvv_77_L	0	53_L_gtyidkkcpftgnvsirgrilsgvv_77_L	2.44631
P62424	P62424_AF	A	VVKKQEAKKVVNPLFEKRPKN	18_A_vvkkqeakkvvnplfekrpkn_38_A	18_A_VVKKQEAKKVVNPLFEKRPKN_38_A	0	18_A_VVKKQEAKKVVNPLFEKRPKN_38_A	0	18_A_vvkkqeakkvvnplfekrpkn_38_A	37.08	18_A_vvkkqeaKKvvNPLFEKRPKN_38_A	0	18_A_vvKKQEAKKvvnplfEKRPKN_38_A	0	18_A_VVKKQEAKKVVNPLFEKRPKN_38_A	0
P62424	P62424_AF	A	KQEAKKVVNPLFEKRPKNFGIGQ	21_A_kqeakkvvnplfekrpknfgigq_43_A	21_A_KQEAKKVVNPLFEKRPKNFGIGQ_43_A	0	21_A_KQEAKKVVNPLFEKRPKNFGIGQ_43_A	0	21_A_kqeakkvvnplfekrpknfgigq_43_A	32.4491	21_A_kqeaKKvvNPLFEKRPKNFGiGQ_43_A	0	21_A_KQEAKKvvnplfEKRPKNFGIGQ_43_A	0	21_A_KQEAKKVVNPLFEKRPKNFGIGQ_43_A	0
P62424	P62424_AF	A	RYDEIRRHWGGNVLGPK	229_A_rydeirrhwggnvlgpk_245_A	229_A_RYDEiRRHWGGNVLGPK_245_A	0	229_A_RYDEIRRHWGGNVLGPK_245_A	0	229_A_RydeIrrhwGGnvlgpk_245_A	0	229_A_rydeirrhwggnvlgpk_245_A	2.65145	229_A_rydeirRHWGGNVLGPK_245_A	0	229_A_rydeirrhwggnvlgpk_245_A	2.65145
P62424	P62424_AF	A	GNVLGPKSVARIA	239_A_gnvlgpksvaria_251_A	239_A_GNVLGPKSVARIa_251_A	0	239_A_GNVLGPKSVARIA_251_A	0	239_A_Gnvlgpksvaria_251_A	0	239_A_gnvlgpksvaria_251_A	2.65145	239_A_GNVLGPKSVARIA_251_A	0	239_A_gnvlgpksvaria_251_A	2.65145
P62424	P62424_AF	A	EAKKVVNPL	23_A_eakkvvnpl_31_A	23_A_EAKKVVNPL_31_A	0	23_A_EAKKVVNPL_31_A	0	23_A_eakkvvnpl_31_A	47.4877	23_A_eaKKvvNPL_31_A	0	23_A_EAKKvvnpl_31_A	0	23_A_EAKKVVNPL_31_A	0
P62424	P62424_AF	A	VLGPKSVARIA	241_A_vlgpksvaria_251_A	241_A_VLGPKSVARIa_251_A	0	241_A_VLGPKSVARIA_251_A	0	241_A_vlgpksvaria_251_A	2.87466	241_A_vlgpksvaria_251_A	2.65145	241_A_VLGPKSVARIA_251_A	0	241_A_vlgpksvaria_251_A	2.65145
P62424	P62424_AF	A	KRPKNFGIGQD	34_A_krpknfgigqd_44_A	34_A_KRPKNFGIGQD_44_A	0	34_A_KRPKNFGIGQD_44_A	0	34_A_krpknfgigqd_44_A	32.4491	34_A_KRPKNFGiGQD_44_A	0	34_A_KRPKNFGIGQD_44_A	0	34_A_KRPKNFGIGQD_44_A	0
P62424	P62424_AF	A	QPKRDLTRFVKWPRYIRLQRQRA	46_A_qpkrdltrfvkwpryirlqrqra_68_A	46_A_QPKRDLTRFvKWPRYIRLQRQRA_68_A	0	46_A_QPKRDLTRFVKWPRYIRLQRQRA_68_A	0	46_A_qpkrdltrfvkwpryirlqrqRa_68_A	0	46_A_QPKRDlTRfvKWPryIRlQRQRA_68_A	0	46_A_QPKRDLTRFVKWPRYIRLQRQRA_68_A	0	46_A_QPKRDLTRFVKWPRYIRLQRQRA_68_A	0
P62424	P62424_AF	A	QALDRQTATQLLKLAHKYRPETKQEKK	85_A_qaldrqtatqllklahkyrpetkqekk_111_A	85_A_qalDRQtaTQllKlaHkyrpETKQeKK_111_A	0	85_A_QALDRQTATQlLKLaHKYRPETKQEKK_111_A	0	85_A_QALDrqtatqlLKlaHKYRPetkqekk_111_A	0	85_A_QaldRqtaTqllklahKYRPETKQEKK_111_A	0	85_A_qaldrQtaTqlLKlaHKyrPEtKQEKK_111_A	0	85_A_qALDRQTATqllKLAHKYrpetkqEKK_111_A	0
P62424	P62424_AF	A	RQTATQLLKLAHKYRPETKQE	89_A_rqtatqllklahkyrpetkqe_109_A	89_A_RQtaTQllKlaHkyrpETKQe_109_A	0	89_A_RQTATQlLKLaHKYRPETKQE_109_A	0	89_A_rqtatqlLKlaHKYRPetkqe_109_A	0	89_A_RqtaTqllklahKYRPETKQE_109_A	0	89_A_rQtaTqlLKlaHKyrPEtKQE_109_A	0	89_A_RQTATqllKLAHKYrpetkqE_109_A	0
P62495	P62495_3E1Y	A	ENGFNQAIELSTEVL	261_A_engfnqaielstevl_275_A	261_A_engfnqaielstevl_275_A	3.71323	261_A_ENgfnQaieLstevl_275_A	0	261_A_engfnqaielstevl_275_A	3.71323	261_A_engfnqaielstevl_275_A	9.04244	261_A_engfnqaielstevl_275_A	14.2558	261_A_engfnqaielstevl_275_A	12.3956
P62633	P62633_AF	A	CDHADEQKCYSCGEFGHIQ	111_A_cdhadeqkcyscgefghiq_129_A	111_A_cdhadeqkcYscgeFGHiQ_129_A	0	111_A_cdhadeQKcYSCGEFgHiQ_129_A	0	111_A_cdhadeqkcYScgefghiQ_129_A	0	111_A_cdhadeqkcYSCGefGHiQ_129_A	0	111_A_CdhadeqKCYSCGefgHIQ_129_A	0	111_A_CdhadEQKCYSCGEfGHiQ_129_A	0
P62633	P62633_AF	A	KDCTKVKCYRCGETGHV	130_A_kdctkvkcyrcgetghv_146_A	130_A_KDctkvKCYrcgeTGHv_146_A	0	130_A_KDCTKVKcYRcgetghV_146_A	0	130_A_kdctkVKCYRcgetgHV_146_A	0	130_A_KdctkvKcYRCgEtGHv_146_A	0	130_A_KdCtkvkcYrCGetghV_146_A	0	130_A_KDCTKVKCYRCGEtGHv_146_A	0
P62633	P62633_AF	A	TSEVNCYRCGESG	153_A_tsevncyrcgesg_165_A	153_A_tsevNcYRcgesg_165_A	0	153_A_tSEVNcYrcgesg_165_A	0	153_A_tsevncYrcgesg_165_A	0	153_A_tsevncYRCGESG_165_A	0	153_A_tSevNCYrcGesg_165_A	0	153_A_tsEvnCYRCGEsG_165_A	0
P62633	P62633_AF	A	RGGFTSDRGFQFVSSSLPDIC	34_A_rggftsdrgfqfvssslpdic_54_A	34_A_RGGFTSDRGFQFvssslpdic_54_A	0	34_A_rggftsdrgfqFVSSSLPdic_54_A	0	34_A_rggftsdrgFQFVSSSLPDIC_54_A	0	34_A_RGGFTSDrgfqfvssslpdic_54_A	0	34_A_RggftSdrGFQFVSSSLpdic_54_A	0	34_A_rggftsdrgfqFvSsslpdiC_54_A	0
P62633	P62633_AF	A	SSLPDICYRCGESGH	48_A_sslpdicyrcgesgh_62_A	48_A_sslpdicYrcgesGH_62_A	0	48_A_SSLPdicyrcgesgh_62_A	0	48_A_SSLPDICYRCGesgH_62_A	0	48_A_sslpdicYRCGEsgH_62_A	0	48_A_SSLpdicyrcgesgh_62_A	0	48_A_sslpdiCYRCGEsGH_62_A	0
P62633	P62633_AF	A	AKDCDLQEDACYNCGRGGHIAKD	64_A_akdcdlqedacyncgrgghiakd_86_A	64_A_aKdcdlqedacYNCgRgGHiaKd_86_A	0	64_A_akdcdlqedacyncgrgghiakd_86_A	9.02052	64_A_AkdcdlqedACYncGrgghiakd_86_A	0	64_A_akdcdlqeDacYNCGRgGHiAKd_86_A	0	64_A_aKdcdlqedacynCgrgghiaKD_86_A	0	64_A_AKDCdlQEdaCYNCGRgGHiAKD_86_A	0
P62633	P62633_AF	A	CKEPKREREQCCYNCGKPGHLARDC	87_A_ckepkrereqccyncgkpghlardc_111_A	87_A_ckepKreReqccYncgkpGHlaRdc_111_A	0	87_A_ckepkrereQCCYncGkpghLARdc_111_A	0	87_A_ckepkreReqccYncgkpghlardc_111_A	0	87_A_ckepKRereqccYNCGKpGHlaRdc_111_A	0	87_A_CKEPKrereqcCYNcgkpgHLARDC_111_A	0	87_A_CKEPkreREQcCYNCGKpGHlARDC_111_A	0
P62633	P62633_AF	A	EPKREREQCCYNCGKPG	89_A_epkrereqccyncgkpg_105_A	89_A_epKreReqccYncgkpG_105_A	0	89_A_epkrereQCCYncGkpg_105_A	0	89_A_epkreReqccYncgkpg_105_A	0	89_A_epKRereqccYNCGKpG_105_A	0	89_A_EPKrereqcCYNcgkpg_105_A	0	89_A_EPkreREQcCYNCGKpG_105_A	0
P62701	P62701_7WU0	E	DANGNSFATRLSNIFVIGKGNKP	212_E_dangnsfatrlsnifvigkgnkp_234_E	212_E_dangnsFatRlsNifvigkgnkp_234_E	0	212_E_dANGNSFATRLSNIfvIgKGNKP_234_E	0	212_E_DAngnsfatrlSNIFvigkgNkP_234_E	0	212_E_dangNSfatRlsnifvigkgnKp_234_E	0	212_E_dangnsfATRlsNifvigkgnkp_234_E	0	212_E_dangnsfatrlsnifvigkgnkp_234_E	3.58127
P62701	P62701_7WU0	E	KLTGVFAPRPSTGPHKLRE	22_E_kltgvfaprpstgphklre_40_E	22_E_KltgvFapRpSTGPHKlRe_40_E	0	22_E_KLTGVFAPRPSTGPHKLRE_40_E	0	22_E_kltgvFAPRpstGPHKlRE_40_E	0	22_E_KltGVFAPRPSTGPHKlRe_40_E	0	22_E_KLTGVFAPRPSTGPHKLRE_40_E	0	22_E_kltgvfaprpstgphklre_40_E	6.38422
P62701	P62701_7WU0	E	NKPWISLPRGKGIRLTIAEERDKRLAA	232_E_nkpwislprgkgirltiaeerdkrlaa_258_E	232_E_nkpwiSlpRgKgiRlTIaeeRdkRlaa_258_E	0	232_E_NKPWISLPRGKgIRLTIAEERDKRLAA_258_E	0	232_E_NkPwisLPRgKgIrltiaeerdkrlaa_258_E	0	232_E_nKpwiSLPRGKGiRLTiaeeRdKRlaa_258_E	0	232_E_nkpwislprgkgiRltiaeErdkRlaA_258_E	0	232_E_nkpwislprgkgirltiaeerdkrlaa_258_E	3.71554
P62701	P62701_7WU0	E	STGPHKLRECLPLIIFLRN	32_E_stgphklreclpliiflrn_50_E	32_E_STGPHKlReclpliiflrn_50_E	0	32_E_STGPHKLREclplIiflRN_50_E	0	32_E_stGPHKlREclpliiflrn_50_E	0	32_E_STGPHKlReclpliiflrN_50_E	0	32_E_STGPHKLREclpliiflRN_50_E	0	32_E_stgphklreclpliiflrn_50_E	6.38422
P62753	P62753_6F4Q	B	EEAAEYAKLLAKRMKEAKEKRQEQIAK	not_found	no_data	no_data	no_data	no_data	not_found	no_data	not_found	no_data	not_found	no_data	not_found	no_data
P62753	P62753_6F4Q	B	RIRKLFNLSKEDDVRQYVVRKPLNK	not_found	no_data	no_data	no_data	no_data	not_found	no_data	not_found	no_data	not_found	no_data	not_found	no_data
P62753	P62753_6F4Q	B	SKEDDVRQYVV	not_found	no_data	no_data	no_data	no_data	not_found	no_data	not_found	no_data	not_found	no_data	not_found	no_data
P62753	P62753_6F4Q	B	PKIQRLVTPRVLQ	not_found	no_data	no_data	no_data	no_data	not_found	no_data	not_found	no_data	not_found	no_data	not_found	no_data
P62753	P62753_6F4Q	B	FPATGCQKLIE	not_found	no_data	no_data	no_data	no_data	not_found	no_data	not_found	no_data	not_found	no_data	not_found	no_data
P62753	P62753_6F4Q	B	PKRASRIRKLFNLSKEDDVRQYVVRKP	not_found	no_data	no_data	no_data	no_data	not_found	no_data	not_found	no_data	not_found	no_data	not_found	no_data
P62753	P62753_6F4Q	B	SVRGCIVDA	not_found	no_data	no_data	no_data	no_data	not_found	no_data	not_found	no_data	not_found	no_data	not_found	no_data
P62753	P62753_6F4Q	B	ASRIRKLFNLSKEDDVRQYVVRKPL	not_found	no_data	no_data	no_data	no_data	not_found	no_data	not_found	no_data	not_found	no_data	not_found	no_data
P62807	P62807_7U51	D	KRSRKESYSVYVYKVLKQVHPDTGI	32_D_srkesysvyvykvlkqvhpdtgi_54_D	32_D_sRKeSYsvYvykvlkqvhpdtgi_54_D	0	32_D_srkeSySVYvYKvlkqvhpDTGI_54_D	0	32_D_srkesYsvYVYkVLkqVhpdtgI_54_D	0	32_D_sRkesysvyvykvlkqvhpdtgi_54_D	0	32_D_SRKesysvyvykvlkqvhpdtgi_54_D	0	32_D_srkesysvyvykvlkqvhpdtgi_54_D	no_data
P62826	P62826_5CIW	A	AKSNYNFEKPFLWLARKLIGDPNLE	151_A_aksnynfekpflwlarkligdpnle_175_A	151_A_aksnynfekpflwlarkligdpnle_175_A	2.85365	151_A_aksnynfekpflwlarkligdpnle_175_A	3.0297	151_A_akSNYNfEKPfLWlaRklIgdpnle_175_A	0	151_A_aksnynfekpflwlarkligdpnle_175_A	2.83507	151_A_aksnynfekpflwlarkligdpnle_175_A	no_data	151_A_AKSNYNfekpflwlarkligdpnle_175_A	0
P62826	P62826_5CIW	A	DVTSRVTYKNVPNWH	91_A_dvtsrvtyknvpnwh_105_A	91_A_dvtsRvtyknvpnwh_105_A	0	91_A_dvTSRVtYKnvPnwH_105_A	0	91_A_dvtsrvtYKNvPNWH_105_A	0	91_A_dvtsRvtyknvpnwh_105_A	0	91_A_dvtsrvtyknvpnwh_105_A	no_data	91_A_dvtsrvtyknvpnwh_105_A	2.8067
P62829	P62829_AF	A	NCADNTGAKNLYIISVKGIKGRL	27_A_ncadntgaknlyiisvkgikgrl_49_A	27_A_NcadNtgaKNlYiISVKGIKGRL_49_A	0	27_A_NcadNTGAKNlYiISVKGIKGRL_49_A	0	27_A_NCADNTGAKNlyiisVKGIkgrl_49_A	0	27_A_ncadntgaknlyiISVKGIKGRL_49_A	0	27_A_NcadntGaKNlYiISVKGIKGRL_49_A	0	27_A_ncadNTgaknlyiisvkgikgrl_49_A	0
P62837	P62837_3L1Y	A	YHPNINSNGSICLDILRSQWSPA	74_A_yhpninsngsicldilrsqwspa_96_A	74_A_yHpninsngsicldilrsqwSpa_96_A	0	74_A_yhpniNSNGSIcldiLRSqwspa_96_A	0	74_A_YHpnINSngSICLDILRsQwspa_96_A	0	74_A_yhpninSNGsicldilrsqwspa_96_A	0	74_A_yhpninsngsicldilrsqwspa_96_A	2.77718	74_A_yhpninsngsicldilrsqwspa_96_A	8.13268
P62841	P62841_7WTZ	P	ARQRRRLNRGLRRKQHSLLKRLRKAKK	39_P_arqrrrlnrglrrkqhsllkrlrkakk_65_P	39_P_ARqrRrlnRglRRKqhSllKRlRkakk_65_P	0	39_P_ARQRRRLNRGLRRKQHSlLKRLRKAKK_65_P	0	39_P_arqrrrLNrGLrrKQHslLkrLRkaKk_65_P	0	39_P_aRqRRRLNRGLRRKQHSLlkRlrkakk_65_P	0	39_P_ARQRRRlNRGlRRKQhsllkRlrKakk_65_P	0	39_P_ARQRRRLNrglrrkqhsllkrlrkakk_65_P	0
P62841	P62841_7WTZ	P	RLNRGLRRKQHSLLK	44_P_rlnrglrrkqhsllk_58_P	44_P_rlnRglRRKqhSllK_58_P	0	44_P_RLNRGLRRKQHSlLK_58_P	0	44_P_rLNrGLrrKQHslLk_58_P	0	44_P_RLNRGLRRKQHSLlk_58_P	0	44_P_RlNRGlRRKQhsllk_58_P	0	44_P_RLNrglrrkqhsllk_58_P	0
P62847	P62847_7WTS	Y	PKTEIREKLAKMYKTTPDVIFVFGF	36_Y_pkteireklakmykttpdvifvfgf_60_Y	36_Y_PKteireklakmykttpdvifvFgf_60_Y	0	36_Y_PKTEIREKlaKMYKttPDvifVFGF_60_Y	0	36_Y_PKTeIREKLaKMYKTTPdVifVFGF_60_Y	0	36_Y_pkTeirEklaKmykttpdvifvfGf_60_Y	0	36_Y_PKTeiReklakmykttpdviFVFGF_60_Y	0	36_Y_pkteireklakmykttpdvifvfgf_60_Y	3.83512
P62847	P62847_7WTS	Y	KTEIREKLAKMYKTTPDVIFVFGFR	37_Y_kteireklakmykttpdvifvfgfr_61_Y	37_Y_KteireklakmykttpdvifvFgfR_61_Y	0	37_Y_KTEIREKlaKMYKttPDvifVFGFR_61_Y	0	37_Y_KTeIREKLaKMYKTTPdVifVFGFR_61_Y	0	37_Y_kTeirEklaKmykttpdvifvfGfR_61_Y	0	37_Y_KTeiReklakmykttpdviFVFGFR_61_Y	0	37_Y_kteireklakmykttpdvifvfgfr_61_Y	3.83512
P62847	P62847_7WTS	Y	KTTPDVIFVFGFRTHFGGG	49_Y_kttpdvifvfgfrthfggg_67_Y	49_Y_kttpdvifvFgfRTHFGgg_67_Y	0	49_Y_KttPDvifVFGFRTHFGGG_67_Y	0	49_Y_KTTPdVifVFGFRthfggg_67_Y	0	49_Y_kttpdvifvfGfRtHfGGG_67_Y	0	49_Y_kttpdviFVFGFRTHFGGG_67_Y	0	49_Y_kttpdvifvfgfrthfggg_67_Y	7.50098
P62847	P62847_7WTS	Y	KTTPDVIFVFGFRTHFGGGKTTGFGMI	49_Y_kttpdvifvfgfrthfgggkttgfgmi_75_Y	49_Y_kttpdvifvFgfRTHFGggKttgFgmi_75_Y	0	49_Y_KttPDvifVFGFRTHFGGGKTTGFgMI_75_Y	0	49_Y_KTTPdVifVFGFRthfgggktTGFgMI_75_Y	0	49_Y_kttpdvifvfGfRtHfGGGKTTgfgmi_75_Y	0	49_Y_kttpdviFVFGFRTHFGGGktTGFgMi_75_Y	0	49_Y_kttpdvifvfgfrthfgggkttgfgmi_75_Y	6.89101
P62847	P62847_7WTS	Y	TTPDVIFVF	50_Y_ttpdvifvf_58_Y	50_Y_ttpdvifvF_58_Y	0	50_Y_ttPDvifVF_58_Y	0	50_Y_TTPdVifVF_58_Y	0	50_Y_ttpdvifvf_58_Y	1.32938	50_Y_ttpdviFVF_58_Y	0	50_Y_ttpdvifvf_58_Y	9.79951
P62847	P62847_7WTS	Y	RTHFGGGKTTGFGMIYDSLDYAK	61_Y_rthfgggkttgfgmiydsldyak_83_Y	61_Y_RTHFGggKttgFgmiydsldyak_83_Y	0	61_Y_RTHFGGGKTTGFgMIYDsLDYaK_83_Y	0	61_Y_RthfgggktTGFgMIYDsldyaK_83_Y	0	61_Y_RtHfGGGKTTgfgmiydsldyak_83_Y	0	61_Y_RTHFGGGktTGFgMiydsldyak_83_Y	0	61_Y_rthfgggkttgfgmiydsldyak_83_Y	6.89101
P62847	P62847_7WTS	Y	HFGGGKTTGFGMI	63_Y_hfgggkttgfgmi_75_Y	63_Y_HFGggKttgFgmi_75_Y	0	63_Y_HFGGGKTTGFgMI_75_Y	0	63_Y_hfgggktTGFgMI_75_Y	0	63_Y_HfGGGKTTgfgmi_75_Y	0	63_Y_HFGGGktTGFgMi_75_Y	0	63_Y_hfgggkttgfgmi_75_Y	6.89101
P62847	P62847_7WTS	Y	GGGKTTGFGMIYDSLDYAK	65_Y_gggkttgfgmiydsldyak_83_Y	65_Y_GggKttgFgmiydsldyak_83_Y	0	65_Y_GGGKTTGFgMIYDsLDYaK_83_Y	0	65_Y_gggktTGFgMIYDsldyaK_83_Y	0	65_Y_GGGKTTgfgmiydsldyak_83_Y	0	65_Y_GGGktTGFgMiydsldyak_83_Y	0	65_Y_gggkttgfgmiydsldyak_83_Y	6.89101
P62851	P62851_6G4S	Z	LVLFDKATYDKLCKEVPNYKLITPA	47_Z_lvlfdkatydklckevpnyklitpa_71_Z	47_Z_lvlFdKatydklckevpnyKliTpa_71_Z	0	no_data	no_data	47_Z_lvlFDKATYdklckEvpNYKLITPA_71_Z	0	47_Z_lvlfdkatydklckevpnyklitpa_71_Z	2.87722	47_Z_lvlfdkatydklckevpnyklitpa_71_Z	3.63658	47_Z_lvlfdkatydklckevpnYklITpa_71_Z	0
P62854	P62854_6ZXG	h	VRDISEASVFDAYVLPKLYVK	50_h_vrdiseasvfdayvlpklyvk_70_h	50_h_vRdiseasvfdayvlpKlYvK_70_h	0	50_h_VRdiSEasvfdayVLPKLYVK_70_h	0	50_h_vrdiseasvfdayvlpklyvk_70_h	3.69336	50_h_vrdiseasvfdayvlpklyvk_70_h	2.79855	50_h_vrdiseasvfdayvlPklyVK_70_h	0	50_h_VRDISEASVFDAYVLPKLYVK_70_h	0
P62854	P62854_6ZXG	h	SEASVFDAYVLPKLYVK	54_h_seasvfdayvlpklyvk_70_h	54_h_seasvfdayvlpKlYvK_70_h	0	54_h_SEasvfdayVLPKLYVK_70_h	0	54_h_seasvfdayvlpklyvk_70_h	3.69336	54_h_seasvfdayvlpklyvk_70_h	2.79855	54_h_seasvfdayvlPklyVK_70_h	0	54_h_SEASVFDAYVLPKLYVK_70_h	0
P62857	P62857_6G4S	c	QVRVEFMDDTSRS	29_c_qvrvefmddtsrs_41_c	29_c_QVRVefmddtSRS_41_c	0	no_data	no_data	29_c_QVrvefmddtsrS_41_c	0	29_c_qvrvefmddtsrS_41_c	0	29_c_qvrvefmddtsrs_41_c	7.33812	29_c_QVRVEFMDDTSRS_41_c	0
P62861	P62861_7WTS	e	APEDQVVLLAGAPLEDEATLGQCGV	not_found	not_found	no_data	not_found	no_data	not_found	no_data	not_found	no_data	not_found	no_data	not_found	no_data
P62861	P62861_7WTS	e	QVVLLAGAPLEDEATLGQC	not_found	not_found	no_data	not_found	no_data	not_found	no_data	not_found	no_data	not_found	no_data	not_found	no_data
P62861	P62861_7WTS	e	GAPLEDEAT	not_found	not_found	no_data	not_found	no_data	not_found	no_data	not_found	no_data	not_found	no_data	not_found	no_data
P62888	P62888_3VI6	A	IELGTACGKYYRVCT	79_A_ielgtacgkyyrvct_93_A	79_A_ielgtacGkYyRvcT_93_A	0	79_A_ielGtACgKYYRVCt_93_A	0	79_A_IelGTacgKYYRVCT_93_A	0	79_A_ielgtacgkyyrvct_93_A	3.97835	79_A_ielGtaCGKyYRVct_93_A	0	79_A_ielgtacgkyyrvct_93_A	no_data
P62888	P62888_3VI6	A	GKYYRVCTLAIID	86_A_gkyyrvctlaiid_98_A	86_A_GkYyRvcTlaiid_98_A	0	86_A_gKYYRVCtlaiId_98_A	0	86_A_gKYYRVCTlaiid_98_A	0	86_A_gkyyrvctlaiid_98_A	2.94599	86_A_GKyYRVctlaiid_98_A	0	86_A_gkyyrvctlaiid_98_A	no_data
P62899	P62899_AF	A	YTINIHKRI	25_A_ytinihkri_33_A	25_A_YTINiHKRi_33_A	0	25_A_YTINiHKRI_33_A	0	25_A_YTINihkRi_33_A	0	25_A_YTiNiHKRi_33_A	0	25_A_YTINiHKRI_33_A	0	25_A_ytinihKri_33_A	0
P62899	P62899_AF	A	TINIHKRIHGVGFKK	26_A_tinihkrihgvgfkk_40_A	26_A_TINiHKRiHGVGFKK_40_A	0	26_A_TINiHKRIHGVGFKK_40_A	0	26_A_TINihkRihgvgfkk_40_A	0	26_A_TiNiHKRiHGvGFKK_40_A	0	26_A_TINiHKRIHGVGFKK_40_A	0	26_A_tinihKrihgvgfkk_40_A	0
P62899	P62899_AF	A	INIHKRIHGVGFKKRAPRALK	27_A_inihkrihgvgfkkrapralk_47_A	27_A_INiHKRiHGVGFKKRAPRAlK_47_A	0	27_A_INiHKRIHGVGFKKRaPRaLK_47_A	0	27_A_INihkRihgvgfkkrapraLk_47_A	0	27_A_iNiHKRiHGvGFKKRAPRAlK_47_A	0	27_A_INiHKRIHGVGFKKRaPRaLK_47_A	0	27_A_inihKrihgvgfkkrapralk_47_A	0
P62899	P62899_AF	A	DEDSPNKLYTLVTYVPVTTFKNLQTVN	95_A_dedspnklytlvtyvpvttfknlqtvn_121_A	95_A_dEdspNKlYTlvtyvpvtTfKNlQTvn_121_A	0	95_A_dedsPNKLYtLvTYVPVTTFKNLQTVN_121_A	0	95_A_dedspNKLYtlvTYVPVttFknLQTvn_121_A	0	95_A_dedspnklytlvtyvpvttfknlqtvn_121_A	2.78919	95_A_dedspnklytlvtyvpvttfKNlQtvn_121_A	0	95_A_DEDSPNKLYTLVTYVPvtTfknlqtvn_121_A	0
P62906	P62906_AF	A	GLNKAGKFPSLLT	127_A_glnkagkfpsllt_139_A	127_A_glNKAGKfPSllt_139_A	0	127_A_GlNKAGKFPSLlt_139_A	0	127_A_glnkAGKFPSllt_139_A	0	127_A_glnkagkfpsllt_139_A	6.5838	127_A_GlNKAGkFPsllt_139_A	0	127_A_glnkagkfpsllt_139_A	7.18977
P62906	P62906_AF	A	FPSLLTHNE	134_A_fpsllthne_142_A	134_A_fPSllthne_142_A	0	134_A_FPSLlthne_142_A	0	134_A_FPSllthne_142_A	0	134_A_fpsllthne_142_A	6.5838	134_A_FPsllthne_142_A	0	134_A_fpsllthne_142_A	7.80598
P62906	P62906_AF	A	TIKFQMKKVLCLAVAVGHVKM	154_A_tikfqmkkvlclavavghvkm_174_A	154_A_TIKfQmkKvlclavavgHvkm_174_A	0	154_A_TIKfQMKKVLCLAVAvgHVKM_174_A	0	154_A_TIKFQMKkVlCLAVAvghvkm_174_A	0	154_A_tikfqmkkvlclavavghvkm_174_A	3.10723	154_A_tIKFQmKKVlCLAVavghvkm_174_A	0	154_A_tikfqmkkvlclavavghvkm_174_A	2.76551
P62917	P62917_4CCO	C	GQFVYCGKK	not_found	no_data	no_data	no_data	no_data	not_found	no_data	not_found	no_data	not_found	no_data	not_found	no_data
P62917	P62917_4CCO	C	HTGQFVYCG	not_found	no_data	no_data	no_data	no_data	not_found	no_data	not_found	no_data	not_found	no_data	not_found	no_data
P62917	P62917_4CCO	C	RGAPLAKVVFRDPYR	not_found	no_data	no_data	no_data	no_data	not_found	no_data	not_found	no_data	not_found	no_data	not_found	no_data
P62917	P62917_4CCO	C	KDIIHDPGR	not_found	no_data	no_data	no_data	no_data	not_found	no_data	not_found	no_data	not_found	no_data	not_found	no_data
P62917	P62917_4CCO	C	RAVDFAERHGYIKGIVKDIIH	not_found	no_data	no_data	no_data	no_data	not_found	no_data	not_found	no_data	not_found	no_data	not_found	no_data
P62917	P62917_4CCO	C	APLAKVVFRDPYRFKKRTELF	not_found	no_data	no_data	no_data	no_data	not_found	no_data	not_found	no_data	not_found	no_data	not_found	no_data
P62979	P62979_3NHE	B	CCLTYCFNKPE	not_found	not_found	no_data	not_found	no_data	not_found	no_data	not_found	no_data	not_found	no_data	not_found	no_data
P62995	P62995_AF	A	NCCLGVFGLSLYTTERDLREVFS	117_A_ncclgvfglslytterdlrevfs_139_A	117_A_ncclgvFGlSlYtteRdlrevfs_139_A	0	117_A_NCClgvFGLSLYtTERdlRevfS_139_A	0	117_A_NCClGvFGlslytterdlrevfs_139_A	0	117_A_ncclgvfglslytterdlrevfs_139_A	no_data	117_A_ncclgvFglslytterdlrevfs_139_A	0	117_A_ncclgvfglslytterdlrevFs_139_A	0
P62995	P62995_AF	A	VSIVYDQQS	147_A_vsivydqqs_155_A	147_A_vSiVYDQQS_155_A	0	147_A_vSIVYDQQS_155_A	0	147_A_vSIVYDQqs_155_A	0	147_A_vsivydqqs_155_A	no_data	147_A_vsivydqqs_155_A	3.21657	147_A_Vsivydqqs_155_A	0
P62995	P62995_AF	A	PHTPTPGIYMGRPTYGSSR	199_A_phtptpgiymgrptygssr_217_A	199_A_pHTPTPGIYMGRPTYGSSR_217_A	0	199_A_PHTPTPGIYMGRPTYGSSR_217_A	0	199_A_PHTPTpGiymgrptygssr_217_A	0	199_A_phtptpgiymgrptygssr_217_A	no_data	199_A_phtptpgiymgrptygssr_217_A	1.33731	199_A_phtptpgiymgrptygssr_217_A	3.26798
P62995	P62995_AF	A	YMGRPTYGS	207_A_ymgrptygs_215_A	207_A_YMGRPTYGS_215_A	0	207_A_YMGRPTYGS_215_A	0	207_A_ymgrptygs_215_A	3.47293	207_A_ymgrptygs_215_A	no_data	207_A_ymgrptygs_215_A	4.2699	207_A_ymgrptygs_215_A	9.85198
P62995	P62995_AF	A	GSSRRRDYYDRGYDR	214_A_gssrrrdyydrgydr_228_A	214_A_GSSRRRDYYDRGYDR_228_A	0	214_A_GSSRRRDYYDRGYDR_228_A	0	214_A_gssrrrdyydrgydr_228_A	16.2031	214_A_gssrrrdyydrgydr_228_A	no_data	214_A_gssrRRDYYDRGYDR_228_A	0	214_A_gssrrrdyydrgydr_228_A	17.8525
P63000	P63000_1RYH	A	IRAVLCPPPVK	192_A_iravlcpppv_201_A	192_A_iravlcpppv_201_A	15.4249	192_A_iravlcpppv_201_A	13.5965	192_A_iRAvlCpppv_201_A	0	192_A_iravlcpppv_201_A	4.02084	192_A_iravlcpppv_201_A	23.3337	192_A_iraVLCPPPv_201_A	0
P63220	P63220_7WTW	V	GAIRRMGESDD	57_V_gairrmgesdd_67_V	57_V_GaiRRMgesDd_67_V	0	57_V_GAIRRMGeSdd_67_V	0	57_V_gaIRrmgESDD_67_V	0	57_V_gairrmgesdd_67_V	3.63667	57_V_GairRMGesdd_67_V	0	57_V_gairrmgesdd_67_V	no_data
P63220	P63220_7WTW	V	AIRRMGESDDS	58_V_airrmgesdds_68_V	58_V_aiRRMgesDds_68_V	0	58_V_AIRRMGeSdds_68_V	0	58_V_aIRrmgESDDS_68_V	0	58_V_airrmgesdds_68_V	3.61541	58_V_airRMGesdds_68_V	0	58_V_airrmgesdds_68_V	no_data
P67809	P67809_6A6J	A	GVPVQGSKYAA	110_A_gvpvqgskyaa_120_A	110_A_gvpvQgsKyaa_120_A	0	110_A_gvPvqgskyaA_120_A	0	110_A_GVPVQGSKYaa_120_A	0	110_A_GvPvQGSKYAA_120_A	0	110_A_gvpvqgskyaa_120_A	3.9688	110_A_gvpvqgskyaa_120_A	9.65632
P67809	P67809_6A6J	A	VQGSKYAADRN	113_A_vqgskyaadr_122_A	113_A_vQgsKyaadr_122_A	0	113_A_vqgskyaAdR_122_A	0	113_A_VQGSKYaadr_122_A	0	113_A_vQGSKYAADR_122_A	0	113_A_vqgskyaadr_122_A	3.9688	113_A_vqgskyaadr_122_A	10.6787
P67809	P67809_6A6J	A	VLGTVKWFNVRNGYGFINRND	39_A_vlgtvkwfnvrngygfinrnd_59_A	39_A_vlgtvKwfnvRngYGFinrnd_59_A	0	39_A_vlgtvkwfnvrnGygfinrnd_59_A	0	39_A_vlgtvkWFNvrngYgFinRnd_59_A	0	39_A_vLGTvkwfNvRNGYgfinrnd_59_A	0	39_A_vlgtvKWFNVRNGYgFinrnd_59_A	0	39_A_Vlgtvkwfnvrngygfinrnd_59_A	0
P67809	P67809_6A6J	A	LGTVKWFNVRNGYGFINRNDTKEDV	40_A_lgtvkwfnvrngygfinrndtkedv_64_A	40_A_lgtvKwfnvRngYGFinrndtkedv_64_A	0	40_A_lgtvkwfnvrnGygfinrndtkedv_64_A	0	40_A_lgtvkWFNvrngYgFinRndtkEDV_64_A	0	40_A_LGTvkwfNvRNGYgfinrndtkedv_64_A	0	40_A_lgtvKWFNVRNGYgFinrndtkeDv_64_A	0	40_A_lgtvkwfnvrngygfinrndtkedv_64_A	1.33053
P67809	P67809_6A6J	A	GTVKWFNVRNGYGFINRNDTKED	41_A_gtvkwfnvrngygfinrndtked_63_A	41_A_gtvKwfnvRngYGFinrndtked_63_A	0	41_A_gtvkwfnvrnGygfinrndtked_63_A	0	41_A_gtvkWFNvrngYgFinRndtkED_63_A	0	41_A_GTvkwfNvRNGYgfinrndtked_63_A	0	41_A_gtvKWFNVRNGYgFinrndtkeD_63_A	0	41_A_gtvkwfnvrngygfinrndtked_63_A	3.77931
P67809	P67809_6A6J	A	NGYGFINRN	50_A_ngygfinrn_58_A	50_A_ngYGFinrn_58_A	0	50_A_nGygfinrn_58_A	0	50_A_ngYgFinRn_58_A	0	50_A_NGYgfinrn_58_A	0	50_A_NGYgFinrn_58_A	0	50_A_ngygfinrn_58_A	3.77931
P67809	P67809_6A6J	A	YGFINRNDTKEDVFVHQTAIKKNNP	52_A_ygfinrndtkedvfvhqtaikknnp_76_A	52_A_YGFinrndtkedvFvHQtaikknnp_76_A	0	52_A_ygfinrndtkedvfvhQTAIKKnnP_76_A	0	52_A_YgFinRndtkEDVFvHqTAIKknNP_76_A	0	52_A_YgfinrndtkedvfvhqtaikknNp_76_A	0	52_A_YgFinrndtkeDvFvHQTAikknnp_76_A	0	52_A_ygfinrndtkedvfvhqtaikknnp_76_A	3.77931
P67809	P67809_6A6J	A	NRNDTKEDVFVHQTAIKKN	56_A_nrndtkedvfvhqtaikkn_74_A	56_A_nrndtkedvFvHQtaikkn_74_A	0	56_A_nrndtkedvfvhQTAIKKn_74_A	0	56_A_nRndtkEDVFvHqTAIKkn_74_A	0	56_A_nrndtkedvfvhqtaikkn_74_A	1.33061	56_A_nrndtkeDvFvHQTAikkn_74_A	0	56_A_nrndtkedvfvhqtaikkn_74_A	3.77931
P67809	P67809_6A6J	A	NRNDTKEDVFVHQTAIKKNNPRK	56_A_nrndtkedvfvhqtaikknnprk_78_A	56_A_nrndtkedvFvHQtaikknnpRk_78_A	0	56_A_nrndtkedvfvhQTAIKKnnPrk_78_A	0	56_A_nRndtkEDVFvHqTAIKknNPrk_78_A	0	56_A_nrndtkedvfvhqtaikknNprk_78_A	0	56_A_nrndtkeDvFvHQTAikknnprk_78_A	0	56_A_nrndtkedvfvhqtaikknnprk_78_A	3.77931
P67809	P67809_6A6J	A	RNDTKEDVFVHQTAIKKNNPRKY	57_A_rndtkedvfvhqtaikknnprky_79_A	57_A_rndtkedvFvHQtaikknnpRky_79_A	0	57_A_rndtkedvfvhQTAIKKnnPrkY_79_A	0	57_A_RndtkEDVFvHqTAIKknNPrky_79_A	0	57_A_rndtkedvfvhqtaikknNprky_79_A	0	57_A_rndtkeDvFvHQTAikknnprky_79_A	0	57_A_rndtkedvfvhqtaikknnprky_79_A	3.77931
P67809	P67809_6A6J	A	NDTKEDVFVHQTAIK	58_A_ndtkedvfvhqtaik_72_A	58_A_ndtkedvFvHQtaik_72_A	0	58_A_ndtkedvfvhQTAIK_72_A	0	58_A_ndtkEDVFvHqTAIK_72_A	0	58_A_ndtkedvfvhqtaik_72_A	2.72807	58_A_ndtkeDvFvHQTAik_72_A	0	58_A_ndtkedvfvhqtaik_72_A	4.21441
P67809	P67809_6A6J	A	EDVFVHQTAIKKN	62_A_edvfvhqtaikkn_74_A	62_A_edvFvHQtaikkn_74_A	0	62_A_edvfvhQTAIKKn_74_A	0	62_A_EDVFvHqTAIKkn_74_A	0	62_A_edvfvhqtaikkn_74_A	1.33061	62_A_eDvFvHQTAikkn_74_A	0	62_A_edvfvhqtaikkn_74_A	6.80141
P67809	P67809_6A6J	A	DVFVHQTAIKKNNPRKYLRSVGDGETV	63_A_dvfvhqtaikknnprkylrsvgdgetv_89_A	63_A_dvFvHQtaikknnpRkylRsvgdgetv_89_A	0	63_A_dvfvhQTAIKKnnPrkYLRsvgdgetv_89_A	0	63_A_DVFvHqTAIKknNPrkylrsVGDGETV_89_A	0	63_A_dvfvhqtaikknNprkylrsvgdgetv_89_A	0	63_A_DvFvHQTAikknnprkylRsvgdgetv_89_A	0	63_A_dvfvhqtaikknnprkylrsvgdgetv_89_A	3.77593
P67809	P67809_6A6J	A	VHQTAIKKNNPRKYLRSVGDGETVEFD	66_A_vhqtaikknnprkylrsvgdgetvefd_92_A	66_A_vHQtaikknnpRkylRsvgdgetvefd_92_A	0	66_A_vhQTAIKKnnPrkYLRsvgdgetvefd_92_A	0	66_A_vHqTAIKknNPrkylrsVGDGETVEFD_92_A	0	66_A_vhqtaikknNprkylrsvgdgetvefd_92_A	0	66_A_vHQTAikknnprkylRsvgdgetvefd_92_A	0	66_A_vhqtaikknnprkylrsvgdgetvefd_92_A	2.94899
P67809	P67809_6A6J	A	TAIKKNNPRKYLR	69_A_taikknnprkylr_81_A	69_A_taikknnpRkylR_81_A	0	69_A_TAIKKnnPrkYLR_81_A	0	69_A_TAIKknNPrkylr_81_A	0	69_A_taikknNprkylr_81_A	0	69_A_TAikknnprkylR_81_A	0	69_A_taikknnprkylr_81_A	11.2831
P67809	P67809_6A6J	A	NPRKYLRSVGDGETV	75_A_nprkylrsvgdgetv_89_A	75_A_npRkylRsvgdgetv_89_A	0	75_A_nPrkYLRsvgdgetv_89_A	0	75_A_NPrkylrsVGDGETV_89_A	0	75_A_Nprkylrsvgdgetv_89_A	0	75_A_nprkylRsvgdgetv_89_A	0	75_A_nprkylrsvgdgetv_89_A	3.77593
P67809	P67809_6A6J	A	KYLRSVGDGETVEFDVVEGEK	78_A_kylrsvgdgetvefdvvegek_98_A	78_A_kylRsvgdgetvefdvvegeK_98_A	0	78_A_kYLRsvgdgetvefdvvegek_98_A	0	78_A_kylrsVGDGETVEFDVVEGEK_98_A	0	78_A_kylrsvgdgetvefdvvegek_98_A	2.42817	78_A_kylRsvgdgetvefdvveGEK_98_A	0	78_A_kylrsvgdgetvefdvvegek_98_A	2.94899
P67809	P67809_6A6J	A	GPGGVPVQGSKYAADRNHYRR	not_found	not_found	no_data	not_found	no_data	not_found	no_data	not_found	no_data	not_found	no_data	not_found	no_data
P67809	P67809_6A6J	A	YAADRNHYRRYPR	not_found	not_found	no_data	not_found	no_data	not_found	no_data	not_found	no_data	not_found	no_data	not_found	no_data
P67809	P67809_6A6J	A	PYGRRPQYSNPPVQGEV	not_found	not_found	no_data	not_found	no_data	not_found	no_data	not_found	no_data	not_found	no_data	not_found	no_data
P67809	P67809_6A6J	A	RRPQYSNPP	not_found	not_found	no_data	not_found	no_data	not_found	no_data	not_found	no_data	not_found	no_data	not_found	no_data
P67809	P67809_6A6J	A	YAADRNHYRRYPRRR	not_found	not_found	no_data	not_found	no_data	not_found	no_data	not_found	no_data	not_found	no_data	not_found	no_data
P67809	P67809_6A6J	A	SKYAADRNHYRRYPRRRGPPR	not_found	not_found	no_data	not_found	no_data	not_found	no_data	not_found	no_data	not_found	no_data	not_found	no_data
P67809	P67809_6A6J	A	RRGPPRNYQQNYQNSESGEKNEG	not_found	not_found	no_data	not_found	no_data	not_found	no_data	not_found	no_data	not_found	no_data	not_found	no_data
P67809	P67809_6A6J	A	PPRNYQQNY	not_found	not_found	no_data	not_found	no_data	not_found	no_data	not_found	no_data	not_found	no_data	not_found	no_data
P67809	P67809_6A6J	A	RRRFPPYYMRRPYGR	not_found	not_found	no_data	not_found	no_data	not_found	no_data	not_found	no_data	not_found	no_data	not_found	no_data
P67809	P67809_6A6J	A	RQNMYRGYRPRFRRGPPRQRQPREDGN	not_found	not_found	no_data	not_found	no_data	not_found	no_data	not_found	no_data	not_found	no_data	not_found	no_data
P67809	P67809_6A6J	A	EGSESAPEGQAQQRRPYRRRRFPPYYM	not_found	not_found	no_data	not_found	no_data	not_found	no_data	not_found	no_data	not_found	no_data	not_found	no_data
P67809	P67809_6A6J	A	ETQGQQPPQRRYR	not_found	not_found	no_data	not_found	no_data	not_found	no_data	not_found	no_data	not_found	no_data	not_found	no_data
P67809	P67809_6A6J	A	PVQGSKYAADRNHYRRYPR	not_found	not_found	no_data	not_found	no_data	not_found	no_data	not_found	no_data	not_found	no_data	not_found	no_data
P67809	P67809_6A6J	A	PEGQAQQRRPYRRRRFPPYYMRRPYGR	not_found	not_found	no_data	not_found	no_data	not_found	no_data	not_found	no_data	not_found	no_data	not_found	no_data
P67809	P67809_6A6J	A	DETQGQQPPQRRYRRNFNYRRRRPE	not_found	not_found	no_data	not_found	no_data	not_found	no_data	not_found	no_data	not_found	no_data	not_found	no_data
P67809	P67809_6A6J	A	GSESAPEGQAQQRRPYRRRRFPPYYMR	not_found	not_found	no_data	not_found	no_data	not_found	no_data	not_found	no_data	not_found	no_data	not_found	no_data
P67809	P67809_6A6J	A	YPRRRGPPRNYQQNYQNSE	not_found	not_found	no_data	not_found	no_data	not_found	no_data	not_found	no_data	not_found	no_data	not_found	no_data
P68104	P68104_AF	A	HALLAYTLGVK	136_A_hallaytlgvk_146_A	136_A_hallaytlgvk_146_A	3.9189	136_A_haLlaYTlGvK_146_A	0	136_A_haLlaYTLGVK_146_A	0	136_A_hallaytlgvk_146_A	5.67141	136_A_hallaytLgvk_146_A	0	136_A_hallaytlgvk_146_A	3.02707
P68104	P68104_AF	A	RLPLQDVYKIGGIGTVPVGRVETGVLK	247_A_rlplqdvykiggigtvpvgrvetgvlk_273_A	247_A_rlplqdvYKiGGigtvpvgrvetgvlk_273_A	0	247_A_rlplqdvykiggigtvpvgrveTgvlk_273_A	0	247_A_rlplqdvykiggigtvpVgRVETgvlk_273_A	0	247_A_rlplqdvykiggigtvpvgrvetgvlk_273_A	6.83245	247_A_rlplQDVYkiggigtvpVgrvetgvlk_273_A	0	247_A_rlplqdvykiggigtvpvgrvetgvlk_273_A	2.7695
P68104	P68104_AF	A	YKIGGIGTV	254_A_ykiggigtv_262_A	254_A_YKiGGigtv_262_A	0	254_A_ykiggigtv_262_A	5.91818	254_A_ykiggigtv_262_A	3.58212	254_A_ykiggigtv_262_A	6.88601	254_A_Ykiggigtv_262_A	0	254_A_ykiggigtv_262_A	9.06641
P78345	P78345_6AHR	C	ESREKCSIAVD	not_found	not_found	no_data	not_found	no_data	not_found	no_data	not_found	no_data	not_found	no_data	not_found	no_data
P78346	P78346_6AHR	I	AAERPLEIRGPYDVANLGLLFGL	190_I_aaerpleirgpydvanlgllfgl_212_I	190_I_aaerpleiRgpYdvanlgllfgl_212_I	0	190_I_AaERpLEIRGPYDVAnlgllfgl_212_I	0	190_I_AAErpleirgpydvanLgllFgl_212_I	0	190_I_aaerpleirgpydvanlgllfgl_212_I	14.356	190_I_aaerpleirgpydvanlgllfgl_212_I	6.91186	190_I_aaerpleirgpydvanlgllfgl_212_I	3.75403
P78527	P78527_7OTV	A	LLRLQETLSAADRCGAALAGHQLIRGL	12_A_llrlqetlsaadrcgaalaghqlirgl_38_A	12_A_llrlqetlsaadrcgaalaghqlirgl_38_A	3.24868	no_data	no_data	12_A_llrlqetlsaadrcgaalaghqlirgl_38_A	38.3925	12_A_llrlqetlsaadrcgaalaghqlirgl_38_A	3.24868	no_data	no_data	12_A_llrlqetlsaadrcgaalaghqlirgl_38_A	3.09868
P82663	P82663_8CSS	T	ELGEGARKFVFFNIPQIQYKN	39_T_elgegarkfvffnipqiqykn_59_T	39_T_elgegarkfvffnipqiqykn_59_T	3.12467	39_T_ELgEGaRKfVFFnIPQiQYKn_59_T	0	39_T_elgEgARKfVFFNIPQiQYKN_59_T	0	39_T_elgegarkfvffnipqiqykn_59_T	3.12467	39_T_elgegarkfVffnIPqiQYKN_59_T	0	39_T_elgegarkfvffnipqiqykn_59_T	3.25859
P82663	P82663_8CSS	T	ELGEGARKFVFFNIPQIQYKNPWVQIM	39_T_elgegarkfvffnipqiqyknpwvqim_65_T	39_T_elgegarkfvffnipqiqyknpwvqim_65_T	3.12467	39_T_ELgEGaRKfVFFnIPQiQYKnpwvqim_65_T	0	39_T_elgEgARKfVFFNIPQiQYKNPWVqIM_65_T	0	39_T_elgegarkfvffnipqiqyknpwvqim_65_T	3.12467	39_T_elgegarkfVffnIPqiQYKNPWVQIm_65_T	0	39_T_elgegarkfvffnipqiqyknpwvqIM_65_T	0
P82675	P82675_8CSP	D	YGFLWPGLNVPLMKNGAVQTIAQRS	not_found	not_found	no_data	not_found	no_data	not_found	no_data	not_found	no_data	not_found	no_data	not_found	no_data
P82921	P82921_8CSP	Q	ESAYRTLNRILTMDGLIEDIKHRRY	not_found	no_data	no_data	no_data	no_data	not_found	no_data	not_found	no_data	not_found	no_data	not_found	no_data
P82979	P82979_AF	A	VNLDKLKERAQRFGLNVSSISRKSE	145_A_vnldklkeraqrfglnvssisrkse_169_A	145_A_vNldKlKeRaqRFglnvsSisrkse_169_A	0	145_A_vnldklkeraqrfglnvssisrkse_169_A	12.2976	145_A_VnLdkLkeRAqrFgLnvssisRkse_169_A	0	145_A_vnldklkeraqrfglnvssisrkse_169_A	no_data	145_A_vnLDkLKERAQRFglNVSSisRkse_169_A	0	145_A_vnldklkeraqrfglnvssisrkse_169_A	no_data
P83731	P83731_5A2Q	w	AKCESAFLSKRNPRQINWTVL	not_found	not_found	no_data	no_data	no_data	not_found	no_data	not_found	no_data	not_found	no_data	not_found	no_data
P83731	P83731_5A2Q	w	LNAKCESAFLSKRNPRQINWTVL	not_found	not_found	no_data	no_data	no_data	not_found	no_data	not_found	no_data	not_found	no_data	not_found	no_data
P83731	P83731_5A2Q	w	SAFLSKRNPRQINWTVLYRRKHKKGQS	not_found	not_found	no_data	no_data	no_data	not_found	no_data	not_found	no_data	not_found	no_data	not_found	no_data
P83731	P83731_5A2Q	w	KVFQFLNAKCESAFLSKRN	not_found	not_found	no_data	no_data	no_data	not_found	no_data	not_found	no_data	not_found	no_data	not_found	no_data
P83881	P83881_AF	A	LAIKRCKHFEL	83_A_laikrckhfel_93_A	83_A_LAIKRcKHFel_93_A	0	83_A_LAIKRCKHFEL_93_A	0	83_A_LAIKrCKHFEL_93_A	0	83_A_laikrckhfel_93_A	2.93926	83_A_LAIKRCKHFeL_93_A	0	83_A_LAIKRCKHFEL_93_A	0
P84098	P84098_5A2Q	r	RYRESKKIDRHMYHSLYLKVKGNVF	not_found	no_data	no_data	no_data	no_data	not_found	no_data	not_found	no_data	not_found	no_data	not_found	no_data
P84103	P84103_AF	A	MHRDSCPLDCKVYVGNLGNNGNK	1_A_mhrdscpldckvyvgnlgnngnk_23_A	1_A_MHRdscpldckvyvgNlgNngnk_23_A	0	1_A_mhrdscpldckvyvgnlgnngnk_23_A	29.8526	1_A_mhrdscpLDcKvYvgnLGNNGNk_23_A	0	1_A_MHRDScpldcKvYvgnlgnngnk_23_A	0	1_A_mhrdscpldcKvYvGNLGNNGNK_23_A	0	1_A_mhrdscpldckvyvgnlgnngnk_23_A	2.68048
P84103	P84103_AF	A	KTELERAFGYYGPLRSVWV	23_A_ktelerafgyygplrsvwv_41_A	23_A_ktelerafgyygplrsvWv_41_A	0	23_A_ktelerafgyygplrsvwv_41_A	48.2332	23_A_ktEleRAfgYYgplrSVWV_41_A	0	23_A_ktelerafGYYGPlRsVWv_41_A	0	23_A_KTelErafgYygplrsVWV_41_A	0	23_A_ktelerafgyygplrsvwv_41_A	2.7298
P84103	P84103_AF	A	YYGPLRSVWVARNPPGFAFVEFEDPRD	32_A_yygplrsvwvarnppgfafvefedprd_58_A	32_A_yygplrsvWvaRNpPGFaFvefedprd_58_A	0	32_A_yygplrsvwvarnppgfafvefedprd_58_A	42.0687	32_A_YYgplrSVWVARnPPGFaFVEfedprd_58_A	0	32_A_YYGPlRsVWvARNPPGFaFvefedprd_58_A	0	32_A_YygplrsVWVARNPPGFaFvefedprd_58_A	0	32_A_yygplrsvwvarnppgfafVEFEDPRD_58_A	0
P84103	P84103_AF	A	YGPLRSVWVARNPPG	33_A_ygplrsvwvarnppg_47_A	33_A_ygplrsvWvaRNpPG_47_A	0	33_A_ygplrsvwvarnppg_47_A	48.2332	33_A_YgplrSVWVARnPPG_47_A	0	33_A_YGPlRsVWvARNPPG_47_A	0	33_A_ygplrsVWVARNPPG_47_A	0	33_A_ygplrsvwvarnppg_47_A	2.7298
P84103	P84103_AF	A	YGPLRSVWVARNPPGFAFVEFEDPRDA	33_A_ygplrsvwvarnppgfafvefedprda_59_A	33_A_ygplrsvWvaRNpPGFaFvefedprda_59_A	0	33_A_ygplrsvwvarnppgfafvefedprda_59_A	42.0687	33_A_YgplrSVWVARnPPGFaFVEfedprdA_59_A	0	33_A_YGPlRsVWvARNPPGFaFvefedprda_59_A	0	33_A_ygplrsVWVARNPPGFaFvefedprda_59_A	0	33_A_ygplrsvwvarnppgfafVEFEDPRDA_59_A	0
P84103	P84103_AF	A	VWVARNPPGFAFV	39_A_vwvarnppgfafv_51_A	39_A_vWvaRNpPGFaFv_51_A	0	39_A_vwvarnppgfafv_51_A	45.1006	39_A_VWVARnPPGFaFV_51_A	0	39_A_VWvARNPPGFaFv_51_A	0	39_A_VWVARNPPGFaFv_51_A	0	39_A_vwvarnppgfafV_51_A	0
P84103	P84103_AF	A	DSCPLDCKVYVGNLGNNGN	4_A_dscpldckvyvgnlgnngn_22_A	4_A_dscpldckvyvgNlgNngn_22_A	0	4_A_dscpldckvyvgnlgnngn_22_A	37.0657	4_A_dscpLDcKvYvgnLGNNGN_22_A	0	4_A_DScpldcKvYvgnlgnngn_22_A	0	4_A_dscpldcKvYvGNLGNNGN_22_A	0	4_A_dscpldckvyvgnlgnngn_22_A	2.68048
P84103	P84103_AF	A	RVELSNGEKRSRNRGPP	77_A_rvelsngekrsrnrgpp_93_A	77_A_RvElsNgEKRSRNRgPP_93_A	0	77_A_rvelsngekrsrnrgpp_93_A	16.7948	77_A_RVELSNGEKrsrnrgpp_93_A	0	77_A_RvElSNGEKRSRNRGPP_93_A	0	77_A_RVElSngekrsrnrgpp_93_A	0	77_A_RVELSNGEKRSRNRGPP_93_A	0
P84103	P84103_AF	A	RVELSNGEKRSRNRGPPPS	77_A_rvelsngekrsrnrgppps_95_A	77_A_RvElsNgEKRSRNRgPPPS_95_A	0	77_A_rvelsngekrsrnrgppps_95_A	11.5683	77_A_RVELSNGEKrsrnrgppps_95_A	0	77_A_RvElSNGEKRSRNRGPPPS_95_A	0	77_A_RVElSngekrsrnrgppps_95_A	0	77_A_RVELSNGEKRSRNRGPPPS_95_A	0
P84103	P84103_AF	A	RSRNRGPPPSWGRRPRDDYRR	86_A_rsrnrgpppswgrrprddyrr_106_A	86_A_RSRNRgPPPSWGRRPRDDYRR_106_A	0	86_A_rsrnrgpppswgrrprDdYRR_106_A	0	86_A_rsrnrgpppswgrrprddyrr_106_A	1.33697	86_A_RSRNRGPPPSWGRRPRDDYRR_106_A	0	86_A_rsrnrgpppswgrrprddyrr_106_A	8.98908	86_A_RSRNRGPPPSWGRRPRDDYRR_106_A	0
P98175	P98175_AF	A	NKSSGQSRGFAFVEFSHLQDA	164_A_nkssgqsrgfafvefshlqda_184_A	164_A_NKSSGQsRgFafvefshlqda_184_A	0	164_A_nkssgqsrgfafvefshlqda_184_A	61.2216	164_A_nkssgqsRGFafvefshlqda_184_A	0	164_A_nkssgqsrgfafvefshlqda_184_A	no_data	164_A_NkssGQSRGFaFvefshlqda_184_A	0	164_A_nkssgqsrgfafvefshlqda_184_A	16.7659
P98179	P98179_AF	A	SGRYYDSRPGGYGYGYGRSRDYNGR	114_A_sgryydsrpggygygygrsrdyngr_138_A	114_A_SgRYydsRpggYGYgYGRSRDYNGR_138_A	0	114_A_sgryydsrpggygygygrsrdyngr_138_A	11.9515	114_A_sgryydsrpggygygygrsrdyngr_138_A	21.2355	114_A_SGRYydSRpggYgygygRSRDYNgR_138_A	0	114_A_SGryydSRPGGYGYGYGRSRDYNGr_138_A	0	114_A_SGRyydsrpGGYGygygrsrdyngr_138_A	0
P98179	P98179_AF	A	YDSRPGGYGYGYGRSRDYNGR	118_A_ydsrpggygygygrsrdyngr_138_A	118_A_ydsRpggYGYgYGRSRDYNGR_138_A	0	118_A_ydsrpggygygygrsrdyngr_138_A	11.9515	118_A_ydsrpggygygygrsrdyngr_138_A	21.2355	118_A_ydSRpggYgygygRSRDYNgR_138_A	0	118_A_ydSRPGGYGYGYGRSRDYNGr_138_A	0	118_A_ydsrpGGYGygygrsrdyngr_138_A	0
P98179	P98179_AF	A	SRPGGYGYGYG	120_A_srpggygygyg_130_A	120_A_sRpggYGYgYG_130_A	0	120_A_srpggygygyg_130_A	11.9515	120_A_srpggygygyg_130_A	42.2076	120_A_SRpggYgygyg_130_A	0	120_A_SRPGGYGYGYG_130_A	0	120_A_srpGGYGygyg_130_A	0
P98179	P98179_AF	A	SRPGGYGYGYGRSRDYNGR	120_A_srpggygygygrsrdyngr_138_A	120_A_sRpggYGYgYGRSRDYNGR_138_A	0	120_A_srpggygygygrsrdyngr_138_A	11.9515	120_A_srpggygygygrsrdyngr_138_A	21.2355	120_A_SRpggYgygygRSRDYNgR_138_A	0	120_A_SRPGGYGYGYGRSRDYNGr_138_A	0	120_A_srpGGYGygygrsrdyngr_138_A	0
P98179	P98179_AF	A	PISEVVVVKDRET	31_A_pisevvvvkdret_43_A	31_A_pisevvvvKDRET_43_A	0	31_A_pisevvvvkdret_43_A	20.1351	31_A_pisevVvVkdret_43_A	0	31_A_pisevvvvKDRET_43_A	0	31_A_pisevVVVKDRet_43_A	0	31_A_pisevvvvkdret_43_A	16.2048
P98179	P98179_AF	A	RGFGFITFT	47_A_rgfgfitft_55_A	47_A_RGFgFitft_55_A	0	47_A_rgfgfitft_55_A	15.4851	47_A_RGFgFiTFT_55_A	0	47_A_RGFGFitft_55_A	0	47_A_RGFgFitft_55_A	0	47_A_rgfgfitft_55_A	10.8406
P98179	P98179_AF	A	FVGGLNFNTDE	9_A_fvgglnfntde_19_A	9_A_fvgglnfntde_19_A	2.67119	9_A_fvgglnfntde_19_A	13.262	9_A_FvGGlnfntde_19_A	0	9_A_fvgglnFntde_19_A	0	9_A_FvgglnFntDE_19_A	0	9_A_fvgglnfntde_19_A	8.2007
Q00059	Q00059_6HB4	A	TLLGKPKRPRSAYNVYVAERFQEAK	150_A_tllgkpkrprsaynvyvaerfqeak_174_A	150_A_tllgKpKRPRSaYNvyvaerfqeaK_174_A	0	150_A_TLlgKPKRPRSAYNVyVAERFQEAK_174_A	0	150_A_TllGKPKRPRSaynVyvaerfqeak_174_A	0	150_A_TllgKPKRPRSaynvyvaerfqeak_174_A	0	150_A_tllgkpkrprsaYnvyvaerfqeak_174_A	0	150_A_tllgkpkrprsaynvyvaerfqeak_174_A	13.1072
Q00341	Q00341_AF	A	SEDVPLDHRVHARIIGARGKAIRKI	1129_A_sedvpldhrvhariigargkairki_1153_A	1129_A_sedvpldhrvhaRiigARGKaiRki_1153_A	0	1129_A_sedvpldhrvhariigargkairki_1153_A	73.3819	1129_A_sedvpldhrvhariIgargkaIrki_1153_A	0	1129_A_sedvpldhrvhariigargkairki_1153_A	94.1965	1129_A_sedvpldhrvhariigargkairki_1153_A	20.2158	1129_A_sedvpldhrVhaRiigargkairki_1153_A	0
Q00341	Q00341_AF	A	VSSVAAPSWLHRFIIGKKGQNLA	366_A_vssvaapswlhrfiigkkgqnla_388_A	366_A_vssvaapswlhRfiiGKKGQNLA_388_A	0	366_A_vssvaapswlhrfiigkkgqnla_388_A	45.2196	366_A_vssvaapswlhrfiigkkgqnla_388_A	14.0359	366_A_vssvaapswlhrfiigkkgqnla_388_A	65.0715	366_A_vssvaapswlhrfiigkkgqnla_388_A	17.927	366_A_vssvaapswlhrfiigkkgqnla_388_A	31.2823
Q00341	Q00341_AF	A	SSVAAPSWLHRFIIGKKGQ	367_A_ssvaapswlhrfiigkkgq_385_A	367_A_ssvaapswlhRfiiGKKGQ_385_A	0	367_A_ssvaapswlhrfiigkkgq_385_A	45.2196	367_A_ssvaapswlhrfiigkkgq_385_A	18.0572	367_A_ssvaapswlhrfiigkkgq_385_A	65.0715	367_A_ssvaapswlhrfiigkkgq_385_A	17.927	367_A_ssvaapswlhrfiigkkgq_385_A	31.2823
Q00341	Q00341_AF	A	QQAKRELLELASRMENERTKDLIIE	491_A_qqakrellelasrmenertkdliie_515_A	491_A_qqakrellelasrmenertkdliie_515_A	2.67095	491_A_qqakrellelasrmenertkdliie_515_A	71.192	491_A_qqakrellelasrmenertkdliie_515_A	26.1152	491_A_qqakrellelasrmenertkdliie_515_A	86.6618	491_A_qqakrellelasrmenertKdliie_515_A	0	491_A_qqakrellelasrmenErtkdliiE_515_A	0
Q00341	Q00341_AF	A	KRELLELASRMENERTKDLII	494_A_krellelasrmenertkdlii_514_A	494_A_krellelasrmenertkdlii_514_A	3.39436	494_A_krellelasrmenertkdlii_514_A	71.4427	494_A_krellelasrmenertkdlii_514_A	28.0788	494_A_krellelasrmenertkdlii_514_A	86.6618	494_A_krellelasrmenertKdlii_514_A	0	494_A_krellelasrmenErtkdlii_514_A	0
Q00341	Q00341_AF	A	ASRMENERT	501_A_asrmenert_509_A	501_A_asrmenert_509_A	3.45842	501_A_asrmenert_509_A	77.6497	501_A_asrmenert_509_A	29.983	501_A_asrmenert_509_A	90.7017	501_A_asrmenert_509_A	1.33398	501_A_asrmenErt_509_A	0
Q00341	Q00341_AF	A	ERTKDLIIEQRFHRTIIGQKGERIREI	507_A_ertkdliieqrfhrtiigqkgerirei_533_A	507_A_ertkdliieqRfhRtiiGQKGeRiRei_533_A	0	507_A_ertkdliieqrfhrtiigqkgerirei_533_A	82.1899	507_A_ertkdliieqrfhrtiigqkgerirei_533_A	33.1437	507_A_ertkdliieqrfhrtiigqkgerirei_533_A	95.0349	507_A_ertKdliieqrfhrtiigqkgerirei_533_A	0	507_A_ErtkdliiEqRfhrtiigqkgerIREI_533_A	0
Q00341	Q00341_AF	A	AENSNSETI	619_A_aensnseti_627_A	619_A_aensnseti_627_A	9.99202	619_A_aensnseti_627_A	97.8858	619_A_aensnseti_627_A	58.8958	619_A_aensnseti_627_A	104.759	619_A_aensnseti_627_A	39.7399	619_A_aensnseti_627_A	20.5154
Q00341	Q00341_AF	A	NSNSETIII	621_A_nsnsetiii_629_A	621_A_nsnsetiii_629_A	7.07044	621_A_nsnsetiii_629_A	98.88	621_A_nsnsetiii_629_A	55.9321	621_A_nsnsetiii_629_A	104.759	621_A_nsnsetiii_629_A	34.4633	621_A_nsnsetiii_629_A	15.604
Q00341	Q00341_AF	A	YGGVMVSFP	830_A_yggvmvsfp_838_A	830_A_yggvmvsfp_838_A	1.34077	830_A_yggvmvsfp_838_A	24.7651	830_A_yggvmvsfp_838_A	39.1898	830_A_yggvmvsfp_838_A	35.1094	830_A_yggvmvSFp_838_A	0	830_A_yggvmvsfp_838_A	32.5935
Q00577	Q00577_AF	A	FLRIRQTVNRGPGLGSTQGQTIA	167_A_flrirqtvnrgpglgstqgqtia_189_A	167_A_flRiRqTvNRGPGLGSTQgqTia_189_A	0	167_A_FlRiRQTVNRGPGLGSTQGQTiA_189_A	0	167_A_FlrirQTVnrgpglgsTQGQTIA_189_A	0	167_A_flrirqtvnrgpglgstqgqtia_189_A	no_data	167_A_flriRQTVNRGPGLGSTQGQTIA_189_A	0	167_A_FLrirQTVNRgpglgstqgqtia_189_A	0
Q00577	Q00577_AF	A	PTYRNSITVPYKVWAKFGHTF	251_A_ptyrnsitvpykvwakfghtf_271_A	251_A_PTYRNSiTvPYKVWAKFgHTF_271_A	0	251_A_ptyrnsiTvpykvwakfghtf_271_A	0	251_A_ptyrNSItVpykvWakFGhtF_271_A	0	251_A_ptyrnsitvpykvwakfghtf_271_A	no_data	251_A_PTYrnsitvPykvwakfghtf_271_A	0	251_A_ptyrnsitvpykvwakfghtf_271_A	16.7991
Q00839	Q00839_AF	A	RGAAKEAAGKSSGPTSLFAVTVAPPGA	177_A_rgaakeaagkssgptslfavtvappga_203_A	177_A_Rgaakeaagkssgptslfavtvappga_203_A	0	177_A_rgaakeaagkssgptslfavtvappga_203_A	17.2522	177_A_rgaakeaagkssgptslfavtvappga_203_A	11.0465	177_A_rgaakeaagkssgptslfavtvappga_203_A	17.7489	177_A_rgaakeaagkssgptslfavtvappga_203_A	16.0956	177_A_rgaakeaagkssgptslfavtvappga_203_A	9.20526
Q00839	Q00839_AF	A	GKSSGPTSLFAVTVA	185_A_gkssgptslfavtva_199_A	185_A_gkssgptslfavtva_199_A	9.27831	185_A_gkssgptslfavtva_199_A	17.2522	185_A_gkssgptslfavtva_199_A	11.0465	185_A_gkssgptslfavtva_199_A	17.7489	185_A_gkssgptslfavtva_199_A	16.0956	185_A_gkssgptslfavtva_199_A	9.20526
Q00839	Q00839_AF	A	VKRPREDHGRGYFEY	246_A_vkrpredhgrgyfey_260_A	246_A_VKRPRedhgRgyfey_260_A	0	246_A_VKRPREdhgrgyFeY_260_A	0	246_A_vkrpredhgRGyfEy_260_A	0	246_A_vkrpredhgrgyfey_260_A	2.71869	246_A_VKRpREdHgrgyfey_260_A	0	246_A_vkrpredhgrgyfey_260_A	2.68351
Q00839	Q00839_AF	A	DHGRGYFEYIEENKYSR	252_A_dhgrgyfeyieenkysr_268_A	252_A_dhgRgyfeyieenKYSR_268_A	0	252_A_dhgrgyFeYIEENKYSR_268_A	0	252_A_dhgRGyfEyieenkysr_268_A	0	252_A_dhgrgyfeyieenkysr_268_A	2.69514	252_A_dHgrgyfeyieenKYsR_268_A	0	252_A_dhgrgyfeyieenkysr_268_A	2.68351
Q00839	Q00839_AF	A	RGYFEYIEENKYSRAKSPQPPVEEEDE	255_A_rgyfeyieenkysrakspqppveeede_281_A	255_A_RgyfeyieenKYSRaKSpQppveeede_281_A	0	255_A_rgyFeYIEENKYSRAKsPQppveeede_281_A	0	255_A_RGyfEyieenkysrakspqppveEeDe_281_A	0	255_A_rgyfeyieenkysrakspqppveeede_281_A	2.65531	255_A_rgyfeyieenKYsRaKSpqppveeede_281_A	0	255_A_rgyfeyieenkysrakspqppveeede_281_A	2.69514
Q00839	Q00839_AF	A	GYFEYIEENKYSRAKSPQPPV	256_A_gyfeyieenkysrakspqppv_276_A	256_A_gyfeyieenKYSRaKSpQppv_276_A	0	256_A_gyFeYIEENKYSRAKsPQppv_276_A	0	256_A_GyfEyieenkysrakspqppv_276_A	0	256_A_gyfeyieenkysrakspqppv_276_A	2.69514	256_A_gyfeyieenKYsRaKSpqppv_276_A	0	256_A_gyfeyieenkysrakspqppv_276_A	2.69514
Q00839	Q00839_AF	A	NPGKYNILGTNTIMDKMMVAGFKKQMA	521_A_npgkynilgtntimdkmmvagfkkqma_547_A	521_A_nPgkynilgTNtimdkmmvagfkkqma_547_A	0	521_A_npgkynilgtntimdkmmvagfkkqMA_547_A	0	521_A_NPGKYNILgtnTImDKmmvagfkkqma_547_A	0	521_A_npgkynilgtntimdkmmvagfkkqma_547_A	2.84033	521_A_npgkynilgtntimdkmmvagfkkqma_547_A	3.3622	521_A_npgkynilgtntimdkmmvagfkkqma_547_A	2.78112
Q00839	Q00839_AF	A	QTNVSAAAQ	581_A_qtnvsaaaq_589_A	581_A_qtnvsaAaq_589_A	0	581_A_QtnVSAAAQ_589_A	0	581_A_QTnvsaaaq_589_A	0	581_A_QTNvsaaAq_589_A	0	581_A_qtnvsaaaq_589_A	5.5294	581_A_QTNVSAAAQ_589_A	0
Q00839	Q00839_AF	A	NVSAAAQRRKMCLFAGFQRKAVV	583_A_nvsaaaqrrkmclfagfqrkavv_605_A	583_A_nvsaAaqRrkmclfagfqrkavv_605_A	0	583_A_nVSAAAQRRkmcLfagfqrkavv_605_A	0	583_A_nvsaaaqrrkmclfagfqrkavv_605_A	1.34132	583_A_NvsaaAqRRKMCLFagfqrkavv_605_A	0	583_A_nvsaaaqrrkmclfagfqrkavv_605_A	3.43387	583_A_NVSAAAQRRKMCLFAGFQRKAVV_605_A	0
Q00839	Q00839_AF	A	RRKMCLFAGFQ	590_A_rrkmclfagfq_600_A	590_A_Rrkmclfagfq_600_A	0	590_A_RRkmcLfagfq_600_A	0	590_A_rrkmclfagfq_600_A	2.7768	590_A_RRKMCLFagfq_600_A	0	590_A_rrkmclfagfq_600_A	3.43387	590_A_RRKMCLFAGFQ_600_A	0
Q00839	Q00839_AF	A	QRKAVVVCPKDEDYK	600_A_qrkavvvcpkdedyk_614_A	600_A_qrkavvvcpkdedyK_614_A	0	600_A_qrkavvvcpkdedyk_614_A	3.41814	600_A_qrkavvvcpkdedyk_614_A	2.83355	600_A_qrkavvvcpkdedyk_614_A	3.4765	600_A_qrkavvvcpkdedyk_614_A	8.71025	600_A_QRKAVVVCPKDEDYK_614_A	0
Q00839	Q00839_AF	A	GKDLPEHAVLKMK	625_A_gkdlpehavlkmk_637_A	625_A_gkdlpehavlkmk_637_A	5.45793	625_A_gkdLPEHavLKmk_637_A	0	625_A_gkdlpehavlkmk_637_A	3.32717	625_A_gkdlpehavlkmk_637_A	3.94275	625_A_gkdlpEhavlkmk_637_A	0	625_A_GKDLpehavlkmk_637_A	0
Q01085	Q01085_AF	A	DARVVKDMATGKSKGYGFVSFYNKL	125_A_darvvkdmatgkskgygfvsfynkl_149_A	125_A_daRvvKDMaTGKSKGYgFvsfynkl_149_A	0	125_A_DARVVKdMAtGKSKGYgFvSfYnkl_149_A	0	125_A_DARVVKdMAtgkskgygFVSfynkl_149_A	0	125_A_daRvvKdMATGKSKGYGFvSfynkl_149_A	0	125_A_daRvVkdMAtgksKgYgFvsfynkl_149_A	0	125_A_darvvkdmatgkskgygfvsfynkl_149_A	no_data
Q01085	Q01085_AF	A	DMATGKSKGYGFVSFYNKLDA	131_A_dmatgkskgygfvsfynklda_151_A	131_A_DMaTGKSKGYgFvsfynklda_151_A	0	131_A_dMAtGKSKGYgFvSfYnklda_151_A	0	131_A_dMAtgkskgygFVSfynklda_151_A	0	131_A_dMATGKSKGYGFvSfynklda_151_A	0	131_A_dMAtgksKgYgFvsfynklda_151_A	0	131_A_dmatgkskgygfvsfynklda_151_A	no_data
Q01085	Q01085_AF	A	KSKGYGFVSFYNK	136_A_kskgygfvsfynk_148_A	136_A_KSKGYgFvsfynk_148_A	0	136_A_KSKGYgFvSfYnk_148_A	0	136_A_kskgygFVSfynk_148_A	0	136_A_KSKGYGFvSfynk_148_A	0	136_A_ksKgYgFvsfynk_148_A	0	136_A_kskgygfvsfynk_148_A	no_data
Q01085	Q01085_AF	A	LTDQLMRQTFSPFGQIMEIRVFP	216_A_ltdqlmrqtfspfgqimeirvfp_238_A	216_A_ltdqlmrqtfspfgqimeiRvfp_238_A	0	216_A_ltdqlmrqtfspfgqimeirvfp_238_A	25.6584	216_A_ltdqlmrqTfspFgqimeirvfp_238_A	0	216_A_ltdqlmrqtfspfgqimeirvfp_238_A	2.77522	216_A_ltdqlmrqtfspfgqimeirvfp_238_A	6.74288	216_A_ltdqlmrqtfspfgqimeirvfp_238_A	no_data
Q01085	Q01085_AF	A	IMEIRVFPEKG	231_A_imeirvfpekg_241_A	231_A_imeiRvfpeKg_241_A	0	231_A_imeirvfpekg_241_A	23.9148	231_A_imeirvfpekg_241_A	5.22818	231_A_imeirvfpeKG_241_A	0	231_A_imeirvfpekg_241_A	7.92614	231_A_imeirvfpekg_241_A	no_data
Q01085	Q01085_AF	A	IMEIRVFPEKGYSFVRFSTHESAAHAI	231_A_imeirvfpekgysfvrfsthesaahai_257_A	231_A_imeiRvfpeKgysfvrfsthesaahai_257_A	0	231_A_imeirvfpekgysfvrfsthesaahai_257_A	19.4365	231_A_imeirvfpekgysfvrfsthesaahai_257_A	2.91193	231_A_imeirvfpeKGYsFvRfsthesaahai_257_A	0	231_A_imeirvfpekgysfvrfsthesaahai_257_A	3.01245	231_A_imeirvfpekgysfvrfsthesaahai_257_A	no_data
Q01085	Q01085_AF	A	VFPEKGYSFVR	236_A_vfpekgysfvr_246_A	236_A_vfpeKgysfvr_246_A	0	236_A_vfpekgysfvr_246_A	23.669	236_A_vfpekgysfvr_246_A	3.41676	236_A_vfpeKGYsFvR_246_A	0	236_A_vfpekgysfvr_246_A	6.24352	236_A_vfpekgysfvr_246_A	no_data
Q01085	Q01085_AF	A	CKMITEHTSNDPYCFVEFYEHRD	38_A_ckmitehtsndpycfvefyehrd_60_A	38_A_cKmitEHTSNdpYcFvefyehrd_60_A	0	38_A_ckmitehtsnDpYcFvefyehrd_60_A	0	38_A_ckmitehtsndpYcFvefyehrd_60_A	0	38_A_cKmitehtsndpycfvefyehrd_60_A	0	38_A_ckmitehtsndpycfvefyehrd_60_A	3.40973	38_A_ckmitehtsndpycfvefyehrd_60_A	no_data
Q01085	Q01085_AF	A	CKMITEHTSNDPYCFVEFYEHRDAA	38_A_ckmitehtsndpycfvefyehrdaa_62_A	38_A_cKmitEHTSNdpYcFvefyehrdaa_62_A	0	38_A_ckmitehtsnDpYcFvefyehrdaa_62_A	0	38_A_ckmitehtsndpYcFvefyehrdaa_62_A	0	38_A_cKmitehtsndpycfvefyehrdaa_62_A	0	38_A_ckmitehtsndpycfvefyehrdaa_62_A	3.40973	38_A_ckmitehtsndpycfvefyehrdaa_62_A	no_data
Q01085	Q01085_AF	A	QPRTLYVGNLS	7_A_qprtlyvgnls_17_A	7_A_qprtlyvgnls_17_A	2.75477	7_A_qprTlYvgNls_17_A	0	7_A_qprtlYvgnls_17_A	0	7_A_qprtlyvgnls_17_A	2.75477	7_A_qprtlYvGnls_17_A	0	7_A_qprtlyvgnls_17_A	no_data
Q01085	Q01085_AF	A	KDTSNHFHVFVGDLSPEIT	91_A_kdtsnhfhvfvgdlspeit_109_A	91_A_kdtsNhfhvfvgdlspeit_109_A	0	91_A_KdtSnhfHvFvgdlsPeit_109_A	0	91_A_KdTSNHFHvfvgdlspeit_109_A	0	91_A_kdtsNhfhvfvgdlspeit_109_A	0	91_A_kdtsnhfhvFvgdlspeit_109_A	0	91_A_kdtsnhfhvfvgdlspeit_109_A	no_data
Q01085	Q01085_AF	A	DTSNHFHVFVGDLSPEITTEDIKSA	92_A_dtsnhfhvfvgdlspeittediksa_116_A	92_A_dtsNhfhvfvgdlspeittediksa_116_A	0	92_A_dtSnhfHvFvgdlsPeitTEdiKsa_116_A	0	92_A_dTSNHFHvfvgdlspeitTediKsa_116_A	0	92_A_dtsNhfhvfvgdlspeittediksa_116_A	0	92_A_dtsnhfhvFvgdlspeittediksa_116_A	0	92_A_dtsnhfhvfvgdlspeittediksa_116_A	no_data
Q01085	Q01085_AF	A	NHFHVFVGDLSPE	95_A_nhfhvfvgdlspe_107_A	95_A_Nhfhvfvgdlspe_107_A	0	95_A_nhfHvFvgdlsPe_107_A	0	95_A_NHFHvfvgdlspe_107_A	0	95_A_Nhfhvfvgdlspe_107_A	0	95_A_nhfhvFvgdlspe_107_A	0	95_A_nhfhvfvgdlspe_107_A	no_data
Q01130	Q01130_AF	A	EGMTSLKVDNLTYRTSPDTLRRVFEKY	11_A_egmtslkvdnltyrtspdtlrrvfeky_37_A	11_A_egmtslkvdnltYRtspdtlRRvfeky_37_A	0	11_A_EGMTSlKvDNLTYRTSPDTlRRVfEky_37_A	0	11_A_egMTSlKvdnltyrtsPDtlRrvfeky_37_A	0	11_A_egmtslkvdnltyrtspdtlrrvfeky_37_A	2.83552	11_A_egmtslKvdnltYRtspdtlrrvfeky_37_A	0	11_A_egmtslkvdnltyrtspdtlrrvfeky_37_A	2.77067
Q01130	Q01130_AF	A	EKYGRVGDVYIPRDRYTKESRGF	35_A_ekygrvgdvyiprdrytkesrgf_57_A	35_A_ekygrvgDvYipRDRYTKesRgF_57_A	0	35_A_EkyGRVGDvYIPRDRYTKESRGF_57_A	0	35_A_ekygrVGDVYIPRdRytkesrgF_57_A	0	35_A_ekygrvgdvyiPRDRYTKESRGF_57_A	0	35_A_ekygrvgdvyiPRdrytkeSrgF_57_A	0	35_A_ekygrvgdvyiprdrytkESRGF_57_A	0
Q01130	Q01130_AF	A	VYIPRDRYT	43_A_vyiprdryt_51_A	43_A_vYipRDRYT_51_A	0	43_A_vYIPRDRYT_51_A	0	43_A_VYIPRdRyt_51_A	0	43_A_vyiPRDRYT_51_A	0	43_A_vyiPRdryt_51_A	0	43_A_vyiprdryt_51_A	2.75144
Q01130	Q01130_AF	A	SRGFAFVRFHD	54_A_srgfafvrfhd_64_A	54_A_sRgFaFvrfhd_64_A	0	54_A_SRGFaFvRfHD_64_A	0	54_A_srgFaFvRfhd_64_A	0	54_A_SRGFaFvRfhd_64_A	0	54_A_SrgFaFvrfhd_64_A	0	54_A_SRGFAFVRFHD_64_A	0
Q01130	Q01130_AF	A	MARYGRPPD	89_A_marygrppd_97_A	89_A_MARYGRPPD_97_A	0	89_A_MARYGRPPD_97_A	0	89_A_MARYGRPPD_97_A	0	89_A_marygrppd_97_A	4.06237	89_A_MARYGrPPD_97_A	0	89_A_marygrppD_97_A	0
Q01780	Q01780_3SAH	A	AAREQAKEACKAAAEQAIS	not_found	not_found	no_data	not_found	no_data	not_found	no_data	not_found	no_data	not_found	no_data	not_found	no_data
Q02543	Q02543_AF	A	YCGQVFEKS	63_A_ycgqvfeks_71_A	63_A_ycgqvFeKs_71_A	0	63_A_YCGQVFEKS_71_A	0	63_A_ycgQVFEKs_71_A	0	63_A_ycgqvfeks_71_A	2.681	63_A_ycgqvFEks_71_A	0	63_A_YCGQVFEKS_71_A	0
Q02543	Q02543_AF	A	CGQVFEKSP	64_A_cgqvfeksp_72_A	64_A_cgqvFeKsp_72_A	0	64_A_CGQVFEKSP_72_A	0	64_A_cgQVFEKsp_72_A	0	64_A_cgqvfeksp_72_A	2.681	64_A_cgqvFEksP_72_A	0	64_A_CGQVFEKSP_72_A	0
Q02543	Q02543_AF	A	EYKVVGRCLPTPKCHTPPLYRMRIFAP	9_A_eykvvgrclptpkchtpplyrmrifap_35_A	9_A_eykvvgRclpTpKchtppLYRMRiFAp_35_A	0	9_A_EYKvVgRCLPTPKCHTPPLYRMRiFaP_35_A	0	9_A_EykvvgrclptpkchtpplYRMRIFAp_35_A	0	9_A_eyKvvgRcLpTPKcHtpplyrmRiFap_35_A	0	9_A_EykvvgrClpTpKChtpPlYrMrIFaP_35_A	0	9_A_eykvvgrclptpkchtpplyrmrifap_35_A	2.74182
Q02878	Q02878_AF	A	GTRVVKLRKMPRYYPTEDVPRKLLSHG	103_A_gtrvvklrkmpryyptedvprkllshg_129_A	103_A_GTRVVKLRKMPRYYPTEDvpRKLLSHG_129_A	0	103_A_GTRVVKLRKMPRYYPTEDVPRKLLSHG_129_A	0	103_A_gtrvvklrkmpryyptedvprkllshg_129_A	12.4591	103_A_gtRvvklrkmpryyptedvprkllsHG_129_A	0	103_A_gtRVVKLRKMPRYYptedvPRKLLSHG_129_A	0	103_A_gTrvvklrkmpryyptedvprkllshg_129_A	0
Q02878	Q02878_AF	A	VFLKQLASGLL	163_A_vflkqlasgll_173_A	163_A_vflKQLaSGLl_173_A	0	163_A_vFLKQLASGLl_173_A	0	163_A_vflkQlaSGLl_173_A	0	163_A_vflkqlasgll_173_A	2.76172	163_A_vFlkQLASGLl_173_A	0	163_A_VFLKQLASGLL_173_A	0
Q02878	Q02878_AF	A	FLKQLASGLLLVT	164_A_flkqlasglllvt_176_A	164_A_flKQLaSGLllvT_176_A	0	164_A_FLKQLASGLlLvt_176_A	0	164_A_flkQlaSGLllvt_176_A	0	164_A_flkqlasglllvt_176_A	2.76172	164_A_FlkQLASGLllvt_176_A	0	164_A_FLKQLASGLLLVT_176_A	0
Q02878	Q02878_AF	A	DISNVKIPKHLTDAYFK	202_A_disnvkipkhltdayfk_218_A	202_A_diSNvKipKhlTDaYfK_218_A	0	202_A_DISNVKIPKHLTDAYFK_218_A	0	202_A_disnvkipkhLtdaYFK_218_A	0	202_A_disnvkipkhltdayfk_218_A	5.90548	202_A_disnvkipkhltDAYfK_218_A	0	202_A_disnvkipkhltdayfk_218_A	2.61162
Q02878	Q02878_AF	A	NVKIPKHLTDAYF	205_A_nvkipkhltdayf_217_A	205_A_NvKipKhlTDaYf_217_A	0	205_A_NVKIPKHLTDAYF_217_A	0	205_A_nvkipkhLtdaYF_217_A	0	205_A_nvkipkhltdayf_217_A	6.93708	205_A_nvkipkhltDAYf_217_A	0	205_A_nvkipkhltdayf_217_A	2.61162
Q02878	Q02878_AF	A	KKKKLRKPRHQEGEIFDTEKEKY	218_A_kkkklrkprhqegeifdtekeky_240_A	218_A_KKKKlRKpRHQEgeifdteKeKY_240_A	0	218_A_KKKKLRKPRHQEGEIFDTEKEKY_240_A	0	218_A_KKKkLrkprhqegeifdtekekY_240_A	0	218_A_kkkklrkprhqegeifdtekeky_240_A	11.2348	218_A_KKkKlRkprhqegeifdteKeky_240_A	0	218_A_kkkklrkprhqegeifdtekeky_240_A	7.86356
Q02878	Q02878_AF	A	QEGEIFDTE	228_A_qegeifdte_236_A	228_A_QEgeifdte_236_A	0	228_A_QEGEIFDTE_236_A	0	228_A_qegeifdte_236_A	7.2126	228_A_qegeifdte_236_A	29.2923	228_A_qegeifdte_236_A	1.33742	228_A_qegeifdte_236_A	20.9508
Q02878	Q02878_AF	A	KAKKPKKGKPHCSRNPVLVRGIG	33_A_kakkpkkgkphcsrnpvlvrgig_55_A	33_A_KAKKPKKGKPHCSRNPVLVRGIG_55_A	0	33_A_KAKKPKKGKPHCSRNPVLVRGIG_55_A	0	33_A_kakkpkkgkphcsrnpvlvrgig_55_A	7.69367	33_A_KaKKPKKGKPHCSRNPVLVRGIG_55_A	0	33_A_KAKKPKKGKPHCSRNPVLVRGIG_55_A	0	33_A_KAkkpkKGKphcsrnpvlvrgig_55_A	0
Q02878	Q02878_AF	A	CSRNPVLVRGIGRYSRS	44_A_csrnpvlvrgigrysrs_60_A	44_A_CSRNPVLVRGIGRYSRS_60_A	0	44_A_CSRNPVLVRGIGRYSRS_60_A	0	44_A_csrnpvlvrgigrysrs_60_A	7.69367	44_A_CSRNPVLVRGIGRYSRS_60_A	0	44_A_CSRNPVLVRGIGRYSRS_60_A	0	44_A_csrnpvlvrgigrysrs_60_A	5.5828
Q02878	Q02878_AF	A	SKVEKKKKEKVLATVTKPVGG	78_A_skvekkkkekvlatvtkpvgg_98_A	78_A_SKVEKKKKEKVlATvTKPvGG_98_A	0	78_A_SKVEKKKKEKVLATVTKPVGG_98_A	0	78_A_skvekkkkekvlatvtkpvgg_98_A	31.953	78_A_SKVEKkkkekvlatvtkpvgg_98_A	0	78_A_SKVEKkkKeKVlATvtKpVgg_98_A	0	78_A_skvekkkkekVLAtVtKPVGG_98_A	0
Q03112	Q03112_6BW3	B	TEPRKNHVFGGKKGSNVES	not_found	no_data	no_data	no_data	no_data	not_found	no_data	not_found	no_data	not_found	no_data	not_found	no_data
Q03701	Q03701_AF	A	STTPKVKKDKQNIFEFFER	154_A_sttpkvkkdkqnifeffer_172_A	154_A_sttpkvKKdkqnifeffer_172_A	0	154_A_sttpkvkkdkqnifeffer_172_A	67.5879	154_A_sttpkvkkdkqnifeffer_172_A	10.6949	154_A_sttpkvkkdkqnifeffer_172_A	no_data	no_data	no_data	154_A_sttpkvkkdkqnifeffer_172_A	2.72398
Q04637	Q04637_8J7R	B	PLDPTRLQGINCGPDFTPSFANL	not_found	not_found	no_data	not_found	no_data	not_found	no_data	not_found	no_data	not_found	no_data	not_found	no_data
Q06787	Q06787_4QW2	A	LLDYHLNYLKEVDQL	not_found	not_found	no_data	not_found	no_data	not_found	no_data	not_found	no_data	not_found	no_data	not_found	no_data
Q07020	Q07020_AF	A	SRILRAGGKILTFDQLALD	111_A_srilraggkiltfdqlald_129_A	111_A_sRilRaggKilTfdqlald_129_A	0	111_A_SRiLRAGGKILTfDQlALD_129_A	0	111_A_srilraggkILTFDqlALd_129_A	0	111_A_srilRaggkiltfdqlald_129_A	0	111_A_sRilRaggkiltfDqlald_129_A	0	111_A_SRILRAGGKILTFDQLALd_129_A	0
Q07020	Q07020_AF	A	RAGGKILTFDQLALD	115_A_raggkiltfdqlald_129_A	115_A_RaggKilTfdqlald_129_A	0	115_A_RAGGKILTfDQlALD_129_A	0	115_A_raggkILTFDqlALd_129_A	0	115_A_Raggkiltfdqlald_129_A	0	115_A_RaggkiltfDqlald_129_A	0	115_A_RAGGKILTFDQLALd_129_A	0
Q07020	Q07020_AF	A	FDQLALDSPKGCGTVLLSGPRKG	123_A_fdqlaldspkgcgtvllsgprkg_145_A	123_A_fdqlaldspKgcgtvLlSGPRKG_145_A	0	123_A_fDQlALDSPKGCGTVLLSGPRKG_145_A	0	123_A_FDqlALdspKGCGTVLlsgprkg_145_A	0	123_A_fdqlaldspkgcgtvllsgprkg_145_A	1.33935	123_A_fDqlaldspkgcgtVLLSGPRKG_145_A	0	123_A_FDQLALdspkgcgtvllsgprkg_145_A	0
Q07020	Q07020_AF	A	GTPHSHTKPYV	157_A_gtphshtkpyv_167_A	157_A_GTPHSHTKpYV_167_A	0	157_A_GTPHSHTKPYV_167_A	0	157_A_gtphshtkpyv_167_A	16.574	157_A_GTPHSHTKPYV_167_A	0	157_A_GTPHSHTKPYV_167_A	0	157_A_gtphshtkpyv_167_A	13.1164
Q07352	Q07352_AF	A	ELCRTFHTIGFCPYGPRCHFIHNAEER	156_A_elcrtfhtigfcpygprchfihnaeer_182_A	156_A_elcRtfHTigFCPYGpRcHFiHNaeeR_182_A	0	156_A_eLcRTfHTigfCPYgpRCHFihnAeeR_182_A	0	156_A_eLCRTfhtigfcpYgPRCHFihnaeEr_182_A	0	156_A_ElcrtfhtigfcPYGpRchfihnaeer_182_A	0	156_A_elCRTfhtigfCPYGpRCHFihnaeer_182_A	0	156_A_elcrtfhtigfcpygprchfihnaeer_182_A	no_data
Q07955	Q07955_3BEG	B	VVSGLPPSGSWQDLKDHMREA	124_B_vvsglppsgswqdlkdhmrea_144_B	124_B_vvsgLppsgswqdlkdhmrea_144_B	0	124_B_vvsglPpSGSwqdLkdhmrea_144_B	0	124_B_vVSGLPPSGSWqdlKDHmrEA_144_B	0	124_B_vvSGLPPSGSWQdlkdhmrea_144_B	0	124_B_vvsglppsgswqdlkdhmrea_144_B	no_data	124_B_vvsglppsgswqdlKDHmrea_144_B	0
Q07955	Q07955_3BEG	B	SGLPPSGSWQDLK	126_B_sglppsgswqdlk_138_B	126_B_sgLppsgswqdlk_138_B	0	126_B_sglPpSGSwqdLk_138_B	0	126_B_SGLPPSGSWqdlK_138_B	0	126_B_SGLPPSGSWQdlk_138_B	0	126_B_sglppsgswqdlk_138_B	no_data	126_B_sglppsgswqdlK_138_B	0
Q07955	Q07955_3BEG	B	MREAGDVCYADVYRD	141_B_mreagdvcyadvyrd_155_B	141_B_mreagdvcYadvYRD_155_B	0	141_B_mreagdvcyadVyrd_155_B	0	141_B_mrEAGDvCYADVYRD_155_B	0	141_B_mreagdvcyadvyrd_155_B	3.24624	141_B_mreagdvcyadvyrd_155_B	no_data	141_B_mreagdvcyadvyrd_155_B	1.32732
Q07955	Q07955_3BEG	B	MREAGDVCYADVYRDGT	141_B_mreagdvcyadvyrdgt_157_B	141_B_mreagdvcYadvYRDgt_157_B	0	141_B_mreagdvcyadVyrdGt_157_B	0	141_B_mrEAGDvCYADVYRDGT_157_B	0	141_B_mreagdvcyadvyrdgt_157_B	2.62087	141_B_mreagdvcyadvyrdgt_157_B	no_data	141_B_mreagdvcyadvyrdgt_157_B	1.32732
Q07955	Q07955_3BEG	B	MREAGDVCYADVYRDGTGVVEFVRKED	141_B_mreagdvcyadvyrdgtgvvefvrked_167_B	141_B_mreagdvcYadvYRDgtgvvefvrked_167_B	0	141_B_mreagdvcyadVyrdGtgvvefvrked_167_B	0	141_B_mrEAGDvCYADVYRDGTGVVEfvRkED_167_B	0	141_B_mreagdvcyadvyrdgtgvvefvrked_167_B	2.62087	141_B_mreagdvcyadvyrdgtgvvefvrked_167_B	no_data	141_B_mreagdvcyadvyrdgtgvvefvrked_167_B	1.32732
Q07955	Q07955_3BEG	B	VYRDGTGVVEFVRKEDMTYAVRKLDNT	152_B_vyrdgtgvvefvrkedmtyavrkldnt_178_B	152_B_vYRDgtgvvefvrkedmtyavrkldnt_178_B	0	152_B_VyrdGtgvvefvrkedmtyavrkldnt_178_B	0	152_B_VYRDGTGVVEfvRkEDmtYavrkLdnT_178_B	0	152_B_vyrdgtgvvefvrkedmtyavrkldnt_178_B	2.62087	152_B_vyrdgtgvvefvrkedmtyavrkldnt_178_B	no_data	152_B_vyrdgtgvvefvrkedmtyavrkldnt_178_B	4.09379
Q07955	Q07955_3BEG	B	YRDGTGVVEFVRKEDMTYAVRKL	153_B_yrdgtgvvefvrkedmtyavrkl_175_B	153_B_YRDgtgvvefvrkedmtyavrkl_175_B	0	153_B_yrdGtgvvefvrkedmtyavrkl_175_B	0	153_B_YRDGTGVVEfvRkEDmtYavrkL_175_B	0	153_B_yrdgtgvvefvrkedmtyavrkl_175_B	2.62087	153_B_yrdgtgvvefvrkedmtyavrkl_175_B	no_data	153_B_yrdgtgvvefvrkedmtyavrkl_175_B	4.09379
Q07955	Q07955_3BEG	B	YDYDGYRLRVEFPRS	not_found	not_found	no_data	not_found	no_data	not_found	no_data	not_found	no_data	not_found	no_data	not_found	no_data
Q07955	Q07955_3BEG	B	YDYDGYRLRVEFPRSGR	not_found	not_found	no_data	not_found	no_data	not_found	no_data	not_found	no_data	not_found	no_data	not_found	no_data
Q07955	Q07955_3BEG	B	YDGYRLRVEFPRS	not_found	not_found	no_data	not_found	no_data	not_found	no_data	not_found	no_data	not_found	no_data	not_found	no_data
Q07955	Q07955_3BEG	B	NRRGGPPFAFV	not_found	not_found	no_data	not_found	no_data	not_found	no_data	not_found	no_data	not_found	no_data	not_found	no_data
Q07955	Q07955_3BEG	B	RGGPPFAFVEF	not_found	not_found	no_data	not_found	no_data	not_found	no_data	not_found	no_data	not_found	no_data	not_found	no_data
Q07955	Q07955_3BEG	B	DCRIYVGNLPP	not_found	not_found	no_data	not_found	no_data	not_found	no_data	not_found	no_data	not_found	no_data	not_found	no_data
Q07955	Q07955_3BEG	B	AGNNDCRIYVGNLPPDI	not_found	not_found	no_data	not_found	no_data	not_found	no_data	not_found	no_data	not_found	no_data	not_found	no_data
Q07955	Q07955_3BEG	B	NRRGGPPFAFVEF	not_found	not_found	no_data	not_found	no_data	not_found	no_data	not_found	no_data	not_found	no_data	not_found	no_data
Q07955	Q07955_3BEG	B	DLKNRRGGPPFAFVEFEDPRDAEDA	not_found	not_found	no_data	not_found	no_data	not_found	no_data	not_found	no_data	not_found	no_data	not_found	no_data
Q07955	Q07955_3BEG	B	RDAEDAVYGRDGYDYDGYRLRVEFP	not_found	not_found	no_data	not_found	no_data	not_found	no_data	not_found	no_data	not_found	no_data	not_found	no_data
Q08170	Q08170_AF	A	NLSSRCSWQDLKDYM	110_A_nlssrcswqdlkdym_124_A	110_A_nlssRcsWQdlkdym_124_A	0	110_A_NlSSRCSWQDlKDYm_124_A	0	110_A_nlssrcsWqdlKdym_124_A	0	110_A_nlsSRcsWQdlkdym_124_A	0	110_A_NlSSRCswqdlkdym_124_A	0	110_A_nlssrcswqdlkdym_124_A	3.92202
Q08170	Q08170_AF	A	YGKILEVDLKNGYGFVEFDDLRD	25_A_ygkilevdlkngygfvefddlrd_47_A	25_A_ygkilevdlKNGYGFvefddlrd_47_A	0	25_A_YGKILEVDLKNGYgFvEfDdLRD_47_A	0	25_A_ygkilevdLKNGYgFvefddlrd_47_A	0	25_A_ygkilevdlKngygfvefddlrd_47_A	0	25_A_ygkilevdlkngygfvefddlrd_47_A	11.9896	25_A_ygkilevdlkngygfvefddlrd_47_A	2.7726
Q08170	Q08170_AF	A	GKILEVDLKNGYGFVEFDDLRDA	26_A_gkilevdlkngygfvefddlrda_48_A	26_A_gkilevdlKNGYGFvefddlrda_48_A	0	26_A_GKILEVDLKNGYgFvEfDdLRDa_48_A	0	26_A_gkilevdLKNGYgFvefddlrda_48_A	0	26_A_gkilevdlKngygfvefddlrda_48_A	0	26_A_gkilevdlkngygfvefddlrda_48_A	11.9896	26_A_gkilevdlkngygfvefddlrda_48_A	2.7726
Q08170	Q08170_AF	A	GKILEVDLKNGYGFVEFDDLRDADD	26_A_gkilevdlkngygfvefddlrdadd_50_A	26_A_gkilevdlKNGYGFvefddlrdadd_50_A	0	26_A_GKILEVDLKNGYgFvEfDdLRDaDd_50_A	0	26_A_gkilevdLKNGYgFvefddlrdadd_50_A	0	26_A_gkilevdlKngygfvefddlrdadd_50_A	0	26_A_gkilevdlkngygfvefddlrdadd_50_A	11.9896	26_A_gkilevdlkngygfvefddlrdadd_50_A	2.7726
Q08170	Q08170_AF	A	VDLKNGYGF	31_A_vdlkngygf_39_A	31_A_vdlKNGYGF_39_A	0	31_A_VDLKNGYgF_39_A	0	31_A_vdLKNGYgF_39_A	0	31_A_vdlKngygf_39_A	0	31_A_vdlkngygf_39_A	11.9896	31_A_vdlkngygf_39_A	3.17952
Q08170	Q08170_AF	A	ADDAVYELNGK	48_A_addavyelngk_58_A	48_A_addavYelNgk_58_A	0	48_A_aDdaVYELNGK_58_A	0	48_A_addavyelngk_58_A	2.95744	48_A_addavyelngk_58_A	3.83473	48_A_addavyelngk_58_A	18.8394	48_A_addavyelngk_58_A	3.1408
Q08211	Q08211_8SZP	A	TEGRNALIHKSSVNCPFSSQDMKYPSP	1015_A_tegrnalihkssvncpfssqdmkypsp_1041_A	1015_A_tegRNaliHkssvncpfSsqdmkypsp_1041_A	0	1015_A_TEGRNALiHKSsVnCPFSSQdMKYpsp_1041_A	0	1015_A_tegrnalihkssvncpfssqdmkypsp_1041_A	2.8295	1015_A_tegrnalihkssvncpfssqdmkypsp_1041_A	19.9396	1015_A_tegrnalihkssvncpfssqdmkypsp_1041_A	9.58404	1015_A_tegrnalihkssvncpfssqdmkypsp_1041_A	3.86097
Q08211	Q08211_8SZP	A	AFERGEEPGKSCGYSVRFESI	458_A_afergeepgkscgysvrfesi_478_A	458_A_afergeepgkscgysvRfesi_478_A	0	458_A_afergeepgkscgySVRFEsi_478_A	0	458_A_afergeepgkscgysvRfesi_478_A	0	458_A_afergeepgkscgysvRfesi_478_A	0	458_A_afergeepgkscgysvRfesi_478_A	0	458_A_afergeepgkscgysVrfeSI_478_A	0
Q08211	Q08211_8SZP	A	SMSQLNEKETPFELIEALLKY	623_A_smsqlneketpfelieallky_643_A	623_A_smsqlneketpfelieallky_643_A	2.9548	623_A_smsqlneKETpFelieallky_643_A	0	623_A_smsqlneketpfelieallky_643_A	3.24911	623_A_smsqlneketpfelieallky_643_A	17.119	623_A_smsqlneketpfelieallky_643_A	10.229	623_A_smsqlneketpfelieallky_643_A	3.70576
Q08211	Q08211_8SZP	A	LNEKETPFE	627_A_lneketpfe_635_A	627_A_lneketpfe_635_A	2.9548	627_A_lneKETpFe_635_A	0	627_A_lneketpfe_635_A	3.24911	627_A_lneketpfe_635_A	17.119	627_A_lneketpfe_635_A	10.229	627_A_lneketpfe_635_A	3.70576
Q08211	Q08211_8SZP	A	GEYKYTQVGPDHNRSFIAE	not_found	not_found	no_data	not_found	no_data	not_found	no_data	not_found	no_data	not_found	no_data	not_found	no_data
Q08211	Q08211_8SZP	A	GANLKDYYSRKEE	not_found	not_found	no_data	not_found	no_data	not_found	no_data	not_found	no_data	not_found	no_data	not_found	no_data
Q08211	Q08211_8SZP	A	LKDYYSRKE	not_found	not_found	no_data	not_found	no_data	not_found	no_data	not_found	no_data	not_found	no_data	not_found	no_data
Q08J23	Q08J23_AF	A	INTGIKVWCRNNSGEEF	581_A_intgikvwcrnnsgeef_597_A	581_A_intgikvwcRnNsgeef_597_A	0	581_A_INtGIKvwCRNNsgEeF_597_A	0	581_A_intgikvwcrnnsgeef_597_A	2.66552	581_A_intgikvwcrnnsgeef_597_A	24.99	581_A_intgIkvwcrnNsgeef_597_A	0	581_A_intgikvwcrnnsgeef_597_A	24.99
Q08J23	Q08J23_AF	A	GEEFDCAFRLA	594_A_geefdcafrla_604_A	594_A_geefdcafRla_604_A	0	594_A_gEeFdcAFRla_604_A	0	594_A_geefdcafrla_604_A	1.34015	594_A_geefdcafrla_604_A	42.0026	594_A_geefdcafrlA_604_A	0	594_A_geefdcafrla_604_A	42.0026
Q08J23	Q08J23_AF	A	IITVSMEDVKILLTQENPFFR	619_A_iitvsmedvkilltqenpffr_639_A	619_A_iitvsmedvkilltqenpffR_639_A	0	619_A_iitvsmedvkilltqenpfFR_639_A	0	619_A_iitvsmedvkilltqenpffr_639_A	3.47795	619_A_iitvsmedvkilltqenpffr_639_A	50.7085	619_A_iitvsmedvkilltqenpffr_639_A	8.64063	619_A_iitvsmedvkilltqenpffr_639_A	50.7085
Q08J23	Q08J23_AF	A	EDVKILLTQENPFFR	625_A_edvkilltqenpffr_639_A	625_A_edvkilltqenpffR_639_A	0	625_A_edvkilltqenpfFR_639_A	0	625_A_edvkilltqenpffr_639_A	3.47795	625_A_edvkilltqenpffr_639_A	50.7085	625_A_edvkilltqenpffr_639_A	8.64063	625_A_edvkilltqenpffr_639_A	50.7085
Q08J23	Q08J23_AF	A	TQENPFFRKLS	632_A_tqenpffrkls_642_A	632_A_tqenpffRkls_642_A	0	632_A_tqenpfFRkls_642_A	0	632_A_tqenpffrkls_642_A	8.76872	632_A_tqenpffrkls_642_A	50.7085	632_A_tqenpffrkls_642_A	11.635	632_A_tqenpffrkls_642_A	50.7085
Q08J23	Q08J23_AF	A	GWRGKASIRTFVPKNERLHYL	679_A_gwrgkasirtfvpknerlhyl_699_A	679_A_gwrgKasirtfvpKnerlhyl_699_A	0	679_A_gWrGKASIRTFVPKNeRLhyl_699_A	0	679_A_gwrgkasirtfvPkNErlHYl_699_A	0	679_A_gwrgkasirtfvpknerlhyl_699_A	44.2099	679_A_gwrgkasirtfvpkNerlhyl_699_A	0	679_A_gwrgkasirtfvpknerlhyl_699_A	44.2099
Q10567	Q10567_4P6Z	B	YLCEPLRKCLKDE	121_B_ylceplrkclkde_133_B	121_B_ylceplrkclkde_133_B	25.4386	121_B_ylceplrkclkde_133_B	5.83873	121_B_ylceplrkclkde_133_B	6.33497	121_B_ylceplrkclkde_133_B	3.61627	121_B_ylceplrkclkde_133_B	5.83873	121_B_YlceplRKCLKDE_133_B	0
Q12849	Q12849_4QU6	A	FVHMRGLPFQA	not_found	not_found	no_data	not_found	no_data	not_found	no_data	not_found	no_data	not_found	no_data	not_found	no_data
Q12849	Q12849_4QU6	A	REEIGNRYIEIFPSR	not_found	not_found	no_data	not_found	no_data	not_found	no_data	not_found	no_data	not_found	no_data	not_found	no_data
Q12849	Q12849_4QU6	A	VVRLRGLPY	not_found	not_found	no_data	not_found	no_data	not_found	no_data	not_found	no_data	not_found	no_data	not_found	no_data
Q12849	Q12849_4QU6	A	SHVHHRYIELFLN	not_found	not_found	no_data	not_found	no_data	not_found	no_data	not_found	no_data	not_found	no_data	not_found	no_data
Q12849	Q12849_4QU6	A	GVVRLRGLPYSCNEKDIVD	not_found	not_found	no_data	not_found	no_data	not_found	no_data	not_found	no_data	not_found	no_data	not_found	no_data
Q12874	Q12874_7VPX	C	YRGPKAFQRHFAEWRHAHGMRCLGIPN	416_C_yrgpkafqrhfaewrhahgmrclgipn_442_C	416_C_YRgpKAfQRHfaEWRhaHgmRClGipN_442_C	0	no_data	no_data	416_C_yrgpkafqrhfaewrhahgmrclgipn_442_C	46.7064	416_C_yrgpkafqrhfaewRhahgmrclgipn_442_C	0	416_C_yrgpkafqrhfaewrhahgmrclgipn_442_C	67.7509	416_C_yrgpkafqrhfaewrhahgmrclgipn_442_C	no_data
Q12874	Q12874_7VPX	C	NLPLGWDGK	not_found	not_found	no_data	no_data	no_data	not_found	no_data	not_found	no_data	not_found	no_data	not_found	no_data
Q12906	Q12906_7RJQ	B	LHKVLGMDPLPSKMPKKPKNENPVDYT	not_found	no_data	no_data	no_data	no_data	not_found	no_data	not_found	no_data	not_found	no_data	not_found	no_data
Q12906	Q12906_7RJQ	B	AAFGQLHKVLG	not_found	no_data	no_data	no_data	no_data	not_found	no_data	not_found	no_data	not_found	no_data	not_found	no_data
Q12906	Q12906_7RJQ	B	HALRLAAFGQLHKVLGMDP	not_found	no_data	no_data	no_data	no_data	not_found	no_data	not_found	no_data	not_found	no_data	not_found	no_data
Q12906	Q12906_7RJQ	B	HKVLGMDPLPSKMPKKPKNEN	not_found	no_data	no_data	no_data	no_data	not_found	no_data	not_found	no_data	not_found	no_data	not_found	no_data
Q12926	Q12926_AF	A	ARPSSASIRDANLYVSGLPKTMTQKEL	115_A_arpssasirdanlyvsglpktmtqkel_141_A	115_A_aRpSSAsiRdanlYvsglpKtmtqKel_141_A	0	115_A_ARPSSASIRDaNLYvSgLpktmTQKel_141_A	0	115_A_ARPSsasIRDANLyvsglpktmtqkel_141_A	0	115_A_arpssasirdanlyvsglpktmtqkel_141_A	no_data	115_A_aRpSSASIRDANlYvSglpktmtQkel_141_A	0	115_A_arpssasiRDanlYvsGlpktmtQkEl_141_A	0
Q12926	Q12926_AF	A	ISRGVGFIRFDKRIEAEEAIKGL	164_A_isrgvgfirfdkrieaeeaikgl_186_A	164_A_isRgvgFirfdkrieaeeaikgl_186_A	0	164_A_iSRGVgFIRfdKrIeaeeaikgl_186_A	0	164_A_isrgvgFIRfdkrieaeeaikgl_186_A	0	164_A_isrgvgfirfdkrieaeeaikgl_186_A	no_data	164_A_ISRgVgFIRfdkrieaeeaikgl_186_A	0	164_A_isrgvgfirfdkrieaeeaikgl_186_A	2.9777
Q12926	Q12926_AF	A	KLVRDKITGQSLGYGFVNY	69_A_klvrdkitgqslgygfvny_87_A	69_A_klvRDKITGQSLGYgFvny_87_A	0	69_A_KLVRDKITGQSLGYgFvny_87_A	0	69_A_klVrdkitgqsLGYgFvny_87_A	0	69_A_klvrdkitgqslgygfvny_87_A	no_data	69_A_KLVRDKITGQSLGYgFvNy_87_A	0	69_A_klvrdkitgqslgygfvny_87_A	8.09536
Q12926	Q12926_AF	A	TGQSLGYGFVNYIDPKD	76_A_tgqslgygfvnyidpkd_92_A	76_A_TGQSLGYgFvnyidpkd_92_A	0	76_A_TGQSLGYgFvnyidpkd_92_A	0	76_A_tgqsLGYgFvnyidpkd_92_A	0	76_A_tgqslgygfvnyidpkd_92_A	no_data	76_A_TGQSLGYgFvNyidpkd_92_A	0	76_A_tgqslgygfvnyidpkd_92_A	8.09536
Q13084	Q13084_7QH6	X	ESQRGLWGGEGWILGQIYANNDKLSKR	74_X_esqrglwggegwilgqiyanndklskr_100_X	74_X_esqrglwggegwilgqiyaNNdKlskr_100_X	0	74_X_esqrglwggegWILGQiyannDKLSKR_100_X	0	74_X_esQRGlwggegwilgqiyanndklskr_100_X	0	74_X_esqrgLWGGEgWilgqiyanndklskr_100_X	0	74_X_EsqrGlwgGeGWILGQIYANNDKLSKR_100_X	0	74_X_ESQRGLWGGEGWILGqiyanndklskr_100_X	0
Q13148	Q13148_5WIQ	A	SNAEPKHNSNRQL	not_found	no_data	no_data	no_data	no_data	not_found	no_data	not_found	no_data	not_found	no_data	not_found	no_data
Q13148	Q13148_5WIQ	A	TFADDQIAQSL	not_found	no_data	no_data	no_data	no_data	not_found	no_data	not_found	no_data	not_found	no_data	not_found	no_data
Q13148	Q13148_5WIQ	A	DGRWCDCKLPN	not_found	no_data	no_data	no_data	no_data	not_found	no_data	not_found	no_data	not_found	no_data	not_found	no_data
Q13148	Q13148_5WIQ	A	SNRQLERSGRFGGNPGGFG	not_found	no_data	no_data	no_data	no_data	not_found	no_data	not_found	no_data	not_found	no_data	not_found	no_data
Q13148	Q13148_5WIQ	A	MDVFIPKPFRAFAFVTFADDQIAQSLC	not_found	no_data	no_data	no_data	no_data	not_found	no_data	not_found	no_data	not_found	no_data	not_found	no_data
Q13148	Q13148_5WIQ	A	YGDVMDVFI	not_found	no_data	no_data	no_data	no_data	not_found	no_data	not_found	no_data	not_found	no_data	not_found	no_data
Q13148	Q13148_5WIQ	A	NAEPKHNSNRQLERSGR	not_found	no_data	no_data	no_data	no_data	not_found	no_data	not_found	no_data	not_found	no_data	not_found	no_data
Q13148	Q13148_5WIQ	A	RFGGNPGGF	not_found	no_data	no_data	no_data	no_data	not_found	no_data	not_found	no_data	not_found	no_data	not_found	no_data
Q13148	Q13148_5WIQ	A	LIVLGLPWKTTEQDL	not_found	no_data	no_data	no_data	no_data	not_found	no_data	not_found	no_data	not_found	no_data	not_found	no_data
Q13151	Q13151_AF	A	FVGGLKGDVAEGDLIEHFS	101_A_fvgglkgdvaegdliehfs_119_A	101_A_fvgGlKgdvaegdliehfs_119_A	0	101_A_FvgGlKGDvAEGDliehfs_119_A	0	101_A_FvgglkgdvaegdlieHfS_119_A	0	101_A_fvgglkgdvaegdliehfs_119_A	2.72541	101_A_Fvgglkgdvaegdliehfs_119_A	0	101_A_fvgglkgdvaegdliehfs_119_A	16.238
Q13151	Q13151_AF	A	IIADKQSGKKRGFGFVYFQNH	129_A_iiadkqsgkkrgfgfvyfqnh_149_A	129_A_iiaDKQSGKKRGFgFvyfqNh_149_A	0	129_A_IIAdKQSgKKRGFgFvYfQNH_149_A	0	129_A_iiadkqsgkkrgFgFvyfqNh_149_A	0	129_A_iiadKqSGKKRGFgFvyfqnh_149_A	0	129_A_iIaDKqsGKKRGfgfvyfqnh_149_A	0	129_A_iiadkqsgkkrgfgfvyfqnh_149_A	11.7568
Q13151	Q13151_AF	A	QSGKKRGFGFVYFQNHD	134_A_qsgkkrgfgfvyfqnhd_150_A	134_A_QSGKKRGFgFvyfqNhd_150_A	0	134_A_QSgKKRGFgFvYfQNHD_150_A	0	134_A_qsgkkrgFgFvyfqNhD_150_A	0	134_A_qSGKKRGFgFvyfqnhd_150_A	0	134_A_qsGKKRGfgfvyfqnhd_150_A	0	134_A_qsgkkrgfgfvyfqnhd_150_A	11.7568
Q13151	Q13151_AF	A	QSGKKRGFGFVYFQNHDAA	134_A_qsgkkrgfgfvyfqnhdaa_152_A	134_A_QSGKKRGFgFvyfqNhdaa_152_A	0	134_A_QSgKKRGFgFvYfQNHDAa_152_A	0	134_A_qsgkkrgFgFvyfqNhDAa_152_A	0	134_A_qSGKKRGFgFvyfqnhdaa_152_A	0	134_A_qsGKKRGfgfvyfqnhdaa_152_A	0	134_A_qsgkkrgfgfvyfqnhdaa_152_A	11.7568
Q13151	Q13151_AF	A	PKEDIYSGGGG	175_A_pkediysgggg_185_A	175_A_PKEDIYSgggG_185_A	0	175_A_PKEdIYsgggg_185_A	0	175_A_pKedIYsgggg_185_A	0	175_A_PKediysgggG_185_A	0	175_A_pKEDIySGGGG_185_A	0	175_A_pkediysgggg_185_A	3.83393
Q13151	Q13151_AF	A	QTKRSRCFGFVTY	43_A_qtkrsrcfgfvty_55_A	43_A_QTKRsRcFgFvty_55_A	0	43_A_qTKRSRcFgFvTy_55_A	0	43_A_qtkrsrcFgFvty_55_A	0	43_A_QTKRSRCFGFVTY_55_A	0	43_A_qTKRSrcfgfvty_55_A	0	43_A_qtkrsrcfgfvty_55_A	32.262
Q13151	Q13151_AF	A	SARPGAHAKVKKLFVGGLKGDVA	88_A_sarpgahakvkklfvgglkgdva_110_A	88_A_sARpgaHaKvkklfvgGlKgdva_110_A	0	88_A_SaRPgAHAKvKKlFvgGlKGDvA_110_A	0	88_A_SaRPGAHakvkklFvgglkgdva_110_A	0	88_A_saRpgahakvKKlfvgglkgdva_110_A	0	88_A_sarpGahakvkklFvgglkgdva_110_A	0	88_A_sarpgahakvkklfvgglkgdva_110_A	16.238
Q13151	Q13151_AF	A	ARPGAHAKVKKLFVGGLKGDVAEGD	89_A_arpgahakvkklfvgglkgdvaegd_113_A	89_A_ARpgaHaKvkklfvgGlKgdvaegd_113_A	0	89_A_aRPgAHAKvKKlFvgGlKGDvAEGD_113_A	0	89_A_aRPGAHakvkklFvgglkgdvaegd_113_A	0	89_A_aRpgahakvKKlfvgglkgdvaegd_113_A	0	89_A_arpGahakvkklFvgglkgdvaegd_113_A	0	89_A_arpgahakvkklfvgglkgdvaegd_113_A	16.238
Q13151	Q13151_AF	A	AHAKVKKLF	93_A_ahakvkklf_101_A	93_A_aHaKvkklf_101_A	0	93_A_AHAKvKKlF_101_A	0	93_A_AHakvkklF_101_A	0	93_A_ahakvKKlf_101_A	0	93_A_ahakvkklF_101_A	0	93_A_ahakvkklf_101_A	16.238
Q13151	Q13151_AF	A	AKVKKLFVGGLKGDV	95_A_akvkklfvgglkgdv_109_A	95_A_aKvkklfvgGlKgdv_109_A	0	95_A_AKvKKlFvgGlKGDv_109_A	0	95_A_akvkklFvgglkgdv_109_A	0	95_A_akvKKlfvgglkgdv_109_A	0	95_A_akvkklFvgglkgdv_109_A	0	95_A_akvkklfvgglkgdv_109_A	16.238
Q13151	Q13151_AF	A	KVKKLFVGG	96_A_kvkklfvgg_104_A	96_A_KvkklfvgG_104_A	0	96_A_KvKKlFvgG_104_A	0	96_A_kvkklFvgg_104_A	0	96_A_kvKKlfvgg_104_A	0	96_A_kvkklFvgg_104_A	0	96_A_kvkklfvgg_104_A	16.238
Q13242	Q13242_AF	A	GEGDGRIYVGNLPTDVR	10_A_gegdgriyvgnlptdvr_26_A	10_A_gEgdgriYvgNlpTdvr_26_A	0	10_A_gegdgriyvgnlptdvr_26_A	13.8947	10_A_gegdgriYvGNlptdvr_26_A	0	10_A_gegdgriyvgnlptdvr_26_A	5.09093	10_A_gegdgriYvGnlptdvr_26_A	0	10_A_gegdgriyvgnlptdvr_26_A	3.0586
Q13242	Q13242_AF	A	GLPPSGSWQDLKDHM	117_A_glppsgswqdlkdhm_131_A	117_A_glppsgsWQdlkdhm_131_A	0	117_A_glppsgswqdlkdhm_131_A	5.68471	117_A_glppsgsWqDLKDHM_131_A	0	117_A_glppsgswqdlkdhm_131_A	22.25	117_A_glppsgsWqdlKdhm_131_A	0	117_A_glppsgswqdlkdhm_131_A	9.38006
Q13242	Q13242_AF	A	QDLKDHMREAGDVCYADVQKDGVGMVE	125_A_qdlkdhmreagdvcyadvqkdgvgmve_151_A	125_A_QdlkdhmreagdvcYadvqkdgvgmve_151_A	0	125_A_qdlkdhmreagdvcyadvqkdgvgmve_151_A	3.85853	125_A_qDLKDHMREAGDVCYADvqkdgvgmve_151_A	0	125_A_qdlkdhmreagdvcyadvqkdgvgmve_151_A	21.244	125_A_qdlKdhmReagDVCYADvqkdgvgMvE_151_A	0	125_A_qdlkdhmreagdvcyadvqkdgvgmve_151_A	5.32194
Q13242	Q13242_AF	A	RIREIELKNRHGLVPFAFVRFEDPRDA	39_A_rireielknrhglvpfafvrfedprda_65_A	39_A_rireielKNRHGLvpfafvrfedprda_65_A	0	39_A_rireielknrhglvpfafvrfedprda_65_A	15.6902	39_A_rireielknrhGLVPFaFvrfedprda_65_A	0	39_A_rireielknrhglvpfafvrfedprda_65_A	6.05832	39_A_rireielKnRhglvpFafvrfedprda_65_A	0	39_A_rireielknrhglvpfafvrfedprda_65_A	1.33664
Q13242	Q13242_AF	A	ELKNRHGLVPF	44_A_elknrhglvpf_54_A	44_A_elKNRHGLvpf_54_A	0	44_A_elknrhglvpf_54_A	17.1261	44_A_elknrhGLVPF_54_A	0	44_A_elknrhglvpf_54_A	8.24008	44_A_elKnRhglvpF_54_A	0	44_A_elknrhglvpf_54_A	7.53024
Q13242	Q13242_AF	A	ADERGGEGDGRIYVGNLPTDVREKD	5_A_aderggegdgriyvgnlptdvrekd_29_A	5_A_adeRggEgdgriYvgNlpTdvrekd_29_A	0	5_A_aderggegdgriyvgnlptdvrekd_29_A	13.8947	5_A_aderggegdgriYvGNlptdvrekd_29_A	0	5_A_ADErggegdgriyvgnlptdvrekd_29_A	0	5_A_aderggegdgriYvGnlptdvrekd_29_A	0	5_A_aderggegdgriyvgnlptdvrekd_29_A	3.0586
Q13242	Q13242_AF	A	AIYGRNGYDYGQCRLRVEFPRTYGG	68_A_aiygrngydygqcrlrvefprtygg_92_A	68_A_aiYgrNgYDYGQcRlRvEfpRTYgG_92_A	0	68_A_aiygrngydygqcrlrvefprtygg_92_A	5.30623	68_A_aiygrNGydygqcRLRvEFPRtYgg_92_A	0	68_A_aiygrngydygqcrlrvefprtygg_92_A	8.80689	68_A_aiygrngydygqcrlrvefprtygg_92_A	2.70211	68_A_AIyGRNGYDYGqcRlrvefprtYgg_92_A	0
Q13243	Q13243_AF	A	LIVENLSSRVSWQDLKDFM	110_A_livenlssrvswqdlkdfm_128_A	110_A_liveNlssRvsWqdlkdfm_128_A	0	110_A_lIvENlsSRVSWQdlKdfm_128_A	0	110_A_livenlsSRVSWqdlKdfm_128_A	0	110_A_livenlssRvswqdlKDfm_128_A	0	110_A_lIvenlssrvswqdlkdfm_128_A	0	110_A_livenlssrvswqdlkdfm_128_A	1.32365
Q13243	Q13243_AF	A	IVENLSSRVSWQDLKDFMRQA	111_A_ivenlssrvswqdlkdfmrqa_131_A	111_A_iveNlssRvsWqdlkdfmrqa_131_A	0	111_A_IvENlsSRVSWQdlKdfmRQa_131_A	0	111_A_ivenlsSRVSWqdlKdfmrqa_131_A	0	111_A_ivenlssRvswqdlKDfmrqa_131_A	0	111_A_Ivenlssrvswqdlkdfmrqa_131_A	0	111_A_ivenlssrvswqdlkdfmrqa_131_A	2.62067
Q13243	Q13243_AF	A	LKDFMRQAGEVTFADAHRPKLNE	124_A_lkdfmrqagevtfadahrpklne_146_A	124_A_lkdfmrqagevtfadahRpKlne_146_A	0	124_A_lKdfmRQagEVTFADAHRPKLNE_146_A	0	124_A_lKdfmrqageVTFADAHRPkLNe_146_A	0	124_A_lKDfmrqagevtfadahrpklNe_146_A	0	124_A_lkdfmrqagevtfaDahRPklne_146_A	0	124_A_lkdfmrqagevtfadahrpklne_146_A	3.15609
Q13243	Q13243_AF	A	RQAGEVTFADAHRPKLNEGVVEF	129_A_rqagevtfadahrpklnegvvef_151_A	129_A_rqagevtfadahRpKlnegvvef_151_A	0	129_A_RQagEVTFADAHRPKLNEgVvEf_151_A	0	129_A_rqageVTFADAHRPkLNegVvEf_151_A	0	129_A_rqagevtfadahrpklNegvvef_151_A	0	129_A_rqagevtfaDahRPklnegVvef_151_A	0	129_A_rqagevtfadahrpklnegvvef_151_A	2.67429
Q13243	Q13243_AF	A	SGCRVFIGRLNPAAR	2_A_sgcrvfigrlnpaar_16_A	2_A_SgcrvfigRlnpaaR_16_A	0	2_A_SGCRvFigRlNPaar_16_A	0	2_A_sgcRvFigrLNPAAR_16_A	0	2_A_SGCRVFIGRlNPaaR_16_A	0	2_A_sgcrvfigrlnpaar_16_A	16.0599	2_A_SGCrvfigrlnPAAR_16_A	0
Q13243	Q13243_AF	A	RDIDLKRGFGFVEFEDPRDAD	31_A_rdidlkrgfgfvefedprdad_51_A	31_A_rdidlKRGFgFvefedprdad_51_A	0	31_A_rdiDlKRGFgFvefedPRdaD_51_A	0	31_A_rdidLKRGfgFvefedprdaD_51_A	0	31_A_rdidlkRgFgfvefedprdad_51_A	0	31_A_rdidlkrgfgfvefedprdad_51_A	13.6057	31_A_RDIDLKRGFGFVEFEDPRDAD_51_A	0
Q13243	Q13243_AF	A	LKRGFGFVEFE	35_A_lkrgfgfvefe_45_A	35_A_lKRGFgFvefe_45_A	0	35_A_lKRGFgFvefe_45_A	0	35_A_LKRGfgFvefe_45_A	0	35_A_lkRgFgfvefe_45_A	0	35_A_lkrgfgfvefe_45_A	21.9104	35_A_LKRGFGFVEFE_45_A	0
Q13243	Q13243_AF	A	DGKELCSERVT	58_A_dgkelcservt_68_A	58_A_dgkelcseRvT_68_A	0	58_A_dgkelcsErvT_68_A	0	58_A_DgkelcservT_68_A	0	58_A_dgkelcservt_68_A	2.75993	58_A_dgkelcservt_68_A	13.1294	58_A_DGKELCSERVT_68_A	0
Q13243	Q13243_AF	A	RVFIGRLNPAA	5_A_rvfigrlnpaa_15_A	5_A_rvfigRlnpaa_15_A	0	5_A_RvFigRlNPaa_15_A	0	5_A_RvFigrLNPAA_15_A	0	5_A_RVFIGRlNPaa_15_A	0	5_A_rvfigrlnpaa_15_A	17.7486	5_A_rvfigrlnPAA_15_A	0
Q13247	Q13247_AF	A	LEVDLKNGYGFVEFE	29_A_levdlkngygfvefe_43_A	29_A_levdlKNGYgFvefe_43_A	0	29_A_LEVDLKNGYgFVefE_43_A	0	no_data	no_data	29_A_levdlkngygfvefe_43_A	2.76937	29_A_levdlkngygfvefe_43_A	10.4225	29_A_levdlkngygfvefe_43_A	15.8623
Q13247	Q13247_AF	A	EVDLKNGYGFVEFED	30_A_evdlkngygfvefed_44_A	30_A_evdlKNGYgFvefed_44_A	0	30_A_EVDLKNGYgFVefEd_44_A	0	no_data	no_data	30_A_evdlkngygfvefed_44_A	2.76937	30_A_evdlkngygfvefed_44_A	10.4225	30_A_evdlkngygfvefed_44_A	15.8623
Q13247	Q13247_AF	A	RVYIGRLSYNVRE	3_A_rvyigrlsynvre_15_A	3_A_rvyigRlsYNvre_15_A	0	3_A_RvYigRlsYNVRE_15_A	0	no_data	no_data	3_A_RVYIGRLSYnvrE_15_A	0	3_A_rvyigrlsynvre_15_A	11.7689	3_A_rvyigrlsynvre_15_A	15.9869
Q13247	Q13247_AF	A	SYGSRSGGG	81_A_sygsrsggg_89_A	81_A_SYGSRSGGG_89_A	0	81_A_SYGSRSGGG_89_A	0	no_data	no_data	81_A_SYGSRSGGG_89_A	0	81_A_sygsrsggg_89_A	16.8051	81_A_sygsrsggg_89_A	4.54229
Q13247	Q13247_AF	A	TSGRDKYGPPVRT	96_A_tsgrdkygppvrt_108_A	96_A_TSgRDKYgppvRt_108_A	0	96_A_TSGRDKYGPPVRT_108_A	0	no_data	no_data	96_A_TSGRDKYGPPVRT_108_A	0	96_A_tsgrdkygpPvrt_108_A	0	96_A_tsGRdKyGppVRt_108_A	0
Q13283	Q13283_6TA7	A	RMVRHPDSHQLFIGNLPHEVD	not_found	not_found	no_data	not_found	no_data	not_found	no_data	not_found	no_data	not_found	no_data	not_found	no_data
Q13283	Q13283_6TA7	A	PRRMVRHPDSHQLFIGNLPHEVDKSEL	not_found	not_found	no_data	not_found	no_data	not_found	no_data	not_found	no_data	not_found	no_data	not_found	no_data
Q13283	Q13283_6TA7	A	ELRINSGGKLPNFGFVVFDDSEPVQ	not_found	not_found	no_data	not_found	no_data	not_found	no_data	not_found	no_data	not_found	no_data	not_found	no_data
Q13283	Q13283_6TA7	A	NSGGKLPNFGFVVFDDSEPVQ	not_found	not_found	no_data	not_found	no_data	not_found	no_data	not_found	no_data	not_found	no_data	not_found	no_data
Q13310	Q13310_AF	A	ENGSKGYAFVHFETQEA	134_A_engskgyafvhfetqea_150_A	134_A_ENgsKgYafvhfetqea_150_A	0	134_A_ENGSKGYaFVHfetqea_150_A	0	134_A_engskgyaFVHFEtqea_150_A	0	134_A_eNGSKGYafvHfetqea_150_A	0	no_data	no_data	134_A_engskgyafvhfetqea_150_A	2.90742
Q13310	Q13310_AF	A	ELGAKAKEFTNVYIKNFGEEVDDES	182_A_elgakakeftnvyiknfgeevddes_206_A	182_A_elgakakeftnvyiknfgeevddes_206_A	2.62599	182_A_ELGAKAKEFTNvYiKNfgeevddes_206_A	0	182_A_elgakakeftnvyiknfgeevddes_206_A	8.58706	182_A_elgakakeftnvyiknfgeevddes_206_A	2.58807	no_data	no_data	182_A_ELgakaKeftnvyiknfgeevddes_206_A	0
Q13310	Q13310_AF	A	PNGKSKGFGFVSYEK	226_A_pngkskgfgfvsyek_240_A	226_A_pNgKsKgFgFvsyek_240_A	0	226_A_PNGKSKgFgFVSYek_240_A	0	226_A_pngkskgfgfvsyek_240_A	27.3443	226_A_pNGKSKGFgFvSyek_240_A	0	no_data	no_data	226_A_pngkskgfgfvsyek_240_A	9.56044
Q13310	Q13310_AF	A	PNGKSKGFGFVSYEKHEDA	226_A_pngkskgfgfvsyekheda_244_A	226_A_pNgKsKgFgFvsyekheda_244_A	0	226_A_PNGKSKgFgFVSYekheda_244_A	0	226_A_pngkskgfgfvsyekheda_244_A	23.5974	226_A_pNGKSKGFgFvSyekheda_244_A	0	no_data	no_data	226_A_pngkskgfgfvsyekheda_244_A	3.62195
Q13310	Q13310_AF	A	NGKSKGFGFVSYEKH	227_A_ngkskgfgfvsyekh_241_A	227_A_NgKsKgFgFvsyekh_241_A	0	227_A_NGKSKgFgFVSYekh_241_A	0	227_A_ngkskgfgfvsyekh_241_A	23.5974	227_A_NGKSKGFgFvSyekh_241_A	0	no_data	no_data	227_A_ngkskgfgfvsyekh_241_A	3.62195
Q13310	Q13310_AF	A	GKSKGFGFV	228_A_gkskgfgfv_236_A	228_A_gKsKgFgFv_236_A	0	228_A_GKSKgFgFV_236_A	0	228_A_gkskgfgfv_236_A	32.3384	228_A_GKSKGFgFv_236_A	0	no_data	no_data	228_A_gkskgfgfv_236_A	12.3002
Q13310	Q13310_AF	A	SRYQGVNLYIKNLDDTI	289_A_sryqgvnlyiknlddti_305_A	289_A_SRyQgvnlyiknlddti_305_A	0	289_A_SRYQGvNlYiKNlddti_305_A	0	289_A_sryqgvNlyiknlddti_305_A	0	289_A_sRyqgvnlYiknlddti_305_A	0	no_data	no_data	289_A_sryqgvnlyiknlddti_305_A	16.9082
Q13310	Q13310_AF	A	SITSAKVMLEDGRSK	319_A_sitsakvmledgrsk_333_A	319_A_sitsakvmleDgRsK_333_A	0	319_A_siTSAKvMledgrsK_333_A	0	319_A_sitSAKvmledgrsk_333_A	0	319_A_siTSaKvmleDGRSK_333_A	0	no_data	no_data	319_A_sitsakvmledgrsk_333_A	21.4093
Q13310	Q13310_AF	A	GRIVGSKPLYVALAQRKEE	355_A_grivgskplyvalaqrkee_373_A	355_A_grivgskplYvalaQRKEe_373_A	0	355_A_GRIvgSKPlYvALAQRKEE_373_A	0	355_A_grivgskplyvalaqrkee_373_A	2.86593	355_A_grivgskplyvalaqrkee_373_A	2.77669	no_data	no_data	355_A_grivgskplyvalaqrkee_373_A	10.7087
Q13442	Q13442_AF	A	GRKGGHKGRARQYTSPEEIDAQLQA	5_A_grkgghkgrarqytspeeidaqlqa_29_A	5_A_GRKGGHKGRARQYTSPEEidaqlQa_29_A	0	5_A_GRKGGHKGRARQYtspeeidaqlqa_29_A	0	5_A_grkgghkgrarqytspeeidaqlqa_29_A	7.73167	5_A_GRKGGHKGRARQytspeeidaqlqa_29_A	0	5_A_GRKGGHKGRARQYtspeeidaqlqa_29_A	0	5_A_grkgghkgrarqytspeeidaqlqa_29_A	35.5303
Q13595	Q13595_AF	A	FGLSLYTTERD	124_A_fglslytterd_134_A	124_A_FGlSlYTteRd_134_A	0	124_A_FGlSLYtTERd_134_A	0	124_A_FGlslytterd_134_A	0	124_A_fglSLYtterd_134_A	0	124_A_fglslytterd_134_A	18.4008	124_A_fglslytterd_134_A	2.9354
Q13595	Q13595_AF	A	PLSGVNVVYDQRTGRSRGFAFVY	144_A_plsgvnvvydqrtgrsrgfafvy_166_A	144_A_plsgvNvVYDQRTGRsRGFaFvY_166_A	0	144_A_PLSGVNvVYDQRTGRSRGFaFvY_166_A	0	144_A_plsgvNVVYdQrtgrsRGFaFvy_166_A	0	144_A_plsgvnvvydqrtgrSRGFaFvy_166_A	0	144_A_plsgvnvvydqrtgrsrgfafvy_166_A	17.4471	144_A_PLSGVNvvydqrtgrSRGFafVy_166_A	0
Q13595	Q13595_AF	A	LSGVNVVYDQRTGRS	145_A_lsgvnvvydqrtgrs_159_A	145_A_lsgvNvVYDQRTGRs_159_A	0	145_A_LSGVNvVYDQRTGRS_159_A	0	145_A_lsgvNVVYdQrtgrs_159_A	0	145_A_lsgvnvvydqrtgrS_159_A	0	145_A_lsgvnvvydqrtgrs_159_A	21.256	145_A_LSGVNvvydqrtgrS_159_A	0
Q13595	Q13595_AF	A	VNVVYDQRTGRSRGFAF	148_A_vnvvydqrtgrsrgfaf_164_A	148_A_vNvVYDQRTGRsRGFaF_164_A	0	148_A_VNvVYDQRTGRSRGFaF_164_A	0	148_A_vNVVYdQrtgrsRGFaF_164_A	0	148_A_vnvvydqrtgrSRGFaF_164_A	0	148_A_vnvvydqrtgrsrgfaf_164_A	17.4471	148_A_VNvvydqrtgrSRGFaf_164_A	0
Q13595	Q13595_AF	A	TGRSRGFAFVYFERI	156_A_tgrsrgfafvyferi_170_A	156_A_TGRsRGFaFvYferi_170_A	0	156_A_TGRSRGFaFvYfERI_170_A	0	156_A_tgrsRGFaFvyferi_170_A	0	156_A_tgrSRGFaFvyferi_170_A	0	156_A_tgrsrgfafvyferi_170_A	17.4471	156_A_tgrSRGFafVyferi_170_A	0
Q13595	Q13595_AF	A	GRSRGFAFVYFERID	157_A_grsrgfafvyferid_171_A	157_A_GRsRGFaFvYferid_171_A	0	157_A_GRSRGFaFvYfERID_171_A	0	157_A_grsRGFaFvyferid_171_A	0	157_A_grSRGFaFvyferid_171_A	0	157_A_grsrgfafvyferid_171_A	17.4471	157_A_grSRGFafVyferid_171_A	0
Q13619	Q13619_2HYE	C	RTLQSLACGKARVLI	626_C_rtlqslacgkarvli_640_C	626_C_rtlqslacgkarvli_640_C	3.39882	626_C_RTlQSLACGKARVLi_640_C	0	626_C_rtlqslacgkarVLi_640_C	0	626_C_rtlqslacgkarvli_640_C	117.177	626_C_rtlqslacgkarvli_640_C	7.25991	626_C_rtlqslacgkarvli_640_C	2.65393
Q13823	Q13823_AF	A	HNLKVHILD	128_A_hnlkvhild_136_A	128_A_HNlKVHild_136_A	0	128_A_hnlkvhild_136_A	12.8565	128_A_hnlkvhild_136_A	17.1043	128_A_hnlkvhild_136_A	5.65222	no_data	no_data	128_A_hnlkvhild_136_A	27.9156
Q13823	Q13823_AF	A	TLRSKKVCNVAPIAG	329_A_tlrskkvcnvapiag_343_A	329_A_tlrskKvcnvapiag_343_A	0	329_A_TlRSKKVCNVAPIAG_343_A	0	329_A_tlrskkvcNVAPIAG_343_A	0	329_A_tlrskkvcnvapiag_343_A	8.26224	no_data	no_data	329_A_tlrskkvcnvapiag_343_A	3.71977
Q13823	Q13823_AF	A	IIKPLQYQSTVASGT	56_A_iikplqyqstvasgt_70_A	56_A_IIKplQYQstvaSgt_70_A	0	56_A_IIKPLQYQSTVASGT_70_A	0	56_A_iikplqyqstvasgt_70_A	21.7448	56_A_iikplqyqstvasgt_70_A	1.33076	no_data	no_data	56_A_IIKPLQYQSTVASGT_70_A	0
Q13838	Q13838_1XTK	A	FFGGLSIKKDEEV	148_A_ffgglsikkdeev_160_A	148_A_ffgglsikkdeev_160_A	2.88993	148_A_ffgglsikkdeev_160_A	4.41955	148_A_ffgglsikkdeev_160_A	6.96752	148_A_ffgglsikkdeev_160_A	2.55546	148_A_fFGGlsIkkdeev_160_A	0	148_A_ffgglsikkdeev_160_A	13.8901
Q13838	Q13838_1XTK	A	LKKNCPHIV	161_A_lkkncphiv_169_A	161_A_lkkncphiv_169_A	7.53129	161_A_lkkncphiv_169_A	9.29712	161_A_lkkncphiv_169_A	7.25519	161_A_lkkncphiv_169_A	4.43116	161_A_lkkncphiv_169_A	6.79728	161_A_lkkncphiv_169_A	16.454
Q13838	Q13838_1XTK	A	TPGRILALARNKSLNLKHI	172_A_tpgrilalarnkslnlkhi_190_A	172_A_Tpgrilalarnkslnlkhi_190_A	0	172_A_tpgrilalarnkslnlkhi_190_A	6.22805	172_A_tpgrilalarnkslnlkhi_190_A	7.15727	172_A_TPGRilalarnkslnlkhi_190_A	0	172_A_TPGRiLAlarnkslnlkhi_190_A	0	172_A_tpgrilalarnkslnlkhi_190_A	16.3602
Q13868	Q13868_6D6Q	H	SAEVQAVFS	142_H_saevqavfs_150_H	142_H_saevqavfs_150_H	2.57223	142_H_saevqavfs_150_H	1.32844	142_H_Saevqavfs_150_H	0	142_H_saevqavfs_150_H	8.26064	142_H_saevqavfs_150_H	2.57223	142_H_saevqavfs_150_H	3.29042
Q14011	Q14011_5TBX	A	VGGLSFDTNEQSLEQVFSKYG	11_A_vgglsfdtneqsleqvfskyg_31_A	11_A_vgglsfdtneqsleqvfskyg_31_A	1.89502	11_A_vgglsfdtneqsleqvfskyg_31_A	1.76784	11_A_vGGLsfdtneqSleQVFsKYg_31_A	0	11_A_vgglsfdtneqsleqvfskyg_31_A	1.89502	11_A_vgGLsfdtneqsleqvfskyg_31_A	0	11_A_vgglsfdtneqsleqvfskyg_31_A	no_data
Q14011	Q14011_5TBX	A	VVVVKDRETQRSRGFGFVTFENIDDAK	36_A_vvvvkdretqrsrgfgfvtfeniddak_62_A	36_A_vvvvkdReTQRSRGFGFvtfeniddak_62_A	0	36_A_vvvvkdretqrsrgfgfvtfeniddak_62_A	5.80292	36_A_vVVVKDRetQrsRGFgFvtfeniddak_62_A	0	36_A_vvvvkdReTQRSRGFgFvtfeniddak_62_A	0	36_A_vVVVKDRetqrSRGFgFvtfeniddak_62_A	0	36_A_vvvvkdretqrsrgfgfvtfeniddak_62_A	no_data
Q14011	Q14011_5TBX	A	SRGFGFVTFEN	47_A_srgfgfvtfen_57_A	47_A_SRGFGFvtfen_57_A	0	47_A_srgfgfvtfen_57_A	5.80292	47_A_sRGFgFvtfen_57_A	0	47_A_SRGFgFvtfen_57_A	0	47_A_SRGFgFvtfen_57_A	0	47_A_srgfgfvtfen_57_A	no_data
Q14103	Q14103_2Z5N	B	TKEPVKKIFVGGLSPDTPEEK	not_found	no_data	no_data	no_data	no_data	not_found	no_data	not_found	no_data	not_found	no_data	not_found	no_data
Q14103	Q14103_2Z5N	B	ELPMDNKTNKRRGFCFITFKEEEPV	not_found	no_data	no_data	no_data	no_data	not_found	no_data	not_found	no_data	not_found	no_data	not_found	no_data
Q14103	Q14103_2Z5N	B	PITGRSRGFGFVLFKESES	not_found	no_data	no_data	no_data	no_data	not_found	no_data	not_found	no_data	not_found	no_data	not_found	no_data
Q14103	Q14103_2Z5N	B	NKTNKRRGFCFITFKEEEPVKKI	not_found	no_data	no_data	no_data	no_data	not_found	no_data	not_found	no_data	not_found	no_data	not_found	no_data
Q14103	Q14103_2Z5N	B	SIELPMDNKTN	not_found	no_data	no_data	no_data	no_data	not_found	no_data	not_found	no_data	not_found	no_data	not_found	no_data
Q14103	Q14103_2Z5N	B	AMKTKEPVKKIFVGGLSPD	not_found	no_data	no_data	no_data	no_data	not_found	no_data	not_found	no_data	not_found	no_data	not_found	no_data
Q14103	Q14103_2Z5N	B	EWKMFIGGL	not_found	no_data	no_data	no_data	no_data	not_found	no_data	not_found	no_data	not_found	no_data	not_found	no_data
Q14103	Q14103_2Z5N	B	MKTKEPVKK	not_found	no_data	no_data	no_data	no_data	not_found	no_data	not_found	no_data	not_found	no_data	not_found	no_data
Q14103	Q14103_2Z5N	B	KKIMEKKYHNVGL	not_found	no_data	no_data	no_data	no_data	not_found	no_data	not_found	no_data	not_found	no_data	not_found	no_data
Q14103	Q14103_2Z5N	B	DCTLKLDPITGRSRGFGFVLFKE	not_found	no_data	no_data	no_data	no_data	not_found	no_data	not_found	no_data	not_found	no_data	not_found	no_data
Q14103	Q14103_2Z5N	B	AKAMKTKEPVKKIFVGGLSPDTPEEKI	not_found	no_data	no_data	no_data	no_data	not_found	no_data	not_found	no_data	not_found	no_data	not_found	no_data
Q14103	Q14103_2Z5N	B	KEEEPVKKIMEKKYHNVGLSKCEIKVA	not_found	no_data	no_data	no_data	no_data	not_found	no_data	not_found	no_data	not_found	no_data	not_found	no_data
Q14103	Q14103_2Z5N	B	FGEVVDCTLKLDPIT	not_found	no_data	no_data	no_data	no_data	not_found	no_data	not_found	no_data	not_found	no_data	not_found	no_data
Q14103	Q14103_2Z5N	B	FGFVLFKES	not_found	no_data	no_data	no_data	no_data	not_found	no_data	not_found	no_data	not_found	no_data	not_found	no_data
Q14103	Q14103_2Z5N	B	FGEVESIELPMDNKTNKRR	not_found	no_data	no_data	no_data	no_data	not_found	no_data	not_found	no_data	not_found	no_data	not_found	no_data
Q14103	Q14103_2Z5N	B	DCTLKLDPITGRSRGFGFVLFKESE	not_found	no_data	no_data	no_data	no_data	not_found	no_data	not_found	no_data	not_found	no_data	not_found	no_data
Q14103	Q14103_2Z5N	B	PMDNKTNKRRGFCFITFKEEEPVKKIM	not_found	no_data	no_data	no_data	no_data	not_found	no_data	not_found	no_data	not_found	no_data	not_found	no_data
Q14103	Q14103_2Z5N	B	GEVESIELPMDNKTNKRRGFCFITF	not_found	no_data	no_data	no_data	no_data	not_found	no_data	not_found	no_data	not_found	no_data	not_found	no_data
Q14103	Q14103_2Z5N	B	EPVKKIFVGGL	not_found	no_data	no_data	no_data	no_data	not_found	no_data	not_found	no_data	not_found	no_data	not_found	no_data
Q14103	Q14103_2Z5N	B	FGEVVDCTLKLDPITGRSR	not_found	no_data	no_data	no_data	no_data	not_found	no_data	not_found	no_data	not_found	no_data	not_found	no_data
Q14137	Q14137_AF	A	EQVQASTPCPRTEMASA	100_A_eqvqastpcprtemasa_116_A	100_A_eqvqastpcprtemasa_116_A	15.1556	100_A_eqvqastpcprtemasa_116_A	128.787	100_A_eqvqastpcprtemasa_116_A	143.479	100_A_eqvqastpcprtemasa_116_A	20.4053	no_data	no_data	100_A_eqvqastpcprtemasa_116_A	28.0392
Q14151	Q14151_AF	A	QRERLQLECQRQRLERE	664_A_qrerlqlecqrqrlere_680_A	664_A_QRERlQLEcQRQRLeRe_680_A	0	664_A_qrerlqlecqrqrlere_680_A	10.9665	664_A_qrerlqlecqrqrlere_680_A	20.4852	664_A_qrerlqlecqrqrlere_680_A	36.4654	no_data	no_data	664_A_QRERLQLECQRQRLERE_680_A	0
Q14157	Q14157_AF	A	NQNQTQHKQ	19_A_nqnqtqhkq_27_A	19_A_nqnqtQHKQ_27_A	0	19_A_nqnqtqhkq_27_A	53.5539	no_data	no_data	19_A_nqnqtqhkq_27_A	23.068	no_data	no_data	19_A_nqnqtqhkq_27_A	no_data
Q14157	Q14157_AF	A	QNQTQHKQRPQ	20_A_qnqtqhkqrpq_30_A	20_A_qnqtQHKQRpQ_30_A	0	20_A_qnqtqhkqrpq_30_A	51.9137	no_data	no_data	20_A_qnqtqhkqrpq_30_A	26.2826	no_data	no_data	20_A_qnqtqhkqrpq_30_A	no_data
Q14258	Q14258_4CFG	A	EFLEKASKLRGISTKPVYIPEVELN	306_A_eflekasklrgistqpvyipeveln_330_A	306_A_eflekasklRgistqpvyipeveln_330_A	0	306_A_eflekasklrgistqpvyipeveln_330_A	3.58477	306_A_EFLeKAskLrgISTqpvyIpeveln_330_A	0	306_A_eflekasklrgistqpvyipeveln_330_A	105.05	306_A_eflekasklRgistQPVYIPeveln_330_A	0	306_A_eflekasklrgistqpvyipeveln_330_A	no_data
Q14258	Q14258_4CFG	A	GISTKPVYIPE	316_A_gistqpvyipe_326_A	316_A_gistqpvyipe_326_A	1.331	316_A_gistqpvyipe_326_A	8.11173	316_A_gISTqpvyIpe_326_A	0	316_A_gistqpvyipe_326_A	116.975	316_A_gistQPVYIPe_326_A	0	316_A_gistqpvyipe_326_A	no_data
Q14258	Q14258_4CFG	A	ISTKPVYIPEVEL	317_A_istqpvyipevel_329_A	317_A_istqpvyipevel_329_A	2.86603	317_A_istqpvyipevel_329_A	3.58477	317_A_ISTqpvyIpevel_329_A	0	317_A_istqpvyipevel_329_A	105.904	317_A_istQPVYIPevel_329_A	0	317_A_istqpvyipevel_329_A	no_data
Q14444	Q14444_4WBE	A	YDGYRPSFSNTPNSGYTQSQFSA	not_found	not_found	no_data	not_found	no_data	not_found	no_data	not_found	no_data	not_found	no_data	not_found	no_data
Q14444	Q14444_4WBE	A	FRGGYDGYRPS	not_found	not_found	no_data	not_found	no_data	not_found	no_data	not_found	no_data	not_found	no_data	not_found	no_data
Q14498	Q14498_6UE5	C	MDSETGRSKGYGFITFSDSECAKKA	283_C_mdsetgrskgygfitfsdsecakka_307_C	283_C_MdsetgRsKGYgFitfsdsecakka_307_C	0	283_C_mdseTgRSKGYgfitfsdsecakka_307_C	0	283_C_MdsetgRSKGYgFITfsdsecakka_307_C	0	283_C_mdSetGRSKGYgFitfsdsecakka_307_C	0	283_C_mdsetgrsKGYgFitfsdsecakka_307_C	0	283_C_mdsetgrskgygfitfsdsecakka_307_C	no_data
Q14498	Q14498_6UE5	C	DSETGRSKGYGFITFSD	284_C_dsetgrskgygfitfsd_300_C	284_C_dsetgRsKGYgFitfsd_300_C	0	284_C_dseTgRSKGYgfitfsd_300_C	0	284_C_dsetgRSKGYgFITfsd_300_C	0	284_C_dSetGRSKGYgFitfsd_300_C	0	284_C_dsetgrsKGYgFitfsd_300_C	0	284_C_dsetgrskgygfitfsd_300_C	no_data
Q14498	Q14498_6UE5	C	GRSKGYGFITF	288_C_grskgygfitf_298_C	288_C_gRsKGYgFitf_298_C	0	288_C_gRSKGYgfitf_298_C	0	288_C_gRSKGYgFITf_298_C	0	288_C_GRSKGYgFitf_298_C	0	288_C_grsKGYgFitf_298_C	0	288_C_grskgygfitf_298_C	no_data
Q14498	Q14498_6UE5	C	SKGYGFITFSDSE	290_C_skgygfitfsdse_302_C	290_C_sKGYgFitfsdse_302_C	0	290_C_SKGYgfitfsdse_302_C	0	290_C_SKGYgFITfsdse_302_C	0	290_C_SKGYgFitfsdse_302_C	0	290_C_sKGYgFitfsdse_302_C	0	290_C_skgygfitfsdse_302_C	no_data
Q14498	Q14498_6UE5	C	RGKIGLPHS	not_found	not_found	no_data	not_found	no_data	not_found	no_data	not_found	no_data	not_found	no_data	not_found	no_data
Q14562	Q14562_6HYS	A	KFSNPWCYENFIQAR	1056_A_kfsnpwcyenfiqar_1070_A	1056_A_kfsnpwcyenfiqar_1070_A	3.99464	no_data	no_data	1056_A_kfsnpwcyenfiqar_1070_A	2.84147	1056_A_kfsnpwcyenfiqar_1070_A	6.168	1056_A_kfsnpwcyenfiqaR_1070_A	0	1056_A_kfsnpwcyenfiqar_1070_A	1.3505
Q14562	Q14562_6HYS	A	GYTIRFEDCTSPETVIK	643_A_gytirfedctspetvik_659_A	643_A_gytirfedctspetvik_659_A	3.63376	no_data	no_data	643_A_gytIRfedctspetvik_659_A	0	643_A_gytirfedctspetvik_659_A	2.81261	643_A_gytIRfedctspetvik_659_A	0	643_A_gytirfedctspetvik_659_A	6.75186
Q14671	Q14671_3BSX	A	TMMKDQYANYVVQKMIDVA	1114_A_tmmkdqyanyvvqkmidva_1132_A	1114_A_tmmkdqyanYvvqkmidva_1132_A	0	1114_A_tmmkdqyanyvvQKmidva_1132_A	0	1114_A_tmmkdqYAnYVvQKmiDva_1132_A	0	1114_A_tmmkdqyanyvvqkmidva_1132_A	49.113	1114_A_tmmKDQYaNYvvqkmidva_1132_A	0	1114_A_tmmkdqyanyvvqkmidva_1132_A	26.6019
Q14671	Q14671_3BSX	A	HIATLRKYTYGKH	1147_A_hiatlrkytygkh_1159_A	1147_A_hiatlRkytygkh_1159_A	0	1147_A_HIATlRkYTygKH_1159_A	0	1147_A_hiatlrkytygkh_1159_A	3.10094	1147_A_hiatlrkytygkh_1159_A	52.5814	1147_A_hiatlrKYTYgKH_1159_A	0	1147_A_hiatlrkytygkh_1159_A	32.3748
Q14671	Q14671_3BSX	A	ATLRKYTYGKH	1149_A_atlrkytygkh_1159_A	1149_A_atlRkytygkh_1159_A	0	1149_A_ATlRkYTygKH_1159_A	0	1149_A_atlrkytygkh_1159_A	3.10094	1149_A_atlrkytygkh_1159_A	52.5814	1149_A_atlrKYTYgKH_1159_A	0	1149_A_atlrkytygkh_1159_A	32.3748
Q14671	Q14671_3BSX	A	HVLSLALQMYGCRVIQK	924_A_hvlslalqmygcrviqk_940_A	924_A_hvlslalqmygcRviQk_940_A	0	924_A_hvlslalqmygcrviqk_940_A	31.9089	924_A_hvlslalqmygcRviQK_940_A	0	924_A_hvlslalqmygcrviqk_940_A	15.295	924_A_hvlslalqMYgCRviQK_940_A	0	924_A_hvlsLalqMygcrvIQK_940_A	0
Q14684	Q14684_7T0Y	B	EKEKGSRVFCVEEEDSESS	not_found	not_found	no_data	not_found	no_data	not_found	no_data	not_found	no_data	not_found	no_data	not_found	no_data
Q14684	Q14684_7T0Y	B	DVLMKEVLCPESQSPNG	not_found	not_found	no_data	not_found	no_data	not_found	no_data	not_found	no_data	not_found	no_data	not_found	no_data
Q14684	Q14684_7T0Y	B	AGPGSLELCGLPSQKTA	not_found	not_found	no_data	not_found	no_data	not_found	no_data	not_found	no_data	not_found	no_data	not_found	no_data
Q14684	Q14684_7T0Y	B	RGRDDCGTFED	not_found	not_found	no_data	not_found	no_data	not_found	no_data	not_found	no_data	not_found	no_data	not_found	no_data
Q14690	Q14690_AF	A	DMKTFKYLPISHPRFVRTIPE	1097_A_dmktfkylpishprfvrtipe_1117_A	no_data	no_data	1097_A_dmktfkylpishprfvrtipe_1117_A	12.3867	1097_A_dmktfkylpishprfvrTIPe_1117_A	0	1097_A_dmktfkylpishprfvrtipe_1117_A	53.9931	no_data	no_data	1097_A_dmktfkylpishprfvrtipe_1117_A	23.8122
Q14690	Q14690_AF	A	RGGTRKIHKPEKAFQQSVEQDNLFD	10_A_rggtrkihkpekafqqsveqdnlfd_34_A	no_data	no_data	10_A_rggtrkihkpekafqqsveqdnlfd_34_A	5.82644	10_A_rggtrkihkpekafqqsveqdnlfd_34_A	30.1995	10_A_RGGTRkihkpekafqqsveqdnlfd_34_A	0	no_data	no_data	10_A_rggtrkihkpekafqqsveqdnlfd_34_A	29.621
Q14690	Q14690_AF	A	SHRVLQRALECLPSKEHVDVI	1744_A_shrvlqraleclpskehvdvi_1764_A	no_data	no_data	1744_A_sHRVLQRaLeClPSKEHVDvI_1764_A	0	1744_A_shrvlqraleclpskehvdvi_1764_A	20.6023	1744_A_shrvlqraleclpskehvdvi_1764_A	16.0037	no_data	no_data	1744_A_SHRVLQRALECLpskehvdvi_1764_A	0
Q14690	Q14690_AF	A	VKSIKDYGVFIQFPSGLSG	736_A_vksikdygvfiqfpsglsg_754_A	no_data	no_data	736_A_VKSIKDYgvFiQfpsGLSG_754_A	0	736_A_VKsikdygvfiqfpsglsg_754_A	0	736_A_vksikdygvfiqfpsglsg_754_A	30.0875	no_data	no_data	736_A_vksikdygvfiqfpsglsg_754_A	21.6324
Q14692	Q14692_AF	A	KALRAPEGAFR	1073_A_kalrapegafr_1083_A	no_data	no_data	1073_A_KALRAPEgafR_1083_A	0	1073_A_kalrapegafr_1083_A	26.886	1073_A_KalrapegAfR_1083_A	0	no_data	no_data	1073_A_kalrApegafr_1083_A	0
Q14692	Q14692_AF	A	KKRLKHRFWTEVYPGAKLFYLSGMV	199_A_kkrlkhrfwtevypgaklfylsgmv_223_A	no_data	no_data	199_A_kkrlkhrfwtevypgaklfylsgmv_223_A	3.88694	199_A_kkrlkhrfwtevypgaklfylsgmv_223_A	3.16428	199_A_KKRlKHRfwtevypgaklfylsgmv_223_A	0	no_data	no_data	199_A_kkrlkhrfwtevypgaklfylsgmv_223_A	3.68716
Q14694	Q14694_7XHF	C	EQVGPRNKTSV	not_found	no_data	no_data	no_data	no_data	not_found	no_data	not_found	no_data	not_found	no_data	not_found	no_data
Q14978	Q14978_AF	A	AKKIKLQTPNTFPKRKKGEKRAS	600_A_akkiklqtpntfpkrkkgekras_622_A	600_A_aKKiKlQTPNTFPKRKKGEKRAS_622_A	0	600_A_akkiklqtpntfpkrkkgekras_622_A	15.9849	600_A_akkiklqtpntfpkrkkgekras_622_A	26.4997	600_A_akkiklqtpntfpkrkkgekras_622_A	59.9874	no_data	no_data	600_A_akkiklqtpntfpkrkkgekras_622_A	6.12248
Q15004	Q15004_6IIW	B	KYAGGNPVCVRPTPKWQ	not_found	no_data	no_data	no_data	no_data	not_found	no_data	not_found	no_data	not_found	no_data	not_found	no_data
Q15046	Q15046_7EA9	A	AKRASGGKLIFYDLRGEGVKL	134_A_akrasggklifhdlrgegvkl_154_A	134_A_akRasGGKlifhdlrgegvKl_154_A	0	134_A_AKRASGGKLIFhdlRGEGVkl_154_A	0	134_A_akrasggklifhdlrgegvkl_154_A	21.0664	134_A_AKRASGGKlifhdlrgegvkl_154_A	0	134_A_AKRASGGklifhdlRgegvkl_154_A	0	134_A_akrasggklifhdlrgegvkl_154_A	no_data
Q15046	Q15046_7EA9	A	RASGGKLIFYDLR	136_A_rasggklifhdlr_148_A	136_A_RasGGKlifhdlr_148_A	0	136_A_RASGGKLIFhdlR_148_A	0	136_A_rasggklifhdlr_148_A	24.1213	136_A_RASGGKlifhdlr_148_A	0	136_A_RASGGklifhdlR_148_A	0	136_A_rasggklifhdlr_148_A	no_data
Q15056	Q15056_AF	A	LLGDRSLRVDIAEGR	105_A_llgdrslrvdiaegr_119_A	105_A_LlGDRSlRvdiaEgR_119_A	0	105_A_llgdrslrvdiaegr_119_A	15.2687	105_A_LLgdRsLRVDIAEGR_119_A	0	105_A_llgdrslrvdiaegr_119_A	no_data	105_A_llgdrslrvdiaegr_119_A	2.72484	105_A_llgdrslrvdiaegr_119_A	2.76579
Q15056	Q15056_AF	A	EPPYTAYVGNLPFNTVQGDID	39_A_eppytayvgnlpfntvqgdid_59_A	39_A_eppytayvgNlpFNtvQgdid_59_A	0	39_A_eppytayvgnlpfntvqgdid_59_A	19.1156	39_A_epPyTaYvGNLpFNTVQgdid_59_A	0	39_A_eppytayvgnlpfntvqgdid_59_A	no_data	39_A_eppytayvGNLPFNTVqgdid_59_A	0	39_A_Eppytayvgnlpfntvqgdid_59_A	0
Q15056	Q15056_AF	A	FKGFCYVEFDE	81_A_fkgfcyvefde_91_A	81_A_FKGFCYvefde_91_A	0	81_A_fkgfcyvefde_91_A	24.5466	81_A_FKGFcYVEfde_91_A	0	81_A_fkgfcyvefde_91_A	no_data	81_A_FKGfcYvefde_91_A	0	81_A_fkgfcyvefde_91_A	7.4643
Q15056	Q15056_AF	A	CYVEFDEVDSLKEALTYDGALLGDRSL	85_A_cyvefdevdslkealtydgallgdrsl_111_A	85_A_CYvefdevdslkealtydgaLlGDRSl_111_A	0	85_A_cyvefdevdslkealtydgallgdrsl_111_A	15.0332	85_A_cYVEfdevdslkeaLtYDgALLgdRsL_111_A	0	85_A_cyvefdevdslkealtydgallgdrsl_111_A	no_data	85_A_cYvefdevdslkealtydgallgdrsl_111_A	0	85_A_cyvefdevdslkealtydgallgdrsl_111_A	5.22398
Q15061	Q15061_AF	A	EPHMCLVRDISNCWAPKVETAITKV	368_A_ephmclvrdisncwapkvetaitkv_392_A	368_A_ephmclvrdisNcWapkvetaitkv_392_A	0	368_A_ephmclvrdisncwapkvetaitkv_392_A	23.5071	no_data	no_data	368_A_ephmclvrdisncwapkvetaitkv_392_A	4.50703	no_data	no_data	368_A_ephmclvrdisncwapkvetaitkv_392_A	no_data
Q15165	Q15165_AF	A	HPEFKNTVEIFKF	133_A_hpefkntveifkf_145_A	133_A_hpefkntveifkf_145_A	16.675	133_A_hpefkntveifkf_145_A	39.3795	133_A_hpefkntveifkf_145_A	2.9473	133_A_hpefkntveifkf_145_A	9.89815	133_A_hpefkntveifkf_145_A	11.2532	133_A_hpefkntveifkf_145_A	45.0475
Q15233	Q15233_7LRQ	B	EVFIHKDKGFGFIRLETRTLAEI	102_B_evfihkdkgfgfirletrtlaei_124_B	102_B_evFihkdKgFgFirletrtlaEi_124_B	0	102_B_EVFIHKDKgFGFiRlEtrtlaei_124_B	0	102_B_evFihkdkgFGFirlETRTlaei_124_B	0	102_B_evfihKdKGFgfiRletrtlaei_124_B	0	102_B_evFIHKDKGFGFirletrtlaei_124_B	0	102_B_evfihkdkgfgfiRLETrtlaei_124_B	0
Q15233	Q15233_7LRQ	B	FIHKDKGFGFI	104_B_fihkdkgfgfi_114_B	104_B_FihkdKgFgFi_114_B	0	104_B_FIHKDKgFGFi_114_B	0	104_B_FihkdkgFGFi_114_B	0	104_B_fihKdKGFgfi_114_B	0	104_B_FIHKDKGFGFi_114_B	0	104_B_fihkdkgfgfi_114_B	1.32893
Q15233	Q15233_7LRQ	B	PLRGKQLRVRFACHSASLTVRNLPQ	133_B_plrgkqlrvrfachsasltvrnlpq_157_B	133_B_plRgkQlRvrfachsasltvrnlpQ_157_B	0	133_B_plrgkqlrvrfAChSasltvrnlpq_157_B	0	133_B_plrgkqlrvRFACHsaSlTvrnlpq_157_B	0	133_B_plrgKqlRvRFACHsaslTvrnlpq_157_B	0	133_B_plrgkqlrvrfachsasltvrnlpQ_157_B	0	133_B_plrgkqlrvrfachsasltvRNLPQ_157_B	0
Q15233	Q15233_7LRQ	B	NLPQYVSNELLEEAFSVFGQVERAV	154_B_nlpqyvsnelleeafsvfgqverav_178_B	154_B_nlpQYvsnelleeafsvfgqverav_178_B	0	154_B_nlpqyvsnelleeafsvfGQvErav_178_B	0	154_B_nlpqyvsnelleeafsvfgqvERav_178_B	0	154_B_nlpqyvsnelleeafsvfgqveRav_178_B	0	154_B_nlpQyvsnelleeafsvfgqveRaV_178_B	0	154_B_NLPQYVSNELLEEAFSVFGqvERAV_178_B	0
Q15233	Q15233_7LRQ	B	EAFSVFGQVERAV	166_B_eafsvfgqverav_178_B	166_B_eafsvfgqverav_178_B	6.35083	166_B_eafsvfGQvErav_178_B	0	166_B_eafsvfgqvERav_178_B	0	166_B_eafsvfgqveRav_178_B	0	166_B_eafsvfgqveRaV_178_B	0	166_B_EAFSVFGqvERAV_178_B	0
Q15233	Q15233_7LRQ	B	KGIVEFSGKPAARKA	190_B_kgivefsgkpaarka_204_B	190_B_kgivefsgkpaaRka_204_B	0	190_B_kgivefSGKPaarka_204_B	0	190_B_kGIvEfsgkpaarka_204_B	0	190_B_kgivefsgkpaarka_204_B	2.63849	190_B_kgivefsgkpaarka_204_B	2.63849	190_B_kgivefsGkpaarka_204_B	0
Q15233	Q15233_7LRQ	B	GKPAARKALDRCSEGSFLL	197_B_gkpaarkaldrcsegsfll_215_B	197_B_gkpaaRkaldrcsegsfll_215_B	0	197_B_GKPaarkaldrcsegsfll_215_B	0	197_B_gkpaarkaldrcsegsfll_215_B	4.95752	197_B_gkpaarkaldrcsegsfll_215_B	6.21367	197_B_gkpaarkaldrcsegsfll_215_B	3.64832	197_B_Gkpaarkaldrcsegsfll_215_B	0
Q15233	Q15233_7LRQ	B	PAARKALDRCS	199_B_paarkaldrcs_209_B	199_B_paaRkaldrcs_209_B	0	199_B_Paarkaldrcs_209_B	0	199_B_paarkaldrcs_209_B	4.95752	199_B_paarkaldrcs_209_B	6.37997	199_B_paarkaldrcs_209_B	10.1214	199_B_paarkaldrcs_209_B	3.34533
Q15233	Q15233_7LRQ	B	GEKTFTQRSRLFVGNLPPDITEEEM	66_B_gektftqrsrlfvgnlppditeeem_90_B	66_B_gektftqrsrlfvgNlppditeeem_90_B	0	66_B_gektFtQrsRlFvgnlppdiTEEem_90_B	0	66_B_GEKTFTQRSRlFvgnlppditeeem_90_B	0	66_B_gektftqrsRlFvgnlppditeeem_90_B	0	66_B_gektftqrsRlFvgnLpPDiteeem_90_B	0	66_B_gEKtftqrsrlfvgnlppditeeem_90_B	0
Q15233	Q15233_7LRQ	B	TFTQRSRLFVGNLPPDI	69_B_tftqrsrlfvgnlppdi_85_B	69_B_tftqrsrlfvgNlppdi_85_B	0	69_B_tFtQrsRlFvgnlppdi_85_B	0	69_B_TFTQRSRlFvgnlppdi_85_B	0	69_B_tftqrsRlFvgnlppdi_85_B	0	69_B_tftqrsRlFvgnLpPDi_85_B	0	69_B_tftqrsrlfvgnlppdi_85_B	1.32655
Q15233	Q15233_7LRQ	B	FTQRSRLFVGNLP	70_B_ftqrsrlfvgnlp_82_B	70_B_ftqrsrlfvgNlp_82_B	0	70_B_FtQrsRlFvgnlp_82_B	0	70_B_FTQRSRlFvgnlp_82_B	0	70_B_ftqrsRlFvgnlp_82_B	0	70_B_ftqrsRlFvgnLp_82_B	0	70_B_ftqrsrlfvgnlp_82_B	2.7754
Q15233	Q15233_7LRQ	B	EMRKLFEKYGKAGEVFIHKDKGFGFIR	89_B_emrklfekygkagevfihkdkgfgfir_115_B	89_B_emrklfekygkagevFihkdKgFgFir_115_B	0	89_B_emRKlfekyGKAGEVFIHKDKgFGFiR_115_B	0	89_B_emrklfekygkagevFihkdkgFGFir_115_B	0	89_B_emrklfekygkagevfihKdKGFgfiR_115_B	0	89_B_emrklfekygkagevFIHKDKGFGFir_115_B	0	89_B_emrklfekygkagevfihkdkgfgfiR_115_B	0
Q15233	Q15233_7LRQ	B	EKYGKAGEVFI	95_B_ekygkagevfi_105_B	95_B_ekygkagevFi_105_B	0	95_B_ekyGKAGEVFI_105_B	0	95_B_ekygkagevFi_105_B	0	95_B_ekygkagevfi_105_B	2.82266	95_B_ekygkagevFI_105_B	0	95_B_ekygkagevfi_105_B	2.82266
Q15233	Q15233_7LRQ	B	GKAGEVFIHKDKG	98_B_gkagevfihkdkg_110_B	98_B_gkagevFihkdKg_110_B	0	98_B_GKAGEVFIHKDKg_110_B	0	98_B_gkagevFihkdkg_110_B	0	98_B_gkagevfihKdKG_110_B	0	98_B_gkagevFIHKDKG_110_B	0	98_B_gkagevfihkdkg_110_B	2.82266
Q15269	Q15269_AF	A	RWDNLIYYALGGH	175_A_rwdnliyyalggh_187_A	no_data	no_data	175_A_rwdnliyyalggh_187_A	27.1303	175_A_rwdnliyyalggh_187_A	6.54667	175_A_rwdnliyyaLggh_187_A	0	no_data	no_data	175_A_rwdnliyyalggh_187_A	70.2793
Q15269	Q15269_AF	A	LAKYFFNKEGDFNNLTAAAFHKKSH	277_A_lakyffnkegdfnnltaaafhkksh_301_A	no_data	no_data	277_A_lakyffnkegdfnnltaaafhkksh_301_A	17.8603	277_A_lakyffnkegdfnnlTAAAfhkksh_301_A	0	277_A_lakyffnkegdfnnltaaafHkksH_301_A	0	no_data	no_data	277_A_lakyffnkegdfnnltaaafhkksh_301_A	56.683
Q15269	Q15269_AF	A	NRRKMTEFGNLALID	659_A_nrrkmtefgnlalid_673_A	no_data	no_data	659_A_nrrkmtefgnlalid_673_A	11.3195	659_A_nrrkmtefgnlalid_673_A	17.0402	659_A_nrrkmtefgnlalid_673_A	10.1944	no_data	no_data	659_A_nrrkmtefgnlalid_673_A	56.7282
Q15269	Q15269_AF	A	RRKMTEFGNLA	660_A_rrkmtefgnla_670_A	no_data	no_data	660_A_rrkmtefgnla_670_A	11.3195	660_A_rrkmtefgnla_670_A	17.6711	660_A_rrkmtefgnla_670_A	10.1944	no_data	no_data	660_A_rrkmtefgnla_670_A	56.7282
Q15269	Q15269_AF	A	TEFGNLALIDQDAGQEDGVAIPLPG	664_A_tefgnlalidqdagqedgvaiplpg_688_A	no_data	no_data	664_A_tefgnlalidqdagqedgvaiplpg_688_A	14.178	664_A_tefgnlalidqdagqedgvaiplpg_688_A	6.75809	664_A_tefgnlalidqdagqedgvaiplpg_688_A	13.486	no_data	no_data	664_A_tefgnlalidqdagqedgvaiplpg_688_A	59.596
Q15269	Q15269_AF	A	EFGNLALIDQD	665_A_efgnlalidqd_675_A	no_data	no_data	665_A_efgnlalidqd_675_A	14.178	665_A_efgnlalidqd_675_A	11.6897	665_A_efgnlalidqd_675_A	13.9133	no_data	no_data	665_A_efgnlalidqd_675_A	59.596
Q15287	Q15287_4A8X	A	MIDMPVERMHPHLSKGY	189_A_midmpvermhphlskgy_205_A	189_A_MidmpveRmhpHlSKGY_205_A	0	189_A_midmpvermhphlskgy_205_A	2.09099	189_A_MIDMPVermhPHLSKGY_205_A	0	189_A_midmpvermhphlsKGY_205_A	0	189_A_midmPveRmhphlsKgY_205_A	0	189_A_midmpvermhphlskgy_205_A	no_data
Q15287	Q15287_4A8X	A	HPHLSKGYAYVEFENPDEA	198_A_hphlskgyayvefenpdea_216_A	198_A_hpHlSKGYAYvefenpdea_216_A	0	198_A_hphlskgyayvEfenpdea_216_A	0	198_A_hPHLSKGYayvEfenpdea_216_A	0	198_A_hphlsKGYaYvefenpdea_216_A	0	198_A_hphlsKgYaYvefenpdea_216_A	0	198_A_hphlskgyayvefenpdea_216_A	no_data
Q15365	Q15365_1ZTG	A	SSPVICAGGQDRCSDAAGYPHATHD	not_found	not_found	no_data	not_found	no_data	not_found	no_data	not_found	no_data	not_found	no_data	not_found	no_data
Q15365	Q15365_1ZTG	A	LVVPATQCGSLIGKG	not_found	not_found	no_data	not_found	no_data	not_found	no_data	not_found	no_data	not_found	no_data	not_found	no_data
Q15365	Q15365_1ZTG	A	ELTIPNNLIGCIIGRQGANIN	not_found	not_found	no_data	not_found	no_data	not_found	no_data	not_found	no_data	not_found	no_data	not_found	no_data
Q15366	Q15366_2AXY	A	INISEGNCPERII	47_A_inisegncperii_59_A	47_A_iNisegncperii_59_A	0	47_A_inisEGNCPerii_59_A	0	47_A_INISEGncpeRII_59_A	0	47_A_inisegncperii_59_A	3.27986	47_A_INISEGNcpeRII_59_A	0	47_A_inisegncperii_59_A	no_data
Q15366	Q15366_2AXY	A	IPNDLIGCIIGRQGA	not_found	not_found	no_data	not_found	no_data	not_found	no_data	not_found	no_data	not_found	no_data	not_found	no_data
Q15366	Q15366_2AXY	A	VVPASQCGSLIGK	not_found	not_found	no_data	not_found	no_data	not_found	no_data	not_found	no_data	not_found	no_data	not_found	no_data
Q15366	Q15366_2AXY	A	IIDKLEEDISSSMTNSTAASRPPVT	not_found	not_found	no_data	not_found	no_data	not_found	no_data	not_found	no_data	not_found	no_data	not_found	no_data
Q15427	Q15427_7QTT	F	KDRVTGQHQGYGFVEFLSEEDADYAIK	46_F_kdrvtgqhqgygfveflseedadyaik_72_F	46_F_KdRvTGQHQGYGFveflseedadyaik_72_F	0	no_data	no_data	46_F_KDrvtgQHQGYGFvefLseedadyaik_72_F	0	46_F_KDRvTGQHQgYgfveflseedadyaik_72_F	0	46_F_kdrvtgqhqgygfveflseedadyaik_72_F	no_data	46_F_kdrvtgqhqgygfveflseedadyaik_72_F	no_data
Q15427	Q15427_7QTT	F	HQGYGFVEFLSEEDA	53_F_hqgygfveflseeda_67_F	53_F_HQGYGFveflseeda_67_F	0	no_data	no_data	53_F_HQGYGFvefLseeda_67_F	0	53_F_HQgYgfveflseeda_67_F	0	53_F_hqgygfveflseeda_67_F	no_data	53_F_hqgygfveflseeda_67_F	no_data
Q15427	Q15427_7QTT	F	GFVEFLSEE	57_F_gfveflsee_65_F	57_F_GFveflsee_65_F	0	no_data	no_data	57_F_GFvefLsee_65_F	0	57_F_gfveflsee_65_F	1.32865	57_F_gfveflsee_65_F	no_data	57_F_gfveflsee_65_F	no_data
Q15427	Q15427_7QTT	F	ISERNQDATVYVGGLDEKVSE	not_found	not_found	no_data	no_data	no_data	not_found	no_data	not_found	no_data	not_found	no_data	not_found	no_data
Q15427	Q15427_7QTT	F	SAHNKNLDVGANIFIGNLDPEIDEKLL	not_found	not_found	no_data	no_data	no_data	not_found	no_data	not_found	no_data	not_found	no_data	not_found	no_data
Q15428	Q15428_6FF4	7	MKNHLGSYECKLCLTLHNNEGSYLAHT	47_7_mknhlgsyecklcltlhnnegsylaht_73_7	47_7_mknHlgsyecklcltlhNNegsylaHt_73_7	0	47_7_mknhlgsyecKLClTLHNneGSyLaHt_73_7	0	no_data	no_data	47_7_mknhlgsyecklcltlhnnegsylaht_73_7	21.15	47_7_MKNHlGsYecKlcltlhNNEGsYLaht_73_7	0	47_7_mknhlgsyecklcltlhnnegsylaht_73_7	no_data
Q15434	Q15434_AF	A	TNKCKGYGFVDFDSPSAAQ	93_A_tnkckgygfvdfdspsaaq_111_A	93_A_TNKcKGYGFvdfdspsaaq_111_A	0	93_A_TNKCKGYgFvdfdspsaaq_111_A	0	93_A_tnkckgYgFVDFDspsaaq_111_A	0	93_A_tnkckgygfvdfdspsaaq_111_A	33.1441	93_A_TNKcKgYgFvdfdspsaaQ_111_A	0	93_A_tnkckgygfvdfdspsaaq_111_A	no_data
Q15434	Q15434_AF	A	KCKGYGFVDFDSP	95_A_kckgygfvdfdsp_107_A	95_A_KcKGYGFvdfdsp_107_A	0	95_A_KCKGYgFvdfdsp_107_A	0	95_A_kckgYgFVDFDsp_107_A	0	95_A_kckgygfvdfdsp_107_A	33.1441	95_A_KcKgYgFvdfdsp_107_A	0	95_A_kckgygfvdfdsp_107_A	no_data
Q15459	Q15459_8HK1	A	EHMRIGLLDPRWLEQRDRSIREK	not_found	not_found	no_data	no_data	no_data	not_found	no_data	not_found	no_data	not_found	no_data	not_found	no_data
Q15637	Q15637_4FXX	A	IPQDEYPEINFVGLLIGPRGNTLKN	not_found	not_found	no_data	not_found	no_data	not_found	no_data	not_found	no_data	not_found	no_data	not_found	no_data
Q15717	Q15717_4ED5	A	VEDMFSRFGRIINSRVLVDQTTGLSRG	122_A_vedmfsrfgriinsrvlvdqttglsrg_148_A	122_A_vedmfsrfgRiinsRvlvdqttglsRg_148_A	0	122_A_vedmfsrfGRIINSRvLVdqttglsRg_148_A	0	122_A_vedmfsrfgRiINSRvlvdqttglsrg_148_A	0	122_A_vedmfsrfgriinsrvlvdqttglsrg_148_A	3.44958	122_A_vEdmfsrfgRIINSRVlVDqttGlSRg_148_A	0	122_A_vedmfsrfgriinsrvlvdqttglsrg_148_A	no_data
Q15717	Q15717_4ED5	A	INSRVLVDQTTGLSR	133_A_insrvlvdqttglsr_147_A	133_A_insRvlvdqttglsR_147_A	0	133_A_INSRvLVdqttglsR_147_A	0	133_A_INSRvlvdqttglsr_147_A	0	133_A_insrvlvdqttglsr_147_A	3.5492	133_A_INSRVlVDqttGlSR_147_A	0	133_A_insrvlvdqttglsr_147_A	no_data
Q15717	Q15717_4ED5	A	LVDQTTGLSRGVAFIRFDKRS	138_A_lvdqttglsrgvafirfdkrs_158_A	138_A_lvdqttglsRgvaFirfdkrs_158_A	0	138_A_LVdqttglsRgVaFiRfdkrs_158_A	0	138_A_lvdqttglsrgvaFiRfdkrs_158_A	0	138_A_lvdqttglsrgvafirfdkrs_158_A	2.94727	138_A_lVDqttGlSRgVaFiRfDKrs_158_A	0	138_A_lvdqttglsrgvafirfdkrs_158_A	no_data
Q15717	Q15717_4ED5	A	TTGLSRGVAFIRFDKRSEAEEAITSFN	142_A_ttglsrgvafirfdkrseaeeaitsfn_168_A	142_A_ttglsRgvaFirfdkrseaeeaitsfn_168_A	0	142_A_ttglsRgVaFiRfdkrseaeeaitsfn_168_A	0	142_A_ttglsrgvaFiRfdkrseaeeaitsfn_168_A	0	142_A_ttglsrgvafirfdkrseaeeaitsfn_168_A	2.94727	142_A_ttGlSRgVaFiRfDKrseaeeaitsfn_168_A	0	142_A_ttglsrgvafirfdkrseaeeaitsfn_168_A	no_data
Q15717	Q15717_4ED5	A	TGLSRGVAFIRFDKR	143_A_tglsrgvafirfdkr_157_A	143_A_tglsRgvaFirfdkr_157_A	0	143_A_tglsRgVaFiRfdkr_157_A	0	143_A_tglsrgvaFiRfdkr_157_A	0	143_A_tglsrgvafirfdkr_157_A	2.94727	143_A_tGlSRgVaFiRfDKr_157_A	0	143_A_tglsrgvafirfdkr_157_A	no_data
Q15717	Q15717_4ED5	A	RGVAFIRFDKRSEAE	147_A_rgvafirfdkrseae_161_A	147_A_RgvaFirfdkrseae_161_A	0	147_A_RgVaFiRfdkrseae_161_A	0	147_A_rgvaFiRfdkrseae_161_A	0	147_A_rgvafirfdkrseae_161_A	2.94727	147_A_RgVaFiRfDKrseae_161_A	0	147_A_rgvafirfdkrseae_161_A	no_data
Q15717	Q15717_4ED5	A	GRTNLIVNYLPQNMTQD	18_A_grtnlivnylpqnmtqd_34_A	18_A_gRtnlivnylpqnmtqd_34_A	0	18_A_GRtNlIvNYLpQNMtQD_34_A	0	18_A_grtnlIvNYLpQnmtqd_34_A	0	18_A_GRtNlivnylpqnmtqd_34_A	0	18_A_gRtNlIvNYlpqnmtqd_34_A	0	18_A_grtnlivnylpqnmtqd_34_A	no_data
Q15717	Q15717_4ED5	A	LRSLFSSIGEVES	36_A_lrslfssigeves_48_A	36_A_lrslfssigeves_48_A	3.99388	36_A_lRslfssigeves_48_A	0	36_A_lrslfssigeves_48_A	3.99388	36_A_lrslfssigeves_48_A	2.45944	36_A_lrslfssigeveS_48_A	0	36_A_lrslfssigeves_48_A	no_data
Q15717	Q15717_4ED5	A	LIRDKVAGHSLGYGFVNYV	51_A_lirdkvaghslgygfvnyv_69_A	51_A_liRdKvagHSLGYgFvnyv_69_A	0	51_A_LIRdKvagHSLGYgFvnyv_69_A	0	51_A_lIrdkvaghsLGYgFvnyv_69_A	0	51_A_lirdKvagHSLGYgFvNyv_69_A	0	51_A_LIRdKvaghsLGYgFvNyv_69_A	0	51_A_lirdkvaghslgygfvnyv_69_A	no_data
Q15717	Q15717_4ED5	A	IRDKVAGHS	52_A_irdkvaghs_60_A	52_A_iRdKvagHS_60_A	0	52_A_IRdKvagHS_60_A	0	52_A_Irdkvaghs_60_A	0	52_A_irdKvagHS_60_A	0	52_A_IRdKvaghs_60_A	0	52_A_irdkvaghs_60_A	no_data
Q15717	Q15717_4ED5	A	DKVAGHSLGYGFVNYVTAK	54_A_dkvaghslgygfvnyvtak_72_A	54_A_dKvagHSLGYgFvnyvtak_72_A	0	54_A_dKvagHSLGYgFvnyvTAK_72_A	0	54_A_dkvaghsLGYgFvnyvtak_72_A	0	54_A_dKvagHSLGYgFvNyvtak_72_A	0	54_A_dKvaghsLGYgFvNyvtak_72_A	0	54_A_dkvaghslgygfvnyvtak_72_A	no_data
Q15717	Q15717_4ED5	A	DKVAGHSLGYGFVNYVTAKDAER	54_A_dkvaghslgygfvnyvtakdaer_76_A	54_A_dKvagHSLGYgFvnyvtakdaer_76_A	0	54_A_dKvagHSLGYgFvnyvTAKDaEr_76_A	0	54_A_dkvaghsLGYgFvnyvtakdaer_76_A	0	54_A_dKvagHSLGYgFvNyvtakdaeR_76_A	0	54_A_dKvaghsLGYgFvNyvtakdaer_76_A	0	54_A_dkvaghslgygfvnyvtakdaer_76_A	no_data
Q15717	Q15717_4ED5	A	SYARPSSEVIKDANLYI	94_A_syarpssevikdanlyi_110_A	94_A_syaRPSSEvikdanlYi_110_A	0	94_A_SYARPSSEvIKDaNlyi_110_A	0	94_A_SYARPSSevIKDANlyi_110_A	0	94_A_SyaRpsSevikdanlYi_110_A	0	94_A_SYARPSSEVIKDaNlYi_110_A	0	94_A_syarpssevikdanlyi_110_A	no_data
Q15717	Q15717_4ED5	A	RPSSEVIKDANLYISGLPRTMTQKD	97_A_rpssevikdanlyisglprtmtqkd_121_A	97_A_RPSSEvikdanlYisglpRTmtqkd_121_A	0	97_A_RPSSEvIKDaNlyisglprtmTQKd_121_A	0	97_A_RPSSevIKDANlyisglprtmtQkd_121_A	0	97_A_RpsSevikdanlYiSglprtmtqkd_121_A	0	97_A_RPSSEVIKDaNlYiSGlprtmtQkd_121_A	0	97_A_rpssevikdanlyisglprtmtqkd_121_A	no_data
Q15717	Q15717_4ED5	A	NYEEAAMAI	not_found	not_found	no_data	not_found	no_data	not_found	no_data	not_found	no_data	not_found	no_data	not_found	no_data
Q15717	Q15717_4ED5	A	ALLSQLYHSPARR	not_found	not_found	no_data	not_found	no_data	not_found	no_data	not_found	no_data	not_found	no_data	not_found	no_data
Q15717	Q15717_4ED5	A	QLYHSPARRFGGPVHHQAQ	not_found	not_found	no_data	not_found	no_data	not_found	no_data	not_found	no_data	not_found	no_data	not_found	no_data
Q15717	Q15717_4ED5	A	VALLSQLYHSPARRFGGPVHHQAQRFR	not_found	not_found	no_data	not_found	no_data	not_found	no_data	not_found	no_data	not_found	no_data	not_found	no_data
Q16629	Q16629_AF	A	EKGHYAYDCHRYS	111_A_ekghyaydchrys_123_A	111_A_ekGhYaYDcHRYS_123_A	0	111_A_EKGHYAYDCHRYS_123_A	0	111_A_ekghYaYdchrys_123_A	0	111_A_ekghyaydchrys_123_A	6.53492	111_A_ekghyaydChRYS_123_A	0	111_A_EKGHYAYDCHRYS_123_A	0
Q16629	Q16629_AF	A	RAFSYYGPL	29_A_rafsyygpl_37_A	29_A_rafsyygpl_37_A	4.78778	29_A_RafsyygPL_37_A	0	29_A_rafsyygpl_37_A	1.33098	29_A_rafsyygpl_37_A	6.76618	29_A_rafsyygpl_37_A	8.50054	29_A_rafsyygpl_37_A	3.11781
Q16629	Q16629_AF	A	RAFSYYGPLRTVWIARNPPGFAFVE	29_A_rafsyygplrtvwiarnppgfafve_53_A	29_A_rafsyygplrtvWiaRNPPGFafve_53_A	0	29_A_RafsyygPLRTVWIaRNPPGFaFve_53_A	0	29_A_rafsyygplRTVWIARnPPGFAFVE_53_A	0	29_A_rafsyygplrtvWiARNPPgfafve_53_A	0	29_A_rafsyygplrtvWIARNPPGfafve_53_A	0	29_A_rafsyygplrtvwiarnppgfafVE_53_A	0
Q16629	Q16629_AF	A	AFSYYGPLRTVWIARNP	30_A_afsyygplrtvwiarnp_46_A	30_A_afsyygplrtvWiaRNP_46_A	0	30_A_afsyygPLRTVWIaRNP_46_A	0	30_A_afsyygplRTVWIARnP_46_A	0	30_A_afsyygplrtvWiARNP_46_A	0	30_A_afsyygplrtvWIARNP_46_A	0	30_A_afsyygplrtvwiarnp_46_A	2.66012
Q16629	Q16629_AF	A	PLRTVWIARNPPGFAFVEFED	36_A_plrtvwiarnppgfafvefed_56_A	36_A_plrtvWiaRNPPGFafvefed_56_A	0	36_A_PLRTVWIaRNPPGFaFvefEd_56_A	0	36_A_plRTVWIARnPPGFAFVEfed_56_A	0	36_A_plrtvWiARNPPgfafvefed_56_A	0	36_A_plrtvWIARNPPGfafvefed_56_A	0	36_A_plrtvwiarnppgfafVEFEd_56_A	0
Q16629	Q16629_AF	A	YGRYGGETKVYVGNLGTGAGK	4_A_ygryggetkvyvgnlgtgagk_24_A	4_A_YGRYggetkvyvgNlgTgagK_24_A	0	4_A_YGRYGGeTKvYvgNLGTGAGK_24_A	0	4_A_YGRYGGETKvYvGNLGTgAGK_24_A	0	4_A_YGRYggetKvyvgnlgTgagk_24_A	0	4_A_ygryggetkvyvgnlgTgagk_24_A	0	4_A_ygryggetkvyvgnlgtgagk_24_A	2.76665
Q16629	Q16629_AF	A	EDAVRGLDGKVICGSRVRVELSTGM	61_A_edavrgldgkvicgsrvrvelstgm_85_A	61_A_edavRgldGKvicGsRvRvElsTGM_85_A	0	61_A_edavrgldGKVICGSRVRvElSTGM_85_A	0	61_A_edaVrglDgkvicgsrvRVELSTGm_85_A	0	61_A_edavrgldgkvicgSrvRvElSTGM_85_A	0	61_A_edavrgldgkvicgsrvrveLstgm_85_A	0	61_A_edaVRGLdgkViCGSRVRVELSTGM_85_A	0
Q16629	Q16629_AF	A	LSTGMPRRS	81_A_lstgmprrs_89_A	81_A_lsTGMPRRS_89_A	0	81_A_lSTGMPRRS_89_A	0	81_A_LSTGmPrRs_89_A	0	81_A_lSTGMPRRS_89_A	0	81_A_Lstgmprrs_89_A	0	81_A_LSTGMPRRS_89_A	0
Q16629	Q16629_AF	A	TGMPRRSRFDR	83_A_tgmprrsrfdr_93_A	83_A_TGMPRRSRFdR_93_A	0	83_A_TGMPRRSRFDR_93_A	0	83_A_TGmPrRsrfdR_93_A	0	83_A_TGMPRRSRFDR_93_A	0	83_A_tgmprrsrfdr_93_A	2.75372	83_A_TGMPRRSRFDR_93_A	0
Q16629	Q16629_AF	A	GMPRRSRFDRP	84_A_gmprrsrfdrp_94_A	84_A_GMPRRSRFdRP_94_A	0	84_A_GMPRRSRFDRP_94_A	0	84_A_GmPrRsrfdRP_94_A	0	84_A_GMPRRSRFDRp_94_A	0	84_A_gmprrsrfdrp_94_A	5.65669	84_A_GMPRRSRFDRP_94_A	0
Q16629	Q16629_AF	A	GGETKVYVGNLGTGA	8_A_ggetkvyvgnlgtga_22_A	8_A_ggetkvyvgNlgTga_22_A	0	8_A_GGeTKvYvgNLGTGA_22_A	0	8_A_GGETKvYvGNLGTgA_22_A	0	8_A_ggetKvyvgnlgTga_22_A	0	8_A_ggetkvyvgnlgTga_22_A	0	8_A_ggetkvyvgnlgtga_22_A	2.76665
Q16629	Q16629_AF	A	PARRPFDPNDRCYECGEKGHYAYDCHR	95_A_parrpfdpndrcyecgekghyaydchr_121_A	95_A_PaRRpfdpndrcYecgekGhYaYDcHR_121_A	0	95_A_PARRPFDPNDRCYECGEKGHYAYDCHR_121_A	0	95_A_PARRpfdpndrcyecgekghYaYdchr_121_A	0	95_A_parrpfdpndrcyecgekghyaydchr_121_A	3.52867	95_A_parrpfdpndrcyecgekghyaydChR_121_A	0	95_A_PARRPFDPNDRCYEcGEKGHYAYDCHR_121_A	0
Q16629	Q16629_AF	A	RPFDPNDRCYECGEKGHYA	98_A_rpfdpndrcyecgekghya_116_A	98_A_RpfdpndrcYecgekGhYa_116_A	0	98_A_RPFDPNDRCYECGEKGHYA_116_A	0	98_A_RpfdpndrcyecgekghYa_116_A	0	98_A_rpfdpndrcyecgekghya_116_A	9.53487	98_A_rpfdpndrcyecgekghya_116_A	2.06302	98_A_RPFDPNDRCYEcGEKGHYA_116_A	0
Q17RY0	Q17RY0_5DIF	D	QNGERVERYSRKVFVGGLPPDIDEDEI	not_found	no_data	no_data	no_data	no_data	not_found	no_data	not_found	no_data	not_found	no_data	not_found	no_data
Q1ED39	Q1ED39_AF	A	KKKKGVSTLCEEHVEPETT	69_A_kkkkgvstlceehvepett_87_A	69_A_KKKKgvSTlceehvepett_87_A	0	69_A_kkkkgvstlceehvepett_87_A	40.2004	69_A_kkkkgvstlceehvepett_87_A	54.5563	69_A_KkKKGVstlceehvepett_87_A	0	69_A_KKKKGvstlceehvepett_87_A	0	69_A_kkkkgvstlceehvepett_87_A	96.87
Q1KMD3	Q1KMD3_AF	A	TKRNFILDQCNVYNSGQRRKLLLFK	529_A_tkrnfildqcnvynsgqrrklllfk_553_A	529_A_tkrnfildqcnvYNSgqRRklllfk_553_A	0	529_A_tkrnfildqcNvYnsGqrRKlllfk_553_A	0	no_data	no_data	529_A_tkrnfildqcnvynsgqrrklllfk_553_A	28.5444	529_A_tkrnfildqCnvynsgqrrklllfk_553_A	0	529_A_tkrNFILDQCNVYNSGQRRKLLLFK_553_A	0
Q2NL82	Q2NL82_7WTV	u	QQEAGMLLRQL	226_u_qqeagmllrql_236_u	226_u_qqeagmllRql_236_u	0	226_u_qQEaGMlLRQl_236_u	0	226_u_qqeAGmlLrql_236_u	0	226_u_qqeagmllrql_236_u	65.2758	no_data	no_data	226_u_qqeagmllrql_236_u	18.5843
Q2NL82	Q2NL82_7WTV	u	IKRVVLSGHPFKIFTKM	694_u_ikrvvlsghpfkiftkm_710_u	694_u_ikrvvlsghpFKiftkm_710_u	0	694_u_iKRVVLSgHPFKIFTKM_710_u	0	694_u_iKrvvlsghpfkiftkm_710_u	0	694_u_ikrvvlsghpfkiftkm_710_u	34.1412	no_data	no_data	694_u_ikrvvlsghpfkiftkm_710_u	1.32933
Q2NL82	Q2NL82_7WTV	u	RVVLSGHPFKIFTKMAVVR	696_u_rvvlsghpfkiftkmavvr_714_u	696_u_rvvlsghpFKiftkmavvR_714_u	0	696_u_RVVLSgHPFKIFTKMAVVR_714_u	0	696_u_rvvlsghpfkiftkmavvr_714_u	1.3274	696_u_rvvlsghpfkiftkmavvr_714_u	34.1412	no_data	no_data	696_u_rvvlsghpfkiftkmAVvR_714_u	0
Q2NL82	Q2NL82_7WTV	u	VLSGHPFKIFTKMAVVRYM	698_u_vlsghpfkiftkmavvrym_716_u	698_u_vlsghpFKiftkmavvRYm_716_u	0	698_u_VLSgHPFKIFTKMAVVRYm_716_u	0	698_u_vlsghpfkiftkmavvrym_716_u	4.12792	698_u_vlsghpfkiftkmavvrym_716_u	34.1412	no_data	no_data	698_u_vlsghpfkiftkmAVvRym_716_u	0
Q32NC0	Q32NC0_AF	A	KLLNREARNYTLSFKEAKMVKKFKDSK	71_A_kllnrearnytlsfkeakmvkkfkdsk_97_A	71_A_kllnreaRnytlsFKeaKmvkKfkdsk_97_A	0	71_A_KLLNREARNYTLSFKEAKMvKKFKDSK_97_A	0	71_A_klLnrearnytlsfkeakmvkkFKdsk_97_A	0	71_A_KLlNREARNYTLSFKeaKmvkkfkdsk_97_A	0	71_A_KLLNReARNYTlsFKEaKMVKKFkDSK_97_A	0	71_A_klLNRearnytlsfkeakmvkkfkdsk_97_A	0
Q32P51	Q32P51_AF	A	YGKIEVIEIMTDRGSGKKR	128_A_ygkievieimtdrgsgkkr_146_A	128_A_ygkievieimtDRgSGKKR_146_A	0	128_A_ygkievieiMTDRgsgkkR_146_A	0	128_A_YGKievieimtdrgsgkkr_146_A	0	128_A_ygkievieimtDRgSGKKR_146_A	0	128_A_ygkievieimtdRGsgkkr_146_A	0	128_A_ygkievieimtdrgsgkkr_146_A	8.40981
Q32P51	Q32P51_AF	A	TDRGSGKKRGF	138_A_tdrgsgkkrgf_148_A	138_A_tDRgSGKKRGF_148_A	0	138_A_TDRgsgkkRGF_148_A	0	138_A_tdrgsgkkrgf_148_A	3.40687	138_A_tDRgSGKKRGF_148_A	0	138_A_tdRGsgkkrgf_148_A	0	138_A_tdrgsgkkrgf_148_A	23.046
Q32P51	Q32P51_AF	A	DRGSGKKRGFAFVTFDDHDSVDK	139_A_drgsgkkrgfafvtfddhdsvdk_161_A	139_A_DRgSGKKRGFaFvtfddhdsvdk_161_A	0	139_A_DRgsgkkRGFaFvtfddhdsvdk_161_A	0	139_A_drgsgkkrgfaFvtfDDhDSvDK_161_A	0	139_A_DRgSGKKRGFaFvtfddhdsvdk_161_A	0	139_A_dRGsgkkrgfaFvtfddhdsvdk_161_A	0	139_A_drgsgkkrgfafvtfddhdsvdk_161_A	5.50227
Q32P51	Q32P51_AF	A	DRGSGKKRGFAFVTFDDHDSVDKIV	139_A_drgsgkkrgfafvtfddhdsvdkiv_163_A	139_A_DRgSGKKRGFaFvtfddhdsvdkiv_163_A	0	139_A_DRgsgkkRGFaFvtfddhdsvdkiV_163_A	0	139_A_drgsgkkrgfaFvtfDDhDSvDKIV_163_A	0	139_A_DRgSGKKRGFaFvtfddhdsvdkiv_163_A	0	139_A_dRGsgkkrgfaFvtfddhdsvdkiv_163_A	0	139_A_drgsgkkrgfafvtfddhdsvdkiv_163_A	5.50227
Q32P51	Q32P51_AF	A	KGGNFGGRSSGPY	277_A_kggnfggrssgpy_289_A	277_A_KggNFGGRSSgpY_289_A	0	277_A_kggnfggrssgpy_289_A	21.9807	277_A_kggnfggrssgpy_289_A	27.9664	277_A_KGGNFGGRSSGPY_289_A	0	277_A_KGGNFGGRSSGpY_289_A	0	277_A_kggnfggrssgpy_289_A	48.774
Q32P51	Q32P51_AF	A	FGGRSSGPYGGGGQYFA	281_A_fggrssgpyggggqyfa_297_A	281_A_FGGRSSgpYGGGGQYFa_297_A	0	281_A_fggrssgpyggggqyfa_297_A	34.9197	281_A_fggrssgpyggggqyfa_297_A	38.6534	281_A_FGGRSSGPYGGGGQYFA_297_A	0	281_A_FGGRSSGpYggggqyFA_297_A	0	281_A_fggrssgpyggggqyfa_297_A	48.3736
Q32P51	Q32P51_AF	A	TLTDCVVMRDPNTKR	39_A_tltdcvvmrdpntkr_53_A	39_A_tltdcvvmRDPNTKR_53_A	0	39_A_tltDcvvMRdPntKr_53_A	0	39_A_tltdcvvmrdpntkr_53_A	2.78258	39_A_tltdcvvmrdPNTKR_53_A	0	39_A_tltdcvvmRDpNTKR_53_A	0	39_A_tltdcvvmrdpntkr_53_A	4.27991
Q32P51	Q32P51_AF	A	KSASPKEPEQLRKLFIGGLSFETTDES	3_A_ksaspkepeqlrklfigglsfettdes_29_A	3_A_ksaspkepeqlrklfigglsfettdes_29_A	1.34098	3_A_ksaspkepEqlrKlFigglsfettdes_29_A	0	3_A_ksaspkepeqLrklFigGlsfettdes_29_A	0	3_A_ksaSpKepeqlrklfiGglsfettdes_29_A	0	3_A_ksaspkepeqlrklfigglsfettdes_29_A	2.99004	3_A_ksaspKEpEQLrKlfigglsfettdes_29_A	0
Q32P51	Q32P51_AF	A	TDCVVMRDPNTKRSR	41_A_tdcvvmrdpntkrsr_55_A	41_A_tdcvvmRDPNTKRSR_55_A	0	41_A_tDcvvMRdPntKrsR_55_A	0	41_A_tdcvvmrdpntkrsR_55_A	0	41_A_tdcvvmrdPNTKRSR_55_A	0	41_A_tdcvvmRDpNTKRSr_55_A	0	41_A_tdcvvmrdpntkrsr_55_A	4.27991
Q32P51	Q32P51_AF	A	GRVVEPKRAVSREDSQRPGAH	81_A_grvvepkravsredsqrpgah_101_A	81_A_GRVvEpKRAVSREDsQRPgaH_101_A	0	81_A_grvvepKRaVsreDsQRPGAH_101_A	0	81_A_grvvEpKRAVSReDSQRPGAH_101_A	0	81_A_gRvvEpKRavsredsqRpgah_101_A	0	81_A_grvvepkravsredsQrpgah_101_A	0	81_A_grvvepkravsredsqrpgah_101_A	2.70916
Q32P51	Q32P51_AF	A	VVEPKRAVSREDSQRPGAHLT	83_A_vvepkravsredsqrpgahlt_103_A	83_A_VvEpKRAVSREDsQRPgaHlt_103_A	0	83_A_vvepKRaVsreDsQRPGAHlt_103_A	0	83_A_vvEpKRAVSReDSQRPGAHLT_103_A	0	83_A_vvEpKRavsredsqRpgahlt_103_A	0	83_A_vvepkravsredsQrpgahlt_103_A	0	83_A_vvepkravsredsqrpgahlt_103_A	2.70916
Q32P51	Q32P51_AF	A	SQRPGAHLTVKKI	95_A_sqrpgahltvkki_107_A	95_A_sQRPgaHltvkki_107_A	0	95_A_sQRPGAHltvkKi_107_A	0	95_A_SQRPGAHLTvkki_107_A	0	95_A_sqRpgahltvKKi_107_A	0	95_A_sQrpgahltvkki_107_A	0	95_A_sqrpgahltvkki_107_A	6.92735
Q32P51	Q32P51_AF	A	QRPGAHLTVKKIFVGGIKEDTEE	96_A_qrpgahltvkkifvggikedtee_118_A	96_A_QRPgaHltvkkifvggikedtee_118_A	0	96_A_QRPGAHltvkKiFvGgikedtee_118_A	0	96_A_QRPGAHLTvkkiFvggikedtee_118_A	0	96_A_qRpgahltvKKifvggikedtee_118_A	0	96_A_QrpgahltvkkiFvggikedtee_118_A	0	96_A_qrpgahltvkkifvggikedtee_118_A	8.31507
Q32P51	Q32P51_AF	A	GAHLTVKKIFVGGIKEDTE	99_A_gahltvkkifvggikedte_117_A	99_A_gaHltvkkifvggikedte_117_A	0	99_A_GAHltvkKiFvGgikedte_117_A	0	99_A_GAHLTvkkiFvggikedte_117_A	0	99_A_gahltvKKifvggikedte_117_A	0	99_A_gahltvkkiFvggikedte_117_A	0	99_A_gahltvkkifvggikedte_117_A	8.31507
Q3B726	Q3B726_7OB9	G	AGVFCIRGK	189_G_agvfcirgk_197_G	189_G_agvfcirgk_197_G	7.04976	189_G_agvfCiRgK_197_G	0	189_G_aGvFcirgk_197_G	0	189_G_agvfcirgk_197_G	11.2958	189_G_Agvfcirgk_197_G	0	189_G_agvfcirgk_197_G	no_data
Q3B820	Q3B820_AF	A	ASQKPFKFIAREE	320_A_asqkpfkfiaree_332_A	320_A_asQKPFKFIaRee_332_A	0	320_A_asqkpfkfiaree_332_A	51.1122	320_A_asqkpfkfiaree_332_A	10.815	320_A_asqkpfkfiaree_332_A	17.6938	no_data	no_data	320_A_ASQKPFKFIAREE_332_A	0
Q3C1V9	Q3C1V9_AF	A	AEKKRQAKVQEKRLPPWKKRTLNQVHR	226_A_aekkrqakvqekrlppwkkrtlnqvhr_252_A	226_A_aekKRQaKvQEKRlPPWKKRTLNQVHR_252_A	0	226_A_aekkrqakvqekrlppwkkrtlnqvhr_252_A	40.0059	226_A_AEkkRQakVqekrlppwkkrtlnqvhr_252_A	0	226_A_aekkrqakvqekrlppWkkrtlnqvhr_252_A	0	no_data	no_data	226_A_aekkrqAKVQEKRLPPWkkRTLNQvHR_252_A	0
Q4G0J3	Q4G0J3_4WKR	A	LPKNVNHSWIERV	132_A_lpknvnhswierv_144_A	no_data	no_data	132_A_lpknvNHswierv_144_A	0	132_A_lpknvnHswiErv_144_A	0	132_A_lpknvnhswierv_144_A	3.66654	132_A_lpknvnHswierv_144_A	0	132_A_lpknvnhswierv_144_A	5.59076
Q4G0J3	Q4G0J3_4WKR	A	WIERVFGKCGNVVYISIPHYKSTGDPK	140_A_wiervfgkcgnvvyisiphykstgdpk_166_A	no_data	no_data	140_A_wiervfgkcgnvvYISIPHyKStGdpK_166_A	0	140_A_wiErvfgkcgNVVYISIphykstgdpk_166_A	0	140_A_wiervfgkcgnvVYISipHykstgdpk_166_A	0	140_A_wiervfgkcgNVVYisiphykstgdpk_166_A	0	140_A_wiervfgkcgnvvyisiphykstgdpk_166_A	3.50603
Q4G0J3	Q4G0J3_4WKR	A	GDPKGFAFVEFET	163_A_gdpkgfafvefet_175_A	no_data	no_data	163_A_GdpKgFaFvefet_175_A	0	163_A_gdpkgfafvefet_175_A	2.77246	163_A_gdpkgfafvefet_175_A	2.77246	163_A_gdpkgfafvEfet_175_A	0	163_A_gdpkgfafvefet_175_A	2.76132
Q4G0J3	Q4G0J3_4WKR	A	PKGFAFVEFET	165_A_pkgfafvefet_175_A	no_data	no_data	165_A_pKgFaFvefet_175_A	0	165_A_pkgfafvefet_175_A	2.77246	165_A_pkgfafvefet_175_A	2.77246	165_A_pkgfafvEfet_175_A	0	165_A_pkgfafvefet_175_A	2.76132
Q4G0J3	Q4G0J3_4WKR	A	WMDLKKEYLALQKASMASL	not_found	no_data	no_data	not_found	no_data	not_found	no_data	not_found	no_data	not_found	no_data	not_found	no_data
Q4LE39	Q4LE39_AF	A	NKRPVLGYRNLNLFK	328_A_nkrpvlgyrnlnlfk_342_A	328_A_NKRPVLGYRNlNlfK_342_A	0	328_A_nkrpvlgyrnlnlfk_342_A	30.0078	no_data	no_data	328_A_nkrpvlgyrnlnlfk_342_A	24.4088	no_data	no_data	328_A_nkrpvlgyrnlnlfk_342_A	9.88837
Q4U2R6	Q4U2R6_7OIB	i	KVVDRWNEK	42_i_kvvdrwnek_50_i	42_i_KVvDRWNEK_50_i	0	42_i_kvvdrwnek_50_i	10.1254	42_i_kvvdrwnek_50_i	3.67445	42_i_kvvdrWneK_50_i	0	42_i_kvvdrwnek_50_i	10.2386	42_i_kvvdrwnek_50_i	5.79285
Q4U2R6	Q4U2R6_7OIB	i	ILGNFEKHPKELIRGPIWLRGWKGNEL	62_i_ilgnfekhpkelirgpiwlrgwkgnel_88_i	62_i_ILgNfekHpkeliRgPiWLRgwKGNEl_88_i	0	62_i_IlgnFeKHPKELIRGPIWLRGWKGNEL_88_i	0	62_i_ilgnfekhpkeLirGPIWLrgWkgNEL_88_i	0	62_i_ilgnfekhpkelirgpIWlRgwKGNEl_88_i	0	62_i_ilgnfekhpkelirgpiwlrgwKgNel_88_i	0	62_i_ILGNFEKHPKELIRGPIWLRGWKGNEL_88_i	0
Q4VXU2	Q4VXU2_AF	A	RYQGVNLYVKNLDDS	290_A_ryqgvnlyvknldds_304_A	no_data	no_data	290_A_RYQGvNlYvKNldds_304_A	0	290_A_rYqgvNlyvknldds_304_A	0	290_A_RyqgvnlYvknldds_304_A	0	no_data	no_data	290_A_ryqgvnlyvknldds_304_A	2.89614
Q59GN2	Q59GN2_AF	A	AKKQKQNRPIPQWIRMKTGNKIRYNSK	14_A_akkqkqnrpipqwirmktgnkirynsk_40_A	14_A_aKKQKQNRPIPQWirmKTGnKIRYNSK_40_A	0	14_A_AKKQKQNRPIPQWIRMKTGNKIRYNSK_40_A	0	14_A_AkKQkQNRPIPqwIRmktgnKIRYNSK_40_A	0	14_A_AKKQKQNRPIPQWIrMKTGNKIRYNSK_40_A	0	14_A_AKKQKQNRPIPQWIRMKTGNKIRYNSK_40_A	0	14_A_akkqkqnrpiPQWIRmktgnKIRYNSK_40_A	0
Q59GN2	Q59GN2_AF	A	QKQNRPIPQWIRMKTGNKI	17_A_qkqnrpipqwirmktgnki_35_A	17_A_QKQNRPIPQWirmKTGnKI_35_A	0	17_A_QKQNRPIPQWIRMKTGNKI_35_A	0	17_A_QkQNRPIPqwIRmktgnKI_35_A	0	17_A_QKQNRPIPQWIrMKTGNKI_35_A	0	17_A_QKQNRPIPQWIRMKTGNKI_35_A	0	17_A_qkqnrpiPQWIRmktgnKI_35_A	0
Q5BKZ1	Q5BKZ1_AF	A	EKNSEKYGDGYRMAFTCSFCKFRTF	298_A_eknsekygdgyrmaftcsfckfrtf_322_A	298_A_EKNSEKYGDgYRmafTcSfcKFRtF_322_A	0	298_A_eknsekygdgyrmafTCSfcKfRtf_322_A	0	298_A_eknsekygdgYRMAFTCSfCKFRTf_322_A	0	298_A_eknsekygdgyrmaftcsfckfrtf_322_A	10.4665	no_data	no_data	298_A_ekNSEKYGDGYRMAftcsfckfrtf_322_A	0
Q5JNZ5	Q5JNZ5_AF	A	CVRCVPTDKAIKKFVIRNI	26_A_cvrcvptdkaikkfvirni_44_A	26_A_CvRCvptdKaiKKFviRNi_44_A	0	no_data	no_data	26_A_cvRcVpTDKAIKKfvirni_44_A	0	26_A_CVRCvPTdKaikkfvirni_44_A	0	26_A_cvRcvpTDKAIKkFViRni_44_A	0	26_A_cvrcvPTDKAIKKFVIRNI_44_A	0
Q5JNZ5	Q5JNZ5_AF	A	TDKAIKKFVIRNIVEAAAVRD	32_A_tdkaikkfvirniveaaavrd_52_A	32_A_tdKaiKKFviRNivEAAavRd_52_A	0	no_data	no_data	32_A_TDKAIKKfvirniveaaavrd_52_A	0	32_A_TdKaikkfvirniveaaavrd_52_A	0	32_A_TDKAIKkFViRniveaaavrd_52_A	0	32_A_TDKAIKKFVIRNIVEAAAVRD_52_A	0
Q5JNZ5	Q5JNZ5_AF	A	KAIKKFVIRNIVEAAAVRDIS	34_A_kaikkfvirniveaaavrdis_54_A	34_A_KaiKKFviRNivEAAavRdis_54_A	0	no_data	no_data	34_A_KAIKKfvirniveaaavrdis_54_A	0	34_A_Kaikkfvirniveaaavrdis_54_A	0	34_A_KAIKkFViRniveaaavrdis_54_A	0	34_A_KAIKKFVIRNIVEAAAVRDIS_54_A	0
Q5JNZ5	Q5JNZ5_AF	A	IRNIVEAAAVR	41_A_irniveaaavr_51_A	41_A_iRNivEAAavR_51_A	0	no_data	no_data	41_A_irniveaaavr_51_A	6.17004	41_A_irniveaaavr_51_A	6.4782	41_A_iRniveaaavr_51_A	0	41_A_IRNIVEAAAVR_51_A	0
Q5JNZ5	Q5JNZ5_AF	A	AYVLPKLYVKLHYCVSCAIHSKVVR	61_A_ayvlpklyvklhycvscaihskvvr_85_A	61_A_ayvlpKlYvKlhYcvScAIHSKvVR_85_A	0	no_data	no_data	61_A_ayvlpklyvklhyCVScaIhsKVVR_85_A	0	61_A_ayvlpklyvklhycvSCAIHSKvvR_85_A	0	61_A_ayvlpkLyVKLhYCVSCaIHSKVVR_85_A	0	61_A_AYVLPKLYVKLHYCVSCAIHSKVVR_85_A	0
Q5JNZ5	Q5JNZ5_AF	A	KLHYCVSCAIHSKVVRNRSREAC	70_A_klhycvscaihskvvrnrsreac_92_A	70_A_KlhYcvScAIHSKvVRNRSREac_92_A	0	no_data	no_data	70_A_klhyCVScaIhsKVVRNRsreaC_92_A	0	70_A_klhycvSCAIHSKvvRNRSREAC_92_A	0	70_A_KLhYCVSCaIHSKVVRNRSREAC_92_A	0	70_A_KLHYCVSCAIHSKVVRNRSREAC_92_A	0
Q5JQF8	Q5JQF8_AF	A	RDPSLRKSGVGNVFIKNLGKTIDNKAL	80_A_rdpslrksgvgnvfiknlgktidnkal_106_A	80_A_RDPSLRKsgvgNvfiKNlgKTiDnKal_106_A	0	80_A_RDPSLRKSgVgNvFiKNLGKtidnkal_106_A	0	80_A_RdpsLRKsGvgNvFiKnlgktidNkal_106_A	0	80_A_RDPSlRKsGvgNvFiKnlgktidnkal_106_A	0	80_A_RdpslRksGvGNvFiKNLGKtidnkal_106_A	0	80_A_rdpslRKsGvGnvfiknlgktidnkal_106_A	0
Q5JRA6	Q5JRA6_5KYW	C	WAGSVGRTFGYFPKDLIQVVH	not_found	no_data	no_data	no_data	no_data	not_found	no_data	not_found	no_data	not_found	no_data	not_found	no_data
Q5JTH9	Q5JTH9_7WTS	K	SAQASSGSTSVLRWVLSCLATLLRKQD	not_found	not_found	no_data	not_found	no_data	not_found	no_data	not_found	no_data	not_found	no_data	not_found	no_data
Q5JTH9	Q5JTH9_7WTS	K	LPEEYHRVLVNIRKA	not_found	not_found	no_data	not_found	no_data	not_found	no_data	not_found	no_data	not_found	no_data	not_found	no_data
Q5QJE6	Q5QJE6_AF	A	RVTRRRQILIACSPVSSVRKKPK	105_A_rvtrrrqiliacspvssvrkkpk_127_A	105_A_RvTRRRQIlIacspvSSvRKKpK_127_A	0	105_A_rvtrrrqiliacspvssvrkkpk_127_A	43.7259	105_A_rvtrrrqiliacspvssvrkkpk_127_A	22.4515	105_A_rvtrrrqiliacspvssvrkkpk_127_A	15.561	no_data	no_data	105_A_rvtrrrqiliacspvssvrkkpk_127_A	31.1915
Q5T6F2	Q5T6F2_AF	A	EGNSDTTSWETVGCKKKNFAKENSENK	91_A_egnsdttswetvgckkknfakensenk_117_A	91_A_egnsdttsWeTVGcKKKnfakensenK_117_A	0	91_A_egnsdttswetvgckkknfakensenk_117_A	68.1182	no_data	no_data	91_A_egnsdttswetvgcKKKnfakensenk_117_A	0	no_data	no_data	91_A_egnsdttswetvgckkknfakensenk_117_A	55.4703
Q5TC82	Q5TC82_4ULW	A	LSSNLWAAVRA	179_A_lssnlwaavra_189_A	179_A_lSsnlwaavRa_189_A	0	179_A_lssnlwaavra_189_A	6.47633	179_A_lSsnlWaavRa_189_A	0	179_A_lssnlwaavra_189_A	1.32724	179_A_lsSNlwaavRA_189_A	0	179_A_LSSNLWAAVRA_189_A	0
Q5TC82	Q5TC82_4ULW	A	IGHVVQLLYRASCFKVT	242_A_ighvvqllyrascfkvt_258_A	242_A_ighvvqllyrascfkvt_258_A	2.92588	242_A_iGHvvQllYrascfkVt_258_A	0	242_A_iGHvvQlLYRaSCFkVt_258_A	0	242_A_ighvvqllyrascfkvt_258_A	3.68959	242_A_iGHvvQllYRAScFkVt_258_A	0	242_A_ighvVQllyrascfkvt_258_A	0
Q5U5Q3	Q5U5Q3_5ZI6	A	RAKTNTYIKTPVRGEEPIFVVTGRK	not_found	not_found	no_data	not_found	no_data	not_found	no_data	not_found	no_data	not_found	no_data	not_found	no_data
Q5VTL8	Q5VTL8_AF	A	SSPYFKVQLYELKTYHEVV	68_A_sspyfkvqlyelktyhevv_86_A	68_A_SSpyfKvqlYelKtyhevv_86_A	0	68_A_SSPYFKVQlYElKTYHevV_86_A	0	68_A_sspyfkvqlyelktyhevv_86_A	3.80902	68_A_sspyfkvqlyelktyhevv_86_A	no_data	no_data	no_data	68_A_sspyfkvqlyelktyhevv_86_A	23.6843
Q5VV67	Q5VV67_AF	A	EIEECTIHFRVQGDNYGFVTYRYAE	1568_A_eieectihfrvqgdnygfvtyryae_1592_A	1568_A_eieectiHFRvQgdnygFvtyRYae_1592_A	0	1568_A_eieectihfrvqgdnygfvtyryae_1592_A	11.1133	no_data	no_data	1568_A_eieectihfrvqgdnygfvtyryae_1592_A	48.3702	no_data	no_data	1568_A_EIeectihfrvqgdnygfvtyryae_1592_A	0
Q5VV67	Q5VV67_AF	A	IHFRVQGDN	1574_A_ihfrvqgdn_1582_A	1574_A_iHFRvQgdn_1582_A	0	1574_A_ihfrvqgdn_1582_A	16.1236	no_data	no_data	1574_A_ihfrvqgdn_1582_A	56.4855	no_data	no_data	1574_A_ihfrvqgdn_1582_A	2.90563
Q5VZF2	Q5VZF2_AF	A	VTVCMDYIK	215_A_vtvcmdyik_223_A	215_A_vtvcmdyiK_223_A	0	215_A_vtVCMDyiK_223_A	0	215_A_vtvcmdyik_223_A	2.83469	215_A_vtvcmdYik_223_A	0	215_A_vtvcmdyik_223_A	3.55778	215_A_vtvcmdyik_223_A	3.57824
Q5VZF2	Q5VZF2_AF	A	KGRCSRENCKYLHPPTHLKTQLE	58_A_kgrcsrenckylhppthlktqle_80_A	58_A_kgRcsRenckylHpptHlktQle_80_A	0	58_A_kgrcsrenckylhppthlktqle_80_A	15.3434	58_A_KgrcsREnCkYLHpPthLktQLE_80_A	0	58_A_kgRcsrencKYlHpptHlktqle_80_A	0	58_A_KGRCSRenckylhppthlKtqlE_80_A	0	58_A_kgrcsrenckylhppthlktqle_80_A	3.41472
Q5VZF2	Q5VZF2_AF	A	RCSRENCKYLHPPTH	60_A_rcsrenckylhppth_74_A	60_A_RcsRenckylHpptH_74_A	0	60_A_rcsrenckylhppth_74_A	19.763	60_A_rcsREnCkYLHpPth_74_A	0	60_A_RcsrencKYlHpptH_74_A	0	60_A_RCSRenckylhppth_74_A	0	60_A_rcsrenckylhppth_74_A	3.41472
Q5VZF2	Q5VZF2_AF	A	RENCKYLHPPTHLKT	63_A_renckylhppthlkt_77_A	63_A_RenckylHpptHlkt_77_A	0	63_A_renckylhppthlkt_77_A	17.7462	63_A_REnCkYLHpPthLkt_77_A	0	63_A_rencKYlHpptHlkt_77_A	0	63_A_RenckylhppthlKt_77_A	0	63_A_renckylhppthlkt_77_A	3.41472
Q68D10	Q68D10_5BS7	E	TVSGTCGPGQP	not_found	not_found	no_data	no_data	no_data	not_found	no_data	not_found	no_data	not_found	no_data	not_found	no_data
Q6AI08	Q6AI08_AF	A	PKTRACALQVL	471_A_pktracalqvl_481_A	471_A_pKtRacalqvl_481_A	0	471_A_PKtrACalQVl_481_A	0	no_data	no_data	471_A_pktracalqvl_481_A	no_data	no_data	no_data	471_A_pktracalqvl_481_A	7.90266
Q6DKI1	Q6DKI1_AF	A	RIERIDGVSLLVQRTIA	101_A_rieridgvsllvqrtia_117_A	101_A_rieridgvsllvqRtia_117_A	0	101_A_RiERIDGVsLLvQRTIA_117_A	0	101_A_rIERidgvsllvqrtia_117_A	0	101_A_riERIDGVSLLVQRTiA_117_A	0	101_A_RieRIdgvsLlvqrTIA_117_A	0	101_A_RIERIDGVSLLVQRTIA_117_A	0
Q6DKI1	Q6DKI1_AF	A	SLAFVVRIERIDGVSLLVQ	95_A_slafvvrieridgvsllvq_113_A	95_A_slafvvrieridgvsllvq_113_A	1.33979	95_A_SLAfvvRiERIDGVsLLvQ_113_A	0	95_A_SLAfvvrIERidgvsllvq_113_A	0	95_A_slafvvriERIDGVSLLVQ_113_A	0	95_A_slafvvRieRIdgvsLlvq_113_A	0	95_A_SLAFVVRIERIDGVSLLVQ_113_A	0
Q6GMR7	Q6GMR7_AF	A	VHLKDLKFYWM	300_A_vhlkdlkfywm_310_A	300_A_vhlkdlkfywm_310_A	13.1648	300_A_vhlkdlkfyWM_310_A	0	300_A_Vhlkdlkfywm_310_A	0	300_A_vhlkdlkfywm_310_A	13.266	300_A_vhlkdlkfywm_310_A	no_data	300_A_vhlkdlkfywm_310_A	16.5327
Q6IEY1	Q6IEY1_AF	A	VVYTFRNKEMKAAIKRVCKQLVIYK	285_A_vvytfrnkemkaaikrvckqlviyk_309_A	no_data	no_data	285_A_vVYTFRNKEMKAaIKRvCKQLVIyk_309_A	0	285_A_VvyTFrnkemkaaIkrvckqlviyk_309_A	0	285_A_vvytfrnkemKaaiKRvckQlvIyK_309_A	0	285_A_vvytfrNKemkaaikrvckqlviyk_309_A	0	285_A_vvytfrNKEMKAAIKRVCKQLVIYK_309_A	0
Q6IN84	Q6IN84_AF	A	VITSRRNSCPLTPVVSK	174_A_vitsrrnscpltpvvsk_190_A	174_A_vitsrrnscpltpvvsK_190_A	0	174_A_vitsrrnscpltpVvsK_190_A	0	174_A_VitsrrnscpltPVvsk_190_A	0	174_A_vitsrRNSCPlTPvvSK_190_A	0	174_A_vitsrrnscpltpVvsK_190_A	0	174_A_vitsrrnscpltpvvsk_190_A	2.80479
Q6NS38	Q6NS38_3BTX	A	ASVSFGACRDFVFRH	185_A_asvsfgasrdfvfrh_199_A	185_A_asvSfGasrdfvfRh_199_A	0	185_A_aSvsfGASRDFVfRh_199_A	0	185_A_aSvsfgasrdFvfrh_199_A	0	185_A_asvsFGasrdfvfRh_199_A	0	185_A_asvsfgasrdFvfrh_199_A	0	185_A_asvsfgasrdfvfrh_199_A	no_data
Q6NVV1	Q6NVV1_AF	A	DKKKRMVVPAALKVVRLKPTRKFALLG	27_A_dkkkrmvvpaalkvvrlkptrkfallg_53_A	27_A_dKkKRMVVPaALKVvrlKPtRKFALLG_53_A	0	27_A_DKKKRMVVPAALKVVRLKPTRKFALLG_53_A	0	27_A_DKKKRMVVpaALkvvrlkptrkfaLLG_53_A	0	27_A_dkkkrmvvpaalkvvrlkptrkfallg_53_A	6.11148	27_A_DKKKrmvvpaaLkvvrlKPTRKfallg_53_A	0	27_A_DKKKRMVVPAALKVVRLKPTRKFALLG_53_A	0
Q6NVV1	Q6NVV1_AF	A	VVPAALKVVRLKPTRKF	33_A_vvpaalkvvrlkptrkf_49_A	33_A_VVPaALKVvrlKPtRKF_49_A	0	33_A_VVPAALKVVRLKPTRKF_49_A	0	33_A_VVpaALkvvrlkptrkf_49_A	0	33_A_vvpaalkvvrlkptrkf_49_A	9.89667	33_A_vvpaaLkvvrlKPTRKf_49_A	0	33_A_VVPAALKVVRLKPTRKF_49_A	0
Q6P2Q9	Q6P2Q9_4JKA	A	ISLIQIFRA	not_found	not_found	no_data	not_found	no_data	not_found	no_data	not_found	no_data	not_found	no_data	not_found	no_data
Q6P2Q9	Q6P2Q9_4JKA	A	PFWWTHQRHDGKLWNLNNYRTDMIQAL	not_found	not_found	no_data	not_found	no_data	not_found	no_data	not_found	no_data	not_found	no_data	not_found	no_data
Q6P5R6	Q6P5R6_AF	A	KRYLKYLTKKY	74_A_krylkyltkky_84_A	74_A_kRylkYltKky_84_A	0	74_A_KRYlKYLtKKY_84_A	0	74_A_kRYlkYltKkY_84_A	0	74_A_KRYLKYLTKKY_84_A	0	74_A_KRYlKYLtKKy_84_A	0	74_A_krylkyltkky_84_A	3.17941
Q6P5R6	Q6P5R6_AF	A	LKKNNLRDWLRVV	85_A_lkknnlrdwlrvv_97_A	85_A_lkKnnlRdwlrvv_97_A	0	85_A_LKKNNlRDwLRVV_97_A	0	85_A_LkkNnLRDWLRVv_97_A	0	85_A_LKKNNlRDWlRvv_97_A	0	85_A_LKKnNlRdwLRVV_97_A	0	85_A_lkknnlrdwlrvv_97_A	4.83682
Q6PII3	Q6PII3_AF	A	KQEKLLKDSGVFGKPKTTNKKPSIWSK	30_A_kqekllkdsgvfgkpkttnkkpsiwsk_56_A	30_A_kqekllkdsgvFgKpKTtNKKPSIWSK_56_A	0	30_A_kqekllkdsgvfgkpkttnkkpsiwsk_56_A	100.076	30_A_kqekllkdsgvfgkpkttnkkpsiwsk_56_A	49.6618	30_A_kqekllkdsgvfgkpkttNKKPsiWsk_56_A	0	no_data	no_data	30_A_kqekllkdsgvfgkpkttnkkpsiwsk_56_A	37.9592
Q6PK04	Q6PK04_AF	A	VQAYRALKQRQQQLHGERPHLTS	259_A_vqayralkqrqqqlhgerphlts_281_A	259_A_vqaYRalKQRQQQlHgerpHlTs_281_A	0	259_A_vqayralkqrqqqlhgerphlts_281_A	22.8571	259_A_vqayralkqrqqqlhgerphlts_281_A	42.8148	259_A_vqayralkqrqqqlhgerphlts_281_A	12.6605	259_A_vQAYRALKQRQQQLHGERPHLTS_281_A	0	259_A_VqaYRAlkqRQQQLHGERPHLTS_281_A	0
Q6PK04	Q6PK04_AF	A	QPLGKQRPAPWPGLRSKEKKK	30_A_qplgkqrpapwpglrskekkk_50_A	30_A_QPLGKQRPAPWPGLRSKEKKK_50_A	0	30_A_QPLGKQRPAPWPGLRSKEKKK_50_A	0	30_A_qplgkqrpapwpglrskekkk_50_A	7.24189	30_A_qplgkqrpapwpglrskekkk_50_A	7.24189	30_A_QplgkqrpapwpglRsKEKKK_50_A	0	30_A_QPLGKQRPAPWPGLRSKEKKK_50_A	0
Q6PK04	Q6PK04_AF	A	PGLRSKEKKKVNCKPKNQDEQEIPF	41_A_pglrskekkkvnckpknqdeqeipf_65_A	41_A_PGLRSKEKKKVNcKPKNQdeQEipF_65_A	0	41_A_PGLRSKEKKKVNCKPKNQDEQEIPF_65_A	0	41_A_pglrskekkkvnckpknqdeqeIpf_65_A	0	41_A_pglrskekkkvnckpknqdeqeipf_65_A	15.8714	41_A_pglRsKEKKKVNCKPKNQDEQEIpF_65_A	0	41_A_PGLRSKEKKKVNCKPKNQDEQEIPF_65_A	0
Q6PK04	Q6PK04_AF	A	KPKNQDEQEIPFRLREIMRSR	54_A_kpknqdeqeipfrlreimrsr_74_A	54_A_KPKNQdeQEipFRlReiMRSR_74_A	0	54_A_KPKNQDEQEIPFRLREIMRSR_74_A	0	54_A_kpknqdeqeIpfrlReiMRsr_74_A	0	54_A_kpknqdeqeipfrlreimrsr_74_A	5.30429	54_A_KPKNQDEQEIpFrlREIMRSR_74_A	0	54_A_KPKNQDEQEIPFRLreimrsr_74_A	0
Q6PKG0	Q6PKG0_5V4R	A	EDAKEGYRYGLECLFRY	864_A_edakegyrygleclfry_880_A	864_A_edakegyrygleclfry_880_A	6.08611	864_A_EdakegyrYgleClfRY_880_A	0	864_A_EdAKegyRYgLeClFRy_880_A	0	864_A_edakegyrygleclfry_880_A	6.04105	864_A_edakegyrYGlEClfRy_880_A	0	864_A_edakegyrygleclfry_880_A	11.0189
Q6PKG0	Q6PKG0_5V4R	A	RGGTRTHFDYQFGYRKFDG	not_found	not_found	no_data	not_found	no_data	not_found	no_data	not_found	no_data	not_found	no_data	not_found	no_data
Q6PKG0	Q6PKG0_5V4R	A	ILIVTQTPHYMRRHPGGDR	not_found	not_found	no_data	not_found	no_data	not_found	no_data	not_found	no_data	not_found	no_data	not_found	no_data
Q6PKG0	Q6PKG0_5V4R	A	VGSYGCTPQSL	not_found	not_found	no_data	not_found	no_data	not_found	no_data	not_found	no_data	not_found	no_data	not_found	no_data
Q6XE24	Q6XE24_AF	A	ILDKNTNQCKGYGFVDFDSPAAAQKAV	93_A_ildkntnqckgygfvdfdspaaaqkav_119_A	93_A_ilDKNTNQcKGYgFvdfdspaaaqkav_119_A	0	93_A_ILdKntnqcKgYgFVdfDSPAAaqkav_119_A	0	93_A_ildkntnqckgygFVDFDspaaaqkav_119_A	0	93_A_ildKntnqcKgYgFvdfdspaaaqkav_119_A	0	93_A_ildKNtnqcKgYgfvdfdspaaaqkav_119_A	0	93_A_ildkntnqckgygfvdfdspaaaqkav_119_A	3.202
Q6ZMR3	Q6ZMR3_AF	A	RVIGSGCNLDSAR	157_A_rvigsgcnldsar_169_A	157_A_rvigsgcnldsar_169_A	3.20766	157_A_rvigsGcnLdsaR_169_A	0	157_A_rvigSGCNLDSAR_169_A	0	157_A_RviGSGCNLDSaR_169_A	0	157_A_rvigsgcnldsar_169_A	7.74579	157_A_rvigsgcnldsar_169_A	no_data
Q6ZN04	Q6ZN04_AF	A	TNTYIKTPVRGEEPVFVVT	96_A_tntyiktpvrgeepvfvvt_114_A	96_A_tNtYiKtpvRgeepvfvvt_114_A	0	96_A_tNtYiKTpvrgeepvfVvt_114_A	0	96_A_tntyiktpvrgeepvfvvt_114_A	1.33196	96_A_tNtyiktpvrgeepvfvvt_114_A	0	no_data	no_data	96_A_tntyiktpvRgeepvfvvt_114_A	0
Q6ZNB6	Q6ZNB6_AF	A	IKCHCKITSLYVECRKITTAD	735_A_ikchckitslyvecrkittad_755_A	735_A_iKcHcKitslYvecRkittad_755_A	0	735_A_IKCHCKITSLYVECRKITTAD_755_A	0	735_A_ikchckitslyvecrkittad_755_A	102.806	735_A_iKcHCKITSLYvecrkittad_755_A	0	no_data	no_data	735_A_ikchckitslyvecrkittad_755_A	8.89335
Q6ZRY4	Q6ZRY4_AF	A	VRTLFVSGL	30_A_vrtlfvsgl_38_A	30_A_vrtlfvsgl_38_A	2.8925	30_A_vrtlFvSGl_38_A	0	30_A_vrTlfvsgl_38_A	0	30_A_vrtlfvsgl_38_A	2.60052	30_A_vrtlFvSgl_38_A	0	30_A_vrtlfvsgl_38_A	6.53796
Q70Z53	Q70Z53_AF	A	VNDYILYYGGKKEDF	81_A_vndyilyyggkkedf_95_A	81_A_vNdYiLYYggKKedf_95_A	0	81_A_vndyilyyggkkedf_95_A	45.8902	81_A_vndyilyyggkkedf_95_A	25.679	81_A_vndyilyyggkkedf_95_A	19.8252	81_A_vndyilyyggkkedf_95_A	10.2411	81_A_vndyilyyggkkedf_95_A	43.6835
Q71RC2	Q71RC2_3PKN	B	RHNPTVTGHQEQTYLQK	not_found	no_data	no_data	no_data	no_data	not_found	no_data	not_found	no_data	not_found	no_data	not_found	no_data
Q71RC2	Q71RC2_3PKN	B	TASPCNNNI	not_found	no_data	no_data	no_data	no_data	not_found	no_data	not_found	no_data	not_found	no_data	not_found	no_data
Q7KZ85	Q7KZ85_6TED	M	NRDAQMLIEDV	854_M_nrdaqmliedv_864_M	854_M_nRdaqmliedv_864_M	0	no_data	no_data	854_M_nrdaqmliedv_864_M	8.31975	854_M_nrdaqmliedv_864_M	no_data	no_data	no_data	854_M_nrdaqmliedv_864_M	1.33765
Q7KZF4	Q7KZF4_5M9O	A	RALLLPDYYLVTVMLSGIKCPTFRREA	not_found	not_found	no_data	not_found	no_data	not_found	no_data	not_found	no_data	not_found	no_data	not_found	no_data
Q7KZF4	Q7KZF4_5M9O	A	SEAVVEYVFSGSR	not_found	not_found	no_data	not_found	no_data	not_found	no_data	not_found	no_data	not_found	no_data	not_found	no_data
Q7KZF4	Q7KZF4_5M9O	A	RGIIKMVLSGCAIIVRGQPRG	not_found	not_found	no_data	not_found	no_data	not_found	no_data	not_found	no_data	not_found	no_data	not_found	no_data
Q7KZF4	Q7KZF4_5M9O	A	KLRPLYDIPYMFEAREFLRKK	not_found	not_found	no_data	not_found	no_data	not_found	no_data	not_found	no_data	not_found	no_data	not_found	no_data
Q7KZF4	Q7KZF4_5M9O	A	VEHALSKVHFTAERS	not_found	not_found	no_data	not_found	no_data	not_found	no_data	not_found	no_data	not_found	no_data	not_found	no_data
Q7KZF4	Q7KZF4_5M9O	A	TCLITFLLAGIECPRGARNLPGLVQ	not_found	not_found	no_data	not_found	no_data	not_found	no_data	not_found	no_data	not_found	no_data	not_found	no_data
Q7KZF4	Q7KZF4_5M9O	A	LKEGFARCVDWSIAVYTRGAE	not_found	not_found	no_data	not_found	no_data	not_found	no_data	not_found	no_data	not_found	no_data	not_found	no_data
Q7KZF4	Q7KZF4_5M9O	A	AIIEHVRDG	not_found	not_found	no_data	not_found	no_data	not_found	no_data	not_found	no_data	not_found	no_data	not_found	no_data
Q7KZF4	Q7KZF4_5M9O	A	PTVQRGIIKMVLSGC	not_found	not_found	no_data	not_found	no_data	not_found	no_data	not_found	no_data	not_found	no_data	not_found	no_data
Q7KZF4	Q7KZF4_5M9O	A	REFLRKKLIGKKVNVTVDYIRPA	not_found	not_found	no_data	not_found	no_data	not_found	no_data	not_found	no_data	not_found	no_data	not_found	no_data
Q7KZF4	Q7KZF4_5M9O	A	ENKTPQGREYGMIYLGKDT	not_found	not_found	no_data	not_found	no_data	not_found	no_data	not_found	no_data	not_found	no_data	not_found	no_data
Q7KZF4	Q7KZF4_5M9O	A	VVEYVFSGSRLKLYLPKET	not_found	not_found	no_data	not_found	no_data	not_found	no_data	not_found	no_data	not_found	no_data	not_found	no_data
Q7KZF4	Q7KZF4_5M9O	A	RPASPATETVP	not_found	not_found	no_data	not_found	no_data	not_found	no_data	not_found	no_data	not_found	no_data	not_found	no_data
Q7KZF4	Q7KZF4_5M9O	A	QKPVNAIIEHVRDGSVVRALL	not_found	not_found	no_data	not_found	no_data	not_found	no_data	not_found	no_data	not_found	no_data	not_found	no_data
Q7KZF4	Q7KZF4_5M9O	A	TVDYIRPASPATE	not_found	not_found	no_data	not_found	no_data	not_found	no_data	not_found	no_data	not_found	no_data	not_found	no_data
Q7KZF4	Q7KZF4_5M9O	A	KLIGKKVNVTVDYIRPASPATETVP	not_found	not_found	no_data	not_found	no_data	not_found	no_data	not_found	no_data	not_found	no_data	not_found	no_data
Q7L0Y3	Q7L0Y3_7ONU	F	VYVIGSFVDKSMQPGTSLAKAKRLN	306_F_vyvigsfvdksmqpgtslakakrln_330_F	306_F_vyvigsfvdksmqpgtslakakrln_330_F	4.65651	306_F_vyvIgsFVDKSMQPGtslakakrln_330_F	0	306_F_vyVIGSFVDksmqPGTSLaKAkrLn_330_F	0	306_F_vyvigsfvDKSMQPGtsLAKakrln_330_F	0	306_F_vyvigsfvdksmqpgtslakakrln_330_F	19.8686	306_F_vyvigsfvdksmqpgtslakakrln_330_F	2.43191
Q7L0Y3	Q7L0Y3_7ONU	F	YVIGSFVDKSMQPGTSLAKAK	307_F_yvigsfvdksmqpgtslakak_327_F	307_F_yvigsfvdksmqpgtslakak_327_F	4.65651	307_F_yvIgsFVDKSMQPGtslakak_327_F	0	307_F_yVIGSFVDksmqPGTSLaKAk_327_F	0	307_F_yvigsfvDKSMQPGtsLAKak_327_F	0	307_F_yvigsfvdksmqpgtslakak_327_F	19.8686	307_F_yvigsfvdksmqpgtslakak_327_F	2.43191
Q7L1Q6	Q7L1Q6_AF	A	DPTQFQDCIIQGLTE	28_A_dptqfqdciiqglte_42_A	28_A_dptqfqdciiqglte_42_A	8.97955	28_A_dptqfqdciiqglte_42_A	17.8301	28_A_DPtQFqdciiqglte_42_A	0	28_A_dptqfqdciiqglte_42_A	9.83598	28_A_dptqfqdciiqglte_42_A	5.5354	28_A_dptqfqdciiqglte_42_A	47.0275
Q7L1Q6	Q7L1Q6_AF	A	QQKPTLSGQRFKTRKRDEK	6_A_qqkptlsgqrfktrkrdek_24_A	6_A_qQKptLSgQRFKtRKRdeK_24_A	0	6_A_qqkptlSGQRFKTrkrdek_24_A	0	6_A_qqkptlsgqrfktrkrdek_24_A	1.3323	6_A_qqkptLSGQRfKtRKrdek_24_A	0	6_A_QQKPtLSGQRFKTRKRDEK_24_A	0	6_A_qqkptlsgqrfktrkrdek_24_A	9.18245
Q7L2E3	Q7L2E3_AF	A	TRLRSRWLTYFMAVKSNGSVFVR	1067_A_trlrsrwltyfmavksngsvfvr_1089_A	no_data	no_data	1067_A_TRLrsRWltyfmavksngsvfvr_1089_A	0	1067_A_trlrsrwltYFMAvksngsvfvR_1089_A	0	1067_A_trlrsrwltyfmavksngsvfvr_1089_A	20.7666	no_data	no_data	1067_A_trlrsrwltyfmavksngsvfvr_1089_A	2.81873
Q7L2E3	Q7L2E3_AF	A	LVDRNNEPLTHAMYNLASLRELGET	317_A_lvdrnneplthamynlaslrelget_341_A	no_data	no_data	317_A_LVDRNNEpLTHaMYNLASlRelGET_341_A	0	317_A_lvdrnneplthamynlaslrelget_341_A	20.0918	317_A_lvdrnneplthamynlaslrelget_341_A	12.8992	no_data	no_data	317_A_lvdrnneplthamynlaslrelget_341_A	9.76789
Q7L2E3	Q7L2E3_AF	A	TQRRPCTIQVP	341_A_tqrrpctiqvp_351_A	no_data	no_data	341_A_TQRRPCtiqvp_351_A	0	341_A_tqrrpctiqvp_351_A	8.11414	341_A_tqrrpctiqvp_351_A	34.8101	no_data	no_data	341_A_tqrrpctiqvp_351_A	6.30366
Q7L2E3	Q7L2E3_AF	A	GALLFCTVGILLRKLQSNPSLEGVS	530_A_gallfctvgillrklqsnpslegvs_554_A	no_data	no_data	530_A_gallfctvgillrklqsnpslegvs_554_A	30.4634	530_A_gallfcTVGIllrklqsnpslegvs_554_A	0	530_A_gallfctvgillrklqsnpslegvs_554_A	51.1788	no_data	no_data	530_A_galLFcTVGILlrklqsnpslegvs_554_A	0
Q7L2E3	Q7L2E3_AF	A	LCFLPGWQEIKGV	672_A_lcflpgwqeikgv_684_A	no_data	no_data	672_A_lcflpgwqeikgv_684_A	10.19	672_A_lcflPGwqeikgv_684_A	0	672_A_lcflpgwqeikgv_684_A	21.9606	no_data	no_data	672_A_lcflpgwqeikgv_684_A	3.66434
Q7L2E3	Q7L2E3_AF	A	SNIPMMDQKAIFQQPPVGVRKIV	706_A_snipmmdqkaifqqppvgvrkiv_728_A	no_data	no_data	706_A_snipmmdqkaifqqppvgvrkiv_728_A	18.8084	706_A_SNiPMmdQkaiFqqppvgvrkiv_728_A	0	706_A_snipmmdqkaifqqppvgvrkiv_728_A	32.1634	no_data	no_data	706_A_snipmmdqkaifqqppvgvrkiv_728_A	3.63004
Q7L2E3	Q7L2E3_AF	A	MMDQKAIFQQP	710_A_mmdqkaifqqp_720_A	no_data	no_data	710_A_mmdqkaifqqp_720_A	28.1331	710_A_MmdQkaiFqqp_720_A	0	710_A_mmdqkaifqqp_720_A	39.7421	no_data	no_data	710_A_mmdqkaifqqp_720_A	3.63004
Q7L2E3	Q7L2E3_AF	A	VLATNIAETSITINDIVHVVDSGLH	728_A_vlatniaetsitindivhvvdsglh_752_A	no_data	no_data	728_A_vlatniaetsitindivhvvdsglh_752_A	17.4086	728_A_vlaTNIaETSITindivhvvdsglh_752_A	0	728_A_vlatniaetsitindivhvvdsglh_752_A	27.2223	no_data	no_data	728_A_vlatniaetsitindivhvvdsglh_752_A	2.23993
Q7L2E3	Q7L2E3_AF	A	DLKTKVSCLETVWVS	758_A_dlktkvscletvwvs_772_A	no_data	no_data	758_A_dlktkvscletvwvs_772_A	7.45653	758_A_dlktKVScLetvwvs_772_A	0	758_A_dlktkvscletvwvs_772_A	25.9113	no_data	no_data	758_A_dlktkvSCLETVWVS_772_A	0
Q7L2E3	Q7L2E3_AF	A	RANVIQRRGRAGRCQSGFAYHLFPRSR	773_A_ranviqrrgragrcqsgfayhlfprsr_799_A	no_data	no_data	773_A_ranviqrrgragrcqsgfayhlfprsr_799_A	19.3195	773_A_raNviQrrgragRcqsgfayhlfprsr_799_A	0	773_A_ranviqrrgragrcqsgfayhlfprsr_799_A	24.5088	no_data	no_data	773_A_RANVIQRRGRAGRCQSGFAYHLFPRSR_799_A	0
Q7L2E3	Q7L2E3_AF	A	ENYLEENLLYAPSLRFIHG	959_A_enyleenllyapslrfihg_977_A	no_data	no_data	959_A_enyleenllyapslrfihg_977_A	15.0875	959_A_enyleenllYapSlrfihg_977_A	0	959_A_enyleenllyapslrfihg_977_A	33.2851	no_data	no_data	959_A_enyleenllyapslrfihg_977_A	3.47315
Q7L2J0	Q7L2J0_7SLQ	A	GGGKRRNSCNVGGGGGG	not_found	not_found	no_data	not_found	no_data	not_found	no_data	not_found	no_data	not_found	no_data	not_found	no_data
Q7L2J0	Q7L2J0_7SLQ	A	PKDITDPLSLNTCTDEGHVVLASPL	not_found	not_found	no_data	not_found	no_data	not_found	no_data	not_found	no_data	not_found	no_data	not_found	no_data
Q7RTV0	Q7RTV0_6EN4	D	RCVICGGPGVSDAYYCKEC	57_D_rcvicggpgvsdayyckec_75_D	57_D_rcvicggpgvsdaYYckec_75_D	0	57_D_RcVICGgpgvsdayyckEC_75_D	0	57_D_RCVICGgpgvsdayYckec_75_D	0	57_D_rCviCGgPgvSdaYyckec_75_D	0	57_D_rcvicggpgvsdayyckec_75_D	3.19909	57_D_rcvicggpgvsdayyckec_75_D	4.45077
Q7RTV0	Q7RTV0_6EN4	D	CVICGGPGVSDAY	58_D_cvicggpgvsday_70_D	58_D_cvicggpgvsdaY_70_D	0	58_D_cVICGgpgvsday_70_D	0	58_D_CVICGgpgvsday_70_D	0	58_D_CviCGgPgvSdaY_70_D	0	58_D_cvicggpgvsday_70_D	6.09119	58_D_cvicggpgvsday_70_D	6.18387
Q7Z2T5	Q7Z2T5_AF	A	IKGMNMPKLKKFLCYLSQAGFRVSRTH	643_A_ikgmnmpklkkflcylsqagfrvsrth_669_A	643_A_iKgmnmpKlKkflcylsqagfrvsrth_669_A	0	643_A_ikgmnmPKLKKfLCylsqagfrvsRTH_669_A	0	643_A_ikgmnmpklkkflcylsqagfrvsRTH_669_A	0	643_A_ikgmnmpklkkflcylsqagfrvsrth_669_A	no_data	no_data	no_data	643_A_ikgmnmpklkkflcylsqagfrvsrth_669_A	3.19606
Q7Z2W4	Q7Z2W4_7TGQ	A	NYSQSERNLCKYSHEVLSEENFKVL	not_found	not_found	no_data	not_found	no_data	not_found	no_data	not_found	no_data	not_found	no_data	not_found	no_data
Q7Z2W4	Q7Z2W4_7TGQ	A	ASASAERSCTPSPDQIS	not_found	not_found	no_data	not_found	no_data	not_found	no_data	not_found	no_data	not_found	no_data	not_found	no_data
Q7Z2W4	Q7Z2W4_7TGQ	A	RCNYSQSERNLCKYSHEVLSEENFKVL	not_found	not_found	no_data	not_found	no_data	not_found	no_data	not_found	no_data	not_found	no_data	not_found	no_data
Q7Z2W4	Q7Z2W4_7TGQ	A	CSRLHICDHFTRGNCRFPNCLRSHN	not_found	not_found	no_data	not_found	no_data	not_found	no_data	not_found	no_data	not_found	no_data	not_found	no_data
Q7Z2W4	Q7Z2W4_7TGQ	A	SQSERNLCKYSHEVLSEENFKVLKN	not_found	not_found	no_data	not_found	no_data	not_found	no_data	not_found	no_data	not_found	no_data	not_found	no_data
Q7Z2W4	Q7Z2W4_7TGQ	A	RNLCKYSHE	not_found	not_found	no_data	not_found	no_data	not_found	no_data	not_found	no_data	not_found	no_data	not_found	no_data
Q7Z3B1	Q7Z3B1_6DLD	B	IIFAGGDKWSV	77_B_iifaggdkwsv_87_B	77_B_iifaggdkwsv_87_B	12.2856	no_data	no_data	77_B_iIfaGGdkwSv_87_B	0	77_B_iifaggdKwsv_87_B	0	77_B_iifaggdkwsv_87_B	34.3678	77_B_IifaggDkwsv_87_B	0
Q7Z417	Q7Z417_AF	A	ARRNSAKGCENLNIVQD	226_A_arrnsakgcenlnivqd_242_A	226_A_ARRNSAKgcenlnivqd_242_A	0	226_A_ARRNSAkgcenlnivqd_242_A	0	226_A_arrnsakgcenlnivqd_242_A	41.8881	226_A_ARRNSAKGcenlnivqd_242_A	0	no_data	no_data	226_A_arrnsakgcenlnivqd_242_A	no_data
Q7Z478	Q7Z478_AF	A	ESSQMSSLV	958_A_essqmsslv_966_A	no_data	no_data	958_A_esSqMssLv_966_A	0	958_A_esSQMSslv_966_A	0	958_A_essqmsslv_966_A	12.9043	no_data	no_data	958_A_essqmsslv_966_A	5.89754
Q7Z4S6	Q7Z4S6_5YBU	B	KAEKSKAKE	not_found	no_data	no_data	no_data	no_data	not_found	no_data	not_found	no_data	not_found	no_data	not_found	no_data
Q7Z6E9	Q7Z6E9_6E5X	B	YMKKPLGPPPPSYTCFRCGKPGHYI	not_found	no_data	no_data	no_data	no_data	not_found	no_data	not_found	no_data	not_found	no_data	not_found	no_data
Q86SE5	Q86SE5_AF	A	AIFSKYGKIVG	40_A_aifskygkivg_50_A	40_A_aifskygkivg_50_A	3.27221	40_A_aifskygkivg_50_A	1.32725	40_A_AifSkygkivg_50_A	0	40_A_aifskygkivg_50_A	3.63893	40_A_aifskygkivG_50_A	0	40_A_aifskygkivg_50_A	19.1168
Q86SJ2	Q86SJ2_AF	A	ERLMVHCDSKTGNANTD	304_A_erlmvhcdsktgnantd_320_A	304_A_erlmvhcdsktgNantd_320_A	0	no_data	no_data	304_A_erlmVHCDSKTGNAntd_320_A	0	304_A_erlmvhcdsktgnantd_320_A	35.8736	304_A_erlmvhcdsktgnantd_320_A	2.79407	304_A_erlmvhcdsktgnantd_320_A	no_data
Q86U06	Q86U06_AF	A	KGNGGPMRLYVGSLHFNITEDMLRGIF	257_A_kgnggpmrlyvgslhfnitedmlrgif_283_A	257_A_KgnggpmrlyvgslhFNitedmlrgif_283_A	0	257_A_kgnggpmrlyvgslhfnitedmlrgif_283_A	18.8684	257_A_KGNGGPMRlYvGSLhfnitedmlrGIF_283_A	0	257_A_kgnggpmrlyvgslhfnitedmlrgif_283_A	no_data	257_A_kgnggpmrlyvgslHFNitedmlrgif_283_A	0	257_A_kgnggpmrlyvgslhfnitedmlrgif_283_A	14.5732
Q86U06	Q86U06_AF	A	GNGGPMRLYVGSLHF	258_A_gnggpmrlyvgslhf_272_A	258_A_gnggpmrlyvgslhF_272_A	0	258_A_gnggpmrlyvgslhf_272_A	18.8684	258_A_GNGGPMRlYvGSLhf_272_A	0	258_A_gnggpmrlyvgslhf_272_A	no_data	258_A_gnggpmrlyvgslHF_272_A	0	258_A_gnggpmrlyvgslhf_272_A	20.5739
Q86U06	Q86U06_AF	A	NGGPMRLYVGSLHFN	259_A_nggpmrlyvgslhfn_273_A	259_A_nggpmrlyvgslhFN_273_A	0	259_A_nggpmrlyvgslhfn_273_A	18.8684	259_A_NGGPMRlYvGSLhfn_273_A	0	259_A_nggpmrlyvgslhfn_273_A	no_data	259_A_nggpmrlyvgslHFN_273_A	0	259_A_nggpmrlyvgslhfn_273_A	20.5739
Q86U38	Q86U38_AF	A	HVARNVALTTFLKRREA	599_A_hvarnvalttflkrrea_615_A	599_A_hvarnvalttflkRrea_615_A	0	599_A_hvarnvalttflkrRea_615_A	0	599_A_hvarnvalttflkrrea_615_A	3.61011	599_A_hvarnvalttflkrrea_615_A	15.0508	599_A_HvaRNvAlTTflkRrea_615_A	0	599_A_hvarnvalttflkrrea_615_A	1.33461
Q86U42	Q86U42_3B4D	A	NRVTILCDKFSGH	199_A_nrvtilcdkfsgh_211_A	199_A_nRvtilcDkfSGH_211_A	0	199_A_nrvtilCdKFSGH_211_A	0	199_A_NRVTIlCDkFsgh_211_A	0	199_A_nrvTIlCDKFSGH_211_A	0	199_A_nrvTiLcDkfsgH_211_A	0	199_A_nrvtilcdkfsgh_211_A	no_data
Q86UE3	Q86UE3_AF	A	RIHTGERPYECKVCGKTFRVQRHIS	349_A_rihtgerpyeckvcgktfrvqrhis_373_A	no_data	no_data	349_A_RIHTGERPYecKVCGKTFRVQRHIS_373_A	0	349_A_rIhtgerpyeckvcgktfrVqrhis_373_A	0	349_A_RIHTGERPYeckvCGKTFRVQRHIS_373_A	0	no_data	no_data	349_A_rihtgerpyeckvcgktfrvqrhis_373_A	no_data
Q86V81	Q86V81_AF	A	KLLVSNLDFGVSDADIQ	107_A_kllvsnldfgvsdadiq_123_A	107_A_kllvsNldfgvsdadiq_123_A	0	107_A_kllvsnldfgvsdadiq_123_A	29.543	107_A_KlLvsnldfgVsdaDIq_123_A	0	107_A_kllvsnldfgvsdadiq_123_A	3.19586	107_A_kllvSnlDFGvsdadiq_123_A	0	107_A_kllvsnldfgvsdadiq_123_A	46.3037
Q86V81	Q86V81_AF	A	LVSNLDFGVSDADIQELFAEFGTLKKA	109_A_lvsnldfgvsdadiqelfaefgtlkka_135_A	109_A_lvsNldfgvsdadiqelfaefgtlKka_135_A	0	109_A_lvsnldfgvsdadiqelfaefgtlkka_135_A	29.4496	109_A_LvsnldfgVsdaDIqELfaefgtlkka_135_A	0	109_A_lvsnldfgvsdadiqelfaefgtlkka_135_A	3.19586	109_A_lvSnlDFGvsdadiqelfaefgtlkka_135_A	0	109_A_lvsnldfgvsdadiqelfaefgtlkka_135_A	48.1569
Q86V81	Q86V81_AF	A	EFGTLKKAAVHYDRSGRSLGTADVHFE	128_A_efgtlkkaavhydrsgrslgtadvhfe_154_A	128_A_efgtlKkaavhYdRsgRslgtadvhfe_154_A	0	128_A_efgtlkkaavhydrsgrslgtadvhfe_154_A	27.4461	128_A_efgtlkkaavHydrsgrsLgTadvhfE_154_A	0	128_A_efgtlkkaavHydrsgrsLgTadvhfe_154_A	0	128_A_efgtlkkaAVhYdrsgRSlGTaDvhfe_154_A	0	128_A_efgtlkkaavhydrsgrslgtadvhfe_154_A	48.7757
Q86V81	Q86V81_AF	A	GTLKKAAVHYDRSGRSLGTADVHFE	130_A_gtlkkaavhydrsgrslgtadvhfe_154_A	130_A_gtlKkaavhYdRsgRslgtadvhfe_154_A	0	130_A_gtlkkaavhydrsgrslgtadvhfe_154_A	27.4461	130_A_gtlkkaavHydrsgrsLgTadvhfE_154_A	0	130_A_gtlkkaavHydrsgrsLgTadvhfe_154_A	0	130_A_gtlkkaAVhYdrsgRSlGTaDvhfe_154_A	0	130_A_gtlkkaavhydrsgrslgtadvhfe_154_A	48.7757
Q86V81	Q86V81_AF	A	KAAVHYDRSGRSLGTADVHFERK	134_A_kaavhydrsgrslgtadvhferk_156_A	134_A_kaavhYdRsgRslgtadvhfeRK_156_A	0	134_A_kaavhydrsgrslgtadvhferk_156_A	21.4578	134_A_kaavHydrsgrsLgTadvhfERK_156_A	0	134_A_kaavHydrsgrsLgTadvhfeRk_156_A	0	134_A_kaAVhYdrsgRSlGTaDvhferk_156_A	0	134_A_kaavhydrsgrslgtadvhferk_156_A	39.4533
Q86V81	Q86V81_AF	A	LGTADVHFERKADALKA	146_A_lgtadvhferkadalka_162_A	146_A_lgtadvhfeRKadalKa_162_A	0	146_A_lgtadvhferkadalka_162_A	21.4578	146_A_LgTadvhfERKAdalka_162_A	0	146_A_LgTadvhfeRkadalka_162_A	0	146_A_lGTaDvhferkadalka_162_A	0	146_A_lgtadvhferkadalka_162_A	39.4533
Q86V81	Q86V81_AF	A	GGGRNRPAPYSRPKQLPDK	68_A_gggrnrpapysrpkqlpdk_86_A	68_A_GGGRNRPAPYSRPKQLPDK_86_A	0	68_A_GGGRNRPAPYSRPKQLpdk_86_A	0	68_A_gggrnrpapysrpkqlpdk_86_A	6.32142	68_A_GGGRNRPAPYSRPKqlpdk_86_A	0	68_A_GGGRNrpapysrpkqlpdk_86_A	0	68_A_gggrnrpapysrpkqlpdk_86_A	21.5759
Q86V81	Q86V81_AF	A	GGRNRPAPY	69_A_ggrnrpapy_77_A	69_A_GGRNRPAPY_77_A	0	69_A_GGRNRPAPY_77_A	0	69_A_ggrnrpapy_77_A	12.3283	69_A_GGRNRPAPY_77_A	0	69_A_GGRNrpapy_77_A	0	69_A_ggrnrpapy_77_A	26.4643
Q86V81	Q86V81_AF	A	QHDLFDSGF	88_A_qhdlfdsgf_96_A	88_A_QHDlFdsGF_96_A	0	88_A_qhdlfdsgf_96_A	5.90228	88_A_qhdLFDSGF_96_A	0	88_A_qhdlfdsgf_96_A	9.21233	88_A_qhdlfdsgf_96_A	12.729	88_A_qhdlfdsgf_96_A	20.9469
Q86V81	Q86V81_AF	A	QHDLFDSGFGGGAGVET	88_A_qhdlfdsgfgggagvet_104_A	88_A_QHDlFdsGFGGGAGVET_104_A	0	88_A_qhdlfdsgfgggagvet_104_A	5.90228	88_A_qhdLFDSGFGGGagVET_104_A	0	88_A_qhdlfdsgfgggagvet_104_A	4.49143	88_A_qhdlfdsgfgggagvet_104_A	7.89141	88_A_qhdlfdsgfgggagvet_104_A	20.9469
Q86VV8	Q86VV8_AF	A	IDKIIEYLNECVSQDGKVVEC	874_A_idkiieylnecvsqdgkvvec_894_A	874_A_idkiieylnecvsqdgkvvec_894_A	25.5712	874_A_idkiieylnecvsqdgkvvec_894_A	77.5747	874_A_idkiieylnecvsqdgkvvec_894_A	83.9494	874_A_idkiieylnecvsqdgkvvec_894_A	89.694	no_data	no_data	874_A_idkiIEYLNECVSQDGKVVEC_894_A	0
Q86W50	Q86W50_6GT5	A	RNRYKDKPPDFAYLASKYPDF	10_A_rnrykdkppdfaylaskypdf_30_A	10_A_RnRykdkppdfaylaskypdf_30_A	0	10_A_RnrYKDkPPDFaylaskypdf_30_A	0	10_A_RnrykdkPPdFaylaskypdf_30_A	0	10_A_RnryKdkppdfaylaskypdf_30_A	0	10_A_rnrykdkppdfaylaskypdf_30_A	3.40651	10_A_rnrykdkppdfaylaskypdf_30_A	5.37753
Q86W50	Q86W50_6GT5	A	DKPPDFAYL	15_A_dkppdfayl_23_A	15_A_dkppdfayl_23_A	3.30165	15_A_DkPPDFayl_23_A	0	15_A_dkPPdFayl_23_A	0	15_A_dkppdfayl_23_A	1.34209	15_A_dkppdfayl_23_A	3.57305	15_A_dkppdfayl_23_A	6.10366
Q86W50	Q86W50_6GT5	A	DKPPDFAYLASKYPDFK	15_A_dkppdfaylaskypdfk_31_A	15_A_dkppdfaylaskypdfk_31_A	3.30165	15_A_DkPPDFaylaskypdfk_31_A	0	15_A_dkPPdFaylaskypdfk_31_A	0	15_A_dkppdfaylaskypdfk_31_A	1.34209	15_A_dkppdfaylaskypdfk_31_A	3.57305	15_A_dkppdfaylaskypdfk_31_A	6.10366
Q86W50	Q86W50_6GT5	A	GVPKVTYTEFCQGRTMRWALA	266_A_gvpkvtytefcqgrtmrwala_286_A	266_A_gvpkvtytefcqgrtmrwala_286_A	3.50057	266_A_gvpKVTYTEfCQGRTMRWala_286_A	0	266_A_gvpkvTytefcQGRTmRwala_286_A	0	266_A_gvpkvtytefCQGRTMRWALA_286_A	0	266_A_gvpkvtytefcQgRTMRwala_286_A	0	266_A_GVPKVTytefcQGRTMRWALA_286_A	0
Q86W50	Q86W50_6GT5	A	INLNGRVSLNFKDPEAVRA	36_A_inlngrvslnfkdpeavra_54_A	36_A_inlngrvslnfkdpeavra_54_A	14.1751	36_A_iNLNgRVSLNFKdPeaVra_54_A	0	36_A_inlngrvslnFKDPeaVra_54_A	0	36_A_inlngrvslnfkdpeavra_54_A	6.36612	36_A_inlngrvslnFKdpeaVra_54_A	0	36_A_inlngrvslnfkdpeavra_54_A	6.36612
Q86W50	Q86W50_6GT5	A	VSLNFKDPE	42_A_vslnfkdpe_50_A	42_A_vslnfkdpe_50_A	14.477	42_A_VSLNFKdPe_50_A	0	42_A_vslnFKDPe_50_A	0	42_A_vslnfkdpe_50_A	6.36612	42_A_vslnFKdpe_50_A	0	42_A_vslnfkdpe_50_A	6.36612
Q86W50	Q86W50_6GT5	A	SMHARNRYKDKPPDFAYLASKYPDF	6_A_smharnrykdkppdfaylaskypdf_30_A	6_A_smhaRnRykdkppdfaylaskypdf_30_A	0	6_A_SMHARnrYKDkPPDFaylaskypdf_30_A	0	6_A_smhaRnrykdkPPdFaylaskypdf_30_A	0	6_A_SmHaRnryKdkppdfaylaskypdf_30_A	0	6_A_smharnrykdkppdfaylaskypdf_30_A	3.40651	6_A_smharnrykdkppdfaylaskypdf_30_A	3.65207
Q86WX3	Q86WX3_AF	A	RTRSTVAESVSQQILRQNRGRKACDRP	81_A_rtrstvaesvsqqilrqnrgrkacdrp_107_A	81_A_RtRsTvaESvsQQiLRQNRGRKACdRP_107_A	0	81_A_rtrstvaesvsqqilrqnrgrkacdrp_107_A	16.7683	81_A_rTrSTVAesVSQQILrQNrgrKacdrp_107_A	0	81_A_rtrstvaesvsqqilrQNRGRKACDRp_107_A	0	81_A_rtRsTvaesvsqqILrQNRGRKACDRP_107_A	0	81_A_RTRSTVAESVSQQILRQnRGRKAcdrp_107_A	0
Q86XN8	Q86XN8_AF	A	RAKTNTYIKTPVRGEEPVFIVTGRK	206_A_raktntyiktpvrgeepvfivtgrk_230_A	206_A_RAktNtYiKtpvRgeepvfivtgRK_230_A	0	206_A_raktntyiktpvrgeepvfivtgrk_230_A	17.9366	206_A_raktntyiktpvrgeepvfivtgrk_230_A	2.70481	206_A_raKTNtyiktpvrgeepvfivtgrk_230_A	0	no_data	no_data	206_A_raktntyiktpvrgeepvfivtgrk_230_A	22.3976
Q8IV48	Q8IV48_1W0H	A	DPVYKEIAITNGCINRMSKEELRAK	not_found	not_found	no_data	not_found	no_data	not_found	no_data	not_found	no_data	not_found	no_data	not_found	no_data
Q8IVW4	Q8IVW4_3ZDU	A	LSSSVLGKEIEKEKKPKEIKVRVIKVK	not_found	no_data	no_data	not_found	no_data	not_found	no_data	not_found	no_data	not_found	no_data	not_found	no_data
Q8IWR0	Q8IWR0_AF	A	RPRPTKTNYEGPYYICK	491_A_rprptktnyegpyyick_507_A	491_A_RpRPTKTnYegPyYicK_507_A	0	491_A_RPRpTktnyegpyyick_507_A	0	491_A_rPrptktNyEgPYYick_507_A	0	491_A_RPRPTKTnyegpyyick_507_A	0	no_data	no_data	491_A_rprptktnyegpyyick_507_A	10.1485
Q8IWS0	Q8IWS0_4R7A	A	LMCSLCHCPGATIGC	not_found	no_data	no_data	no_data	no_data	not_found	no_data	not_found	no_data	not_found	no_data	not_found	no_data
Q8IWZ3	Q8IWZ3_AF	A	LDKGADVNAPPVPSSRDTALT	1277_A_ldkgadvnappvpssrdtalt_1297_A	no_data	no_data	1277_A_ldkgadvnappvpssrdtalt_1297_A	59.9558	no_data	no_data	1277_A_ldkgadvnappvpssrdtalt_1297_A	no_data	no_data	no_data	1277_A_ldkgadvnappvpssrdtalt_1297_A	18.1722
Q8IWZ3	Q8IWZ3_AF	A	VNAPPVPSSRD	1283_A_vnappvpssrd_1293_A	no_data	no_data	1283_A_vnappvpssrd_1293_A	59.9558	no_data	no_data	1283_A_vnappvpssrd_1293_A	no_data	no_data	no_data	1283_A_vnappvpssrd_1293_A	18.5365
Q8IXX5	Q8IXX5_AF	A	RSGRVKKAVANAV	51_A_rsgrvkkavanav_63_A	no_data	no_data	51_A_RSGRVKKAVANaV_63_A	0	51_A_rsgrvkkavanav_63_A	2.8332	51_A_rSGRvKKAvanav_63_A	0	51_A_RSGRVKKAVANav_63_A	0	51_A_rsgrvkkavanav_63_A	3.9568
Q8IY67	Q8IY67_3H2U	B	QSKGYGFAEYMKKDSAA	171_B_qskgygfaeymkkdsaa_187_B	171_B_qskgygfaeymkkdsaa_187_B	6.27198	171_B_qskgygFaeYMKKdSaa_187_B	0	171_B_QSKGygFaeymkkdsaa_187_B	0	171_B_QSKgYgFaeymkkdsaa_187_B	0	171_B_qskgygfaeymkkdsaa_187_B	7.2062	171_B_qskgygfaeymkkdsaa_187_B	3.1983
Q8IY67	Q8IY67_3H2U	B	KGYGFAEYMKKDSAA	173_B_kgygfaeymkkdsaa_187_B	173_B_kgygfaeymkkdsaa_187_B	6.27198	173_B_kgygFaeYMKKdSaa_187_B	0	173_B_KGygFaeymkkdsaa_187_B	0	173_B_KgYgFaeymkkdsaa_187_B	0	173_B_kgygfaeymkkdsaa_187_B	7.2062	173_B_kgygfaeymkkdsaa_187_B	10.4944
Q8IY67	Q8IY67_3H2U	B	FAEYMKKDS	177_B_faeymkkds_185_B	177_B_faeymkkds_185_B	6.27198	177_B_FaeYMKKdS_185_B	0	177_B_Faeymkkds_185_B	0	177_B_Faeymkkds_185_B	0	177_B_faeymkkds_185_B	7.2062	177_B_faeymkkds_185_B	11.8297
Q8IY67	Q8IY67_3H2U	B	SDYELKYCFVDKY	80_B_sdyelkycfvdky_92_B	80_B_sdyelkycfvdkY_92_B	0	80_B_sdyelkYcfvdky_92_B	0	80_B_sdyelkycfvdky_92_B	6.18356	80_B_sdyelkycfvdKY_92_B	0	80_B_sdyelkycFVdkY_92_B	0	80_B_SDYElkycfvdky_92_B	0
Q8IY81	Q8IY81_AF	A	YRSRSAFKLIQLN	24_A_yrsrsafkliqln_36_A	24_A_yRSRsAFKliQln_36_A	0	24_A_YRSRSaFklIQLN_36_A	0	24_A_yRSRSAFKlIQln_36_A	0	24_A_YrSRsaFkliqln_36_A	0	no_data	no_data	24_A_yrsrsafkliqln_36_A	2.72482
Q8IY81	Q8IY81_AF	A	LQKARALLDLCAAPGGWLQVAAKFMPV	42_A_lqkaralldlcaapggwlqvaakfmpv_68_A	42_A_lqkaralldlcaapggwlqvaakfmpv_68_A	2.79955	42_A_lQkaralldlcAAPgGWlQvaaKFmpv_68_A	0	42_A_lqKArallDlCAAPGGWLqvaakfmpv_68_A	0	42_A_lqkaralldlcAaPGGWlqvaakfmpv_68_A	0	no_data	no_data	42_A_lqkARALLDLCAAPGGWLQVAAKFMPV_68_A	0
Q8IY81	Q8IY81_AF	A	QQLPQTPPSCLKTEIMSPLYQDE	568_A_qqlpqtppsclkteimsplyqde_590_A	568_A_QQLpQtppsclkteimsplyqde_590_A	0	568_A_QQLPQTPPSCLKTEIMSPLYqde_590_A	0	568_A_qqlpqtppsclkteimsplyqde_590_A	24.7126	568_A_qqlpqtppsclkteimsplyqde_590_A	25.743	no_data	no_data	568_A_qqlpqtppsclkteimsplyqde_590_A	11.888
Q8IY81	Q8IY81_AF	A	PQTPPSCLKTEIM	571_A_pqtppsclkteim_583_A	571_A_pQtppsclkteim_583_A	0	571_A_PQTPPSCLKTEIM_583_A	0	571_A_pqtppsclkteim_583_A	28.3168	571_A_pqtppsclkteim_583_A	34.4097	no_data	no_data	571_A_pqtppsclkteim_583_A	13.7622
Q8IYB8	Q8IYB8_3RC3	A	INKKQPFVCSSLLQFAR	579_A_inkkqpfvcssllqfar_595_A	no_data	no_data	579_A_inkkqpfvcssllqfar_595_A	7.07001	579_A_INkkqpfVcssllqfar_595_A	0	579_A_inkkqpfvcssllqfar_595_A	5.9694	no_data	no_data	579_A_inkkqpfvCsSLLQFAR_595_A	0
Q8IYB8	Q8IYB8_3RC3	A	SIRRIIFYSLIKPSINEKGERELEP	not_found	no_data	no_data	not_found	no_data	not_found	no_data	not_found	no_data	no_data	no_data	not_found	no_data
Q8IZ69	Q8IZ69_7NTN	A	RAKNLRRLLYVSCNPRAAMGNFVDL	not_found	not_found	no_data	not_found	no_data	not_found	no_data	not_found	no_data	not_found	no_data	not_found	no_data
Q8IZC4	Q8IZC4_AF	A	PKKLAKKLKTSISKATG	190_A_pkklakklktsiskatg_206_A	190_A_pKKLaKKlKtsisKatg_206_A	0	190_A_PKKLAKKLKTsISKaTG_206_A	0	190_A_pkklakklktsiskatg_206_A	16.0181	190_A_pkklakklktsiskatg_206_A	35.3975	no_data	no_data	190_A_pkklakklktsiskatg_206_A	28.3644
Q8IZJ3	Q8IZJ3_AF	A	RMIEWRHLK	174_A_rmiewrhlk_182_A	174_A_rmiewrhlk_182_A	5.52975	174_A_rmiewrhlk_182_A	27.0191	174_A_rmiewrhlk_182_A	14.4994	174_A_rmiewrhlk_182_A	9.16688	no_data	no_data	174_A_rmiewrhlk_182_A	13.498
Q8N0T1	Q8N0T1_AF	A	VFHIASQKNFKAKNKAKPV	14_A_vfhiasqknfkaknkakpv_32_A	14_A_VFHIASQKNFKAKNKAKPV_32_A	0	14_A_VfHiasqknfkaknkakpv_32_A	0	14_A_vfhiASQKNFKaKnkaKPV_32_A	0	14_A_VFHIASQKNFKAKNKAKPV_32_A	0	14_A_VfHIASQKNFKAKNKAKPv_32_A	0	14_A_VFHiASQKNFkAKNKAKpv_32_A	0
Q8N0Y2	Q8N0Y2_AF	A	TRVPQDVTQGPGATGGKEDSGMIPLAG	111_A_trvpqdvtqgpgatggkedsgmiplag_137_A	111_A_trvpqdvtqgpgatggkedsgmiplag_137_A	9.53194	111_A_trvpqdvtqgpgatggkedsgmiplag_137_A	33.0572	111_A_trvpqdvtqgpgatggkedsgmiplag_137_A	4.35355	111_A_trvpqdvtqgpgatggkedsgmiplag_137_A	16.6655	111_A_trvpqdvtqgpgATGgkedsgmiplag_137_A	0	111_A_trvpqdvtqgpgatggkedsgmiplag_137_A	11.5754
Q8N2G6	Q8N2G6_AF	A	RPPPNYLCHLC	127_A_rpppnylchlc_137_A	127_A_RpppNylcHlc_137_A	0	127_A_RPPPNYlcHLc_137_A	0	127_A_rpppnylchlc_137_A	9.45857	127_A_rpppnylchlc_137_A	13.4236	127_A_rpPpNyLchlc_137_A	0	127_A_rpppnylchlc_137_A	no_data
Q8N5L8	Q8N5L8_AF	A	GAPPGLGSMPSSSCGPRSRRRARDTRS	137_A_gappglgsmpssscgprsrrrardtrs_163_A	137_A_gappglgsmpssscgpRSRRRARdTRS_163_A	0	137_A_GApPglgsmpssscgprsrrrardtrs_163_A	0	137_A_gapPglgsmpssscgprsrrrardtrs_163_A	0	137_A_gappglgsmpssscgprsrrrardTRS_163_A	0	137_A_gaPPGLGsmpssscgPRSRRRARDTRS_163_A	0	137_A_gappglgsmpssscgprsrrrardtrs_163_A	14.0491
Q8N5L8	Q8N5L8_AF	A	RNLLGLALG	37_A_rnllglalg_45_A	37_A_RNllglalg_45_A	0	37_A_RNLLGLaLg_45_A	0	37_A_rnLlgLalg_45_A	0	37_A_RNllglalg_45_A	0	37_A_RNlLGlaLg_45_A	0	37_A_rnllglalg_45_A	8.27379
Q8N7A1	Q8N7A1_AF	A	ITINGESPKHRSWHTLTPIADDK	238_A_itingespkhrswhtltpiaddk_260_A	238_A_itingespkhrswhtltpiaddk_260_A	2.94146	238_A_itingespkHrSWhtltpiaddk_260_A	0	238_A_itingespkhrsWHTLTPiaddk_260_A	0	238_A_itingespkhrswhtltpiaddk_260_A	3.59572	238_A_itingespkhrswhtltpiaddk_260_A	no_data	238_A_itingespkhrswhtltpiaddk_260_A	no_data
Q8N807	Q8N807_5XF7	A	CKMLFPLLEEL	420_A_ckmlfplleel_430_A	420_A_ckmlfplleel_430_A	1.33512	420_A_ckmlfplleel_430_A	21.6488	420_A_ckmlfplleel_430_A	3.65693	420_A_ckmlfplleel_430_A	47.0557	420_A_ckmLfplleel_430_A	0	420_A_ckmlfplleel_430_A	3.79271
Q8N983	Q8N983_7OIB	b	SRPCCVPRV	67_b_srpccvprv_75_b	67_b_sRpccvprv_75_b	0	67_b_srpccvprv_75_b	3.92418	67_b_Srpccvprv_75_b	0	67_b_srpccvprv_75_b	3.73656	67_b_sRPCcvprv_75_b	0	67_b_SRPCCVPRV_75_b	0
Q8N9N5	Q8N9N5_7YUG	A	VPGRRQNTIVV	not_found	not_found	no_data	not_found	no_data	not_found	no_data	not_found	no_data	not_found	no_data	not_found	no_data
Q8NAV1	Q8NAV1_5F5S	A	DAHSIHGTNPQYLVEKIIRTRIY	8_A_dahsihgtnpqylvekiirtriy_30_A	8_A_dahsihgtnpqylvekiirtriy_30_A	4.99414	8_A_daHsihgTNPQYLvEKIIRTriY_30_A	0	8_A_DaHsIhgtnpqYLVEkiirtriy_30_A	0	8_A_dahsiHgtnpqylvekiirtriy_30_A	0	8_A_dahsiHgtnpqylvekiirtriy_30_A	0	8_A_dahsihgtnpqylvekiirtriy_30_A	2.914
Q8NC51	Q8NC51_AF	A	SGSDRSSFSHY	197_A_sgsdrssfshy_207_A	197_A_SGSDRSSFSHY_207_A	0	197_A_sgsdrssfshy_207_A	30.3203	197_A_SGsdRSSfShy_207_A	0	197_A_sgsdrssfshy_207_A	26.6992	no_data	no_data	197_A_sgsdrssfshy_207_A	38.3574
Q8NC51	Q8NC51_AF	A	SDRSSFSHYSGLKHEDKRGGSGSHN	199_A_sdrssfshysglkhedkrggsgshn_223_A	199_A_SDRSSFSHYsGLKHEDKRGGSGSHN_223_A	0	199_A_sdrssfshysglkhedkrggsgshn_223_A	31.9821	199_A_sdRSSfShySGLKHEDKRGGsgsHN_223_A	0	199_A_sdrssfshysglkhedkrggsgshn_223_A	26.6992	no_data	no_data	199_A_sdrssfshysglkhedkrggsgshn_223_A	41.4833
Q8NC51	Q8NC51_AF	A	DRSSFSHYS	200_A_drssfshys_208_A	200_A_DRSSFSHYs_208_A	0	200_A_drssfshys_208_A	31.9821	200_A_dRSSfShyS_208_A	0	200_A_drssfshys_208_A	26.6992	no_data	no_data	200_A_drssfshys_208_A	42.5103
Q8NC51	Q8NC51_AF	A	EDKRGGSGSHNWGTVKD	213_A_edkrggsgshnwgtvkd_229_A	213_A_EDKRGGSGSHNWGTVKd_229_A	0	213_A_edkrggsgshnwgtvkd_229_A	43.2566	213_A_EDKRGGsgsHNWGTvKD_229_A	0	213_A_edkrggsgshnwgtvkd_229_A	37.815	no_data	no_data	213_A_edkrggsgshnwgtvkd_229_A	44.1402
Q8NC51	Q8NC51_AF	A	ADGQWKKGFVLHKSKSEEA	315_A_adgqwkkgfvlhkskseea_333_A	315_A_aDGQWKKgFVLHKsKseea_333_A	0	315_A_adgqwkkgfvlhkskseea_333_A	47.9881	315_A_adgqwkkgfvlhkskseea_333_A	11.4647	315_A_adgqwkkgfvlhkskseea_333_A	82.0855	no_data	no_data	315_A_adgqwkkgfvlhkskseea_333_A	21.7199
Q8NC51	Q8NC51_AF	A	KKGFVLHKSKSEEAHAEDSVM	320_A_kkgfvlhkskseeahaedsvm_340_A	320_A_KKgFVLHKsKseeahaedsvm_340_A	0	320_A_kkgfvlhkskseeahaedsvm_340_A	31.9399	320_A_kkgfvlhkskseeahaedsvM_340_A	0	320_A_kkgfvlhkskseeahaedsvm_340_A	69.9879	no_data	no_data	320_A_kkgfvlhkskseeahaedsvm_340_A	19.2326
Q8NC51	Q8NC51_AF	A	HKSKSEEAHAEDSVM	326_A_hkskseeahaedsvm_340_A	326_A_HKsKseeahaedsvm_340_A	0	326_A_hkskseeahaedsvm_340_A	31.9399	326_A_hkskseeahaedsvM_340_A	0	326_A_hkskseeahaedsvm_340_A	69.9879	no_data	no_data	326_A_hkskseeahaedsvm_340_A	19.2326
Q8NC51	Q8NC51_AF	A	EAHAEDSVMDHHFRKPA	332_A_eahaedsvmdhhfrkpa_348_A	332_A_eahaedsvmdHHFRKPA_348_A	0	332_A_eahaedsvmdhhfrkpa_348_A	31.9399	332_A_eahaedsvMDHHFrkpa_348_A	0	332_A_eahaedsvmdhhfrkpa_348_A	66.8217	no_data	no_data	332_A_eahaedsvmdhhfrkpa_348_A	19.2326
Q8ND56	Q8ND56_6F9W	A	CDDNRERRPTWAEERRLNAET	not_found	not_found	no_data	not_found	no_data	not_found	no_data	not_found	no_data	not_found	no_data	not_found	no_data
Q8NDT2	Q8NDT2_AF	A	MPEDDQRATRNLFIGNLDHSVSEVE	328_A_mpeddqratrnlfignldhsvseve_352_A	no_data	no_data	328_A_MPedDQRaTrNlFigNLDHSVSEVE_352_A	0	328_A_mpeddQRaTRNLfignldhsvseve_352_A	0	328_A_mpeddqratrnlfignldhsvseve_352_A	31.2329	no_data	no_data	328_A_mpeddqratrnlfignldhsvseve_352_A	2.56659
Q8NDT2	Q8NDT2_AF	A	EDDQRATRNLFIGNLDH	330_A_eddqratrnlfignldh_346_A	no_data	no_data	330_A_edDQRaTrNlFigNLDH_346_A	0	330_A_eddQRaTRNLfignldh_346_A	0	330_A_eddqratrnlfignldh_346_A	31.2329	no_data	no_data	330_A_eddqratrnlfignldh_346_A	2.56659
Q8NDT2	Q8NDT2_AF	A	DDQRATRNLFIGNLDHS	331_A_ddqratrnlfignldhs_347_A	no_data	no_data	331_A_dDQRaTrNlFigNLDHS_347_A	0	331_A_ddQRaTRNLfignldhs_347_A	0	331_A_ddqratrnlfignldhs_347_A	31.2329	no_data	no_data	331_A_ddqratrnlfignldhs_347_A	2.56659
Q8NDT2	Q8NDT2_AF	A	GAYAFLKFQ	377_A_gayaflkfq_385_A	no_data	no_data	377_A_GaYaFLkfq_385_A	0	377_A_gayaFLKfq_385_A	0	377_A_gayaflkfq_385_A	41.9912	no_data	no_data	377_A_GAYAFLKFQ_385_A	0
Q8NE09	Q8NE09_AF	A	DVIEKGSKYMSES	603_A_dviekgskymses_615_A	no_data	no_data	603_A_dviekgskymses_615_A	14.3211	603_A_dviekgskymses_615_A	18.7421	603_A_dviekgskymses_615_A	34.0917	no_data	no_data	603_A_dviekgskymses_615_A	17.7807
Q8NE71	Q8NE71_5ZXD	A	HTIQICKLSGG	438_A_htiqicklsgg_448_A	438_A_htiqicklSGG_448_A	0	438_A_htiqicklSGG_448_A	0	438_A_htiqicklsgg_448_A	2.82275	438_A_htiqicklSgG_448_A	0	438_A_htiqicklSGG_448_A	0	438_A_htiqIcklsgg_448_A	0
Q8NE71	Q8NE71_5ZXD	A	KDKKIKKTFFEELAVEDKQ	not_found	not_found	no_data	not_found	no_data	not_found	no_data	not_found	no_data	not_found	no_data	not_found	no_data
Q8NE71	Q8NE71_5ZXD	A	DKKIKKTFFEELA	not_found	not_found	no_data	not_found	no_data	not_found	no_data	not_found	no_data	not_found	no_data	not_found	no_data
Q8NFZ4	Q8NFZ4_5XEQ	A	WSKFNSKEKQYLHIGLKPRVR	570_A_wskfnskekqylhiglkprvr_590_A	570_A_wskfnskekqylhiglkprvr_590_A	10.6693	570_A_wskfnskekqylhiglkprvr_590_A	8.06428	570_A_wskfnskekqylhiglkprvr_590_A	3.01582	570_A_wskfnskekqylhiglkprvr_590_A	3.44609	570_A_wskfnskekqylhiglKprvr_590_A	0	570_A_wskfnskekqylhiglkpRvR_590_A	0
Q8TB72	Q8TB72_3Q0R	A	IGHIVEFSQDQHGSRFIQQKLER	728_A_ighivefsqdqhgsrfiqqkler_750_A	728_A_ighivefsqdqhgsRfiqqkler_750_A	0	728_A_ighivefsqdqhgsrfiqqkler_750_A	40.0229	728_A_ighivefsqdQHGsRFiQQKler_750_A	0	728_A_ighivefsqdqhgsrfiqqkler_750_A	3.3454	728_A_ighivefsqdQhgsrfiqqkler_750_A	0	728_A_IGHIVefsqdqhgsrfiqqkler_750_A	0
Q8TBF4	Q8TBF4_AF	A	DKDTRKSKGVAFILFLDKDSAQN	44_A_dkdtrkskgvafilfldkdsaqn_66_A	44_A_DKDTRKSKGvaFilfldkdsaqn_66_A	0	44_A_DKdTRKSKGVaFiLfLDKDSaQN_66_A	0	44_A_dkdtrkskgvaFiLFLdkdsaqn_66_A	0	44_A_DKdTRKSKGVaFilfldkdsaqn_66_A	0	44_A_DKDTRKSKGVaFilfldkdsaqn_66_A	0	44_A_dkdtrkskgvafilfldkdsaqn_66_A	3.81731
Q8TBF4	Q8TBF4_AF	A	DTRKSKGVAFILFLDKD	46_A_dtrkskgvafilfldkd_62_A	46_A_DTRKSKGvaFilfldkd_62_A	0	46_A_dTRKSKGVaFiLfLDKD_62_A	0	46_A_dtrkskgvaFiLFLdkd_62_A	0	46_A_dTRKSKGVaFilfldkd_62_A	0	46_A_DTRKSKGVaFilfldkd_62_A	0	46_A_dtrkskgvafilfldkd_62_A	3.81731
Q8TBF4	Q8TBF4_AF	A	KSTVYVSNLPF	9_A_kstvyvsnlpf_19_A	9_A_kstvyvsnlpf_19_A	2.78694	9_A_KsTvYvSNLPF_19_A	0	9_A_KSTvYvsnlpf_19_A	0	9_A_ksTvYvSNlpF_19_A	0	9_A_kstvYvSNLpF_19_A	0	9_A_kstvyvsnlpf_19_A	5.71403
Q8TDD1	Q8TDD1_AF	A	MGLSYPVFKGIMKKG	101_A_mglsypvfkgimkkg_115_A	no_data	no_data	101_A_MGLSYPvFKgIMKKG_115_A	0	101_A_mglsypvfkgimkkg_115_A	4.10178	101_A_mglsypvfkgimkkg_115_A	5.69573	no_data	no_data	101_A_mglsypvfkgimkkg_115_A	19.1784
Q8TDD1	Q8TDD1_AF	A	RVADNAQQQ	510_A_rvadnaqqq_518_A	no_data	no_data	510_A_RVaDNAQQQ_518_A	0	510_A_rvadnAqqQ_518_A	0	510_A_rvadNaqQQ_518_A	0	no_data	no_data	510_A_rvadnaqqq_518_A	4.23336
Q8TDD1	Q8TDD1_AF	A	ATIFEINASSRDLCSQVMRAKRQKDRK	573_A_atifeinassrdlcsqvmrakrqkdrk_599_A	no_data	no_data	573_A_ATIFEINASSRDLCsQVMRAKRQKDRK_599_A	0	573_A_atifeinassrdlcsqvmrakrqkdrk_599_A	23.6136	573_A_atifeinassrdlcsqvmrakRqkdrK_599_A	0	no_data	no_data	573_A_ATIfEINassrDLCSqvmraKrQKDRK_599_A	0
Q8TDD1	Q8TDD1_AF	A	AKRQKDRKAIARFQQGQQGRQEQ	592_A_akrqkdrkaiarfqqgqqgrqeq_614_A	no_data	no_data	592_A_AKRQKDRKAIARFQQGQQGRQeQ_614_A	0	592_A_akrqkdrkaiarfqqgqqgrqeq_614_A	12.2076	592_A_akRqkdrKaiarfqqgqqgrqeq_614_A	0	no_data	no_data	592_A_aKrQKDRKAIARFQQGQQGRQEQ_614_A	0
Q8TDD1	Q8TDD1_AF	A	GPGRPLPTFPTSECTSDVEPDTREMVR	60_A_gpgrplptfptsectsdvepdtremvr_86_A	no_data	no_data	60_A_GPGRPLPTFPTSECTSDVEPDTREMVR_86_A	0	60_A_gpgrplptfptsectsdvepdtremvr_86_A	18.7833	60_A_gpgrplptfptsectsdvepdtremvr_86_A	2.90528	no_data	no_data	60_A_gpgrplptfptsectsdvepdtremvr_86_A	20.2762
Q8TDD1	Q8TDD1_AF	A	QSMGLSYPVFKGIMKKG	99_A_qsmglsypvfkgimkkg_115_A	no_data	no_data	99_A_QSMGLSYPvFKgIMKKG_115_A	0	99_A_qsmglsypvfkgimkkg_115_A	4.10178	99_A_qsmglsypvfkgimkkg_115_A	3.76886	no_data	no_data	99_A_qsmglsypvfkgimkkg_115_A	19.1784
Q8TDN6	Q8TDN6_AF	A	RIPGPVCKGKWKN	46_A_ripgpvckgkwkn_58_A	no_data	no_data	46_A_riPGPVCKGKWKN_58_A	0	46_A_ripgPvCkgkwkn_58_A	0	46_A_ripgpvckgkwkn_58_A	7.29598	46_A_ripgpvckgKwkn_58_A	0	46_A_ripgpvckgkwkn_58_A	1.34105
Q8TDN6	Q8TDN6_AF	A	KERILIFSSRGINFRTRHL	59_A_kerilifssrginfrtrhl_77_A	no_data	no_data	59_A_KeRiliFsSRGINFRTRHl_77_A	0	59_A_kerilifsSrgINfRTrhl_77_A	0	59_A_kerilifSSRGiNFRtRHl_77_A	0	59_A_keriliFSSRGINFrTRhl_77_A	0	59_A_kerilifssrginfrtrhl_77_A	3.58311
Q8TDN6	Q8TDN6_AF	A	MDRKDKLFVINEV	94_A_mdrkdklfvinev_106_A	no_data	no_data	94_A_MDRKDKLFViNev_106_A	0	94_A_MDRKDkLfvinev_106_A	0	94_A_mdrkdklfvinev_106_A	2.79052	94_A_MDRKDKLfVineV_106_A	0	94_A_mdrkdklfvinev_106_A	10.5068
Q8TDY4	Q8TDY4_3LVR	E	KAWKDYEAKMAKLEKERDRARVTGG	not_found	no_data	no_data	not_found	no_data	not_found	no_data	not_found	no_data	not_found	no_data	not_found	no_data
Q8TED0	Q8TED0_7RUO	A	RDEKEISHVLNFLIR	not_found	not_found	no_data	not_found	no_data	not_found	no_data	not_found	no_data	not_found	no_data	not_found	no_data
Q8TED0	Q8TED0_7RUO	A	RDDILINRP	not_found	not_found	no_data	not_found	no_data	not_found	no_data	not_found	no_data	not_found	no_data	not_found	no_data
Q8TED0	Q8TED0_7RUO	A	RPAKKHLELYD	not_found	not_found	no_data	not_found	no_data	not_found	no_data	not_found	no_data	not_found	no_data	not_found	no_data
Q8TEQ6	Q8TEQ6_5H3U	A	GLAPAVSREPVICTPVSSGFEKSKV	not_found	not_found	no_data	not_found	no_data	not_found	no_data	not_found	no_data	not_found	no_data	not_found	no_data
Q8WUA2	Q8WUA2_7QTT	V	DIKPPENVLFVCKLNPVTTDEDL	234_V_dikppenvlfvcklnpvttdedl_256_V	234_V_dikppenvlfvcklnpvttdedl_256_V	2.96362	no_data	no_data	234_V_dikppenvlFvcklnpvttdedl_256_V	0	234_V_dikppenvlfvcklnpvttdedl_256_V	2.86273	234_V_dikppenvlfvcklnpvttdedl_256_V	11.6079	234_V_dikppenvlfvcklnpvttdedl_256_V	2.5128
Q8WUA2	Q8WUA2_7QTT	V	VIRDWKTGESLCYAFIE	271_V_virdwktgeslcyafie_287_V	271_V_virdWkTgesLcYafie_287_V	0	no_data	no_data	271_V_vIrdwktgeslcYaFie_287_V	0	271_V_vIRDWKTGESLCYaFie_287_V	0	271_V_virdwKtgeslcyafie_287_V	0	271_V_virdwktgeslcyafie_287_V	1.32824
Q8WUA2	Q8WUA2_7QTT	V	IRDWKTGESLCYAFIEFEKEE	272_V_irdwktgeslcyafiefekee_292_V	272_V_irdWkTgesLcYafiefekee_292_V	0	no_data	no_data	272_V_IrdwktgeslcYaFiefekee_292_V	0	272_V_IRDWKTGESLCYaFiefekee_292_V	0	272_V_irdwKtgeslcyafiefekee_292_V	0	272_V_irdwktgeslcyafieFEKEe_292_V	0
Q8WV60	Q8WV60_AF	A	NKNFTLGEYKFGPLFVR	122_A_nknftlgeykfgplfvr_138_A	122_A_nknftlgeykfgplfvr_138_A	13.1026	no_data	no_data	122_A_nknftlgEYKFGPLfvR_138_A	0	122_A_nknftlgeykfgplfvr_138_A	16.5905	122_A_nknftlgeYKfgPLfvR_138_A	0	122_A_nknftlgeykfgplfvr_138_A	3.74521
Q8WVV9	Q8WVV9_7EVS	A	SPVVHVRGL	not_found	not_found	no_data	not_found	no_data	not_found	no_data	not_found	no_data	not_found	no_data	not_found	no_data
Q8WVV9	Q8WVV9_7EVS	A	LNNVKLFGKRLNVCVSKQHSVVPSQIF	not_found	not_found	no_data	not_found	no_data	not_found	no_data	not_found	no_data	not_found	no_data	not_found	no_data
Q8WVV9	Q8WVV9_7EVS	A	SVSPVVHVRGLCESV	not_found	not_found	no_data	not_found	no_data	not_found	no_data	not_found	no_data	not_found	no_data	not_found	no_data
Q8WWH5	Q8WWH5_AF	A	LSGSKRYTAIGEL	143_A_lsgskrytaigel_155_A	143_A_lsgskrytaigel_155_A	3.62923	143_A_LSGSKrYtaigel_155_A	0	143_A_LSgsKrYtaigel_155_A	0	143_A_Lsgskrytaigel_155_A	0	143_A_lsgskrytaigel_155_A	8.36287	143_A_lsgskrytaigel_155_A	7.26941
Q8WXA9	Q8WXA9_AF	A	QPTRFAFVEFADQ	104_A_qptrfafvefadq_116_A	no_data	no_data	104_A_QPTRFaFvEfADQ_116_A	0	104_A_QpTRFaFvefadQ_116_A	0	104_A_qptrfafvefadq_116_A	3.48575	no_data	no_data	104_A_qPTRFAFVEFADQ_116_A	0
Q8WXA9	Q8WXA9_AF	A	IRRTVYVGNLN	64_A_irrtvyvgnln_74_A	no_data	no_data	64_A_IRRtvYvgNlN_74_A	0	64_A_IRRTvYvGNln_74_A	0	64_A_irrtvYvgnln_74_A	0	no_data	no_data	64_A_irrtvyvgnln_74_A	2.72741
Q8WXF1	Q8WXF1_5WPA	B	AFSQFGPVEKAVV	175_B_afsqfgpvekavv_187_B	175_B_afsqfgpvekavv_187_B	2.80546	no_data	no_data	175_B_afsqfgpveKaVv_187_B	0	175_B_afsqfgpveKavv_187_B	0	175_B_afsqfgpvekavv_187_B	4.57824	175_B_AFSQfgpVEKavv_187_B	0
Q8WXF1	Q8WXF1_5WPA	B	EKTYTQRCRLFVGNLPTDITEEDFKRL	75_B_ektytqrcrlfvgnlptditeedfkrl_101_B	75_B_eKtytqrcrlfvgNlptditeedfkrl_101_B	0	no_data	no_data	75_B_ektytQRCRlFvgnlptditeedfkrl_101_B	0	75_B_ektytqrcRlFvGnlptditeedfkrl_101_B	0	75_B_ektytqrcrlfvgnlpTditeedfkrl_101_B	0	75_B_EKtytqrcrlfvgnlptditeedfkrl_101_B	0
Q8WXF1	Q8WXF1_5WPA	B	YTQRCRLFVGNLPTD	78_B_ytqrcrlfvgnlptd_92_B	78_B_ytqrcrlfvgNlptd_92_B	0	no_data	no_data	78_B_ytQRCRlFvgnlptd_92_B	0	78_B_ytqrcRlFvGnlptd_92_B	0	78_B_ytqrcrlfvgnlpTd_92_B	0	78_B_ytqrcrlfvgnlptd_92_B	2.83874
Q8WXF1	Q8WXF1_5WPA	B	EDFKRLFERYGEPSEVFINRDRG	96_B_edfkrlferygepsevfinrdrg_118_B	96_B_edfkrlferygepsevfinRdRg_118_B	0	no_data	no_data	96_B_edfkrlfeRYgepsevfinrdrg_118_B	0	96_B_edfkrlferygepsevFiNRDRG_118_B	0	96_B_edfkrlferygepsevFINRDRg_118_B	0	96_B_edfkrlferygepsevfinrdrg_118_B	2.78121
Q92615	Q92615_3PTH	B	VVVSREPSVPASCAVSATYERSPSP	not_found	no_data	no_data	no_data	no_data	not_found	no_data	not_found	no_data	not_found	no_data	not_found	no_data
Q92769	Q92769_7KBH	A	EGEGGRRNVADHKKGAKKARIEE	not_found	not_found	no_data	not_found	no_data	not_found	no_data	not_found	no_data	not_found	no_data	not_found	no_data
Q92804	Q92804_AF	A	ESDNSDNNTIFVQGLGEGVSTDQVG	227_A_esdnsdnntifvqglgegvstdqvg_251_A	227_A_EsDnsdnntiFvQglgEgvstdqvg_251_A	0	227_A_esdnsdnntifvqglgegvstdqvg_251_A	42.0663	227_A_esdnsdnNTiFvqglgegvsTDQVG_251_A	0	227_A_esdnsdnntifvqglgegvstdqvg_251_A	2.72886	no_data	no_data	227_A_esdnsdnntifvqglgegvstdqvg_251_A	no_data
Q92804	Q92804_AF	A	NSDNNTIFVQGLGEGVS	230_A_nsdnntifvqglgegvs_246_A	230_A_nsdnntiFvQglgEgvs_246_A	0	230_A_nsdnntifvqglgegvs_246_A	43.9897	230_A_nsdnNTiFvqglgegvs_246_A	0	230_A_nsdnntifvqglgegvs_246_A	2.72886	no_data	no_data	230_A_nsdnntifvqglgegvs_246_A	no_data
Q92841	Q92841_6UV0	A	AQQVQQVADDYGKCSRLKSTCIYGGAP	178_A_aqqvqqvaddygkcsrlkstciyggap_204_A	178_A_aqqvqqvaddygkcsrlkstciyggap_204_A	2.80263	178_A_aqqvqqvaddygkcsrlkstciyggap_204_A	7.17492	178_A_aqQvqqVadDYgkcsrlkstciyggap_204_A	0	178_A_aqqvqqvaddygkcsRlKSTCIYGGAP_204_A	0	178_A_aqQvqQVadDYgkcsrlkstciyggap_204_A	0	178_A_aqqvqqvaddygkcsrlkstciyggap_204_A	2.85315
Q92841	Q92841_6UV0	A	STCIYGGAP	196_A_stciyggap_204_A	196_A_stciyggap_204_A	2.80263	196_A_stciyggap_204_A	7.93479	196_A_stciyggap_204_A	6.04941	196_A_STCIYGGAP_204_A	0	196_A_stciyggap_204_A	6.04941	196_A_stciyggap_204_A	2.85315
Q92841	Q92841_6UV0	A	YGGAPKGPQ	200_A_yggapkgpq_208_A	200_A_yggapkgpq_208_A	2.80263	200_A_yggapkgpq_208_A	8.63245	200_A_yggapkgpq_208_A	8.17406	200_A_YGGAPKGPQ_208_A	0	200_A_yggapkgpq_208_A	6.6306	200_A_yggapkgpq_208_A	3.0525
Q92841	Q92841_6UV0	A	GPQIRDLER	206_A_gpqirdler_214_A	206_A_gpqirdler_214_A	5.78714	206_A_gpqirdler_214_A	4.841	206_A_gpqirdler_214_A	12.1469	206_A_GPQiRdler_214_A	0	206_A_gpqirdler_214_A	10.8402	206_A_gpqirdler_214_A	3.08795
Q92841	Q92841_6UV0	A	DEADRMLDMGFEPQIRK	246_A_deadrmldmgfepqirk_262_A	246_A_deadrmldmgfepqirk_262_A	2.85263	246_A_deadrmldmgfepqirK_262_A	0	246_A_Deadrmldmgfepqirk_262_A	0	246_A_deadrmldmgfepqirk_262_A	2.55194	246_A_deadRmldmgfepqirk_262_A	0	246_A_deadrmldmgfEPQIRK_262_A	0
Q92841	Q92841_6UV0	A	DVASRGLDV	not_found	not_found	no_data	not_found	no_data	not_found	no_data	not_found	no_data	not_found	no_data	not_found	no_data
Q92841	Q92841_6UV0	A	NPNLMYQDECDRRLRGVKD	not_found	not_found	no_data	not_found	no_data	not_found	no_data	not_found	no_data	not_found	no_data	not_found	no_data
Q92879	Q92879_3NNA	A	EKNNAVEDRKLFIGMISKKCT	100_A_eknnavedrklfigiskkct_120_A	100_A_EKNNAVEdrklfigiskKct_120_A	0	100_A_eKnnavedrklfigiskkct_120_A	0	100_A_eknnavedrklfIGISkkCt_120_A	0	100_A_eknnavedrklfigiskkct_120_A	2.70205	100_A_eknnavEdrklFiGisKkct_120_A	0	100_A_eknnavedrklfigiskkcT_120_A	0
Q92879	Q92879_3NNA	A	EKNNAVEDRKLFIGMISKKCTEN	100_A_eknnavedrklfigiskkcten_122_A	100_A_EKNNAVEdrklfigiskKcten_122_A	0	100_A_eKnnavedrklfigiskkcten_122_A	0	100_A_eknnavedrklfIGISkkCten_122_A	0	100_A_eknnavedrklfigiskkcten_122_A	2.70205	100_A_eknnavEdrklFiGisKkcten_122_A	0	100_A_eknnavedrklfigiskkcTEN_122_A	0
Q92879	Q92879_3NNA	A	NNAVEDRKLFIGMISKKCTENDIRV	102_A_nnavedrklfigiskkctendirv_126_A	102_A_NNAVEdrklfigiskKctendirv_126_A	0	102_A_nnavedrklfigiskkctendirv_126_A	1.29748	102_A_nnavedrklfIGISkkCtenDIRV_126_A	0	102_A_nnavedrklfigiskkctendirv_126_A	2.70205	102_A_nnavEdrklFiGisKkctendirv_126_A	0	102_A_nnavedrklfigiskkcTENDIRV_126_A	0
Q92879	Q92879_3NNA	A	VEDRKLFIG	105_A_vedrklfig_113_A	105_A_VEdrklfig_113_A	0	105_A_vedrklfig_113_A	7.28801	105_A_vedrklfIG_113_A	0	105_A_vedrklfig_113_A	2.70205	105_A_vEdrklFiG_113_A	0	105_A_vedrklfig_113_A	3.76757
Q92879	Q92879_3NNA	A	GLSRGCAFVTF	145_A_glsrgcafvtf_155_A	145_A_glsRgcaFvtf_155_A	0	145_A_glsrgcafvtf_155_A	13.3501	145_A_glsrGcafvtf_155_A	0	145_A_glsRgcaFvTF_155_A	0	145_A_glSRGCaFvTf_155_A	0	145_A_glsrgcafvtf_155_A	3.39456
Q92879	Q92879_3NNA	A	DRSQNPPQSKGCCFVTFYTRK	50_A_drsqnppqskgccfvtfytrk_70_A	50_A_dRSQNpPQsKGccFvtfytRk_70_A	0	50_A_drsqnppqsKGCcfVtFyTRK_70_A	0	50_A_drsqnppqskGccfVTFytRK_70_A	0	50_A_drsqnppqsKgCcfvtfytrk_70_A	0	50_A_drsqnppqskgccfvtfytrk_70_A	16.4093	50_A_drsqnppqskgccfvtfytrk_70_A	2.61905
Q92879	Q92879_3NNA	A	SQNPPQSKGCCFVTFYTRK	52_A_sqnppqskgccfvtfytrk_70_A	52_A_SQNpPQsKGccFvtfytRk_70_A	0	52_A_sqnppqsKGCcfVtFyTRK_70_A	0	52_A_sqnppqskGccfVTFytRK_70_A	0	52_A_sqnppqsKgCcfvtfytrk_70_A	0	52_A_sqnppqskgccfvtfytrk_70_A	16.4093	52_A_sqnppqskgccfvtfytrk_70_A	2.61905
Q92879	Q92879_3NNA	A	QSKGCCFVTFY	57_A_qskgccfvtfy_67_A	57_A_QsKGccFvtfy_67_A	0	57_A_qsKGCcfVtFy_67_A	0	57_A_qskGccfVTFy_67_A	0	57_A_qsKgCcfvtfy_67_A	0	57_A_qskgccfvtfy_67_A	16.4093	57_A_qskgccfvtfy_67_A	2.61905
Q92879	Q92879_3NNA	A	SEKNNAVEDRKLFIGMISK	99_A_seknnavedrklfigisk_117_A	99_A_SEKNNAVEdrklfigisk_117_A	0	99_A_seKnnavedrklfigisk_117_A	0	99_A_seknnavedrklfIGISk_117_A	0	99_A_seknnavedrklfigisk_117_A	2.70205	99_A_seknnavEdrklFiGisK_117_A	0	99_A_seknnavedrklfigisk_117_A	2.78753
Q92879	Q92879_3NNA	A	NVVSAKVFIDKQTNL	not_found	not_found	no_data	not_found	no_data	not_found	no_data	not_found	no_data	not_found	no_data	not_found	no_data
Q92879	Q92879_3NNA	A	HPDQPDLDAIKMFVGQVPRTWSE	not_found	not_found	no_data	not_found	no_data	not_found	no_data	not_found	no_data	not_found	no_data	not_found	no_data
Q92879	Q92879_3NNA	A	VSAKVFIDK	not_found	not_found	no_data	not_found	no_data	not_found	no_data	not_found	no_data	not_found	no_data	not_found	no_data
Q92879	Q92879_3NNA	A	AKVFIDKQTNLSKCFGFVSYDNPVSAQ	not_found	not_found	no_data	not_found	no_data	not_found	no_data	not_found	no_data	not_found	no_data	not_found	no_data
Q92879	Q92879_3NNA	A	MHQAQTMEGCSSPMVVKFA	not_found	not_found	no_data	not_found	no_data	not_found	no_data	not_found	no_data	not_found	no_data	not_found	no_data
Q92900	Q92900_2WJY	A	SKKWFCNGRGNTSGSHIVN	140_A_skkwfcngrgntsgshivn_158_A	140_A_skkwfcngRgNtSgshivn_158_A	0	140_A_skkwfcngrgntsgshivn_158_A	8.7849	140_A_skkwfcngrgntsgshivn_158_A	3.67791	140_A_skKwfCNGRGNTSGsHivn_158_A	0	no_data	no_data	140_A_skkwfcngrgntsgshivn_158_A	3.90509
Q92900	Q92900_2WJY	A	EPQHVLLRYEDAYQYQNIFGPLVKL	288_A_epqhvllryedayqyqnifgplvkl_312_A	288_A_epqhvllryedayqyqnifgplvkl_312_A	5.98135	288_A_epqhvllryedayqyQnifGPlvKl_312_A	0	288_A_epqhvllryedaYqyqnifgpLVkl_312_A	0	288_A_epqhvllryedayqyqnifgplvkl_312_A	5.98135	no_data	no_data	288_A_epqhvllryedayqyqnifgplvkl_312_A	2.50521
Q92900	Q92900_2WJY	A	DVIIKCQLPKR	452_A_dviikcqlpkr_462_A	452_A_dviikcQlpKr_462_A	0	452_A_DViIKCQLPKR_462_A	0	452_A_dviikcqlpkr_462_A	10.8307	452_A_dviikcqlpkr_462_A	21.7397	no_data	no_data	452_A_dviikcqlpkr_462_A	9.68884
Q92900	Q92900_2WJY	A	AQGLPDLNHSQVYAVKTVLQRPLSL	465_A_aqglpdlnhsqvyavktvlqrplsl_489_A	465_A_aqglpdlnhsqvyavktvlqrplsl_489_A	3.0639	465_A_AqGLPDlNHSQVYavKTvlQRPLsl_489_A	0	465_A_aqglpdlnhsqvyavktvlqrplsl_489_A	3.06484	465_A_aqglpdlnhsqvyavktvlqrplsl_489_A	22.156	no_data	no_data	465_A_aqglpdlnhsqvyavktvlqrplsl_489_A	6.88019
Q92900	Q92900_2WJY	A	KDETGELSSADEKRYRALKRTAE	581_A_kdetgelssadekryralkrtae_603_A	581_A_kdetgelssadekryralkrtae_603_A	14.4348	581_A_KDETGELSSADEKRYRALKRTaE_603_A	0	581_A_kdetgelssadekryralkrtae_603_A	6.22573	581_A_kdetgelssadekryralkrtae_603_A	36.5594	no_data	no_data	581_A_kdetgelssadekryralkrtae_603_A	13.6182
Q92900	Q92900_2WJY	A	DHCQLGPVVMCKKAAKAGL	662_A_dhcqlgpvvmckkaakagl_680_A	662_A_dhcqlgpvvmckkaakagl_680_A	2.73329	662_A_dhcQlgpvvmckkaakagl_680_A	0	662_A_dhcQLGPVVMckkaakagL_680_A	0	662_A_dhcqlgpvvmckkaakagl_680_A	23.2868	no_data	no_data	662_A_dhcqlGpvVMCKKAAKAGL_680_A	0
Q92900	Q92900_2WJY	A	AREAIIPGSVYDRSSQGRPSSMY	not_found	not_found	no_data	not_found	no_data	not_found	no_data	not_found	no_data	no_data	no_data	not_found	no_data
Q92900	Q92900_2WJY	A	AIIPGSVYDRSSQ	not_found	not_found	no_data	not_found	no_data	not_found	no_data	not_found	no_data	no_data	no_data	not_found	no_data
Q92900	Q92900_2WJY	A	WLRDMRLMQGDEICLRYKGDLAPLWKG	not_found	not_found	no_data	not_found	no_data	not_found	no_data	not_found	no_data	no_data	no_data	not_found	no_data
Q92901	Q92901_AF	A	RRFYKDWHKSKKKAF	116_A_rrfykdwhkskkkaf_130_A	116_A_rrfyKdwhKsKKKaf_130_A	0	116_A_rRFYKDWHKSKKKAF_130_A	0	116_A_rRFykdwhkskkkaF_130_A	0	116_A_RRFYKDWHKSKKKAF_130_A	0	116_A_RRFYKDWHKSKKKAf_130_A	0	116_A_rrfykdwhkskkkaf_130_A	2.86608
Q92945	Q92945_AF	A	EQINKIQQDSGCKVQISPDSGGL	165_A_eqinkiqqdsgckvqispdsggl_187_A	165_A_EQINkiqQdsgcKvqispdsggl_187_A	0	165_A_eqinkiqqdsgckvqispdsggl_187_A	52.1956	165_A_eQinkiqqdsgckvqispdsggl_187_A	0	165_A_eqinkiqqdsgcKvqispdsggl_187_A	0	no_data	no_data	165_A_eqinkiqqdsgckvqispdsggl_187_A	22.0266
Q92945	Q92945_AF	A	VIGKGGETIKQ	248_A_vigkggetikq_258_A	248_A_vIGKGGETIKq_258_A	0	248_A_vigkggetikq_258_A	30.3514	248_A_VigkggETIkQ_258_A	0	248_A_VIGKGGETIKQ_258_A	0	no_data	no_data	248_A_VIGKgGEtIKQ_258_A	0
Q92945	Q92945_AF	A	GIDVPVPRHSVGVVIGR	324_A_gidvpvprhsvgvvigr_340_A	324_A_gidvpvpRHsvGvvIGR_340_A	0	324_A_gidvpvprhsvgvvigr_340_A	22.6805	324_A_giDVPvprhsvGVViGR_340_A	0	324_A_GidvpvprhsVgvVIGR_340_A	0	no_data	no_data	324_A_gidVpVPRHSVGVVIGR_340_A	0
Q92945	Q92945_AF	A	DVPVPRHSVGVVIGRSGEMIKKIQN	326_A_dvpvprhsvgvvigrsgemikkiqn_350_A	326_A_dvpvpRHsvGvvIGRSGEMIKKiqN_350_A	0	326_A_dvpvprhsvgvvigrsgemikkiqn_350_A	16.0739	326_A_DVPvprhsvGVViGRsgEMikKiqn_350_A	0	326_A_dvpvprhsVgvVIGRSGEMiKkiqn_350_A	0	no_data	no_data	326_A_dVpVPRHSVGVVIGRSGEMIKKIqN_350_A	0
Q92945	Q92945_AF	A	SIPTHKCGLVIGR	430_A_sipthkcglvigr_442_A	430_A_siptHkcGlvIGR_442_A	0	430_A_sipthkcglvigr_442_A	16.8574	430_A_sipthkcglvigr_442_A	3.03389	430_A_sipthkcglvigr_442_A	11.0298	no_data	no_data	430_A_sipthkcglvigr_442_A	11.0298
Q92945	Q92945_AF	A	GGENVKAINQQTG	443_A_ggenvkainqqtg_455_A	443_A_GGENvKainQQtG_455_A	0	443_A_ggenvkainqqtg_455_A	18.7851	443_A_gGenVKaiNqqtG_455_A	0	443_A_ggenvkainqqtg_455_A	9.12049	no_data	no_data	443_A_ggenvkainqqtg_455_A	8.38384
Q93062	Q93062_5CYJ	A	EEVRTLFVSGLPL	21_A_eevrtlfvsglpl_33_A	21_A_eevrtlfvsglpl_33_A	2.86979	21_A_EEVRtlFvSGlpl_33_A	0	21_A_eevrTlFvsglpL_33_A	0	21_A_eevrtlfvsglpl_33_A	2.81698	21_A_eevRTlFvSGlpl_33_A	0	21_A_eEVRTLFVSGlpl_33_A	0
Q969X6	Q969X6_AF	A	RLNYEHDNISL	417_A_rlnyehdnisl_427_A	417_A_rlnyehdnisl_427_A	11.8819	417_A_RLNYEHDNISL_427_A	0	417_A_rlnyehdnisl_427_A	4.2765	417_A_rlnyehdnisl_427_A	no_data	no_data	no_data	417_A_rlnyehdnisl_427_A	13.1203
Q969X6	Q969X6_AF	A	SLPLPNDKTLLYNPFPPTNESDV	610_A_slplpndktllynpfpptnesdv_632_A	610_A_slplpndktllynpfpptnesDv_632_A	0	610_A_SLplpndktLlYNPFPPTNeSDV_632_A	0	610_A_slplpndktllynpfpptnesdv_632_A	14.2434	610_A_slplpndktllynpfpptnesdv_632_A	no_data	no_data	no_data	610_A_slplpndktllynpfpptnesdv_632_A	7.38767
Q969Z0	Q969Z0_AF	A	KDVLLDVAYAYGKLSFH	292_A_kdvlldvayaygklsfh_308_A	292_A_kdvlldvayaygKlsfh_308_A	0	292_A_kdvlldvaYayGKLSFH_308_A	0	292_A_kdvllDvaYaygklsfh_308_A	0	292_A_kdvlldvayaygklsfh_308_A	3.78328	no_data	no_data	292_A_kdvlldvayaygklsfh_308_A	9.0874
Q969Z0	Q969Z0_AF	A	AQDITLPHLCSVLLAFARL	361_A_aqditlphlcsvllafarl_379_A	361_A_aqditlphlcsvllafarl_379_A	4.48938	361_A_aqdiTlPHlCSvlLAfaRl_379_A	0	361_A_aqditlphlcSVlLAfARl_379_A	0	361_A_aqditlphlcsvllafarl_379_A	3.10421	no_data	no_data	361_A_aqditlphlcsvllafarl_379_A	4.48938
Q96AE4	Q96AE4_6Y2C	A	KIQNDAGVRIQFK	300_A_kiqndagvriqfk_312_A	300_A_KiqndagvRiQfk_312_A	0	300_A_kiqndagvriqfk_312_A	2.76606	300_A_KIQnDagvRIQFk_312_A	0	300_A_kiqndagvriqfk_312_A	1.31773	300_A_KiQNdagvRIQFk_312_A	0	300_A_KIQNDAGVRIQfK_312_A	0
Q96AE4	Q96AE4_6Y2C	A	YKVPDGMVGFIIGRGGEQISRIQQESG	not_found	not_found	no_data	not_found	no_data	not_found	no_data	not_found	no_data	not_found	no_data	not_found	no_data
Q96AE4	Q96AE4_6Y2C	A	QQSRSVMTEEYKVPDGMVGFIIGRG	not_found	not_found	no_data	not_found	no_data	not_found	no_data	not_found	no_data	not_found	no_data	not_found	no_data
Q96AG4	Q96AG4_AF	A	AALPKATILDLSCNKLTTLPSDFCG	36_A_aalpkatildlscnklttlpsdfcg_60_A	no_data	no_data	36_A_aalpkatildlscnklttlpsdfcg_60_A	41.6817	36_A_aalpkatILDlSCnklttlpsdfcg_60_A	0	36_A_aalPkatildlscnklttlpsdfcg_60_A	0	36_A_aalpkatildlscnklttlpsdfcg_60_A	11.4982	36_A_aalpkatildlscnklttlpsdfcg_60_A	8.57477
Q96CM3	Q96CM3_5UBA	A	HKYSDWNRLAPQKLS	287_A_hkysdwnrlapqkls_301_A	287_A_hkYsdwnRlapqkls_301_A	0	no_data	no_data	287_A_HKysdwnrlapqkls_301_A	0	287_A_HKysdwnrlapqkls_301_A	0	287_A_hkysdwnrlapqkls_301_A	1.31588	287_A_hkysdwnrlapqkls_301_A	2.74402
Q96CM3	Q96CM3_5UBA	A	KYSDWNRLAPQ	288_A_kysdwnrlapq_298_A	288_A_kYsdwnRlapq_298_A	0	no_data	no_data	288_A_Kysdwnrlapq_298_A	0	288_A_Kysdwnrlapq_298_A	0	288_A_kysdwnrlapq_298_A	2.62872	288_A_kysdwnrlapq_298_A	2.74402
Q96D46	Q96D46_AF	A	VEFLQCTVPCR	209_A_veflqctvpcr_219_A	209_A_veflqctvpcR_219_A	0	209_A_VEflQctvpcR_219_A	0	209_A_veflqctvpcr_219_A	3.59759	209_A_veflqctvpcr_219_A	13.1457	no_data	no_data	209_A_veflqctvpcr_219_A	15.7107
Q96D46	Q96D46_AF	A	SQDIHSNTYNYKSTF	228_A_sqdihsntynykstf_242_A	228_A_SqdiHsNtynYkstf_242_A	0	228_A_sQdihsNTYNYKSTF_242_A	0	228_A_sqdihsntynykstf_242_A	13.389	228_A_sqdihsntynykstf_242_A	22.399	no_data	no_data	228_A_sqdihsntynykstf_242_A	14.0003
Q96DH6	Q96DH6_6DBP	A	PTTKRSRGFGFVTFADPASVD	36_A_pttkrsrgfgfvtfadpasvd_56_A	36_A_pTTKRSRGFgFvtfadpasvd_56_A	0	36_A_pttkrsrgfgfvTFAdpasVd_56_A	0	36_A_pTtkrSRGFgFvtfadPAsVD_56_A	0	36_A_PTTKRSRGFgFvtfadpasvd_56_A	0	36_A_PTTKRSRGFgFvTfadpasVd_56_A	0	36_A_pttkrsrgfgfvtfadpasvd_56_A	no_data
Q96DH6	Q96DH6_6DBP	A	HDPGKMFIGGLSWQTSPDSLRDYFS	not_found	not_found	no_data	not_found	no_data	not_found	no_data	not_found	no_data	not_found	no_data	not_found	no_data
Q96DH6	Q96DH6_6DBP	A	NRHRGFGFVTFENED	not_found	not_found	no_data	not_found	no_data	not_found	no_data	not_found	no_data	not_found	no_data	not_found	no_data
Q96DH6	Q96DH6_6DBP	A	TRTKKIFVGGLSA	not_found	not_found	no_data	not_found	no_data	not_found	no_data	not_found	no_data	not_found	no_data	not_found	no_data
Q96DU9	Q96DU9_AF	A	DRLRKSGVGNIFIKNLDKSIDNR	98_A_drlrksgvgnifiknldksidnr_120_A	98_A_dRlRKsgvgnifiKNldksidnr_120_A	0	98_A_DRLRKSGVgNiFiKNldKsidNr_120_A	0	98_A_drlRksGvgNifiknldksidnR_120_A	0	98_A_DRlRKsGvgNiFiKnldksidnr_120_A	0	98_A_drlrksGVgNiFiKNldKsidnr_120_A	0	98_A_drlRKsGvGnifiknldksidnr_120_A	0
Q96E39	Q96E39_AF	A	SRRDVYLSPRD	201_A_srrdvylsprd_211_A	201_A_SRRdvYlSPRd_211_A	0	201_A_srrdvylsprd_211_A	25.6259	201_A_srrdvylsprd_211_A	37.151	201_A_srrdvylsprd_211_A	33.0254	201_A_srrdvylsprd_211_A	33.6576	201_A_srrdvylsprd_211_A	54.6726
Q96E39	Q96E39_AF	A	KDRETNKSRGFAFVTFESPADAKDA	41_A_kdretnksrgfafvtfespadakda_65_A	41_A_KDRETNKSRGFAFvtfesPadaKda_65_A	0	41_A_KdRETnKSRGFaFvTfeSPadakda_65_A	0	41_A_KDRetnksRGFaFvtfespadakda_65_A	0	41_A_KdReTNKSRGFaFvtfespadakda_65_A	0	41_A_KDRETNKSRGFaFvtfespadakda_65_A	0	41_A_kdretnksrgfafvtfespadakda_65_A	3.99377
Q96E39	Q96E39_AF	A	DRETNKSRGFAFVTFES	42_A_dretnksrgfafvtfes_58_A	42_A_DRETNKSRGFAFvtfes_58_A	0	42_A_dRETnKSRGFaFvTfeS_58_A	0	42_A_DRetnksRGFaFvtfes_58_A	0	42_A_dReTNKSRGFaFvtfes_58_A	0	42_A_DRETNKSRGFaFvtfes_58_A	0	42_A_dretnksrgfafvtfes_58_A	3.99377
Q96E39	Q96E39_AF	A	KSRGFAFVTFESP	47_A_ksrgfafvtfesp_59_A	47_A_KSRGFAFvtfesP_59_A	0	47_A_KSRGFaFvTfeSP_59_A	0	47_A_ksRGFaFvtfesp_59_A	0	47_A_KSRGFaFvtfesp_59_A	0	47_A_KSRGFaFvtfesp_59_A	0	47_A_ksrgfafvtfesp_59_A	3.99377
Q96EP5	Q96EP5_AF	A	GPRSDNSKSNKIFVGGIPHNC	104_A_gprsdnsksnkifvggiphnc_124_A	104_A_GPRSDnsksnkifvgGiphnc_124_A	0	104_A_gprsdnskSnKifvggIPHNC_124_A	0	104_A_gprsdnsksnkiFvggiphnc_124_A	0	104_A_GPRSDnSKSNKiFvGGiphnc_124_A	0	104_A_gprsdnskSnKiFvGGIPHnc_124_A	0	104_A_gprsdnsksnkifvggiphnc_124_A	no_data
Q96EP5	Q96EP5_AF	A	SKSNKIFVGGI	110_A_sksnkifvggi_120_A	110_A_sksnkifvgGi_120_A	0	110_A_skSnKifvggI_120_A	0	110_A_sksnkiFvggi_120_A	0	110_A_SKSNKiFvGGi_120_A	0	110_A_skSnKiFvGGI_120_A	0	110_A_sksnkifvggi_120_A	no_data
Q96EP5	Q96EP5_AF	A	IYDAEKQRPRGFGFITFEDEQSVDQAV	145_A_iydaekqrprgfgfitfedeqsvdqav_171_A	145_A_iYDAEKQRpRGFgFitfedeqsvdqav_171_A	0	145_A_IYdaEKQRPRGFgFiTfedeqsvdqav_171_A	0	145_A_iYdaekqrprgFgFitfedeqsvdqav_171_A	0	145_A_iydaekqRPRGFgFitfedeqsvdqav_171_A	0	145_A_IYDAEKQRPRGFgFiTfedeqsvdqav_171_A	0	145_A_iydaekqrprgfgfitfedeqsvdqav_171_A	no_data
Q96EP5	Q96EP5_AF	A	GASQWGSRV	202_A_gasqwgsrv_210_A	202_A_GasQWgSRv_210_A	0	202_A_gAsqwgsrv_210_A	0	202_A_gasqwgsrv_210_A	17.1422	202_A_GasQWgsrv_210_A	0	202_A_gASQWgsrv_210_A	0	202_A_gasqwgsrv_210_A	no_data
Q96EP5	Q96EP5_AF	A	DCVIMKDKT	38_A_dcvimkdkt_46_A	38_A_dcviMKDKT_46_A	0	38_A_dcvimkdkt_46_A	14.5809	38_A_dcvimkdkt_46_A	2.80897	38_A_dcviMKDKT_46_A	0	38_A_DcVIMKDKt_46_A	0	38_A_dcvimkdkt_46_A	no_data
Q96EP5	Q96EP5_AF	A	ADEIGKLFVGGLDWSTTQETLRSYFSQ	6_A_adeigklfvggldwsttqetlrsyfsq_32_A	6_A_adeigklfvggldwsttqetlrsyfsq_32_A	2.62794	6_A_adeigklfvggldwsttqetlrsyfsq_32_A	9.13234	6_A_adEIGKlFVGGLDWsttqetlrsyfsq_32_A	0	6_A_adeigklfvggldwsttqetlrsyfsq_32_A	2.99214	6_A_aDEigKlFvGGLdwsttqetlrsyfsq_32_A	0	6_A_adeigklfvggldwsttqetlrsyfsq_32_A	no_data
Q96EP5	Q96EP5_AF	A	RNIDPKPCTPRGMQP	78_A_rnidpkpctprgmqp_92_A	78_A_RNiDpKpcTpRgMQp_92_A	0	78_A_rnidpkpctprgmqp_92_A	5.63243	78_A_RNIDPKPCTPRgmQp_92_A	0	78_A_rnidpkpctpRgmqp_92_A	0	78_A_rniDPKpcTpRgmQP_92_A	0	78_A_rnidpkpctprgmqp_92_A	no_data
Q96EU6	Q96EU6_AF	A	QAQQGHRPYFLKKSE	202_A_qaqqghrpyflkkse_216_A	202_A_qaQQGHRPYFLKKSe_216_A	0	202_A_QAQQgHRPYFLKKSE_216_A	0	202_A_QaqqghrpYFLkksE_216_A	0	202_A_qaQQGHRPYFLKKSe_216_A	0	202_A_qaqqghRPyFlKKSE_216_A	0	202_A_QAQQGHRPYFLKKSE_216_A	0
Q96EU6	Q96EU6_AF	A	AQQGHRPYFLKKSEQRQ	203_A_aqqghrpyflkkseqrq_219_A	203_A_aQQGHRPYFLKKSeqRq_219_A	0	203_A_AQQgHRPYFLKKSEQRQ_219_A	0	203_A_aqqghrpYFLkksEQRq_219_A	0	203_A_aQQGHRPYFLKKSeqrq_219_A	0	203_A_aqqghRPyFlKKSEQRQ_219_A	0	203_A_AQQGHRPYFLKKSEQRQ_219_A	0
Q96EU6	Q96EU6_AF	A	HRPLEMSAKIRVPFLRQVVPI	92_A_hrplemsakirvpflrqvvpi_112_A	92_A_HRPlEMSaKiRVpFLRQVVPI_112_A	0	92_A_hrplemsakirvpflrqvvpi_112_A	41.5768	92_A_hrplemsakirvpflrqvvpi_112_A	27.2355	92_A_HRPLEMSAKIRvPFLRqvvpi_112_A	0	92_A_HRPLEMSAKIRVPFLRQVVPI_112_A	0	92_A_HRPLEMSAKIRVPFLRQVVPI_112_A	0
Q96EY7	Q96EY7_8CSP	4	ALIEATVCAINEKFE	296_4_alieatvcainekfe_310_4	296_4_alieatvcainekfe_310_4	2.50284	296_4_alieatVCainEkfE_310_4	0	no_data	no_data	296_4_alieatvcainekfe_310_4	2.50284	296_4_alieatvcainekfe_310_4	24.5445	296_4_alieatvcainekfe_310_4	3.81782
Q96EY7	Q96EY7_8CSP	4	ILKCLRRFHVFAR	338_4_ilkclrrfhvfar_350_4	338_4_ilKclrRfHvFar_350_4	0	338_4_ilKClRRFhvfar_350_4	0	no_data	no_data	338_4_ilkclrRfhvfar_350_4	0	338_4_ilkclrrfhvfar_350_4	27.3162	338_4_ILKclrrfhvfar_350_4	0
Q96EY7	Q96EY7_8CSP	4	CLRRFHVFA	341_4_clrrfhvfa_349_4	341_4_clrRfHvFa_349_4	0	341_4_ClRRFhvfa_349_4	0	no_data	no_data	341_4_clrRfhvfa_349_4	0	341_4_clrrfhvfa_349_4	27.3162	341_4_clrrfhvfa_349_4	1.33259
Q96G21	Q96G21_AF	A	EQEATADVEWRWHPYTNTA	264_A_eqeatadvewrwhpytnta_282_A	264_A_eqeatadvewrwHpYTNTa_282_A	0	264_A_EQEATADVEWRWHPYTNTA_282_A	0	264_A_eqEatadvEWrwhpytntA_282_A	0	264_A_eqeatadvewrwhpytnTa_282_A	0	264_A_eqeatadvEwrwhpytnta_282_A	0	264_A_eqeatadvewrwhpytnta_282_A	2.95592
Q96GA3	Q96GA3_7WTT	t	AKQTERIQMINGSDLPK	not_found	not_found	no_data	not_found	no_data	not_found	no_data	not_found	no_data	not_found	no_data	not_found	no_data
Q96GG9	Q96GG9_AF	A	KDKVRQFMIFTQSSEKTAVSCLSQN	9_A_kdkvrqfmiftqssektavsclsqn_33_A	9_A_kdkvrqfmiftqssektavsclsqn_33_A	3.07503	9_A_kdkvrqfMiftqSSeKTavsclsqn_33_A	0	9_A_kdkvrqfmiftqssektavsclsqn_33_A	5.27095	9_A_kdkvrqfmiftqssektavsclsqn_33_A	1.33922	9_A_kdkvrqfmiftqssektavsclsqn_33_A	5.61982	9_A_kdkvrqfmiftqssektavsclsqn_33_A	no_data
Q96GQ7	Q96GQ7_AF	A	TKEERKKEKIAKALQEFDLALRGKK	655_A_tkeerkkekiakalqefdlalrgkk_679_A	no_data	no_data	655_A_tKEERKKEKIAKAlQEFDLALRGKK_679_A	0	655_A_tkeerkkekiakalqefdlalrgkk_679_A	3.98476	655_A_tkeerkkekiakalqefdlalrgkk_679_A	3.98476	no_data	no_data	655_A_TKEERKKEKIAKALQEFDLALRGKK_679_A	0
Q96GQ7	Q96GQ7_AF	A	EKIAKALQEFDLALRGKKK	662_A_ekiakalqefdlalrgkkk_680_A	no_data	no_data	662_A_EKIAKAlQEFDLALRGKKK_680_A	0	662_A_ekiakalqefdlalrgkkk_680_A	8.55442	662_A_ekiakalqefdlalrgkkk_680_A	4.92403	no_data	no_data	662_A_EKIAKALQEFDLALRGKKK_680_A	0
Q96GW9	Q96GW9_AF	A	FEGRRLGPETGLLFPRLDQSRTW	564_A_fegrrlgpetgllfprldqsrtw_586_A	no_data	no_data	564_A_fegrrlgpEtgLLfpRLdQsrtw_586_A	0	564_A_fegrrlgpetgllfprldqsrtw_586_A	13.9385	564_A_fegrrlgpetgllfprldqsrtw_586_A	2.61903	no_data	no_data	564_A_FEGRrlgpetgllfprldqsrtw_586_A	0
Q96GW9	Q96GW9_AF	A	EGRRLGPETGLLFPRLDQS	565_A_egrrlgpetgllfprldqs_583_A	no_data	no_data	565_A_egrrlgpEtgLLfpRLdQs_583_A	0	565_A_egrrlgpetgllfprldqs_583_A	13.9385	565_A_egrrlgpetgllfprldqs_583_A	2.61903	no_data	no_data	565_A_EGRrlgpetgllfprldqs_583_A	0
Q96I24	Q96I24_AF	A	KRLLGQIVDRCRNGPGFHNDI	138_A_krllgqivdrcrngpgfhndi_158_A	no_data	no_data	138_A_krllgqivdrcrngpgfhndi_158_A	51.9852	138_A_krllgQIvdRCrnGPGFHNDi_158_A	0	138_A_krllgqivdrcrngpgfhndi_158_A	5.62144	no_data	no_data	138_A_krllgqivdrcrngpgFhnDI_158_A	0
Q96I24	Q96I24_AF	A	GPGFHNDIDSNSTIQEILIPASKVG	151_A_gpgfhndidsnstiqeilipaskvg_175_A	no_data	no_data	151_A_gpgfhndidsnstiqeilipaskvg_175_A	44.954	151_A_GPGFHNDidSnstiqeilipaskvG_175_A	0	151_A_gpgfhndidsnstiqeilipaskvg_175_A	2.85957	no_data	no_data	151_A_gpgFhnDIdsnstiqeIlIPaSkVG_175_A	0
Q96I24	Q96I24_AF	A	RGVRGDFNSRMGGGSIEVSVP	241_A_rgvrgdfnsrmgggsievsvp_261_A	no_data	no_data	241_A_rgvrgdfnsrmgggsievsvp_261_A	22.3239	241_A_rgvrgdFNSRMgggsievsvp_261_A	0	241_A_rgvrgdfnsRmgggsievsvp_261_A	0	no_data	no_data	241_A_RGVRGDFNSRMGGGSIEVSVP_261_A	0
Q96I24	Q96I24_AF	A	RMGGGSIEVSV	250_A_rmgggsievsv_260_A	no_data	no_data	250_A_rmgggsievsv_260_A	22.3239	250_A_RMgggsievsv_260_A	0	250_A_Rmgggsievsv_260_A	0	no_data	no_data	250_A_RMGGGSIEVSV_260_A	0
Q96I24	Q96I24_AF	A	SVPRFAVGIVIGRNG	259_A_svprfavgivigrng_273_A	no_data	no_data	259_A_svprfavgivigrng_273_A	7.54249	259_A_svprfavgivigrng_273_A	12.1799	259_A_svpRfavgivIGRNG_273_A	0	no_data	no_data	259_A_SVPRFAVGIVIGRNG_273_A	0
Q96I24	Q96I24_AF	A	IKKIQNDAGVRIQFKPDDGIS	276_A_ikkiqndagvriqfkpddgis_296_A	no_data	no_data	276_A_ikkiqndagvriqfkpddgis_296_A	11.5201	276_A_ikkiqndagvriqfkpddgis_296_A	10.0088	276_A_IKkiqndagvriqfkpddgis_296_A	0	no_data	no_data	276_A_IKKIqNdAGVRIQfKpDDgiS_296_A	0
Q96I24	Q96I24_AF	A	GVQEITYTVPADKCGLVIGKGGENIKS	353_A_gvqeitytvpadkcglvigkggeniks_379_A	no_data	no_data	353_A_gvqeitytvpADkcglvIgKGGeniks_379_A	0	353_A_gvqeitytvpadkcglvIgkggenIks_379_A	0	353_A_gvqeitytvpadkcglviGKGGEnIKs_379_A	0	no_data	no_data	353_A_GVqeitytvpadkcglvigkggeniks_379_A	0
Q96I24	Q96I24_AF	A	ENIKSINQQSGAHVELQRNPPPNSD	375_A_eniksinqqsgahvelqrnpppnsd_399_A	no_data	no_data	375_A_eniksinqqsgaHvELQRNPPPNSd_399_A	0	375_A_enIksinqqsgahvELqRnpppnsd_399_A	0	375_A_EnIKsinqqsgahvelqrnpppnsd_399_A	0	no_data	no_data	375_A_eniksinqqsgahvelqrnpppnsd_399_A	7.41674
Q96I24	Q96I24_AF	A	PPRSSGCFPNMAA	454_A_pprssgcfpnmaa_466_A	no_data	no_data	454_A_pprssgcfpnmaa_466_A	29.5638	454_A_pprssgcfpnmaa_466_A	35.0909	454_A_pprssgcfpnmaa_466_A	31.6145	no_data	no_data	454_A_pprssgcfpnmaa_466_A	31.6145
Q96I51	Q96I51_5XGS	A	RPRRRIQPVPYRLELDQKISSAA	91_A_rprrriqpvpyrleldqkissaa_113_A	91_A_rprRriqpvpyrleldqkissaa_113_A	0	91_A_rprrriqpvPyRlELdQKISsaa_113_A	0	91_A_rprrriqpvpyrleldqkiSSAA_113_A	0	91_A_rprrriqpvpyrleldqkissaa_113_A	3.47212	91_A_rprrriqpvpyrleldqkissaa_113_A	3.14242	91_A_rprrriqpvpyrleldqkissaa_113_A	2.88939
Q96I51	Q96I51_5XGS	A	RRIQPVPYRLELDQKISSA	94_A_rriqpvpyrleldqkissa_112_A	94_A_Rriqpvpyrleldqkissa_112_A	0	94_A_rriqpvPyRlELdQKISsa_112_A	0	94_A_rriqpvpyrleldqkiSSA_112_A	0	94_A_rriqpvpyrleldqkissa_112_A	3.47212	94_A_rriqpvpyrleldqkissa_112_A	3.77588	94_A_rriqpvpyrleldqkissa_112_A	2.88939
Q96IZ5	Q96IZ5_AF	A	IQFRMMTGRMRGQAFITFPNKEI	340_A_iqfrmmtgrmrgqafitfpnkei_362_A	no_data	no_data	340_A_iQFRMMTGRMRGQaFiTFPnKeI_362_A	0	340_A_IQFRMMTgrmRGQaFITfpnkei_362_A	0	340_A_iqfrmmtgRMRGQaFitfpnkei_362_A	0	340_A_iQfRmMtgRMRGQaFiTfpnkei_362_A	0	340_A_iqfrmmtgrmrgqafitfpnkei_362_A	16.4575
Q96IZ5	Q96IZ5_AF	A	MMTGRMRGQAFITFPNKEIAW	344_A_mmtgrmrgqafitfpnkeiaw_364_A	no_data	no_data	344_A_MMTGRMRGQaFiTFPnKeIaw_364_A	0	344_A_MMTgrmRGQaFITfpnkeiaw_364_A	0	344_A_mmtgRMRGQaFitfpnkeiaw_364_A	0	344_A_mMtgRMRGQaFiTfpnkeiaw_364_A	0	344_A_mmtgrmrgqafitfpnkeiaw_364_A	16.4575
Q96IZ6	Q96IZ6_AF	A	GFFKDRHWLFTEFPE	88_A_gffkdrhwlftefpe_102_A	88_A_gffkdrhwlftefpe_102_A	6.39822	88_A_gFFKDRHWlftEfpe_102_A	0	88_A_gFFKDRhWlftEfpe_102_A	0	88_A_gffKdrhwlftefpe_102_A	0	88_A_gffkdrhwlftefpe_102_A	2.83489	88_A_gffkdrhwlftefpe_102_A	2.70298
Q96KG7	Q96KG7_AF	A	MTVTKSKNNQLFVNLKN	948_A_mtvtksknnqlfvnlkn_964_A	948_A_MTVTKSKNNQlFVNlKN_964_A	0	948_A_mtvtksknnqlfvnlkn_964_A	69.3245	no_data	no_data	948_A_mtvtksknnqlfvnlkn_964_A	19.2695	no_data	no_data	948_A_mtvtksknnqlfvnlkn_964_A	no_data
Q96KG9	Q96KG9_AF	A	GKIPKTLVPHYCELVGANPKVRP	230_A_gkipktlvphycelvganpkvrp_252_A	no_data	no_data	230_A_gkipktlvphycelvganpkvrp_252_A	53.5335	230_A_gkipktlvphycelvganpkvrp_252_A	6.33535	230_A_gkipktlvphycelvganpkvrp_252_A	20.8488	no_data	no_data	230_A_gkipktlvphycelvganpkvrp_252_A	3.6035
Q96KN8	Q96KN8_AF	A	QAAEGKPRPRPGDLIEI	122_A_qaaegkprprpgdliei_138_A	122_A_qaaegkprprpgdliei_138_A	6.36663	122_A_qaaegkprprpgdliei_138_A	2.79688	122_A_qaaegkprprpgdliei_138_A	2.79688	122_A_qaaegkprprpgdliei_138_A	8.04454	122_A_qaaegkPrprpgdliEi_138_A	0	122_A_qaaegkprprpgdliei_138_A	no_data
Q96KR1	Q96KR1_AF	A	RFHCKLCECSFNDPNAK	581_A_rfhcklcecsfndpnak_597_A	581_A_rfhcKlcecsfNdpNak_597_A	0	581_A_RFHcKLcECSFNDPNAK_597_A	0	581_A_rfhcklcecsfndpnak_597_A	57.3771	581_A_rfHcklcecsfndpnak_597_A	0	no_data	no_data	581_A_RFHCKLCECSFNDPNAK_597_A	0
Q96L21	Q96L21_AF	A	RINKMLSCAGADRLQ	98_A_rinkmlscagadrlq_112_A	98_A_RiNKMLSCAgaDRlq_112_A	0	98_A_RINKMLSCAGADRLQ_112_A	0	98_A_Rinkmlscagadrlq_112_A	0	98_A_RiNkmlSCAGADRlQ_112_A	0	98_A_RINKMLSCaGADRLQ_112_A	0	98_A_rinkmlscaGAdrlq_112_A	0
Q96P11	Q96P11_2B9E	A	YALVCETQR	not_found	not_found	no_data	not_found	no_data	not_found	no_data	not_found	no_data	not_found	no_data	not_found	no_data
Q96PK6	Q96PK6_AF	A	RVIECDVVKDYAFVHMEKEAD	104_A_rviecdvvkdyafvhmekead_124_A	no_data	no_data	104_A_RVIECDVVKDYaFvHmEKEAD_124_A	0	104_A_RVIECDVvkdyafvHmekead_124_A	0	104_A_rviecdvvkdYafvhmekead_124_A	0	no_data	no_data	104_A_rviecdvvkdyafvhmekead_124_A	2.71195
Q96PK6	Q96PK6_AF	A	DVVKDYAFV	109_A_dvvkdyafv_117_A	no_data	no_data	109_A_DVVKDYaFv_117_A	0	109_A_DVvkdyafv_117_A	0	109_A_dvvkdYafv_117_A	0	no_data	no_data	109_A_dvvkdyafv_117_A	2.75846
Q96PK6	Q96PK6_AF	A	VMSCAVMKQFAFVHMRENA	28_A_vmscavmkqfafvhmrena_46_A	no_data	no_data	28_A_VMSCAVMKQFaFvHMRENA_46_A	0	28_A_vmscavmKQFaFvhmrena_46_A	0	28_A_vmscavmKqFafvhmrena_46_A	0	no_data	no_data	28_A_vmscavmkqfafvhmrena_46_A	3.52928
Q96PK6	Q96PK6_AF	A	AVMKQFAFV	32_A_avmkqfafv_40_A	no_data	no_data	32_A_AVMKQFaFv_40_A	0	32_A_avmKQFaFv_40_A	0	32_A_avmKqFafv_40_A	0	no_data	no_data	32_A_avmkqfafv_40_A	3.52928
Q96PK6	Q96PK6_AF	A	MSRPRPLNTWKIFVGNVSAACTSQE	70_A_msrprplntwkifvgnvsaactsqe_94_A	no_data	no_data	70_A_MSRPRPLNTWKiFvgNvSAAcTSQE_94_A	0	70_A_MSRPRPLNTWKifvgnvsaactSQe_94_A	0	70_A_MSRprplntwKiFvGnvsaactsqe_94_A	0	no_data	no_data	70_A_msrpRPLNTWKIFVGNVSAACTSQE_94_A	0
Q96PK6	Q96PK6_AF	A	SRPRPLNTWKIFVGNVSAACT	71_A_srprplntwkifvgnvsaact_91_A	no_data	no_data	71_A_SRPRPLNTWKiFvgNvSAAcT_91_A	0	71_A_SRPRPLNTWKifvgnvsaact_91_A	0	71_A_SRprplntwKiFvGnvsaact_91_A	0	no_data	no_data	71_A_srpRPLNTWKIFVGNVSAACT_91_A	0
Q96PK6	Q96PK6_AF	A	RPRPLNTWKIFVGNVSAACTSQELRSL	72_A_rprplntwkifvgnvsaactsqelrsl_98_A	no_data	no_data	72_A_RPRPLNTWKiFvgNvSAAcTSQElRSL_98_A	0	72_A_RPRPLNTWKifvgnvsaactSQelRsl_98_A	0	72_A_RprplntwKiFvGnvsaactsqelrsl_98_A	0	no_data	no_data	72_A_rpRPLNTWKIFVGNVSAACTSQELrsl_98_A	0
Q96PK6	Q96PK6_AF	A	PLNTWKIFVGN	75_A_plntwkifvgn_85_A	no_data	no_data	75_A_PLNTWKiFvgN_85_A	0	75_A_PLNTWKifvgn_85_A	0	75_A_plntwKiFvGn_85_A	0	no_data	no_data	75_A_PLNTWKIFVGN_85_A	0
Q96PK6	Q96PK6_AF	A	WKIFVGNVS	79_A_wkifvgnvs_87_A	no_data	no_data	79_A_WKiFvgNvS_87_A	0	79_A_WKifvgnvs_87_A	0	79_A_wKiFvGnvs_87_A	0	no_data	no_data	79_A_WKIFVGNVS_87_A	0
Q96PK6	Q96PK6_AF	A	LFERRGRVIECDVVK	98_A_lferrgrviecdvvk_112_A	no_data	no_data	98_A_LfERRGRVIECDVVK_112_A	0	98_A_lferrgRVIECDVvk_112_A	0	98_A_lferrgrviecdvvk_112_A	2.63835	no_data	no_data	98_A_lferrgrviecdvvk_112_A	2.71195
Q96PU8	Q96PU8_4JVH	A	VKEYPDFNFVGRILGPRGLTAKQLEAE	90_A_vkeypdfnfvgrilgprgltakqleae_116_A	90_A_vkeypdfNfvGRiLGPRGlTAKqleae_116_A	0	90_A_vkeypdFNfVGRiLGPRGLtaKQleae_116_A	0	90_A_VkeyPdFNFVGRiLGPRGLTAKQLEaE_116_A	0	90_A_vkeypdfnfvgRilgPRGLTAKqleae_116_A	0	90_A_vkeypDFNFVGRiLgPRgltAKqlEae_116_A	0	90_A_vkeypdfNfvgRIlgprGltAKQLEAE_116_A	0
Q96PU8	Q96PU8_4JVH	A	KEYPDFNFVGRILGPRGLT	91_A_keypdfnfvgrilgprglt_109_A	91_A_keypdfNfvGRiLGPRGlT_109_A	0	91_A_keypdFNfVGRiLGPRGLt_109_A	0	91_A_keyPdFNFVGRiLGPRGLT_109_A	0	91_A_keypdfnfvgRilgPRGLT_109_A	0	91_A_keypDFNFVGRiLgPRglt_109_A	0	91_A_keypdfNfvgRIlgprGlt_109_A	0
Q96PY0	Q96PY0_AF	A	EPRRGKARRSPGRRRHPHS	136_A_eprrgkarrspgrrrhphs_154_A	136_A_epRRgKaRRSPGRRRHPHS_154_A	0	136_A_eprrgkarrspgrrrhphs_154_A	22.202	136_A_eprrgkarrspgrrrhphs_154_A	22.202	136_A_eprrGKARRSPGRRRHpHs_154_A	0	136_A_ePRRGKARRSPGRRRHPHS_154_A	0	136_A_eprrgkarrspgrrrhphs_154_A	30.573
Q96QD9	Q96QD9_AF	A	GAQQFRMRVRWGIQQNSGFGK	62_A_gaqqfrmrvrwgiqqnsgfgk_82_A	62_A_gaqQfRMRvRWGIQQNSgFGK_82_A	0	62_A_GAQQFRMRVRWGIQQNSGFGK_82_A	0	62_A_gaqqfrmrvrwgiqqnsgfgk_82_A	13.475	62_A_GAQQFRMRVRWGIQQNsgFgk_82_A	0	62_A_GAQQFRMRVRWGIQQnsGFGK_82_A	0	62_A_GAQQFRMRVRWGIQQNSGFGK_82_A	0
Q96QE5	Q96QE5_5OL9	A	STVQVCNSILCPKTGREKRKS	not_found	not_found	no_data	not_found	no_data	not_found	no_data	not_found	no_data	not_found	no_data	not_found	no_data
Q96QR8	Q96QR8_AF	A	VNRGGGGFGAGPGPGGLQSGQ	150_A_vnrggggfgagpgpgglqsgq_170_A	150_A_vNRGGGGFGAgPgPGGLQSgq_170_A	0	150_A_VNRGGggfgagpgPGGLQSGQ_170_A	0	150_A_VnRggggfgagpgpggLQSGQ_170_A	0	150_A_vNRGgggfgagpgpgglqsgq_170_A	0	no_data	no_data	150_A_vnrggggfgagpgpgglqsgq_170_A	4.44233
Q96QR8	Q96QR8_AF	A	TVDSKRFFFDVGCNKYGVFLRVSEV	226_A_tvdskrfffdvgcnkygvflrvsev_250_A	226_A_TvDskrfffdvgcNKYGvflRvsev_250_A	0	226_A_TvDSKRfFfDVGcnkygvFlRvseV_250_A	0	226_A_TvdSKRFFFDVGcnkygvflRVSeV_250_A	0	226_A_tvdskrfffdvgcnkygvflrvsev_250_A	2.76381	no_data	no_data	226_A_tvdskrfffdvgcnkygvflrvsev_250_A	7.21783
Q96QR8	Q96QR8_AF	A	GSERGGGGGPCGFQPASRGGG	7_A_gsergggggpcgfqpasrggg_27_A	7_A_gsergggggPcgFQpaSRggG_27_A	0	7_A_gsergggggpcgfqpasrggg_27_A	4.5505	7_A_gsergggggpcgfqpasrggg_27_A	5.01857	7_A_gsergggggpcgfqpasrggg_27_A	19.5207	no_data	no_data	7_A_gsergggggpcgfqpasrggg_27_A	13.9813
Q96T37	Q96T37_7Z27	A	KRPSRGQTSTYGFLKFENLDMSHRA	not_found	not_found	no_data	not_found	no_data	not_found	no_data	not_found	no_data	not_found	no_data	not_found	no_data
Q96T37	Q96T37_7Z27	A	RANRTLFLG	not_found	not_found	no_data	not_found	no_data	not_found	no_data	not_found	no_data	not_found	no_data	not_found	no_data
Q96T37	Q96T37_7Z27	A	EDDQRANRTLFLGNLDITVTE	not_found	not_found	no_data	not_found	no_data	not_found	no_data	not_found	no_data	not_found	no_data	not_found	no_data
Q96T58	Q96T58_4P6Q	A	DEFHPKATRTLFIGNLEKT	430_A_defhpkatrtlfignlekt_448_A	430_A_defhpkatrtlfignlekt_448_A	2.74201	430_A_defHPKaTrtlfignlekt_448_A	0	430_A_defHPKaTRTlFignlekt_448_A	0	430_A_defhpkatrTlFiGNleKt_448_A	0	430_A_defhpKaTrTlFiGNLeKt_448_A	0	430_A_DEfhpkatrtlfignlekt_448_A	0
Q99543	Q99543_AF	A	TLVDNAYSCDPRIKKFK	268_A_tlvdnayscdprikkfk_284_A	268_A_tlvdnayscdprikkfk_284_A	1.33103	268_A_TlvDnayscdprikkfk_284_A	0	268_A_tlvdnayscdprikkfk_284_A	2.99935	268_A_tlvdNaYScdPRiKkfk_284_A	0	no_data	no_data	268_A_TLVDNAyscDPRIKKFK_284_A	0
Q99613	Q99613_6YBD	y	TYGGYFRDQ	not_found	not_found	no_data	not_found	no_data	not_found	no_data	not_found	no_data	not_found	no_data	not_found	no_data
Q99729	Q99729_3S7R	A	KMDPNTGRSRGFGFILFKDAASVEKVL	101_A_kdpntgrsrgfgfilfkdaasvekvl_127_A	101_A_KDPNTGRSRGFGFilfkdaasvekvl_127_A	0	101_A_KDPntgrsRgFgFIlfkdaasvekvl_127_A	0	101_A_KDPntGRSRGFgFILFKDAasvekVL_127_A	0	101_A_KdpntGRSRGFgFilfkdaasvekvl_127_A	0	101_A_kDPNTGRSRgFgfIlfkdaasvekvl_127_A	0	101_A_kdpntgrsrgfgfilfkdaasvekvl_127_A	8.00741
Q99729	Q99729_3S7R	A	TGRSRGFGFIL	106_A_tgrsrgfgfil_116_A	106_A_TGRSRGFGFil_116_A	0	106_A_tgrsRgFgFIl_116_A	0	106_A_tGRSRGFgFIL_116_A	0	106_A_tGRSRGFgFil_116_A	0	106_A_TGRSRgFgfIl_116_A	0	106_A_tgrsrgfgfil_116_A	8.00741
Q99729	Q99729_3S7R	A	SRGFGFILFKDAA	109_A_srgfgfilfkdaa_121_A	109_A_SRGFGFilfkdaa_121_A	0	109_A_sRgFgFIlfkdaa_121_A	0	109_A_SRGFgFILFKDAa_121_A	0	109_A_SRGFgFilfkdaa_121_A	0	109_A_SRgFgfIlfkdaa_121_A	0	109_A_srgfgfilfkdaa_121_A	8.00741
Q99729	Q99729_3S7R	A	VGGLSWDTSKK	73_A_vgglswdtskk_83_A	73_A_vgglsWdtskk_83_A	0	73_A_vgglswdtSKK_83_A	0	73_A_vGGLSWDTSKk_83_A	0	73_A_vGGlswdtskk_83_A	0	73_A_vgglswdtskk_83_A	3.28707	73_A_vgglswdtskk_83_A	2.70828
Q99729	Q99729_3S7R	A	VVDCTIKMDPNTGRS	95_A_vvdctikdpntgrs_109_A	95_A_vvDcTIKDPNTGRS_109_A	0	95_A_vvdCTIKDPntgrs_109_A	0	95_A_vvDCTIKDPntGRS_109_A	0	95_A_vvdctiKdpntGRS_109_A	0	95_A_vvdcTikDPNTGRS_109_A	0	95_A_vvdctikdpntgrs_109_A	7.97473
Q99729	Q99729_3S7R	A	QQQQYGSGG	not_found	not_found	no_data	not_found	no_data	not_found	no_data	not_found	no_data	not_found	no_data	not_found	no_data
Q99729	Q99729_3S7R	A	QQYGSGGRG	not_found	not_found	no_data	not_found	no_data	not_found	no_data	not_found	no_data	not_found	no_data	not_found	no_data
Q99729	Q99729_3S7R	A	LNKRRGFVFITFKEEEP	not_found	not_found	no_data	not_found	no_data	not_found	no_data	not_found	no_data	not_found	no_data	not_found	no_data
Q99729	Q99729_3S7R	A	KVAQPKEVYQQQQYG	not_found	not_found	no_data	not_found	no_data	not_found	no_data	not_found	no_data	not_found	no_data	not_found	no_data
Q99729	Q99729_3S7R	A	EIEAIELPMDPKLNKRR	not_found	not_found	no_data	not_found	no_data	not_found	no_data	not_found	no_data	not_found	no_data	not_found	no_data
Q99729	Q99729_3S7R	A	EVYQQQQYGSGGRGNRN	not_found	not_found	no_data	not_found	no_data	not_found	no_data	not_found	no_data	not_found	no_data	not_found	no_data
Q99729	Q99729_3S7R	A	KRRGFVFITFKEEEPVKKV	not_found	not_found	no_data	not_found	no_data	not_found	no_data	not_found	no_data	not_found	no_data	not_found	no_data
Q99729	Q99729_3S7R	A	GSGGRGNRN	not_found	not_found	no_data	not_found	no_data	not_found	no_data	not_found	no_data	not_found	no_data	not_found	no_data
Q99729	Q99729_3S7R	A	VAQPKEVYQQQQYGS	not_found	not_found	no_data	not_found	no_data	not_found	no_data	not_found	no_data	not_found	no_data	not_found	no_data
Q99729	Q99729_3S7R	A	RGFVFITFKEEEP	not_found	not_found	no_data	not_found	no_data	not_found	no_data	not_found	no_data	not_found	no_data	not_found	no_data
Q99729	Q99729_3S7R	A	PMDPKLNKRRGFVFITFKEEEPVKK	not_found	not_found	no_data	not_found	no_data	not_found	no_data	not_found	no_data	not_found	no_data	not_found	no_data
Q99741	Q99741_AF	A	TNVQTVTCSPRVKAL	37_A_tnvqtvtcsprvkal_51_A	37_A_tnvqtvtcspRvKal_51_A	0	37_A_TNVQTVTCSPRVKAL_51_A	0	37_A_tnvqtvtcsprvkal_51_A	8.95655	37_A_tnvqtvtcspRvKal_51_A	0	no_data	no_data	37_A_tnvqtvtcsprvkal_51_A	11.8246
Q99848	Q99848_AF	A	MMNAIKKYQKGFSDKLDFLEG	195_A_mmnaikkyqkgfsdkldfleg_215_A	195_A_mmnaiKKYQKgfsdkldfleg_215_A	0	195_A_MMNAIKKYQKgFSdKLDFleg_215_A	0	195_A_MmnAikkyqkgfsdklDFleg_215_A	0	195_A_mmnaikkyqkgfsdkldfleg_215_A	22.3657	195_A_mmnaikkyqkgfsdkldfleg_215_A	2.86739	195_A_MMNaikkyqkgfsdkldfleg_215_A	0
Q99848	Q99848_AF	A	KKGSKWNTRESYDDVSSFRAKTA	254_A_kkgskwntresyddvssfrakta_276_A	254_A_KKGSKWNTRESYddvSSFRaKTa_276_A	0	254_A_kkgskwntresyddvssfrakta_276_A	7.87461	254_A_kkgskwntresyddvssfrakta_276_A	27.0202	254_A_KKGSKWNTRESYddvSsFRAKTA_276_A	0	254_A_KKGSKWNTRESYddvSsFRAKTA_276_A	0	254_A_kkgskwntresyddvssfrakta_276_A	12.98
Q99848	Q99848_AF	A	ESYDDVSSFRAKTAHGR	263_A_esyddvssfraktahgr_279_A	263_A_ESYddvSSFRaKTaHGR_279_A	0	263_A_esyddvssfraktahgr_279_A	7.87461	263_A_esyddvssfraktahgr_279_A	27.0202	263_A_ESYddvSsFRAKTAHGR_279_A	0	263_A_ESYddvSsFRAKTAHGR_279_A	0	263_A_esyddvssfraktahgr_279_A	12.98
Q99848	Q99848_AF	A	DDVSSFRAK	266_A_ddvssfrak_274_A	266_A_ddvSSFRaK_274_A	0	266_A_ddvssfrak_274_A	7.87461	266_A_ddvssfrak_274_A	27.8023	266_A_ddvSsFRAK_274_A	0	266_A_ddvSsFRAK_274_A	0	266_A_ddvssfrak_274_A	12.98
Q9BQ04	Q9BQ04_AF	A	GPVIECDIVKDYAFVHMERAEDA	102_A_gpviecdivkdyafvhmeraeda_124_A	no_data	no_data	102_A_gpviecdivkdyaFvHmeraeda_124_A	0	102_A_gpvIEcdivkdyaFvHmeraeda_124_A	0	102_A_gpviecDiVKDYafvhmeraeda_124_A	0	102_A_gpviecdivkdyafvhmeraeda_124_A	5.94956	102_A_gpviecdivkdyafvhmeraeda_124_A	9.24845
Q9BQ04	Q9BQ04_AF	A	IECDIVKDYAFVHMERAED	105_A_iecdivkdyafvhmeraed_123_A	no_data	no_data	105_A_iecdivkdyaFvHmeraed_123_A	0	105_A_IEcdivkdyaFvHmeraed_123_A	0	105_A_iecDiVKDYafvhmeraed_123_A	0	105_A_iecdivkdyafvhmeraed_123_A	5.94956	105_A_iecdivkdyafvhmeraed_123_A	9.24845
Q9BQ04	Q9BQ04_AF	A	EQYGKVLECDIIKNYGFVHIEDKTAAE	23_A_eqygkvlecdiiknygfvhiedktaae_49_A	no_data	no_data	23_A_eqygkvlecdiiknygfvhiedktaae_49_A	8.09251	23_A_eqygkvlecdiiknygFvhiedktaae_49_A	0	23_A_eqygkvlecdiIKNYgFvhiedktaae_49_A	0	23_A_eqygkvlecdiIknygFvhiedktaae_49_A	0	23_A_eqygkvlecdiiknygfvhiedktaae_49_A	15.9672
Q9BQ04	Q9BQ04_AF	A	VLECDIIKNYGFVHIEDKT	28_A_vlecdiiknygfvhiedkt_46_A	no_data	no_data	28_A_vlecdiiknygfvhiedkt_46_A	8.09251	28_A_vlecdiiknygFvhiedkt_46_A	0	28_A_vlecdiIKNYgFvhiedkt_46_A	0	28_A_vlecdiIknygFvhiedkt_46_A	0	28_A_vlecdiiknygfvhiedkt_46_A	15.9672
Q9BQ04	Q9BQ04_AF	A	DIIKNYGFVHIED	32_A_diiknygfvhied_44_A	no_data	no_data	32_A_diiknygfvhied_44_A	8.09251	32_A_diiknygFvhied_44_A	0	32_A_diIKNYgFvhied_44_A	0	32_A_diIknygFvhied_44_A	0	32_A_diiknygfvhied_44_A	15.9672
Q9BQ13	Q9BQ13_AF	A	YFRPILDYLRTGQVP	85_A_yfrpildylrtgqvp_99_A	85_A_yfrpildylrtgqvp_99_A	10.4656	85_A_yfrpildylrtgqvp_99_A	25.0924	85_A_Yfrpildylrtgqvp_99_A	0	85_A_yfrpildylrtgqvp_99_A	2.78685	85_A_yfrpildylrtgqvp_99_A	3.91662	85_A_yfrpildylrtgqvp_99_A	3.48837
Q9BQ52	Q9BQ52_AF	A	MIPAKCLQEGA	604_A_mipakclqega_614_A	604_A_mipakclqega_614_A	9.7665	604_A_mipakclqega_614_A	19.0407	604_A_mipakclqega_614_A	7.64088	604_A_mipakclqega_614_A	21.0509	no_data	no_data	604_A_mipakclqega_614_A	30.3102
Q9BQ70	Q9BQ70_AF	A	RVYPKCTWLTT	211_A_rvypkctwltt_221_A	no_data	no_data	211_A_rvypkctwltt_221_A	24.6511	211_A_rvypkCTWltt_221_A	0	211_A_RVYPKCTWLtT_221_A	0	no_data	no_data	211_A_rvypkctWLTt_221_A	0
Q9BQ70	Q9BQ70_AF	A	ERSGCALTD	79_A_ersgcaltd_87_A	no_data	no_data	79_A_ersgcaltd_87_A	63.1773	79_A_ersgcaltd_87_A	29.0212	79_A_ersgcaltd_87_A	50.234	no_data	no_data	79_A_ersgcaltd_87_A	50.6866
Q9BQ75	Q9BQ75_AF	A	PSEKTKQPKECFLIQPKERKE	45_A_psektkqpkecfliqpkerke_65_A	45_A_psektkqpkecfliqpkeRke_65_A	0	45_A_psektkqpkecfliqpkerkE_65_A	0	45_A_psektkqpkECFLiqpkerke_65_A	0	45_A_psektkqpkecfliqpkerke_65_A	13.3481	45_A_psektkqpkecfliqpkerke_65_A	6.95256	45_A_psektkqpkecfliqpkerke_65_A	7.07448
Q9BQC6	Q9BQC6_5OOM	o	RGHAAVRRREAFEAIKAAATSKF	60_o_rghaavrrreafeaikaaatskf_82_o	60_o_RgHaavRRReaFeaIKaaatsKF_82_o	0	60_o_rghaavrrreafeaikaaatskf_82_o	24.4989	60_o_RGHAAvRRREAFEaIKaaatskf_82_o	0	60_o_RGHAAvrrreafeaiKaaatskf_82_o	0	60_o_RghaavrRreafeaikaaaTskf_82_o	0	60_o_rghaavrrreafeaikaaatskf_82_o	4.3611
Q9BQG0	Q9BQG0_AF	A	VQHITGPVRPRHQACLLLQKTLS	1017_A_vqhitgpvrprhqaclllqktls_1039_A	1017_A_vqhitgPvRprhqaclllqktls_1039_A	0	1017_A_vqhitgpvrprhqaclllqktls_1039_A	42.9953	1017_A_vqhitgpvrprhqaclllqktls_1039_A	31.6229	1017_A_vqhitgpvrprhqaclllqktls_1039_A	6.93573	no_data	no_data	1017_A_vqhitgpvrprHqaclLLQKtls_1039_A	0
Q9BQG0	Q9BQG0_AF	A	VIRHYGEHVCTAKLPKQFK	329_A_virhygehvctaklpkqfk_347_A	329_A_virhygehvctaKlPKQfK_347_A	0	329_A_virHygEHVCTAKLPKQFK_347_A	0	329_A_virhygehVCtaklpkqfk_347_A	0	329_A_virhygehvctaklpkqfk_347_A	6.90355	no_data	no_data	329_A_virhygehvctaklpkqfk_347_A	3.09165
Q9BQG0	Q9BQG0_AF	A	LMRQVARSVFG	665_A_lmrqvarsvfg_675_A	665_A_lmRqvarsvfg_675_A	0	665_A_lmrqvarsvfg_675_A	10.0853	665_A_LMrqvarsvfg_675_A	0	665_A_lmrqvarsvfg_675_A	3.3918	no_data	no_data	665_A_lmrqvarsvfg_675_A	2.64455
Q9BQG0	Q9BQG0_AF	A	EQDLLHKTA	868_A_eqdllhkta_876_A	868_A_eqdllHkta_876_A	0	868_A_eqdllhkta_876_A	19.4408	868_A_eqdllhkta_876_A	2.72968	868_A_eqdllhKta_876_A	0	no_data	no_data	868_A_eqdllhkta_876_A	2.62778
Q9BQG0	Q9BQG0_AF	A	FTHHLCRARRY	879_A_fthhlcrarry_889_A	879_A_ftHhlcRaRRY_889_A	0	879_A_fthhlcrarry_889_A	30.1391	879_A_fthhlcrarry_889_A	10.5447	879_A_ftHHlcRarry_889_A	0	no_data	no_data	879_A_fthhlcrarry_889_A	3.06738
Q9BRJ2	Q9BRJ2_7QH7	d	FTPPIYQPKFKTE	not_found	not_found	no_data	not_found	no_data	not_found	no_data	not_found	no_data	not_found	no_data	not_found	no_data
Q9BRJ6	Q9BRJ6_AF	A	ARELTVQKAEALMRE	155_A_areltvqkaealmre_169_A	no_data	no_data	155_A_ARELTVqKaealmre_169_A	0	155_A_AReLTvqKaeaLmre_169_A	0	155_A_areltvqkaealmre_169_A	1.33155	155_A_ARELTvqkaealmre_169_A	0	155_A_areltvqkaealmre_169_A	2.80812
Q9BRJ6	Q9BRJ6_AF	A	SGAELALDYLCRWAQKHKNWR	97_A_sgaelaldylcrwaqkhknwr_117_A	no_data	no_data	97_A_SGaELaLDYlCRwaQkHKNWR_117_A	0	97_A_sgaELALDYlCRWaqkhknWr_117_A	0	97_A_sgaelaldylcrwaqkhknwR_117_A	0	97_A_SGaeLaldYlcRWaqKhKNWR_117_A	0	97_A_SGAELALDYLCRWAQKhknwr_117_A	0
Q9BRL6	Q9BRL6_AF	A	LKVDNLTYRTSPDSL	16_A_lkvdnltyrtspdsl_30_A	16_A_lkvdnltYRtspdsl_30_A	0	16_A_lKvDNLTYRTSPDSl_30_A	0	16_A_lKvdnltyrtsPDsl_30_A	0	16_A_lKvDNltYrtSpdsl_30_A	0	16_A_lkvdnltyrtspdsl_30_A	3.53933	16_A_lkvdnltyrtspdsl_30_A	2.60462
Q9BRL6	Q9BRL6_AF	A	KYGRVGDVYIPREPHTK	36_A_kygrvgdvyiprephtk_52_A	36_A_kygrvgDvYIpRePHTK_52_A	0	36_A_KYGRVGDVYIPREPHTK_52_A	0	36_A_kygrVGDVYIPRephtk_52_A	0	36_A_kygrvgdvYiPREPHTK_52_A	0	36_A_kYgrvgdvyipRephtk_52_A	0	36_A_kygrvgdvyiprephtk_52_A	2.76714
Q9BRL6	Q9BRL6_AF	A	EPHTKAPRGFAFVRFHD	48_A_ephtkaprgfafvrfhd_64_A	48_A_ePHTKapRgFaFvrfhd_64_A	0	48_A_EPHTKAPRGFaFvRfHD_64_A	0	48_A_ephtkaprgfaFvRfhd_64_A	0	48_A_EPHTKAPRGFaFvrfhd_64_A	0	48_A_ephtkaPrgfafvrfhd_64_A	0	48_A_ephtkaprGFAFVRFHD_64_A	0
Q9BRU9	Q9BRU9_AF	A	KRKKISGPNPLSCLKKKKKAPDTQS	195_A_krkkisgpnplsclkkkkkapdtqs_219_A	195_A_KRKKISGPNPLSCLKKKKKAPDtQs_219_A	0	195_A_KRKKISGPNPLSCLKKKKKAPDTQS_219_A	0	195_A_krkkisgpnplsclkkkkkapdtqs_219_A	24.3533	195_A_KRKKISGPNPLSCLKKkkkapdtqs_219_A	0	195_A_KRKKISGPNPLscLKKKKKAPdtqs_219_A	0	195_A_krkkisgpnplsclkkkkkapdtqs_219_A	40.477
Q9BRZ2	Q9BRZ2_5JW7	B	GSGLLPRPIFYCSFPTRMPGDKR	not_found	not_found	no_data	no_data	no_data	not_found	no_data	not_found	no_data	not_found	no_data	not_found	no_data
Q9BSC4	Q9BSC4_AF	A	IYSLSCGKSLP	11_A_iyslscgkslp_21_A	11_A_iyslscgkslp_21_A	2.85074	no_data	no_data	11_A_iyslscgkslp_21_A	9.38781	11_A_iyslscGKSlp_21_A	0	no_data	no_data	11_A_IYSLSCgKslp_21_A	0
Q9BSH4	Q9BSH4_AF	A	LKMEKSKDTYLLYEGRGPGGSSLLI	126_A_lkmekskdtyllyegrgpggsslli_150_A	126_A_lkmekskdtyllyegrgpggsslli_150_A	2.87765	126_A_lkmekskdtyllyegrgpggsslli_150_A	14.9568	126_A_lkmekskdtyllyegrgpggsslli_150_A	1.3252	126_A_lkmekskdtyllyegrgpggsslli_150_A	2.67277	126_A_lkmekskdtyllyegrgpggsslli_150_A	2.82847	126_A_lkmekskdtyllyegrgpggsslli_150_A	17.9486
Q9BSH4	Q9BSH4_AF	A	SKDTYLLYEGRGPGGSS	131_A_skdtyllyegrgpggss_147_A	131_A_skdtyllyegrgpggss_147_A	2.87765	131_A_skdtyllyegrgpggss_147_A	14.9568	131_A_skdtyllyegrgpggss_147_A	2.59686	131_A_skdtyllyegrgpggss_147_A	2.67277	131_A_skdtyllyegrgpggss_147_A	2.82847	131_A_skdtyllyegrgpggss_147_A	17.9486
Q9BTD8	Q9BTD8_AF	A	DKRTGKTKGYGFVSFKD	415_A_dkrtgktkgygfvsfkd_431_A	415_A_DKRTGKTKGYgFvsfKd_431_A	0	no_data	no_data	415_A_dkrtgktkgYgFvsfkd_431_A	0	415_A_DKRTGKTKGYgFvSfkd_431_A	0	no_data	no_data	415_A_dkrtgktkgygfvsfkd_431_A	3.21991
Q9BTD8	Q9BTD8_AF	A	RTGKTKGYG	417_A_rtgktkgyg_425_A	417_A_RTGKTKGYg_425_A	0	no_data	no_data	417_A_rtgktkgYg_425_A	0	417_A_RTGKTKGYg_425_A	0	no_data	no_data	417_A_rtgktkgyg_425_A	6.91321
Q9BTD8	Q9BTD8_AF	A	KTKGYGFVSFKDP	420_A_ktkgygfvsfkdp_432_A	420_A_KTKGYgFvsfKdp_432_A	0	no_data	no_data	420_A_ktkgYgFvsfkdp_432_A	0	420_A_KTKGYgFvSfkdp_432_A	0	no_data	no_data	420_A_ktkgygfvsfkdp_432_A	2.98964
Q9BUJ2	Q9BUJ2_AF	A	VMGLRRQRNYAGRWDVLIQQATQCLNR	464_A_vmglrrqrnyagrwdvliqqatqclnr_490_A	464_A_vmglrrqRNYAGRwdvliqqatqclnr_490_A	0	no_data	no_data	464_A_vmglrrqrnyagrWdvlIqqaTqcLnr_490_A	0	464_A_vmglrrqrnyagrwdvliqqatqclnr_490_A	3.88305	no_data	no_data	464_A_vmglrrqrnyaGRWDVLiQQATQCLNR_490_A	0
Q9BUJ2	Q9BUJ2_AF	A	GRWDVLIQQ	475_A_grwdvliqq_483_A	475_A_GRwdvliqq_483_A	0	no_data	no_data	475_A_grWdvlIqq_483_A	0	475_A_grwdvliqq_483_A	11.8621	no_data	no_data	475_A_GRWDVLiQQ_483_A	0
Q9BUL9	Q9BUL9_6AHU	F	QPATRAIVFSGCGRATTKTVTCA	59_F_qpatraivfsgcgrattktvtca_81_F	59_F_qpatraivfsgcGRatTktvTca_81_F	0	59_F_QPATRAIVFSgCGRaTTKtVTCa_81_F	0	59_F_QpATRAIVFSgCgrattkTVtcA_81_F	0	59_F_qpatraivfSGCGRatTKTVTca_81_F	0	59_F_qpatraivfsGCGRaTTKtvTCa_81_F	0	59_F_qpatraivfsgcgrattktvtca_81_F	3.00356
Q9BUY7	Q9BUY7_AF	A	EASPSEHRKWVEVFKACDE	14_A_easpsehrkwvevfkacde_32_A	no_data	no_data	14_A_easpsEhrKwvevfkacde_32_A	0	14_A_easpsehrkwvevfkacde_32_A	1.32558	14_A_easpsehrkwvevfkacde_32_A	29.2015	14_A_easpsehrkwvevfkacde_32_A	1.32558	14_A_easpsehrkwvevfkacde_32_A	13.2522
Q9BVJ6	Q9BVJ6_7WTS	5	RVLPYPFTH	not_found	not_found	no_data	not_found	no_data	no_data	no_data	not_found	no_data	not_found	no_data	not_found	no_data
Q9BVP2	Q9BVP2_AF	A	NVEPMEKEFGLCKTENKAKSGKQ	102_A_nvepmekefglcktenkaksgkq_124_A	102_A_nvepmekefglckteNKaKSgKQ_124_A	0	102_A_NVEPMEKEFGLCKTENKAKSGKQ_124_A	0	102_A_nvepmekefglcktenkaksgkq_124_A	3.07174	102_A_nvepmekefglcktenkaksgkq_124_A	6.21676	no_data	no_data	102_A_nvepmekefglcktenkaksgkq_124_A	17.4989
Q9BVP2	Q9BVP2_AF	A	KKNAAPFRSEVCFGKEGLWKL	223_A_kknaapfrsevcfgkeglwkl_243_A	223_A_KKNaapfRsevcfgkeglwkl_243_A	0	223_A_KKNAAPFRSEVCFgKEglWKl_243_A	0	223_A_kknaapfrsevcfgkeglwkl_243_A	4.4797	223_A_Kknaapfrsevcfgkeglwkl_243_A	0	no_data	no_data	223_A_kknaapfrsevcfGkEGLwkl_243_A	0
Q9BVP2	Q9BVP2_AF	A	NAAPFRSEVCFGKEG	225_A_naapfrsevcfgkeg_239_A	225_A_NaapfRsevcfgkeg_239_A	0	225_A_NAAPFRSEVCFgKEg_239_A	0	225_A_naapfrsevcfgkeg_239_A	4.4797	225_A_naapfrsevcfgkeg_239_A	2.69733	no_data	no_data	225_A_naapfrsevcfGkEG_239_A	0
Q9BVS4	Q9BVS4_6FDN	A	TLSITSSGSAVSCSTIPPELVKQKV	not_found	not_found	no_data	not_found	no_data	not_found	no_data	not_found	no_data	not_found	no_data	not_found	no_data
Q9BWF3	Q9BWF3_AF	A	EASKNKSKTSTKLHVGNISPTCTNK	68_A_easknksktstklhvgnisptctnk_92_A	68_A_EasKNKSKTstklhvgNispTcTnK_92_A	0	68_A_easknksktsTKlHvgnisptctnk_92_A	0	68_A_EASKNKskTSTKLHvgnisptctnk_92_A	0	68_A_EASKNKSKtsTKlHvgnisptctnk_92_A	0	68_A_easkNkskTstklHvgnisptctnk_92_A	0	68_A_easknksktstklhvgnisptctnk_92_A	8.2643
[truncated: 240 more rows]
