# Supplementary material for: pyRBDome: a comprehensive computational platform for enhancing RNA-binding proteome data
Source: Life Sci Alliance. 2024 Jul 30;7(10):e202402787. doi: 10.26508/lsa.202402787 (PMC11289467; doi:10.26508/lsa.202402787)
Supplement: Supplementary file 3 [file LSA-2024-02787_TableS3.xlsx]

## Sheet: Sheet1
ID	pdb_id	chains	Peptide	Found_peptide	Peptide_original	aaRNA_results	aaRNA_distances	BindUP_results	BindUP_distances	FTMap_results	FTMap_distances	RNABindRPlus_results	RNABindRPlus_distances	PST_PRNA_results	PST_PRNA_distances	DisoRDPbind_results	DisoRDPbind_distances
A0AV96	A0AV96_AF	A	C	145_A_c_145_A	GRLLGVCCSVDNC	145_A_c_145_A	4.92451	145_A_c_145_A	17.4079	145_A_C_145_A	0	145_A_c_145_A	3.38375	145_A_c_145_A	13.0091	145_A_c_145_A	3.53992
A0AV96	A0AV96_AF	A	L	153_A_l_153_A	LLGVCCSVDNCRLFIGGIPKMKKRE	153_A_l_153_A	3.39568	153_A_l_153_A	1.32986	153_A_l_153_A	1.32744	153_A_l_153_A	1.32744	153_A_l_153_A	1.32744	153_A_L_153_A	0
A0AV96	A0AV96_AF	A	V	148_A_v_148_A	LGVCCSVDNCRLF	148_A_v_148_A	5.96005	148_A_v_148_A	8.26029	148_A_V_148_A	0	148_A_v_148_A	1.33171	148_A_v_148_A	5.23631	148_A_v_148_A	3.57858
A0AV96	A0AV96_AF	A	F	154_A_f_154_A	LGVCCSVDNCRLFIGGIPKMKKREE	154_A_f_154_A	2.84402	154_A_f_154_A	3.82392	154_A_F_154_A	0	154_A_F_154_A	0	154_A_F_154_A	0	154_A_F_154_A	0
A0AV96	A0AV96_AF	A	R	152_A_r_152_A	GVCCSVDNCRLFIGGIPKM	152_A_r_152_A	4.69284	152_A_R_152_A	0	152_A_R_152_A	0	152_A_R_152_A	0	152_A_r_152_A	3.86955	152_A_R_152_A	0
A0AV96	A0AV96_AF	A	K	279_A_k_279_A	NPGCVERVKKIRDYAFVHF	279_A_k_279_A	3.14349	279_A_k_279_A	1.32888	279_A_k_279_A	4.82781	279_A_K_279_A	0	279_A_k_279_A	3.14349	279_A_k_279_A	11.4479
A0AV96	A0AV96_AF	A	A	284_A_a_284_A	GCVERVKKIRDYAFVHFTSREDAVH	284_A_a_284_A	6.56722	284_A_a_284_A	1.33065	284_A_a_284_A	1.33065	284_A_a_284_A	1.33108	284_A_a_284_A	1.33108	284_A_a_284_A	12.6597
A0AV96	A0AV96_AF	A	C	349_A_c_349_A	AAQQPSYVYSCDPYTLAYYGY	349_A_c_349_A	6.08832	349_A_c_349_A	10.9813	349_A_C_349_A	0	349_A_c_349_A	7.86279	349_A_c_349_A	8.12351	349_A_c_349_A	6.10292
A1L020	A1L020_AF	A	G	172_A_g_172_A	KTPVRGEEPVF	172_A_g_172_A	1.3297	172_A_g_172_A	9.22021	172_A_G_172_A	0	172_A_g_172_A	29.9738	172_A_g_172_A	2.86377	172_A_g_172_A	1.3297
A6NKH3	A6NKH3_AF	A	Y	38_A_y_38_A	SQHTKYTCSFC	38_A_y_38_A	3.42576	38_A_Y_38_A	0	38_A_Y_38_A	0	38_A_Y_38_A	0	38_A_Y_38_A	0	38_A_y_38_A	no_data
B7ZW38	B7ZW38_AF	A	V	18_A_v_18_A	DPHSMNSRVFIGNLNTL	18_A_v_18_A	3.28399	18_A_v_18_A	33.9303	18_A_v_18_A	1.32423	18_A_v_18_A	1.32423	18_A_v_18_A	1.32423	18_A_v_18_A	no_data
B7ZW38	B7ZW38_AF	A	G	21_A_g_21_A	SRVFIGNLNTL	21_A_g_21_A	1.33494	21_A_g_21_A	30.2323	21_A_G_21_A	0	21_A_G_21_A	0	21_A_G_21_A	0	21_A_g_21_A	no_data
B7ZW38	B7ZW38_AF	A	S	31_A_s_31_A	LVVKKSDVEAI	31_A_s_31_A	3.21698	31_A_s_31_A	39.1257	31_A_S_31_A	0	31_A_s_31_A	8.2488	31_A_s_31_A	6.08448	31_A_s_31_A	no_data
B7ZW38	B7ZW38_AF	A	I	36_A_i_36_A	VKKSDVEAIFSKYGKIA	36_A_i_36_A	3.71492	36_A_i_36_A	31.5437	36_A_i_36_A	1.33575	36_A_i_36_A	6.76965	36_A_i_36_A	10.4519	36_A_i_36_A	no_data
B7ZW38	B7ZW38_AF	A	G	51_A_g_51_A	KIAGCSVHKGFAFVQYDKE	51_A_G_51_A	0	51_A_g_51_A	34.0606	51_A_G_51_A	0	51_A_g_51_A	1.33359	51_A_g_51_A	1.33359	51_A_g_51_A	no_data
B7ZW38	B7ZW38_AF	A	I	20_A_i_20_A	NKMDPHSMNSRVFIGNLNTLVVKKSDV	20_A_i_20_A	2.82979	20_A_i_20_A	32.2987	20_A_i_20_A	1.32405	20_A_i_20_A	1.32405	20_A_i_20_A	1.32405	20_A_i_20_A	no_data
C9JQI7	C9JQI7_AF	A	Q	561_A_q_561_A	TKYPNKKLESVKKQVLHFTVREHPSVS	561_A_q_561_A	1.32682	561_A_q_561_A	35.8281	561_A_q_561_A	33.7669	561_A_q_561_A	29.1704	561_A_q_561_A	1.32682	561_A_q_561_A	39.0314
F5H284	F5H284_AF	A	G	50_A_g_50_A	GEKGFRYKGSCFHRIIP	50_A_g_50_A	9.35591	50_A_g_50_A	15.8254	50_A_G_50_A	0	50_A_G_50_A	0	50_A_g_50_A	15.9112	50_A_g_50_A	23.5743
O00139	O00139_6BBN	E	V	228_E_v_228_E	RICVCVRKRPL	228_E_v_228_E	4.8671	228_E_v_228_E	1.33468	228_E_v_228_E	1.33312	228_E_V_228_E	0	228_E_v_228_E	6.29643	228_E_V_228_E	0
O00148	O00148_AF	A	I	153_A_i_153_A	FGGLSIKKDEE	153_A_i_153_A	9.45724	153_A_I_153_A	0	153_A_i_153_A	3.00312	153_A_I_153_A	0	153_A_I_153_A	0	153_A_i_153_A	2.9783
O00148	O00148_AF	A	C	164_A_c_164_A	DEEVLKKNCPHVVVGTP	164_A_c_164_A	16.0341	164_A_c_164_A	9.54094	164_A_c_164_A	3.33875	164_A_c_164_A	12.5908	164_A_c_164_A	12.5908	164_A_C_164_A	0
O00148	O00148_AF	A	M	300_A_m_300_A	FVKSVQRCMALAQLLVE	300_A_m_300_A	3.41491	300_A_M_300_A	0	300_A_m_300_A	11.1202	300_A_m_300_A	2.97878	300_A_m_300_A	7.1347	300_A_M_300_A	0
O00148	O00148_AF	A	D	392_A_d_392_A	LAITFVSDENDAKIL	392_A_d_392_A	13.0118	392_A_d_392_A	6.15018	392_A_d_392_A	10.5047	392_A_d_392_A	6.15018	392_A_d_392_A	12.54	392_A_d_392_A	5.39559
O00267	O00267_5OHQ	A	A	not_found	VTRKKDNRFAVALDSEQNN	not_found	no_data	not_found	no_data	not_found	no_data	not_found	no_data	not_found	no_data	not_found	no_data
O00411	O00411_7PZP	A	W	1026_A_w_1026_A	PQEFVWEASHY	1026_A_w_1026_A	3.11135	1026_A_W_1026_A	0	1026_A_w_1026_A	3.11135	1026_A_w_1026_A	12.2375	1026_A_w_1026_A	13.6202	1026_A_w_1026_A	3.11135
O00411	O00411_7PZP	A	C	413_A_c_413_A	HMELASRVCVVSVEKPT	413_A_c_413_A	20.9487	413_A_C_413_A	0	413_A_c_413_A	7.44978	413_A_c_413_A	18.6867	413_A_c_413_A	16.5424	413_A_c_413_A	7.69817
O00425	O00425_6GX6	A	A	40_A_a_40_A	IPVSGPFLVKTGYAFVDCPDESWALKA	40_A_a_40_A	1.32811	40_A_a_40_A	11.3879	40_A_a_40_A	1.32811	40_A_a_40_A	1.32449	40_A_a_40_A	1.32811	40_A_a_40_A	22.3686
O00425	O00425_6GX6	A	F	41_A_f_41_A	GPFLVKTGYAFVDCPDESWAL	41_A_F_41_A	0	41_A_f_41_A	7.65324	41_A_F_41_A	0	41_A_F_41_A	0	41_A_F_41_A	0	41_A_f_41_A	19.1389
O00425	O00425_6GX6	A	R	not_found	AHIRVPSFAAGRVIGKGGKTVNE	not_found	no_data	not_found	no_data	not_found	no_data	not_found	no_data	not_found	no_data	not_found	no_data
O00425	O00425_6GX6	A	R	not_found	HIKQLSRFAGASI	not_found	no_data	not_found	no_data	not_found	no_data	not_found	no_data	not_found	no_data	not_found	no_data
O00425	O00425_6GX6	A	Y	not_found	TKITISPLQELTLYNPERTITVKGNVE	not_found	no_data	not_found	no_data	not_found	no_data	not_found	no_data	not_found	no_data	not_found	no_data
O00425	O00425_6GX6	A	H	not_found	ILTQVKQHQQQKALQ	not_found	no_data	not_found	no_data	not_found	no_data	not_found	no_data	not_found	no_data	not_found	no_data
O00425	O00425_6GX6	A	A	not_found	IPDEMAAQQNPLQ	not_found	no_data	not_found	no_data	not_found	no_data	not_found	no_data	not_found	no_data	not_found	no_data
O00425	O00425_6GX6	A	A	not_found	PDEMAAQQN	not_found	no_data	not_found	no_data	not_found	no_data	not_found	no_data	not_found	no_data	not_found	no_data
O00425	O00425_6GX6	A	C	not_found	SKQKPCDLPLR	not_found	no_data	not_found	no_data	not_found	no_data	not_found	no_data	not_found	no_data	not_found	no_data
O00425	O00425_6GX6	A	Q	not_found	AQRKIQEILTQVKQHQQQKALQSGPPQ	not_found	no_data	not_found	no_data	not_found	no_data	not_found	no_data	not_found	no_data	not_found	no_data
O00425	O00425_6GX6	A	I	not_found	AHIRVPSFAAGRVIGKGGKTVNELQNL	not_found	no_data	not_found	no_data	not_found	no_data	not_found	no_data	not_found	no_data	not_found	no_data
O00425	O00425_6GX6	A	T	not_found	SAEVVVPRDQTPDENDQVVVK	not_found	no_data	not_found	no_data	not_found	no_data	not_found	no_data	not_found	no_data	not_found	no_data
O00442	O00442_AF	A	Y	226_A_y_226_A	IRDLYVNIQ	226_A_y_226_A	29.0188	226_A_y_226_A	15.6168	226_A_y_226_A	11.7315	226_A_y_226_A	25.0007	226_A_y_226_A	22.4836	226_A_y_226_A	2.89963
O00541	O00541_AF	A	Y	17_A_y_17_A	SATNYITRN	17_A_y_17_A	3.28455	17_A_Y_17_A	0	17_A_y_17_A	3.28455	17_A_Y_17_A	0	17_A_Y_17_A	0	17_A_Y_17_A	0
O00541	O00541_AF	A	H	154_A_h_154_A	LFSTFPRTGKCHVQTIQLCRRLT	154_A_H_154_A	0	154_A_H_154_A	0	154_A_h_154_A	2.93921	154_A_h_154_A	14.0917	154_A_h_154_A	6.99556	154_A_h_154_A	6.74988
O00541	O00541_AF	A	S	30_A_s_30_A	ITRNKARKKLQLSLADFRRLCILKG	30_A_s_30_A	1.33965	30_A_S_30_A	0	30_A_s_30_A	4.92377	30_A_s_30_A	8.21996	30_A_s_30_A	1.33965	30_A_S_30_A	0
O00541	O00541_AF	A	R	83_A_r_83_A	PIVNKFREYKVFV	83_A_R_83_A	0	83_A_R_83_A	0	83_A_r_83_A	8.40531	83_A_r_83_A	7.19465	83_A_r_83_A	3.2142	83_A_r_83_A	3.07666
O00541	O00541_AF	A	Y	85_A_y_85_A	KFREYKVFV	85_A_y_85_A	1.33604	85_A_Y_85_A	0	85_A_y_85_A	6.12872	85_A_y_85_A	5.0394	85_A_Y_85_A	0	85_A_y_85_A	2.88408
O00566	O00566_AF	A	C	27_A_c_27_A	KATGRPECFLTIQEG	27_A_c_27_A	1.34025	27_A_c_27_A	76.8043	27_A_C_27_A	0	27_A_c_27_A	31.2601	27_A_c_27_A	34.4451	27_A_c_27_A	23.6412
O00567	O00567_AF	A	Y	348_A_y_348_A	RALKTRGNTPKYGLIFHSTFIGR	348_A_Y_348_A	0	348_A_Y_348_A	0	348_A_Y_348_A	0	348_A_Y_348_A	0	348_A_Y_348_A	0	348_A_y_348_A	no_data
O00567	O00567_AF	A	I	351_A_i_351_A	TRGNTPKYGLIFHSTFIGRAA	351_A_i_351_A	3.13218	351_A_i_351_A	1.33864	351_A_i_351_A	1.33654	351_A_i_351_A	3.13218	351_A_i_351_A	1.33654	351_A_i_351_A	no_data
O00571	O00571_4PXA	A	F	not_found	RSDSRGKSSFFSDRGSGSRGR	not_found	no_data	not_found	no_data	not_found	no_data	not_found	no_data	not_found	no_data	not_found	no_data
O14979	O14979_7ZIR	A	M	not_found	GAFGEIENIELPMDTKTNERRGFCF	not_found	no_data	not_found	no_data	not_found	no_data	not_found	no_data	not_found	no_data	not_found	no_data
O14979	O14979_7ZIR	A	Q	not_found	IKVAQPKEVYRQQQQQQKGGRGAAA	not_found	no_data	not_found	no_data	not_found	no_data	not_found	no_data	not_found	no_data	not_found	no_data
O14979	O14979_7ZIR	A	V	not_found	LKGKEPPKKVFVGGLSPDT	not_found	no_data	not_found	no_data	not_found	no_data	not_found	no_data	not_found	no_data	not_found	no_data
O14979	O14979_7ZIR	A	V	not_found	LKGKEPPKKVFVGGLSPDTSEEQ	not_found	no_data	not_found	no_data	not_found	no_data	not_found	no_data	not_found	no_data	not_found	no_data
O14979	O14979_7ZIR	A	C	not_found	ESRYHQIGSGKCEIKVAQPKEVY	not_found	no_data	not_found	no_data	not_found	no_data	not_found	no_data	not_found	no_data	not_found	no_data
O14979	O14979_7ZIR	A	F	not_found	LKGKEPPKKVFVGGLSPDTSE	not_found	no_data	not_found	no_data	not_found	no_data	not_found	no_data	not_found	no_data	not_found	no_data
O14979	O14979_7ZIR	A	F	not_found	RGFCFITYT	not_found	no_data	not_found	no_data	not_found	no_data	not_found	no_data	not_found	no_data	not_found	no_data
O14979	O14979_7ZIR	A	G	not_found	LPMDTKTNERRGFCFITYTDEEP	not_found	no_data	not_found	no_data	not_found	no_data	not_found	no_data	not_found	no_data	not_found	no_data
O14979	O14979_7ZIR	A	W	not_found	FIGGLSWDTSKKD	not_found	no_data	not_found	no_data	not_found	no_data	not_found	no_data	not_found	no_data	not_found	no_data
O15042	O15042_AF	A	C	320_A_c_320_A	RARERNCGFVAFM	320_A_c_320_A	2.79241	320_A_C_320_A	0	320_A_C_320_A	0	320_A_C_320_A	0	no_data	no_data	320_A_c_320_A	4.8444
O15116	O15116_AF	A	F	38_A_f_38_A	TLIGFLRSIDQFANLVLHQTVER	38_A_f_38_A	5.51976	38_A_f_38_A	32.6685	38_A_f_38_A	1.33862	38_A_f_38_A	1.33696	38_A_F_38_A	0	38_A_f_38_A	8.69407
O15213	O15213_AF	A	R	27_A_r_27_A	LQTKRKKPRRYWEEETVPT	27_A_R_27_A	0	27_A_r_27_A	31.189	27_A_r_27_A	34.9388	27_A_R_27_A	0	27_A_R_27_A	0	27_A_r_27_A	9.46958
O15213	O15213_AF	A	E	31_A_e_31_A	LQTKRKKPRRYWEEETVPTTAGASPGP	31_A_e_31_A	3.40162	31_A_e_31_A	30.9843	31_A_e_31_A	33.7059	31_A_e_31_A	5.80766	31_A_E_31_A	0	31_A_e_31_A	9.4076
O15226	O15226_6SH7	B	C	not_found	SNPVCTLND	not_found	no_data	not_found	no_data	not_found	no_data	not_found	no_data	not_found	no_data	not_found	no_data
O15371	O15371_6YBS	x	F	not_found	IRLQKKFQKQFGV	not_found	no_data	no_data	no_data	not_found	no_data	not_found	no_data	not_found	no_data	not_found	no_data
O15371	O15371_6YBS	x	A	not_found	SSFQLVDTARTQKTAYQ	not_found	no_data	no_data	no_data	not_found	no_data	not_found	no_data	not_found	no_data	not_found	no_data
O15381	O15381_2X8A	A	C	not_found	VKKDSFFLDLSCEKSNPKKPITE	not_found	no_data	not_found	no_data	not_found	no_data	not_found	no_data	not_found	no_data	not_found	no_data
O15523	O15523_AF	A	Y	281_A_y_281_A	TRELAVQIYEEARKFSY	281_A_y_281_A	6.22779	281_A_y_281_A	3.25894	281_A_y_281_A	2.88504	281_A_y_281_A	6.88616	281_A_Y_281_A	0	281_A_Y_281_A	0
O43143	O43143_6ID1	V	M	246_V_m_246_V	MLLREAMNDPLLE	246_V_m_246_V	3.03314	no_data	no_data	246_V_m_246_V	3.03314	246_V_m_246_V	10.0151	246_V_m_246_V	15.9286	246_V_m_246_V	18.2864
O43143	O43143_6ID1	V	Y	645_V_y_645_V	NHESVQWCYDNFINYRS	645_V_y_645_V	9.08446	no_data	no_data	645_V_y_645_V	8.95022	645_V_y_645_V	9.08446	645_V_y_645_V	4.63225	645_V_y_645_V	23.4266
O43148	O43148_3EPP	A	M	not_found	KIKNNENKMLLKRMQALEPYPANESSK	not_found	no_data	not_found	no_data	not_found	no_data	not_found	no_data	not_found	no_data	not_found	no_data
O43175	O43175_5NZP	A	C	not_found	ITQGTSLKNAGNCLSPAVIVGLLKE	not_found	no_data	not_found	no_data	not_found	no_data	not_found	no_data	not_found	no_data	not_found	no_data
O43390	O43390_AF	A	R	145_A_r_145_A	RTGYTLDVTTGQRKYGGPPPDSVYS	145_A_r_145_A	3.801	145_A_R_145_A	0	no_data	no_data	145_A_R_145_A	0	145_A_r_145_A	7.9075	145_A_r_145_A	11.3935
O43390	O43390_AF	A	T	141_A_t_141_A	YTLDVTTGQRK	141_A_t_141_A	4.59689	141_A_T_141_A	0	no_data	no_data	141_A_t_141_A	2.85289	141_A_t_141_A	7.00363	141_A_t_141_A	8.83727
O43390	O43390_AF	A	P	161_A_p_161_A	YSGVQPGIGTE	161_A_p_161_A	6.29826	161_A_p_161_A	1.34047	no_data	no_data	161_A_p_161_A	3.09968	161_A_p_161_A	10.1967	161_A_p_161_A	7.8855
O43390	O43390_AF	A	V	167_A_v_167_A	VQPGIGTEVFVGKIPRD	167_A_v_167_A	3.40792	167_A_v_167_A	1.32861	no_data	no_data	167_A_v_167_A	3.20919	167_A_v_167_A	1.32861	167_A_v_167_A	11.2663
O43390	O43390_AF	A	F	168_A_f_168_A	VQPGIGTEVFVGKIPRDLY	168_A_f_168_A	3.52689	168_A_F_168_A	0	no_data	no_data	168_A_f_168_A	2.84243	168_A_F_168_A	0	168_A_f_168_A	10.4712
O43390	O43390_AF	A	F	210_A_f_210_A	MDPLSGQNRGYAFITFCGKEAAQEA	210_A_F_210_A	0	210_A_F_210_A	0	no_data	no_data	210_A_F_210_A	0	210_A_f_210_A	3.56255	210_A_f_210_A	6.50995
O43390	O43390_AF	A	S	252_A_s_252_A	NNRLFVGSIPKNKTK	252_A_s_252_A	3.89164	252_A_S_252_A	0	no_data	no_data	252_A_S_252_A	0	252_A_s_252_A	9.88095	252_A_s_252_A	3.89164
O43390	O43390_AF	A	G	251_A_g_251_A	NRLFVGSIPKN	251_A_g_251_A	2.87732	251_A_g_251_A	1.3359	no_data	no_data	251_A_G_251_A	0	251_A_g_251_A	7.20186	251_A_g_251_A	2.87732
O43390	O43390_AF	A	Y	279_A_y_279_A	DVILYHQPD	279_A_Y_279_A	0	279_A_Y_279_A	0	no_data	no_data	279_A_y_279_A	2.88833	279_A_y_279_A	3.68633	279_A_y_279_A	7.38189
O43390	O43390_AF	A	G	290_A_g_290_A	LYHQPDDKKKNRGFCFLEYEDHKSA	290_A_g_290_A	1.3348	290_A_G_290_A	0	no_data	no_data	290_A_G_290_A	0	290_A_g_290_A	8.38562	290_A_g_290_A	6.34323
O43390	O43390_AF	A	H	299_A_h_299_A	GFCFLEYEDHKSAAQARRR	299_A_h_299_A	1.33655	299_A_H_299_A	0	no_data	no_data	299_A_H_299_A	0	299_A_h_299_A	2.84756	299_A_H_299_A	0
O43390	O43390_AF	A	H	299_A_h_299_A	FCFLEYEDHKSAAQARR	299_A_h_299_A	1.33655	299_A_H_299_A	0	no_data	no_data	299_A_H_299_A	0	299_A_h_299_A	2.84756	299_A_H_299_A	0
O43390	O43390_AF	A	D	327_A_d_327_A	VEWADPVEE	327_A_d_327_A	3.72269	327_A_D_327_A	0	no_data	no_data	327_A_d_327_A	5.11317	327_A_d_327_A	1.34811	327_A_D_327_A	0
O43390	O43390_AF	A	V	340_A_v_340_A	EPDPEVMAKVKVLFVRNLA	340_A_v_340_A	5.39197	340_A_v_340_A	14.1795	no_data	no_data	340_A_v_340_A	11.3736	340_A_v_340_A	6.67046	340_A_v_340_A	3.12125
O43390	O43390_AF	A	V	370_A_v_370_A	KSFSEFGKLERVKKLKDYAFVHF	370_A_v_370_A	10.8207	370_A_v_370_A	10.8207	no_data	no_data	370_A_v_370_A	1.32908	370_A_v_370_A	3.52505	370_A_v_370_A	7.43738
O43390	O43390_AF	A	K	372_A_k_372_A	KSFSEFGKLERVKKLKDYAFVHFEDRG	372_A_k_372_A	3.179	372_A_k_372_A	3.179	no_data	no_data	372_A_k_372_A	1.33299	372_A_k_372_A	1.32933	372_A_k_372_A	12.553
O43390	O43390_AF	A	L	373_A_l_373_A	GKLERVKKLKDYAFVHF	373_A_l_373_A	1.33923	373_A_l_373_A	1.33923	no_data	no_data	373_A_l_373_A	2.79697	373_A_L_373_A	0	373_A_l_373_A	14.1229
O43390	O43390_AF	A	A	377_A_a_377_A	KKLKDYAFVHFED	377_A_a_377_A	6.57912	377_A_a_377_A	6.57912	no_data	no_data	377_A_a_377_A	1.33424	377_A_a_377_A	1.3313	377_A_a_377_A	9.77972
O43390	O43390_AF	A	Y	431_A_y_431_A	AARQASRSTAYEDYYYHPPPR	431_A_Y_431_A	0	431_A_y_431_A	25.3393	no_data	no_data	431_A_y_431_A	14.861	431_A_Y_431_A	0	431_A_y_431_A	25.3393
O43390	O43390_AF	A	Y	435_A_y_435_A	QASRSTAYEDYYYHPPPRMPPPI	435_A_Y_435_A	0	435_A_y_435_A	27.3622	no_data	no_data	435_A_y_435_A	7.88628	435_A_Y_435_A	0	435_A_y_435_A	32.1352
O43390	O43390_AF	A	C	99_A_c_99_A	KSAFLCGVMKT	99_A_c_99_A	3.00063	99_A_C_99_A	0	no_data	no_data	99_A_c_99_A	3.00063	99_A_c_99_A	8.73803	99_A_c_99_A	9.38703
O43583	O43583_6MS4	B	C	not_found	KIPRAKKKYVTRVCGLATFEIDLKEAQ	not_found	no_data	not_found	no_data	not_found	no_data	not_found	no_data	not_found	no_data	not_found	no_data
O43719	O43719_6N3D	A	L	not_found	DYKKKLSMQQKQLDWRPERRAGPSR	not_found	no_data	not_found	no_data	not_found	no_data	not_found	no_data	not_found	no_data	not_found	no_data
O43823	O43823_AF	A	Y	436_A_y_436_A	KLPDKTVEFLQEYIVNRNKKIEKRR	436_A_y_436_A	2.89797	436_A_y_436_A	8.50803	436_A_Y_436_A	0	436_A_y_436_A	24.7197	436_A_y_436_A	9.48074	436_A_y_436_A	11.0005
O43933	O43933_AF	A	D	417_A_d_417_A	GKVWIPDDLRKRLNI	no_data	no_data	417_A_d_417_A	25.4392	417_A_d_417_A	3.05165	417_A_d_417_A	22.934	no_data	no_data	417_A_d_417_A	9.36901
O60287	O60287_AF	A	C	136_A_c_136_A	VKKLMNNHMKLICESLYASGYRLAR	136_A_c_136_A	11.604	136_A_c_136_A	19.0639	136_A_c_136_A	41.2548	136_A_c_136_A	11.5689	no_data	no_data	136_A_c_136_A	9.4237
O60287	O60287_AF	A	H	320_A_h_320_A	NFLMDLCCSLKHGINFYDASLGT	320_A_h_320_A	1.33372	320_A_H_320_A	0	320_A_h_320_A	32.7191	320_A_h_320_A	12.5275	no_data	no_data	320_A_h_320_A	14.663
O60306	O60306_6ICZ	Q	K	558_Q_k_558_Q	DHIKDEWEGLRKHDVCFLITVRP	558_Q_k_558_Q	8.92002	no_data	no_data	558_Q_k_558_Q	20.0155	558_Q_k_558_Q	9.17562	no_data	no_data	558_Q_k_558_Q	3.34262
O60306	O60306_6ICZ	Q	G	not_found	LDDKGRVIEDGPEPRPNLRGE	not_found	no_data	no_data	no_data	not_found	no_data	not_found	no_data	no_data	no_data	not_found	no_data
O60506	O60506_6KOR	A	S	14_A_s_14_A	LFVGSIPKS	14_A_s_14_A	3.12641	14_A_S_14_A	0	14_A_s_14_A	4.69009	14_A_S_14_A	0	14_A_s_14_A	27.5335	14_A_s_14_A	3.88372
O60506	O60506_6KOR	A	K	134_A_k_134_A	AFSQFGKLERVKKLKDYAFIHFDER	134_A_k_134_A	3.21737	134_A_k_134_A	30.8551	134_A_k_134_A	4.99226	134_A_k_134_A	3.66926	134_A_k_134_A	1.32813	134_A_k_134_A	9.09576
O60506	O60506_6KOR	A	Y	138_A_y_138_A	FGKLERVKKLKDYAFIHFDERDGAV	138_A_y_138_A	3.69085	138_A_y_138_A	25.6792	138_A_y_138_A	3.39308	138_A_Y_138_A	0	138_A_Y_138_A	0	138_A_y_138_A	7.59037
O60506	O60506_6KOR	A	V	132_A_v_132_A	KLERVKKLK	132_A_v_132_A	3.52757	132_A_v_132_A	29.74	132_A_v_132_A	1.32645	132_A_v_132_A	1.32645	132_A_v_132_A	3.52757	132_A_v_132_A	8.00826
O60506	O60506_6KOR	A	K	136_A_k_136_A	ERVKKLKDYAFIH	136_A_K_136_A	0	136_A_k_136_A	31.215	136_A_k_136_A	8.92705	136_A_k_136_A	3.69085	136_A_K_136_A	0	136_A_k_136_A	12.6493
O60506	O60506_6KOR	A	L	135_A_l_135_A	RVKKLKDYA	135_A_l_135_A	1.32665	135_A_l_135_A	29.1132	135_A_l_135_A	3.9599	135_A_l_135_A	2.72034	135_A_L_135_A	0	135_A_l_135_A	8.87051
O60506	O60506_6KOR	A	A	139_A_a_139_A	RVKKLKDYAFIHFDERD	139_A_a_139_A	1.33001	139_A_a_139_A	24.4939	139_A_a_139_A	1.33001	139_A_a_139_A	1.32824	139_A_a_139_A	1.32824	139_A_a_139_A	3.58693
O60506	O60506_6KOR	A	F	140_A_f_140_A	VKKLKDYAFIHFDERDG	140_A_F_140_A	0	140_A_f_140_A	24.2474	140_A_F_140_A	0	140_A_f_140_A	3.80462	140_A_F_140_A	0	140_A_f_140_A	3.3491
O60506	O60506_6KOR	A	Y	41_A_y_41_A	LTDVILYHQPDDK	41_A_y_41_A	3.01883	41_A_y_41_A	3.01883	41_A_Y_41_A	0	41_A_y_41_A	3.01883	41_A_y_41_A	23.2735	41_A_y_41_A	3.62212
O60506	O60506_6KOR	A	H	61_A_h_61_A	RGFCFLEYEDHKTAAQARRRL	61_A_h_61_A	2.57332	61_A_h_61_A	2.72387	61_A_h_61_A	2.57332	61_A_h_61_A	6.48828	61_A_h_61_A	14.6614	61_A_H_61_A	0
O60506	O60506_6KOR	A	V	82_A_v_82_A	VWGNVGTVE	82_A_V_82_A	0	82_A_V_82_A	0	82_A_v_82_A	10.069	82_A_v_82_A	3.98298	82_A_v_82_A	27.8843	82_A_V_82_A	0
O60506	O60506_6KOR	A	G	13_A_g_13_A	NRLFVGSIPKS	13_A_g_13_A	2.97537	13_A_g_13_A	1.32475	13_A_g_13_A	3.74895	13_A_G_13_A	0	13_A_g_13_A	24.8532	13_A_g_13_A	2.97537
O60506	O60506_6KOR	A	E	not_found	QQPSVGTEIFVGKIP	not_found	no_data	not_found	no_data	not_found	no_data	not_found	no_data	not_found	no_data	not_found	no_data
O60506	O60506_6KOR	A	T	not_found	SGQQPSVGTEIFVGKIP	not_found	no_data	not_found	no_data	not_found	no_data	not_found	no_data	not_found	no_data	not_found	no_data
O60506	O60506_6KOR	A	G	not_found	DSVYSGQQPSVGTEIFVGKIPRD	not_found	no_data	not_found	no_data	not_found	no_data	not_found	no_data	not_found	no_data	not_found	no_data
O60506	O60506_6KOR	A	G	not_found	PLTGLNRGYAFVTFC	not_found	no_data	not_found	no_data	not_found	no_data	not_found	no_data	not_found	no_data	not_found	no_data
O60506	O60506_6KOR	A	C	not_found	RSGKHIGVCISVANNRL	not_found	no_data	not_found	no_data	not_found	no_data	not_found	no_data	not_found	no_data	not_found	no_data
O60506	O60506_6KOR	A	I	not_found	SGQQPSVGTEIFVGKIPRDLF	not_found	no_data	not_found	no_data	not_found	no_data	not_found	no_data	not_found	no_data	not_found	no_data
O60506	O60506_6KOR	A	F	not_found	LTGLNRGYAFVTFCTKEAA	not_found	no_data	not_found	no_data	not_found	no_data	not_found	no_data	not_found	no_data	not_found	no_data
O60506	O60506_6KOR	A	F	not_found	GQQPSVGTEIFVGKIPRDLFE	not_found	no_data	not_found	no_data	not_found	no_data	not_found	no_data	not_found	no_data	not_found	no_data
O60506	O60506_6KOR	A	L	not_found	PIWDLRLMMDPLT	not_found	no_data	not_found	no_data	not_found	no_data	not_found	no_data	not_found	no_data	not_found	no_data
O60506	O60506_6KOR	A	V	not_found	GQQPSVGTEIF	not_found	no_data	not_found	no_data	not_found	no_data	not_found	no_data	not_found	no_data	not_found	no_data
O60506	O60506_6KOR	A	A	not_found	DPLTGLNRGYAFVTFCTKEAA	not_found	no_data	not_found	no_data	not_found	no_data	not_found	no_data	not_found	no_data	not_found	no_data
O60508	O60508_6FF4	E	W	not_found	NGKLNIWDWKTTKLYSR	not_found	no_data	not_found	no_data	not_found	no_data	not_found	no_data	not_found	no_data	not_found	no_data
O60716	O60716_3L6Y	A	C	not_found	TGPHAASCFGAKKGK	not_found	no_data	not_found	no_data	not_found	no_data	not_found	no_data	not_found	no_data	not_found	no_data
O60832	O60832_7TRC	C	M	316_C_m_316_C	SAVNAICYGAKIMLPGVLRYEDGIE	316_C_m_316_C	7.93706	316_C_M_316_C	0	316_C_M_316_C	0	316_C_m_316_C	3.23785	316_C_M_316_C	0	316_C_M_316_C	0
O60841	O60841_7TQL	1	I	not_found	SLPKKRPIYEDKKRK	not_found	no_data	not_found	no_data	no_data	no_data	not_found	no_data	not_found	no_data	not_found	no_data
O60841	O60841_7TQL	1	K	not_found	DSLPKKRPI	not_found	no_data	not_found	no_data	no_data	no_data	not_found	no_data	not_found	no_data	not_found	no_data
O60861	O60861_AF	A	L	361_A_l_361_A	MKTQQLEIKLSNKTEEDIK	361_A_l_361_A	4.62764	361_A_l_361_A	7.71893	361_A_l_361_A	28.2788	361_A_l_361_A	40.7739	361_A_l_361_A	25.2658	361_A_L_361_A	0
O60869	O60869_6ZVH	i	K	50_i_k_50_i	KWAAGQNKQHSITKN	50_i_K_50_i	0	50_i_K_50_i	0	50_i_k_50_i	2.40381	50_i_K_50_i	0	50_i_k_50_i	1.32284	50_i_k_50_i	15.4341
O60869	O60869_6ZVH	i	H	52_i_h_52_i	AAGQNKQHSITKNTA	52_i_H_52_i	0	52_i_H_52_i	0	52_i_H_52_i	0	52_i_H_52_i	0	52_i_h_52_i	1.32658	52_i_h_52_i	13.939
O60869	O60869_6ZVH	i	Q	51_i_q_51_i	GQNKQHSIT	51_i_Q_51_i	0	51_i_Q_51_i	0	51_i_q_51_i	1.32423	51_i_Q_51_i	0	51_i_q_51_i	3.36165	51_i_q_51_i	14.1881
O75127	O75127_AF	A	P	136_A_p_136_A	LWRGRRNTPYWYFLQCK	136_A_p_136_A	1.33612	136_A_P_136_A	0	136_A_p_136_A	3.08784	136_A_p_136_A	17.252	136_A_p_136_A	7.90671	136_A_p_136_A	1.33612
O75127	O75127_AF	A	E	244_A_e_244_A	LQAKNFELNLKTY	244_A_e_244_A	3.61348	244_A_e_244_A	1.3327	244_A_e_244_A	6.17506	244_A_e_244_A	15.6256	244_A_e_244_A	14.8709	244_A_e_244_A	15.6256
O75179	O75179_AF	A	L	1339_A_l_1339_A	GHYKFCELLIGRGAHID	no_data	no_data	1339_A_l_1339_A	63.7874	no_data	no_data	1339_A_l_1339_A	13.3962	no_data	no_data	1339_A_l_1339_A	8.33805
O75179	O75179_AF	A	G	1742_A_g_1742_A	VSVPSTVISRVIGRGGCNINAIREF	no_data	no_data	1742_A_g_1742_A	58.3734	no_data	no_data	1742_A_g_1742_A	1.33792	no_data	no_data	1742_A_g_1742_A	34.7352
O75179	O75179_AF	A	S	1738_A_s_1738_A	PSTVISRVIGR	no_data	no_data	1738_A_s_1738_A	57.4581	no_data	no_data	1738_A_s_1738_A	4.77856	no_data	no_data	1738_A_s_1738_A	35.5689
O75494	O75494_AF	A	R	164_A_r_164_A	RPRRSRSHSDNDRFKHRNRSFSRSK	164_A_R_164_A	0	164_A_R_164_A	0	164_A_r_164_A	52.0139	164_A_R_164_A	0	164_A_r_164_A	25.3357	164_A_r_164_A	34.9996
O75494	O75494_AF	A	Y	33_A_y_33_A	RSEDLRREFGRYGPIVDVYVPLD	33_A_y_33_A	9.75377	33_A_y_33_A	26.0444	33_A_y_33_A	8.66203	33_A_y_33_A	12.1125	33_A_y_33_A	11.8576	33_A_Y_33_A	0
O75494	O75494_AF	A	I	36_A_i_36_A	DLRREFGRYGPIVDVYVPLDFYT	36_A_i_36_A	3.51903	36_A_i_36_A	27.2289	36_A_i_36_A	3.3863	36_A_i_36_A	6.7462	36_A_i_36_A	7.45796	36_A_I_36_A	0
O75494	O75494_AF	A	L	43_A_l_43_A	RYGPIVDVYVPLDFYTRRPRGFA	43_A_L_43_A	0	43_A_l_43_A	26.9173	43_A_L_43_A	0	43_A_l_43_A	3.53189	43_A_l_43_A	3.65095	43_A_L_43_A	0
O75494	O75494_AF	A	Y	55_A_y_55_A	FYTRRPRGFAYVQFEDVRDAE	55_A_Y_55_A	0	55_A_y_55_A	31.6253	55_A_Y_55_A	0	55_A_Y_55_A	0	55_A_y_55_A	9.15108	55_A_Y_55_A	0
O75494	O75494_AF	A	S	11_A_s_11_A	RPPNTSLFVRN	11_A_s_11_A	4.51134	11_A_s_11_A	35.1009	11_A_S_11_A	0	11_A_S_11_A	0	11_A_s_11_A	13.3803	11_A_S_11_A	0
O75494	O75494_AF	A	F	13_A_f_13_A	PPNTSLFVRNVAD	13_A_f_13_A	2.72598	13_A_f_13_A	35.089	13_A_F_13_A	0	13_A_F_13_A	0	13_A_f_13_A	10.7467	13_A_F_13_A	0
O75526	O75526_AF	A	M	40_A_m_40_A	VEVLLMKDRET	40_A_M_40_A	0	40_A_M_40_A	0	no_data	no_data	40_A_M_40_A	0	40_A_m_40_A	2.75486	40_A_m_40_A	6.86608
O75533	O75533_6N3E	B	Y	not_found	VVIEPLLIDEDYYARVEGREIISNL	no_data	no_data	no_data	no_data	not_found	no_data	not_found	no_data	not_found	no_data	not_found	no_data
O75533	O75533_6N3E	B	Y	not_found	RMALDRRNYRQLVDTTV	no_data	no_data	no_data	no_data	not_found	no_data	not_found	no_data	not_found	no_data	not_found	no_data
O75533	O75533_6N3E	B	P	not_found	TEDRTMKSVNDQPSGNLPFLKPDDI	no_data	no_data	no_data	no_data	not_found	no_data	not_found	no_data	not_found	no_data	not_found	no_data
O75534	O75534_AF	A	K	166_A_k_166_A	FVIDNNKHTGAVS	166_A_K_166_A	0	166_A_k_166_A	110.58	166_A_k_166_A	47.2022	166_A_k_166_A	no_data	166_A_k_166_A	26.4811	166_A_k_166_A	9.5189
O75534	O75534_AF	A	H	167_A_h_167_A	FVIDNNKHTGAVSAR	167_A_H_167_A	0	167_A_h_167_A	110.553	167_A_h_167_A	48.2841	167_A_h_167_A	no_data	167_A_h_167_A	28.8226	167_A_h_167_A	14.4579
O75534	O75534_AF	A	A	196_A_a_196_A	GVVCAMKEAFGFIERGD	196_A_a_196_A	14.7382	196_A_a_196_A	70.5173	196_A_a_196_A	14.7273	196_A_a_196_A	no_data	196_A_a_196_A	3.27544	196_A_a_196_A	41.6932
O75534	O75534_AF	A	E	195_A_e_195_A	VCAMKEAFGFI	195_A_e_195_A	16.788	195_A_e_195_A	67.7908	195_A_e_195_A	15.5012	195_A_e_195_A	no_data	195_A_e_195_A	7.45966	195_A_e_195_A	41.4038
O75534	O75534_AF	A	V	205_A_v_205_A	KEAFGFIERGDVVKEIFFHYSEF	205_A_v_205_A	2.79939	205_A_v_205_A	66.7448	205_A_v_205_A	3.59754	205_A_v_205_A	no_data	205_A_v_205_A	10.5095	205_A_v_205_A	29.9092
O75534	O75534_AF	A	E	208_A_e_208_A	IERGDVVKEIFFHYSEF	208_A_e_208_A	1.32457	208_A_e_208_A	64.3437	208_A_e_208_A	4.28858	208_A_e_208_A	no_data	208_A_e_208_A	4.43306	208_A_e_208_A	33.4797
O75534	O75534_AF	A	I	209_A_i_209_A	IERGDVVKEIFFHYSEFKG	209_A_i_209_A	4.15769	209_A_i_209_A	68.6919	209_A_i_209_A	4.93459	209_A_i_209_A	no_data	209_A_i_209_A	1.32816	209_A_i_209_A	34.0765
O75534	O75534_AF	A	V	206_A_v_206_A	ERGDVVKEIFF	206_A_v_206_A	1.33681	206_A_v_206_A	62.7478	206_A_v_206_A	3.65781	206_A_v_206_A	no_data	206_A_v_206_A	11.2379	206_A_v_206_A	29.1948
O75534	O75534_AF	A	F	210_A_f_210_A	RGDVVKEIFFHYSEFKG	210_A_f_210_A	7.20472	210_A_f_210_A	71.0477	210_A_f_210_A	7.57033	210_A_f_210_A	no_data	210_A_F_210_A	0	210_A_f_210_A	37.3854
O75534	O75534_AF	A	Y	37_A_y_37_A	IEKLLTSYGFIQCSE	37_A_y_37_A	3.89719	37_A_y_37_A	117.371	37_A_y_37_A	54.2331	37_A_y_37_A	no_data	37_A_y_37_A	1.3328	37_A_y_37_A	11.9727
O75534	O75534_AF	A	F	362_A_f_362_A	AAMRDGFGFIKCVDRDV	362_A_F_362_A	0	362_A_f_362_A	22.9594	362_A_f_362_A	8.50678	362_A_f_362_A	no_data	362_A_f_362_A	31.8439	362_A_f_362_A	26.0542
O75534	O75534_AF	A	C	53_A_c_53_A	QCSERQARLFFHCSQYNGNLQDLKV	53_A_c_53_A	4.04952	53_A_c_53_A	117.584	53_A_c_53_A	53.8643	53_A_c_53_A	no_data	53_A_C_53_A	0	53_A_c_53_A	11.0415
O75534	O75534_AF	A	F	51_A_f_51_A	CSERQARLFFHCSQYNGNL	51_A_f_51_A	8.47611	51_A_f_51_A	118.9	51_A_f_51_A	54.6518	51_A_f_51_A	no_data	51_A_f_51_A	1.3268	51_A_f_51_A	6.84876
O75534	O75534_AF	A	C	464_A_c_464_A	AEDGIIAYDDCGVKLTIAFQA	464_A_c_464_A	10.3887	464_A_c_464_A	15.674	464_A_c_464_A	18.2708	464_A_c_464_A	no_data	464_A_c_464_A	45.5453	464_A_c_464_A	53.5132
O75534	O75534_AF	A	F	530_A_f_530_A	RLLGYVATLKDNFGFIETANHDKEI	530_A_f_530_A	2.93547	530_A_f_530_A	12.4606	530_A_f_530_A	3.42515	530_A_f_530_A	no_data	530_A_f_530_A	10.1931	530_A_f_530_A	6.9917
O75534	O75534_AF	A	C	680_A_c_680_A	AYNITPLRRATVECVKDQFGFINYEVG	680_A_c_680_A	5.78124	680_A_c_680_A	44.9073	680_A_c_680_A	11.7802	680_A_c_680_A	no_data	680_A_c_680_A	15.1914	680_A_c_680_A	4.32961
O75534	O75534_AF	A	F	685_A_f_685_A	RRATVECVKDQFGFINYEVGDSK	685_A_f_685_A	3.49554	685_A_f_685_A	40.2688	685_A_f_685_A	11.4502	685_A_f_685_A	no_data	685_A_f_685_A	16.4147	685_A_f_685_A	3.49554
O75534	O75534_AF	A	F	687_A_f_687_A	ATVECVKDQFGFINYEVGDSKKL	687_A_f_687_A	4.01388	687_A_f_687_A	41.1568	687_A_f_687_A	8.30164	687_A_f_687_A	no_data	687_A_f_687_A	19.2663	687_A_f_687_A	4.01388
O75534	O75534_AF	A	L	698_A_l_698_A	FGFINYEVGDSKKLFFHVKEVQDGIEL	698_A_l_698_A	1.32774	698_A_l_698_A	35.2007	698_A_l_698_A	3.33916	698_A_l_698_A	no_data	698_A_l_698_A	23.9614	698_A_l_698_A	1.32774
O75534	O75534_AF	A	K	697_A_k_697_A	VGDSKKLFFHV	697_A_k_697_A	3.91357	697_A_k_697_A	39.2532	697_A_k_697_A	8.39767	697_A_k_697_A	no_data	697_A_k_697_A	18.9348	697_A_k_697_A	3.91357
O75534	O75534_AF	A	C	733_A_c_733_A	QRTGKCSACNVWRVCEG	733_A_c_733_A	1.33603	733_A_c_733_A	29.9212	733_A_C_733_A	0	733_A_c_733_A	no_data	733_A_c_733_A	24.1981	733_A_C_733_A	0
O75569	O75569_AF	A	C	54_A_c_54_A	IPVYECERSDV	54_A_c_54_A	5.0075	54_A_C_54_A	0	54_A_c_54_A	15.7728	54_A_c_54_A	4.99036	54_A_c_54_A	4.44409	54_A_c_54_A	no_data
O75683	O75683_AF	A	C	19_A_c_19_A	LAKKICSHSAP	19_A_c_19_A	3.28347	19_A_C_19_A	0	19_A_c_19_A	41.8565	19_A_C_19_A	0	19_A_c_19_A	12.9451	19_A_c_19_A	27.5666
O75683	O75683_AF	A	C	189_A_c_189_A	VEATPEGACTEPREPPG	189_A_c_189_A	24.6856	189_A_c_189_A	23.5684	189_A_c_189_A	28.3342	189_A_c_189_A	43.2482	189_A_c_189_A	20.8761	189_A_C_189_A	0
O75691	O75691_F	F	Y	not_found	SRIAKLEAAYSPRNPLKRT	no_data	no_data	no_data	no_data	not_found	no_data	not_found	no_data	no_data	no_data	not_found	no_data
O75817	O75817_6AHU	G	T	43_G_t_43_G	PRRPNDIYVNMKTDFKAQLARCQKL	43_G_t_43_G	1.334	43_G_t_43_G	1.334	43_G_t_43_G	2.7239	43_G_T_43_G	0	43_G_T_43_G	0	43_G_t_43_G	12.7759
O75821	O75821_6YBS	o	A	283_o_a_283_o	AKDKTTGQSKGFAFISFHRREDAAR	283_o_A_283_o	0	283_o_a_283_o	7.41203	283_o_a_283_o	1.32852	283_o_a_283_o	1.32852	283_o_a_283_o	1.32852	283_o_a_283_o	no_data
O75821	O75821_6YBS	o	G	281_o_g_281_o	KDKTTGQSKGFAFISFHRR	281_o_G_281_o	0	281_o_g_281_o	12.7979	281_o_G_281_o	0	281_o_G_281_o	0	281_o_G_281_o	0	281_o_g_281_o	no_data
O75822	O75822_3BPJ	A	C	207_A_c_207_A	NSLTVLCSEKQKQ	207_A_c_207_A	no_data	207_A_c_207_A	25.0238	207_A_c_207_A	2.83265	207_A_c_207_A	no_data	207_A_c_207_A	3.17962	207_A_c_207_A	no_data
O75822	O75822_3BPJ	A	G	not_found	KKKKGVVPGGGLKATMK	not_found	no_data	not_found	no_data	not_found	no_data	not_found	no_data	not_found	no_data	not_found	no_data
O75822	O75822_3BPJ	A	G	not_found	VVPGGGLKA	not_found	no_data	not_found	no_data	not_found	no_data	not_found	no_data	not_found	no_data	not_found	no_data
O76021	O76021_AF	A	L	148_A_l_148_A	AKLRLLSSF	148_A_l_148_A	7.1272	148_A_l_148_A	1.33264	148_A_l_148_A	3.43992	148_A_l_148_A	no_data	148_A_l_148_A	1.33264	148_A_l_148_A	16.9056
O76021	O76021_AF	A	K	178_A_k_178_A	GRHFYQRKKVPVSVNLL	178_A_k_178_A	1.33815	178_A_K_178_A	0	178_A_K_178_A	0	178_A_k_178_A	no_data	178_A_K_178_A	0	178_A_k_178_A	9.96848
O76021	O76021_AF	A	S	182_A_s_182_A	GRHFYQRKKVPVSVNLLSKNLSREI	182_A_s_182_A	3.85987	182_A_S_182_A	0	182_A_s_182_A	1.33708	182_A_s_182_A	no_data	182_A_s_182_A	3.82552	182_A_s_182_A	10.1454
O76021	O76021_AF	A	C	197_A_c_197_A	SKNLSREINDCIGGTVLNISK	197_A_c_197_A	4.8111	197_A_C_197_A	0	197_A_c_197_A	3.6893	197_A_c_197_A	no_data	197_A_c_197_A	8.74184	197_A_c_197_A	14.0857
O76021	O76021_AF	A	R	192_A_r_192_A	KNLSREIND	192_A_R_192_A	0	192_A_R_192_A	0	192_A_r_192_A	8.3607	192_A_r_192_A	no_data	192_A_r_192_A	7.30816	192_A_r_192_A	19.8114
O76021	O76021_AF	A	K	257_A_k_257_A	SVKLLFVKTEKSAALPIFSSF	257_A_k_257_A	4.03778	257_A_K_257_A	0	257_A_k_257_A	1.33606	257_A_k_257_A	no_data	257_A_k_257_A	1.3357	257_A_k_257_A	2.93455
O76021	O76021_AF	A	W	271_A_w_271_A	FSSFVSNWDEATKRS	271_A_w_271_A	8.80279	271_A_W_271_A	0	271_A_W_271_A	0	271_A_w_271_A	no_data	271_A_w_271_A	3.92437	271_A_W_271_A	0
O76021	O76021_AF	A	K	461_A_k_461_A	KKPEAKFFTTP	461_A_K_461_A	0	461_A_k_461_A	16.584	461_A_k_461_A	31.6217	461_A_k_461_A	no_data	461_A_k_461_A	12.3311	461_A_k_461_A	37.3593
O76021	O76021_AF	A	F	462_A_f_462_A	PEAKFFTTP	462_A_F_462_A	0	462_A_f_462_A	17.0563	462_A_f_462_A	28.8118	462_A_f_462_A	no_data	462_A_f_462_A	12.0982	462_A_f_462_A	32.2188
O76021	O76021_AF	A	R	79_A_r_79_A	LWKIPSKELRVRLTLPHSI	79_A_R_79_A	0	79_A_R_79_A	0	79_A_R_79_A	0	79_A_r_79_A	no_data	79_A_R_79_A	0	79_A_r_79_A	1.33263
O76021	O76021_AF	A	T	83_A_t_83_A	SKELRVRLTLPHSIRSD	83_A_t_83_A	7.25918	83_A_T_83_A	0	83_A_t_83_A	4.27541	83_A_t_83_A	no_data	83_A_t_83_A	10.7976	83_A_t_83_A	13.5675
O76087	O76087_AF	A	W	11_A_w_11_A	RGRSTYYWPRPRRYV	11_A_W_11_A	0	11_A_w_11_A	10.5686	11_A_W_11_A	0	11_A_W_11_A	0	11_A_W_11_A	0	11_A_w_11_A	10.5686
O94832	O94832_AF	A	H	759_A_h_759_A	FHGVKTMRDYGKHVKWPSPPKVLRR	759_A_H_759_A	0	759_A_H_759_A	0	no_data	no_data	759_A_h_759_A	101.243	no_data	no_data	759_A_H_759_A	0
O95478	O95478_AF	A	G	157_A_g_157_A	KRMVTKVCFVGDGFTRKPPKY	157_A_g_157_A	6.10244	157_A_G_157_A	0	157_A_G_157_A	0	157_A_g_157_A	12.1712	157_A_g_157_A	3.1209	157_A_G_157_A	0
O95478	O95478_AF	A	C	154_A_c_154_A	RMVTKVCFVGDGF	154_A_c_154_A	3.3026	154_A_c_154_A	1.32494	154_A_c_154_A	1.32494	154_A_c_154_A	9.99939	154_A_c_154_A	2.83781	154_A_C_154_A	0
O95478	O95478_AF	A	M	174_A_m_174_A	PPKYERFIRPMGLRFKKAHVT	174_A_M_174_A	0	174_A_M_174_A	0	174_A_m_174_A	3.61262	174_A_m_174_A	10.9067	174_A_M_174_A	0	174_A_m_174_A	6.72557
O95478	O95478_AF	A	C	193_A_c_193_A	VTHPELKATFCLPILGVKKNP	193_A_c_193_A	3.81456	193_A_C_193_A	0	193_A_C_193_A	0	193_A_c_193_A	11.039	193_A_c_193_A	1.3337	193_A_c_193_A	11.6067
O95628	O95628_AF	A	F	112_A_f_112_A	KNLVFVVGL	112_A_f_112_A	4.11305	112_A_f_112_A	9.47055	112_A_F_112_A	0	112_A_F_112_A	0	no_data	no_data	112_A_F_112_A	0
O95707	O95707_6AHR	D	Y	not_found	VVLEYFTRH	not_found	no_data	not_found	no_data	not_found	no_data	not_found	no_data	not_found	no_data	not_found	no_data
O95758	O95758_AF	A	Y	127_A_y_127_A	PHLRSQPVYIQYSNHRE	127_A_Y_127_A	0	127_A_Y_127_A	0	127_A_y_127_A	13.4811	127_A_y_127_A	2.84268	127_A_y_127_A	2.84268	127_A_y_127_A	no_data
O95758	O95758_AF	A	L	224_A_l_224_A	FTKNNQFQALLQYADPVNAHY	224_A_l_224_A	7.40816	224_A_l_224_A	11.4136	224_A_l_224_A	6.38295	224_A_l_224_A	19.6026	224_A_l_224_A	6.87521	224_A_l_224_A	no_data
O95758	O95758_AF	A	H	432_A_h_432_A	YGKVLRATLSKHQAVQLPREGQE	432_A_H_432_A	0	432_A_h_432_A	28.6222	432_A_h_432_A	14.8984	432_A_h_432_A	40.442	432_A_h_432_A	12.9481	432_A_h_432_A	no_data
O95758	O95758_AF	A	A	427_A_a_427_A	KVLRATLSK	427_A_a_427_A	1.32998	427_A_a_427_A	22.3823	427_A_a_427_A	7.26178	427_A_a_427_A	36.2272	427_A_a_427_A	11.2891	427_A_a_427_A	no_data
O95758	O95758_AF	A	F	508_A_f_508_A	CSVKAFKFFQKDRKMAL	508_A_f_508_A	1.33779	508_A_f_508_A	17.5446	508_A_F_508_A	0	508_A_f_508_A	20.9786	508_A_f_508_A	12.7104	508_A_f_508_A	no_data
O95758	O95758_AF	A	C	68_A_c_68_A	SRVLHLRKIPCDVTEAEIISL	68_A_c_68_A	4.50281	68_A_c_68_A	4.50281	68_A_c_68_A	6.39899	68_A_c_68_A	4.50281	68_A_C_68_A	0	68_A_c_68_A	no_data
O95822	O95822_4F0X	A	A	47_A_a_47_A	AMDELLRRAVPPTPAYE	47_A_a_47_A	23.0444	47_A_a_47_A	2.97639	47_A_a_47_A	3.18677	47_A_a_47_A	35.6941	47_A_a_47_A	12.6824	47_A_a_47_A	6.34882
O95900	O95900_AF	A	C	82_A_c_82_A	INHPLVCGPAFAH	82_A_c_82_A	4.32157	82_A_C_82_A	0	82_A_c_82_A	22.9835	82_A_C_82_A	0	82_A_c_82_A	16.7811	82_A_c_82_A	40.9044
P04406	P04406_6M61	O	C	247_O_c_247_O	PTANVSVVDLTCRLEKPAKYDDI	247_O_c_247_O	12.3321	247_O_c_247_O	5.5529	247_O_c_247_O	12.2833	247_O_c_247_O	7.03682	247_O_C_247_O	0	247_O_c_247_O	no_data
P05198	P05198_6O81	L	C	69_L_c_69_L	RSINKLIRIGRNECVVVIRVDKEKGYI	69_L_c_69_L	7.19792	no_data	no_data	69_L_C_69_L	0	69_L_c_69_L	11.8813	69_L_c_69_L	13.6798	69_L_C_69_L	0
P05455	P05455_1ZH5	A	Y	23_A_y_23_A	AKICHQIEYYFGDFNLP	23_A_y_23_A	3.1043	23_A_Y_23_A	0	23_A_Y_23_A	0	23_A_Y_23_A	0	23_A_Y_23_A	0	23_A_y_23_A	no_data
P05455	P05455_1ZH5	A	K	34_A_k_34_A	GDFNLPRDKFLKEQIKL	34_A_K_34_A	0	34_A_K_34_A	0	34_A_k_34_A	3.43015	34_A_k_34_A	1.3328	34_A_k_34_A	1.33424	34_A_k_34_A	no_data
P05455	P05455_1ZH5	A	W	not_found	DQQESLNKWKSKGRRFK	not_found	no_data	not_found	no_data	not_found	no_data	not_found	no_data	not_found	no_data	not_found	no_data
P05549	P05549_8J0L	A	C	not_found	LFGGVVNPNEVFCSVPGRLSLLSST	not_found	no_data	not_found	no_data	not_found	no_data	not_found	no_data	not_found	no_data	not_found	no_data
P06748	P06748_2P1B	A	C	104_A_c_104_A	VVLRLKCGSGPVH	104_A_c_104_A	10.5058	104_A_c_104_A	10.5058	104_A_c_104_A	7.31397	104_A_c_104_A	8.49822	104_A_C_104_A	0	104_A_c_104_A	no_data
P06748	P06748_2P1B	A	Y	not_found	GGSLPKVEAKFINYVKNCFRMTDQEAI	not_found	no_data	not_found	no_data	not_found	no_data	not_found	no_data	not_found	no_data	not_found	no_data
P06748	P06748_2P1B	A	S	not_found	SIEKGGSLPKVEA	not_found	no_data	not_found	no_data	not_found	no_data	not_found	no_data	not_found	no_data	not_found	no_data
P06748	P06748_2P1B	A	C	not_found	YVKNCFRMT	not_found	no_data	not_found	no_data	not_found	no_data	not_found	no_data	not_found	no_data	not_found	no_data
P06748	P06748_2P1B	A	H	not_found	GCELKADKDYHFKVDNDENEH	not_found	no_data	not_found	no_data	not_found	no_data	not_found	no_data	not_found	no_data	not_found	no_data
P07814	P07814_7Y1W	A	C	1377_A_c_1377_A	VGPRDMKSCQFVAVRRD	1377_A_c_1377_A	15.6637	1377_A_c_1377_A	36.5135	1377_A_c_1377_A	35.5939	1377_A_c_1377_A	14.2463	1377_A_c_1377_A	18.3406	1377_A_C_1377_A	0
P07814	P07814_7Y1W	A	C	1487_A_c_1487_A	CIPFKPLCELQPGAK	1487_A_c_1487_A	6.16452	1487_A_c_1487_A	16.8712	1487_A_c_1487_A	15.0552	1487_A_c_1487_A	11.858	1487_A_c_1487_A	21.0039	1487_A_c_1487_A	30.0072
P07814	P07814_7Y1W	A	C	not_found	SLNNNCTTSED	not_found	no_data	not_found	no_data	not_found	no_data	not_found	no_data	not_found	no_data	not_found	no_data
P07910	P07910_3LN4	C	C	not_found	VEAIFSKYGKIVGCSVHKGFAFVQYVN	no_data	no_data	no_data	no_data	not_found	no_data	not_found	no_data	not_found	no_data	not_found	no_data
P07910	P07910_3LN4	C	I	not_found	KSDVEAIFSKYGKIVGCSVHKGFAFVQ	no_data	no_data	no_data	no_data	not_found	no_data	not_found	no_data	not_found	no_data	not_found	no_data
P07910	P07910_3LN4	C	I	not_found	MNSRVFIGNLNTL	no_data	no_data	no_data	no_data	not_found	no_data	not_found	no_data	not_found	no_data	not_found	no_data
P07910	P07910_3LN4	C	I	not_found	VPPPPPIARAVVP	no_data	no_data	no_data	no_data	not_found	no_data	not_found	no_data	not_found	no_data	not_found	no_data
P07910	P07910_3LN4	C	V	not_found	RDYYDRMYSYPARVPPPPPIARAVVPS	no_data	no_data	no_data	no_data	not_found	no_data	not_found	no_data	not_found	no_data	not_found	no_data
P07910	P07910_3LN4	C	V	not_found	VPPPPPIARAVVPSKRQRVSGNT	no_data	no_data	no_data	no_data	not_found	no_data	not_found	no_data	not_found	no_data	not_found	no_data
P07910	P07910_3LN4	C	V	not_found	NLNTLVVKKSDVEAIFSKYGKIV	no_data	no_data	no_data	no_data	not_found	no_data	not_found	no_data	not_found	no_data	not_found	no_data
P07910	P07910_3LN4	C	V	not_found	VGCSVHKGF	no_data	no_data	no_data	no_data	not_found	no_data	not_found	no_data	not_found	no_data	not_found	no_data
P07910	P07910_3LN4	C	A	not_found	HKGFAFVQY	no_data	no_data	no_data	no_data	not_found	no_data	not_found	no_data	not_found	no_data	not_found	no_data
P07910	P07910_3LN4	C	N	not_found	YVNERNARAAV	no_data	no_data	no_data	no_data	not_found	no_data	not_found	no_data	not_found	no_data	not_found	no_data
P07910	P07910_3LN4	C	Y	not_found	YYDRMYSYPARVPPP	no_data	no_data	no_data	no_data	not_found	no_data	not_found	no_data	not_found	no_data	not_found	no_data
P07910	P07910_3LN4	C	Y	not_found	DYYDRMYSYPARV	no_data	no_data	no_data	no_data	not_found	no_data	not_found	no_data	not_found	no_data	not_found	no_data
P07910	P07910_3LN4	C	F	not_found	CSVHKGFAFVQYVNERN	no_data	no_data	no_data	no_data	not_found	no_data	not_found	no_data	not_found	no_data	not_found	no_data
P07910	P07910_3LN4	C	F	not_found	RSMNSRVFIGNLNTL	no_data	no_data	no_data	no_data	not_found	no_data	not_found	no_data	not_found	no_data	not_found	no_data
P07910	P07910_3LN4	C	G	not_found	AIFSKYGKIVGCSVHKGFAFV	no_data	no_data	no_data	no_data	not_found	no_data	not_found	no_data	not_found	no_data	not_found	no_data
P07910	P07910_3LN4	C	M	not_found	LDYDFQRDYYDRMYSYPARVPPPPP	no_data	no_data	no_data	no_data	not_found	no_data	not_found	no_data	not_found	no_data	not_found	no_data
P07910	P07910_3LN4	C	M	not_found	AGEDGRMIAGQVL	no_data	no_data	no_data	no_data	not_found	no_data	not_found	no_data	not_found	no_data	not_found	no_data
P07910	P07910_3LN4	C	R	not_found	PPIARAVVP	no_data	no_data	no_data	no_data	not_found	no_data	not_found	no_data	not_found	no_data	not_found	no_data
P07910	P07910_3LN4	C	R	not_found	PIARAVVPSKRQRVSGNTSRR	no_data	no_data	no_data	no_data	not_found	no_data	not_found	no_data	not_found	no_data	not_found	no_data
P07910	P07910_3LN4	C	D	not_found	NARAAVAGEDGRMIAGQVL	no_data	no_data	no_data	no_data	not_found	no_data	not_found	no_data	not_found	no_data	not_found	no_data
P07910	P07910_3LN4	C	K	not_found	INLAAEPKVNRGKAGVKRSAAEMYG	no_data	no_data	no_data	no_data	not_found	no_data	not_found	no_data	not_found	no_data	not_found	no_data
P07910	P07910_3LN4	C	K	not_found	AIFSKYGKI	no_data	no_data	no_data	no_data	not_found	no_data	not_found	no_data	not_found	no_data	not_found	no_data
P07910	P07910_3LN4	C	K	not_found	AIFSKYGKIVGCSVH	no_data	no_data	no_data	no_data	not_found	no_data	not_found	no_data	not_found	no_data	not_found	no_data
P08621	P08621_7VPX	O	V	174_O_v_174_O	ADGKKIDGRRVLVDVERGRTV	174_O_v_174_O	1.33236	174_O_V_174_O	0	174_O_v_174_O	1.33274	174_O_v_174_O	no_data	174_O_v_174_O	3.33411	174_O_v_174_O	7.18748
P08621	P08621_7VPX	O	L	175_O_l_175_O	ADGKKIDGRRVLVDVERGRTVKG	175_O_L_175_O	0	175_O_L_175_O	0	175_O_L_175_O	0	175_O_l_175_O	no_data	175_O_l_175_O	2.89812	175_O_l_175_O	6.04276
P08621	P08621_7VPX	O	R	188_O_r_188_O	RTVKGWRPRRLGG	188_O_R_188_O	0	188_O_R_188_O	0	188_O_R_188_O	0	188_O_r_188_O	no_data	188_O_r_188_O	6.24153	188_O_R_188_O	0
P08621	P08621_7VPX	O	C	39_O_c_39_O	LPHEKHHNQPYCGIAPYIREFED	39_O_C_39_O	0	39_O_c_39_O	37.6463	39_O_c_39_O	63.3598	39_O_c_39_O	no_data	39_O_c_39_O	4.38622	39_O_c_39_O	15.505
P08708	P08708_6G4S	R	L	24_R_l_24_R	ARVIIEKYYTRLGNDFHTNKRVC	24_R_l_24_R	1.32458	no_data	no_data	24_R_L_24_R	0	24_R_l_24_R	10.5693	24_R_l_24_R	10.5744	24_R_l_24_R	5.91952
P08708	P08708_6G4S	R	R	67_R_r_67_R	MKRIQRGPVRGISIKLQEE	67_R_R_67_R	0	no_data	no_data	67_R_r_67_R	3.8408	67_R_R_67_R	0	67_R_r_67_R	16.237	67_R_r_67_R	1.3303
P08708	P08708_6G4S	R	G	not_found	VTQPTVGMNFKTP	not_found	no_data	no_data	no_data	not_found	no_data	not_found	no_data	not_found	no_data	not_found	no_data
P08865	P08865_6G4S	A	Y	156_A_y_156_A	DSPLRYVDIAI	156_A_y_156_A	14.0323	no_data	no_data	156_A_y_156_A	1.32614	156_A_y_156_A	10.2974	156_A_y_156_A	no_data	156_A_y_156_A	16.612
P08865	P08865_6G4S	A	A	91_A_a_91_A	VLKFAAATG	91_A_a_91_A	6.88609	no_data	no_data	91_A_a_91_A	4.32367	91_A_a_91_A	1.34073	91_A_a_91_A	no_data	91_A_a_91_A	13.4471
P08865	P08865_6G4S	A	T	104_A_t_104_A	IAGRFTPGTFT	104_A_t_104_A	3.29059	no_data	no_data	104_A_t_104_A	1.32021	104_A_T_104_A	0	104_A_t_104_A	no_data	104_A_t_104_A	24.453
P09132	P09132_4P3E	B	Y	not_found	RSPADQDRFICIYPAYLNNKKTIAE	not_found	no_data	not_found	no_data	not_found	no_data	not_found	no_data	not_found	no_data	not_found	no_data
P09429	P09429_6CIJ	N	C	106_N_c_106_N	SAFFLFCSEYRPK	106_N_c_106_N	2.8732	no_data	no_data	106_N_C_106_N	0	106_N_c_106_N	12.1459	106_N_c_106_N	38.4524	106_N_c_106_N	no_data
P09429	P09429_6CIJ	N	H	31_N_h_31_N	FFVQTCREEHKKKHPDASVNFSEFSKK	31_N_h_31_N	4.85165	no_data	no_data	31_N_h_31_N	4.22985	31_N_h_31_N	1.33277	31_N_h_31_N	3.82645	31_N_h_31_N	no_data
P09651	P09651_5ZGD	A	G	not_found	SGNFGGGRGGGFGGNDNFGRG	no_data	no_data	no_data	no_data	not_found	no_data	not_found	no_data	not_found	no_data	not_found	no_data
P09651	P09651_5ZGD	A	G	not_found	GGNFGGRSSGPYGGGGQYF	no_data	no_data	no_data	no_data	not_found	no_data	not_found	no_data	not_found	no_data	not_found	no_data
P09651	P09651_5ZGD	A	G	not_found	GRSGSGNFGGGRGGGFGGNDNFGRG	no_data	no_data	no_data	no_data	not_found	no_data	not_found	no_data	not_found	no_data	not_found	no_data
P09651	P09651_5ZGD	A	G	not_found	GNFGGGRGG	no_data	no_data	no_data	no_data	not_found	no_data	not_found	no_data	not_found	no_data	not_found	no_data
P09651	P09651_5ZGD	A	V	not_found	FGFVTYATVEEVDAAMN	no_data	no_data	no_data	no_data	not_found	no_data	not_found	no_data	not_found	no_data	not_found	no_data
P09651	P09651_5ZGD	A	F	not_found	SRGFGFVTYAT	no_data	no_data	no_data	no_data	not_found	no_data	not_found	no_data	not_found	no_data	not_found	no_data
P09651	P09651_5ZGD	A	F	not_found	SGKKRGFAFVTFDDHDS	no_data	no_data	no_data	no_data	not_found	no_data	not_found	no_data	not_found	no_data	not_found	no_data
P09651	P09651_5ZGD	A	F	not_found	GNFGGGRGGGFGGNDNFGRGG	no_data	no_data	no_data	no_data	not_found	no_data	not_found	no_data	not_found	no_data	not_found	no_data
P09651	P09651_5ZGD	A	S	not_found	GNFGGRSSGPYGG	no_data	no_data	no_data	no_data	not_found	no_data	not_found	no_data	not_found	no_data	not_found	no_data
P09651	P09651_5ZGD	A	S	not_found	RGGGGYGGSGDGYNGFG	no_data	no_data	no_data	no_data	not_found	no_data	not_found	no_data	not_found	no_data	not_found	no_data
P09651	P09651_5ZGD	A	S	not_found	GNFGGRSSGPYGGGG	no_data	no_data	no_data	no_data	not_found	no_data	not_found	no_data	not_found	no_data	not_found	no_data
P09651	P09651_5ZGD	A	S	not_found	QGGYGGSSSSSSY	no_data	no_data	no_data	no_data	not_found	no_data	not_found	no_data	not_found	no_data	not_found	no_data
P09651	P09651_5ZGD	A	Y	not_found	DKIVIQKYHTVNGHN	no_data	no_data	no_data	no_data	not_found	no_data	not_found	no_data	not_found	no_data	not_found	no_data
P09651	P09651_5ZGD	A	Y	not_found	GGGGQYFAKPR	no_data	no_data	no_data	no_data	not_found	no_data	not_found	no_data	not_found	no_data	not_found	no_data
P0C7M7	P0C7M7_AF	A	E	554_A_e_554_A	TAPYKYPRKVEFVQELPKTIT	554_A_e_554_A	13.076	554_A_e_554_A	7.43716	554_A_e_554_A	6.99531	554_A_e_554_A	40.0196	554_A_e_554_A	15.9775	554_A_e_554_A	4.50956
P0DN76	P0DN76_AF	A	F	168_A_f_168_A	EMGECTRGGFCNFMHLKPI	168_A_F_168_A	0	168_A_f_168_A	15.4106	168_A_f_168_A	3.17548	168_A_f_168_A	25.9333	168_A_F_168_A	0	168_A_f_168_A	36.7429
P10599	P10599_1ERU	A	C	73_A_c_73_A	ASECEVKCMPTFQFF	73_A_c_73_A	6.53479	73_A_c_73_A	16.1296	73_A_C_73_A	0	73_A_c_73_A	6.53479	73_A_c_73_A	10.234	73_A_c_73_A	no_data
P11940	P11940_3KUR	A	Y	not_found	FTNVYIKNF	not_found	no_data	not_found	no_data	not_found	no_data	not_found	no_data	not_found	no_data	not_found	no_data
P11940	P11940_3KUR	A	Y	not_found	ARAKEFTNVYIKNFGEDMD	not_found	no_data	not_found	no_data	not_found	no_data	not_found	no_data	not_found	no_data	not_found	no_data
P11940	P11940_3KUR	A	Y	not_found	RYQGVNLYVKNLDDG	not_found	no_data	not_found	no_data	not_found	no_data	not_found	no_data	not_found	no_data	not_found	no_data
P11940	P11940_3KUR	A	Q	not_found	ITRYQGVNL	not_found	no_data	not_found	no_data	not_found	no_data	not_found	no_data	not_found	no_data	not_found	no_data
P11940	P11940_3KUR	A	F	not_found	VVCDENGSKGYGFVHFETQEAAERA	not_found	no_data	not_found	no_data	not_found	no_data	not_found	no_data	not_found	no_data	not_found	no_data
P12956	P12956_8AG5	A	S	77_A_s_77_A	SKIISSDRD	77_A_s_77_A	6.21638	no_data	no_data	77_A_S_77_A	0	77_A_s_77_A	11.3458	77_A_s_77_A	7.43735	77_A_s_77_A	18.4318
P12956	P12956_8AG5	A	Y	not_found	EQEENLEASGDYKYSGRDSLIFLVDAS	not_found	no_data	no_data	no_data	not_found	no_data	not_found	no_data	not_found	no_data	not_found	no_data
P12956	P12956_8AG5	A	Y	not_found	EASGDYKYSGR	not_found	no_data	no_data	no_data	not_found	no_data	not_found	no_data	not_found	no_data	not_found	no_data
P13010	P13010_7ZWA	B	F	135_B_f_135_B	IGKKFEKRHIEIFTDLSSRFSKSQL	135_B_f_135_B	11.1221	135_B_f_135_B	8.25146	135_B_f_135_B	3.6059	135_B_f_135_B	no_data	135_B_f_135_B	33.2764	135_B_f_135_B	26.7347
P13010	P13010_7ZWA	B	S	143_B_s_143_B	FTDLSSRFSKSQLDIII	143_B_s_143_B	27.1587	143_B_s_143_B	22.1394	143_B_s_143_B	10.7501	143_B_s_143_B	no_data	143_B_s_143_B	45.551	143_B_s_143_B	38.5261
P13010	P13010_7ZWA	B	C	249_B_c_249_B	KIERHSIHWPCRLTIGSNLSI	249_B_c_249_B	6.88309	249_B_C_249_B	0	249_B_c_249_B	14.1802	249_B_c_249_B	no_data	249_B_C_249_B	0	249_B_c_249_B	3.76299
P13010	P13010_7ZWA	B	W	276_B_w_276_B	LQERVKKTWTVVDAKTL	276_B_w_276_B	6.98875	276_B_W_276_B	0	276_B_w_276_B	3.96231	276_B_w_276_B	no_data	276_B_w_276_B	23.2412	276_B_w_276_B	23.2412
P13010	P13010_7ZWA	B	C	296_B_c_296_B	LKKEDIQKETVYCLNDDDETEVLKE	296_B_c_296_B	11.492	296_B_c_296_B	23.7776	296_B_c_296_B	31.0813	296_B_c_296_B	no_data	296_B_c_296_B	28.438	296_B_c_296_B	28.438
P13284	P13284_AF	A	Y	49_A_y_49_A	NGPPVNYKTGNLYLRGPLKKSNAPL	49_A_y_49_A	28.6026	49_A_y_49_A	74.0536	49_A_Y_49_A	0	49_A_y_49_A	43.1516	49_A_y_49_A	10.6258	49_A_y_49_A	32.2712
P13639	P13639_AF	A	C	41_A_c_41_A	TLTDSLVCKAGIIAS	41_A_c_41_A	3.48341	41_A_c_41_A	18.3154	41_A_C_41_A	0	41_A_c_41_A	1.33936	41_A_c_41_A	12.6049	41_A_c_41_A	23.3696
P13639	P13639_AF	A	K	61_A_k_61_A	ARAGETRFTDTRKDEQERCITIKST	61_A_k_61_A	5.05355	61_A_k_61_A	35.7765	61_A_k_61_A	1.33662	61_A_k_61_A	9.80795	61_A_k_61_A	6.79716	61_A_k_61_A	11.9726
P13639	P13639_AF	A	C	567_A_c_567_A	LEEDHACIPIKKS	567_A_c_567_A	9.49868	567_A_c_567_A	50.3679	567_A_c_567_A	10.5889	567_A_c_567_A	4.7971	567_A_c_567_A	20.9624	567_A_c_567_A	18.2323
P13639	P13639_AF	A	D	62_A_d_62_A	FTDTRKDEQERCI	62_A_d_62_A	2.87906	62_A_d_62_A	34.7657	62_A_d_62_A	1.33699	62_A_d_62_A	7.42508	62_A_d_62_A	4.5605	62_A_d_62_A	7.50271
P14866	P14866_3TO8	A	Y	387_A_y_387_A	DSPVLMVYGLDQSKM	387_A_y_387_A	11.6965	387_A_y_387_A	11.8249	387_A_y_387_A	3.64539	387_A_y_387_A	6.13258	387_A_Y_387_A	0	387_A_y_387_A	14.181
P14866	P14866_3TO8	A	C	452_A_c_452_A	KLNVCVSKQ	452_A_c_452_A	17.0243	452_A_c_452_A	9.66199	452_A_c_452_A	9.04085	452_A_c_452_A	10.5295	452_A_c_452_A	3.58284	452_A_c_452_A	12.9528
P14866	P14866_3TO8	A	M	460_A_m_460_A	NVCVSKQPAIMPGQSYGLEDG	460_A_m_460_A	10.3161	460_A_m_460_A	16.5667	460_A_m_460_A	7.37227	460_A_m_460_A	5.11922	460_A_m_460_A	9.74571	460_A_m_460_A	13.25
P14866	P14866_3TO8	A	C	472_A_c_472_A	GLEDGSCSYKDFS	472_A_c_472_A	10.0355	472_A_c_472_A	15.2851	472_A_c_472_A	3.80021	472_A_c_472_A	9.82446	472_A_c_472_A	12.4573	472_A_c_472_A	12.1059
P14866	P14866_3TO8	A	R	484_A_r_484_A	SESRNNRFSTPEQ	484_A_r_484_A	26.9915	484_A_R_484_A	0	484_A_R_484_A	0	484_A_R_484_A	0	484_A_r_484_A	20.4808	484_A_r_484_A	5.38896
P14866	P14866_3TO8	A	P	575_A_p_575_A	NHYQMKNPNGPYPYTLKLCFSTAQH	575_A_p_575_A	32.6681	575_A_p_575_A	6.62074	575_A_p_575_A	3.35878	575_A_p_575_A	9.26302	575_A_p_575_A	32.0388	575_A_p_575_A	20.2591
P14866	P14866_3TO8	A	P	573_A_p_573_A	HYQMKNPNGPYPYTLKLCF	573_A_p_573_A	37.4482	573_A_p_573_A	9.75406	573_A_p_573_A	8.93112	573_A_p_573_A	11.9239	573_A_p_573_A	37.6414	573_A_p_573_A	24.6826
P14866	P14866_3TO8	A	Y	574_A_y_574_A	PNGPYPYTL	574_A_y_574_A	35.2589	574_A_y_574_A	8.78293	574_A_y_574_A	6.33387	574_A_y_574_A	9.83316	574_A_y_574_A	34.6124	574_A_y_574_A	21.3587
P14866	P14866_3TO8	A	K	579_A_k_579_A	GPYPYTLKLCFSTAQ	579_A_k_579_A	29.8165	579_A_K_579_A	0	579_A_K_579_A	0	579_A_K_579_A	0	579_A_k_579_A	23.3726	579_A_k_579_A	11.3926
P14866	P14866_3TO8	A	C	581_A_c_581_A	YPYTLKLCFSTAQHA	581_A_c_581_A	29.5572	581_A_C_581_A	0	581_A_C_581_A	0	581_A_c_581_A	1.33448	581_A_c_581_A	20.1185	581_A_c_581_A	10.2771
P14866	P14866_3TO8	A	S	not_found	FFEICDELGVKRPSSVKVFSGKSERSS	not_found	no_data	not_found	no_data	not_found	no_data	not_found	no_data	not_found	no_data	not_found	no_data
P14866	P14866_3TO8	A	F	not_found	KPTRLNVFKNDQDTW	not_found	no_data	not_found	no_data	not_found	no_data	not_found	no_data	not_found	no_data	not_found	no_data
P14866	P14866_3TO8	A	V	not_found	KRPSSVKVFSGKSER	not_found	no_data	not_found	no_data	not_found	no_data	not_found	no_data	not_found	no_data	not_found	no_data
P14866	P14866_3TO8	A	C	not_found	GADIYSGCCTLKIEY	not_found	no_data	not_found	no_data	not_found	no_data	not_found	no_data	not_found	no_data	not_found	no_data
P14866	P14866_3TO8	A	R	not_found	SSVKVFSGKSERSSSGLLEWESK	not_found	no_data	not_found	no_data	not_found	no_data	not_found	no_data	not_found	no_data	not_found	no_data
P14866	P14866_3TO8	A	Y	not_found	AADNQIYIAGHPA	not_found	no_data	not_found	no_data	not_found	no_data	not_found	no_data	not_found	no_data	not_found	no_data
P15880	P15880_7WTV	C	T	122_C_t_122_C	PVQKQTRAGQRTRFKAFVAIGDY	122_C_t_122_C	3.30925	122_C_T_122_C	0	122_C_t_122_C	14.0274	122_C_T_122_C	0	122_C_T_122_C	0	122_C_t_122_C	3.30925
P15880	P15880_7WTV	C	I	130_C_i_130_C	RAGQRTRFKAFVAIGDYNGHVGLGVKC	130_C_i_130_C	3.07222	130_C_i_130_C	1.33152	130_C_i_130_C	3.07222	130_C_i_130_C	4.17852	130_C_i_130_C	6.67642	130_C_i_130_C	11.9957
P15880	P15880_7WTV	C	F	127_C_f_127_C	TRFKAFVAIGD	127_C_f_127_C	3.55301	127_C_F_127_C	0	127_C_f_127_C	3.55301	127_C_f_127_C	4.27213	127_C_F_127_C	0	127_C_f_127_C	6.37975
P15880	P15880_7WTV	C	A	154_C_a_154_C	VKCSKEVATAIRGAIILAKLSIVPVRR	154_C_a_154_C	1.33719	154_C_a_154_C	1.33475	154_C_a_154_C	2.79811	154_C_a_154_C	2.94189	154_C_a_154_C	4.85393	154_C_a_154_C	2.94189
P15880	P15880_7WTV	C	C	182_C_c_182_C	KPHTVPCKVTGRC	182_C_c_182_C	1.32597	182_C_C_182_C	0	182_C_c_182_C	6.69181	182_C_c_182_C	1.32597	182_C_c_182_C	5.06127	182_C_c_182_C	3.68261
P15880	P15880_7WTV	C	C	188_C_c_188_C	KPHTVPCKVTGRCGSVLVRLIPAPR	188_C_c_188_C	1.32891	188_C_C_188_C	0	188_C_c_188_C	3.78106	188_C_c_188_C	1.3313	188_C_C_188_C	0	188_C_c_188_C	1.32891
P15880	P15880_7WTV	C	R	194_C_r_194_C	KVTGRCGSVLVRLIPAPRGTGIV	194_C_r_194_C	3.02216	194_C_R_194_C	0	194_C_r_194_C	6.81828	194_C_R_194_C	0	194_C_R_194_C	0	194_C_R_194_C	0
P15880	P15880_7WTV	C	L	195_C_l_195_C	TGRCGSVLVRLIPAPRGTGIV	195_C_l_195_C	3.28474	195_C_l_195_C	1.32863	195_C_l_195_C	6.78711	195_C_l_195_C	1.32863	195_C_l_195_C	1.32863	195_C_L_195_C	0
P15880	P15880_7WTV	C	C	229_C_c_229_C	MAGIDDCYTSARGCTATLGNFAKATFD	229_C_C_229_C	0	229_C_C_229_C	0	229_C_c_229_C	8.39143	229_C_C_229_C	0	229_C_C_229_C	0	229_C_c_229_C	3.29153
P15880	P15880_7WTV	C	Y	250_C_y_250_C	AKATFDAISKTYSYLTPDLWKETVFTK	250_C_y_250_C	1.32965	250_C_Y_250_C	0	250_C_y_250_C	3.31542	250_C_y_250_C	5.43929	250_C_y_250_C	10.4501	250_C_y_250_C	10.2218
P15880	P15880_7WTV	C	T	252_C_t_252_C	AISKTYSYLTPDLWKETVF	252_C_t_252_C	7.19098	252_C_T_252_C	0	252_C_t_252_C	3.41378	252_C_t_252_C	3.41378	252_C_t_252_C	13.1963	252_C_t_252_C	12.0863
P16144	P16144_3FQ4	A	E	not_found	CNFKVKMVDELKRAEEVVV	not_found	no_data	not_found	no_data	not_found	no_data	not_found	no_data	not_found	no_data	not_found	no_data
P16989	P16989_AF	A	G	167_A_g_167_A	VTGPDGVPVEGSRYAADRRRY	167_A_g_167_A	1.33256	167_A_G_167_A	0	167_A_G_167_A	0	167_A_G_167_A	0	167_A_G_167_A	0	167_A_G_167_A	0
P16989	P16989_AF	A	S	203_A_s_203_A	GEEEEEGSGSSEGFDPPAT	203_A_s_203_A	16.8116	203_A_s_203_A	25.9908	203_A_s_203_A	72.1347	203_A_s_203_A	43.889	203_A_s_203_A	16.9289	203_A_S_203_A	0
P16989	P16989_AF	A	F	237_A_f_237_A	QYRQRRFPPYHVG	237_A_F_237_A	0	237_A_f_237_A	12.2835	237_A_f_237_A	24.8708	237_A_f_237_A	12.2835	237_A_F_237_A	0	237_A_f_237_A	6.10071
P16989	P16989_AF	A	P	238_A_p_238_A	QYRQRRFPPYHVGQT	238_A_P_238_A	0	238_A_p_238_A	10.5527	238_A_p_238_A	21.278	238_A_p_238_A	10.5527	238_A_P_238_A	0	238_A_p_238_A	3.11386
P16989	P16989_AF	A	P	239_A_p_239_A	QRRFPPYHVGQ	239_A_P_239_A	0	239_A_p_239_A	7.55311	239_A_p_239_A	19.8332	239_A_p_239_A	7.55311	239_A_P_239_A	0	239_A_p_239_A	1.33027
P16989	P16989_AF	A	H	255_A_h_255_A	QTFDRRSRVLPHPNRIQAGEIGE	255_A_H_255_A	0	255_A_h_255_A	25.7905	255_A_h_255_A	30.0535	255_A_h_255_A	25.7905	255_A_h_255_A	1.34524	255_A_H_255_A	0
P16989	P16989_AF	A	H	282_A_h_282_A	LQGPVHRNPTY	282_A_H_282_A	0	282_A_h_282_A	18.26	282_A_h_282_A	25.7638	282_A_h_282_A	18.26	282_A_H_282_A	0	282_A_H_282_A	0
P16989	P16989_AF	A	R	288_A_r_288_A	NPTYRPRYR	288_A_R_288_A	0	288_A_r_288_A	14.2506	288_A_r_288_A	25.0925	288_A_r_288_A	14.2506	288_A_R_288_A	0	288_A_R_288_A	0
P16989	P16989_AF	A	P	303_A_p_303_A	PRPRPAPAVGEAE	303_A_p_303_A	1.34633	303_A_p_303_A	21.5498	303_A_p_303_A	21.5498	303_A_p_303_A	21.5498	303_A_p_303_A	3.80355	303_A_p_303_A	15.9578
P17844	P17844_3FE2	A	C	191_A_c_191_A	QVQQVAAEYCRACRLKSTC	191_A_c_191_A	10.9751	191_A_c_191_A	24.3609	191_A_C_191_A	0	191_A_c_191_A	10.8374	191_A_c_191_A	6.11238	191_A_C_191_A	0
P17844	P17844_3FE2	A	C	234_A_c_234_A	GRLIDFLECGKTNLRRT	234_A_c_234_A	14.7965	234_A_c_234_A	37.4154	234_A_c_234_A	17.3229	234_A_c_234_A	18.7481	234_A_c_234_A	13.7657	234_A_C_234_A	0
P17844	P17844_3FE2	A	A	not_found	RFGGSRAGPLSGK	not_found	no_data	not_found	no_data	not_found	no_data	not_found	no_data	not_found	no_data	not_found	no_data
P17844	P17844_3FE2	A	A	not_found	AKTQNGVYSAANYTNGSFG	not_found	no_data	not_found	no_data	not_found	no_data	not_found	no_data	not_found	no_data	not_found	no_data
P18077	P18077_AF	A	E	38_A_e_38_A	TALLKIEGVYARDETEFYLGKRCAYVY	38_A_e_38_A	1.33431	38_A_e_38_A	2.73756	38_A_E_38_A	0	38_A_e_38_A	5.71277	38_A_e_38_A	1.33431	38_A_e_38_A	8.89088
P18077	P18077_AF	A	Y	34_A_y_34_A	ALLKIEGVYARDETEFY	34_A_y_34_A	3.0586	34_A_Y_34_A	0	34_A_Y_34_A	0	34_A_y_34_A	3.0586	34_A_y_34_A	1.33192	34_A_y_34_A	15.5091
P18124	P18124_AF	A	L	179_A_l_179_A	TDNALIARSLGKYGIICME	179_A_l_179_A	2.84562	179_A_L_179_A	0	179_A_l_179_A	2.84562	179_A_l_179_A	3.64557	179_A_l_179_A	9.47891	179_A_l_179_A	8.63291
P18124	P18124_AF	A	L	28_A_l_28_A	KKRRNFAELKIKRLRKK	28_A_L_28_A	0	28_A_L_28_A	0	28_A_l_28_A	29.5111	28_A_l_28_A	2.91783	28_A_L_28_A	0	28_A_L_28_A	0
P18124	P18124_AF	A	E	27_A_e_27_A	RNFAELKIK	27_A_E_27_A	0	27_A_E_27_A	0	27_A_e_27_A	31.515	27_A_e_27_A	2.94029	27_A_e_27_A	1.33775	27_A_E_27_A	0
P18124	P18124_AF	A	R	62_A_r_62_A	EKAKHYHKEYRQMYRTEIRMA	62_A_R_62_A	0	62_A_R_62_A	0	62_A_r_62_A	1.33977	62_A_r_62_A	11.5761	62_A_r_62_A	13.2817	62_A_R_62_A	0
P18124	P18124_AF	A	Y	61_A_y_61_A	AKHYHKEYRQMYRTE	61_A_Y_61_A	0	61_A_Y_61_A	0	61_A_Y_61_A	0	61_A_y_61_A	9.55395	61_A_y_61_A	15.2061	61_A_Y_61_A	0
P19338	P19338_AF	A	E	302_A_e_302_A	KKQKVEGTEPTTAFNLF	302_A_e_302_A	7.8842	302_A_e_302_A	27.5641	no_data	no_data	302_A_e_302_A	65.2308	302_A_e_302_A	7.59098	302_A_e_302_A	16.2397
P19338	P19338_AF	A	L	309_A_l_309_A	KVEGTEPTTAFNLFVGNLNFNKSAP	309_A_l_309_A	7.29449	309_A_l_309_A	30.7976	no_data	no_data	309_A_l_309_A	76.5617	309_A_l_309_A	1.3325	309_A_l_309_A	8.74835
P19338	P19338_AF	A	F	307_A_f_307_A	VEGTEPTTAFNLFVGNLNF	307_A_f_307_A	10.6554	307_A_f_307_A	32.3859	no_data	no_data	307_A_f_307_A	78.2356	307_A_f_307_A	6.22463	307_A_f_307_A	3.49927
P19338	P19338_AF	A	N	308_A_n_308_A	EPTTAFNLFVGNL	308_A_n_308_A	7.3889	308_A_n_308_A	29.8699	no_data	no_data	308_A_n_308_A	74.686	308_A_n_308_A	2.91529	308_A_n_308_A	7.6885
P19338	P19338_AF	A	F	310_A_f_310_A	PTTAFNLFVGNLNFN	310_A_f_310_A	5.27259	310_A_f_310_A	27.4535	no_data	no_data	310_A_f_310_A	73.4598	310_A_F_310_A	0	310_A_f_310_A	11.9154
P19338	P19338_AF	A	G	350_A_g_350_A	VDVRIGMTRKFGYVDFESAEDLE	350_A_g_350_A	3.85185	350_A_g_350_A	31.0144	no_data	no_data	350_A_g_350_A	72.6799	350_A_g_350_A	1.32687	350_A_g_350_A	16.0823
P19338	P19338_AF	A	Y	351_A_y_351_A	VDVRIGMTRKFGYVDFESAEDLEKA	351_A_y_351_A	5.36887	351_A_y_351_A	25.7289	no_data	no_data	351_A_y_351_A	70.3032	351_A_Y_351_A	0	351_A_y_351_A	14.1882
P19338	P19338_AF	A	K	370_A_k_370_A	LEKALELTGLKVFGNEIKLEK	370_A_k_370_A	8.12763	370_A_k_370_A	42.1648	no_data	no_data	370_A_k_370_A	84.2084	370_A_k_370_A	1.33221	370_A_k_370_A	17.9577
P19338	P19338_AF	A	N	399_A_n_399_A	ARTLLAKNLPYKVTQ	399_A_N_399_A	0	399_A_n_399_A	1.33517	no_data	no_data	399_A_n_399_A	67.4765	399_A_n_399_A	3.10383	399_A_n_399_A	11.0729
P19338	P19338_AF	A	Y	402_A_y_402_A	LAKNLPYKVTQDE	402_A_Y_402_A	0	402_A_y_402_A	8.29307	no_data	no_data	402_A_y_402_A	66.735	402_A_Y_402_A	0	402_A_y_402_A	15.6806
P19338	P19338_AF	A	G	430_A_g_430_A	AEIRLVSKDGKSKGIAYIEFKTEADAE	430_A_G_430_A	0	430_A_g_430_A	3.45621	no_data	no_data	430_A_g_430_A	68.0407	430_A_G_430_A	0	430_A_g_430_A	12.9606
P19338	P19338_AF	A	Y	433_A_y_433_A	KDGKSKGIAYIEFKTEADA	433_A_Y_433_A	0	433_A_y_433_A	7.33511	no_data	no_data	433_A_y_433_A	63.3217	433_A_Y_433_A	0	433_A_y_433_A	10.9735
P19338	P19338_AF	A	Y	462_A_y_462_A	IDGRSISLYYTGEKGQN	462_A_Y_462_A	0	462_A_Y_462_A	0	no_data	no_data	462_A_y_462_A	62.7001	462_A_y_462_A	2.7736	462_A_y_462_A	3.51624
P19338	P19338_AF	A	G	476_A_g_476_A	GEKGQNQDYRGGKNSTWSGESKT	476_A_G_476_A	0	476_A_g_476_A	6.67683	no_data	no_data	476_A_g_476_A	48.5083	476_A_g_476_A	13.5908	476_A_G_476_A	0
P19338	P19338_AF	A	Y	495_A_y_495_A	SGESKTLVLSNLSYSATEETLQEVFEK	495_A_Y_495_A	0	495_A_y_495_A	6.21419	no_data	no_data	495_A_y_495_A	63.4201	495_A_y_495_A	3.43556	495_A_y_495_A	15.1353
P19338	P19338_AF	A	E	499_A_e_499_A	SYSATEETLQE	499_A_e_499_A	2.57524	499_A_e_499_A	4.2773	no_data	no_data	499_A_e_499_A	69.9726	499_A_e_499_A	7.87527	499_A_e_499_A	11.2626
P19338	P19338_AF	A	F	511_A_f_511_A	FEKATFIKVPQ	511_A_f_511_A	3.41655	511_A_F_511_A	0	no_data	no_data	511_A_f_511_A	64.8527	511_A_f_511_A	9.56384	511_A_f_511_A	4.99612
P19338	P19338_AF	A	F	527_A_f_527_A	VPQNQNGKSKGYAFIEFASFEDAKEAL	527_A_f_527_A	3.07327	527_A_F_527_A	0	no_data	no_data	527_A_f_527_A	57.6623	527_A_f_527_A	6.33072	527_A_f_527_A	5.90282
P19338	P19338_AF	A	Y	525_A_y_525_A	NQNGKSKGYAFIEFASF	525_A_Y_525_A	0	525_A_Y_525_A	0	no_data	no_data	525_A_y_525_A	58.7536	525_A_y_525_A	3.82703	525_A_y_525_A	11.2175
P19338	P19338_AF	A	R	554_A_r_554_A	GRAIRLELQ	554_A_R_554_A	0	554_A_r_554_A	7.41918	no_data	no_data	554_A_r_554_A	55.3219	554_A_R_554_A	0	554_A_r_554_A	14.1515
P19338	P19338_AF	A	R	561_A_r_561_A	LELQGPRGSPNAR	561_A_R_561_A	0	561_A_r_561_A	3.07327	no_data	no_data	561_A_r_561_A	48.6883	561_A_r_561_A	11.9933	561_A_r_561_A	4.74064
P19338	P19338_AF	A	S	571_A_s_571_A	RGSPNARSQPSKTLFVKGLSE	571_A_s_571_A	3.56026	571_A_s_571_A	26.9265	no_data	no_data	571_A_s_571_A	30.8883	571_A_s_571_A	1.33033	571_A_s_571_A	3.56026
P19338	P19338_AF	A	L	574_A_l_574_A	RSQPSKTLFVKGLSE	574_A_l_574_A	3.68438	574_A_l_574_A	29.3334	no_data	no_data	574_A_l_574_A	26.3291	574_A_l_574_A	3.28051	574_A_l_574_A	7.46713
P19338	P19338_AF	A	F	614_A_f_614_A	DRETGSSKGFGFVDFNSEEDAKA	614_A_f_614_A	2.78214	614_A_f_614_A	25.9279	no_data	no_data	614_A_f_614_A	29.5673	614_A_F_614_A	0	614_A_f_614_A	11.1207
P20290	P20290_3MCB	B	C	not_found	SRGRGRARGGCPGGEATLSQP	not_found	no_data	not_found	no_data	not_found	no_data	not_found	no_data	not_found	no_data	not_found	no_data
P20290	P20290_3MCB	B	L	not_found	ATADDKKLQFSLKKL	not_found	no_data	not_found	no_data	not_found	no_data	not_found	no_data	not_found	no_data	not_found	no_data
P22087	P22087_7SE8	A	V	123_A_v_123_A	LVPGESVYGEKRVSISEGDDKIEYR	123_A_v_123_A	14.4295	123_A_V_123_A	0	123_A_v_123_A	5.79702	123_A_v_123_A	10.2383	123_A_v_123_A	15.6168	123_A_v_123_A	35.968
P22087	P22087_7SE8	A	C	268_A_c_268_A	HFVISIKANCIDSTASAEA	268_A_c_268_A	11.4222	268_A_c_268_A	14.8516	268_A_c_268_A	2.14299	268_A_C_268_A	0	268_A_c_268_A	14.5016	268_A_c_268_A	24.5794
P22087	P22087_7SE8	A	C	not_found	EGVFICRGKED	not_found	no_data	not_found	no_data	not_found	no_data	not_found	no_data	not_found	no_data	not_found	no_data
P22102	P22102_1RC0	A	C	not_found	NAGTACSEKIS	not_found	no_data	not_found	no_data	not_found	no_data	not_found	no_data	not_found	no_data	not_found	no_data
P22626	P22626_5WWE	A	T	145_A_t_145_A	IEIITDRQS	145_A_t_145_A	3.9713	145_A_t_145_A	25.1663	145_A_t_145_A	8.8573	145_A_t_145_A	3.11708	145_A_T_145_A	0	145_A_t_145_A	43.4875
P22626	P22626_5WWE	A	Y	174_A_y_174_A	KIVLQKYHTINGH	174_A_y_174_A	3.61863	174_A_y_174_A	6.71842	174_A_y_174_A	1.31535	174_A_y_174_A	2.81813	174_A_y_174_A	2.81813	174_A_y_174_A	29.067
P22626	P22626_5WWE	A	L	23_A_l_23_A	KEQFRKLFIGGLS	23_A_l_23_A	3.26148	23_A_l_23_A	2.83283	23_A_l_23_A	1.31204	23_A_l_23_A	1.31204	23_A_l_23_A	1.31204	23_A_l_23_A	8.76509
P22626	P22626_5WWE	A	F	24_A_f_24_A	KEQFRKLFIGGLSFE	24_A_f_24_A	2.64856	24_A_f_24_A	3.32068	24_A_F_24_A	0	24_A_F_24_A	0	24_A_F_24_A	0	24_A_f_24_A	10.9116
P22626	P22626_5WWE	A	R	54_A_r_54_A	WGKLTDCVVMRDPASKRSRGF	54_A_R_54_A	0	54_A_R_54_A	0	54_A_r_54_A	3.74544	54_A_R_54_A	0	54_A_r_54_A	1.32432	54_A_r_54_A	13.7111
P22626	P22626_5WWE	A	M	53_A_m_53_A	KLTDCVVMRDPASKR	53_A_m_53_A	1.33425	53_A_M_53_A	0	53_A_m_53_A	2.92421	53_A_M_53_A	0	53_A_M_53_A	0	53_A_m_53_A	14.8632
P22626	P22626_5WWE	A	F	66_A_f_66_A	RSRGFGFVTFSSM	66_A_F_66_A	0	66_A_F_66_A	0	66_A_F_66_A	0	66_A_F_66_A	0	66_A_F_66_A	0	66_A_f_66_A	10.5148
P22626	P22626_5WWE	A	V	67_A_v_67_A	RGFGFVTFSSM	67_A_v_67_A	1.33874	67_A_V_67_A	0	67_A_v_67_A	1.33874	67_A_v_67_A	1.33874	67_A_v_67_A	1.33874	67_A_v_67_A	7.41706
P22626	P22626_5WWE	A	E	101_A_e_101_A	VVEPKRAVAREESGKPGAHVTVK	101_A_e_101_A	1.32644	101_A_e_101_A	1.32644	101_A_E_101_A	0	101_A_e_101_A	2.83529	101_A_E_101_A	0	101_A_e_101_A	25.4504
P22626	P22626_5WWE	A	K	104_A_k_104_A	VEPKRAVAREESGKPGAHVTVKKLFVG	104_A_K_104_A	0	104_A_k_104_A	4.1472	104_A_K_104_A	0	104_A_K_104_A	0	104_A_k_104_A	3.13529	104_A_k_104_A	27.5712
P22626	P22626_5WWE	A	R	99_A_r_99_A	RAVAREESG	99_A_R_99_A	0	99_A_R_99_A	0	99_A_R_99_A	0	99_A_R_99_A	0	99_A_R_99_A	0	99_A_r_99_A	19.8153
P22626	P22626_5WWE	A	E	100_A_e_100_A	RAVAREESGKP	100_A_E_100_A	0	100_A_E_100_A	0	100_A_e_100_A	1.32644	100_A_e_100_A	1.33223	100_A_e_100_A	1.32644	100_A_e_100_A	25.455
P22626	P22626_5WWE	A	A	107_A_a_107_A	AVAREESGKPGAHVTVKKLFVGG	107_A_a_107_A	1.33741	107_A_a_107_A	3.77455	107_A_A_107_A	0	107_A_A_107_A	0	107_A_A_107_A	0	107_A_a_107_A	21.985
P22626	P22626_5WWE	A	G	103_A_g_103_A	VAREESGKPGAHV	103_A_g_103_A	1.34083	103_A_g_103_A	5.08216	103_A_g_103_A	1.32661	103_A_G_103_A	0	103_A_g_103_A	1.32661	103_A_g_103_A	26.9318
P22626	P22626_5WWE	A	H	108_A_h_108_A	AREESGKPGAHVTVKKLFVGG	108_A_H_108_A	0	108_A_h_108_A	3.63857	108_A_H_108_A	0	108_A_h_108_A	1.33741	108_A_H_108_A	0	108_A_h_108_A	20.4223
P22626	P22626_5WWE	A	Q	not_found	EIITDRQSGKKRG	not_found	no_data	not_found	no_data	not_found	no_data	not_found	no_data	not_found	no_data	not_found	no_data
P22626	P22626_5WWE	A	G	not_found	GFGDSRGGGGNFGPGPGSN	not_found	no_data	not_found	no_data	not_found	no_data	not_found	no_data	not_found	no_data	not_found	no_data
P22626	P22626_5WWE	A	G	not_found	QEMQEVQSSRSGRGGNFGFGDSRGGGG	not_found	no_data	not_found	no_data	not_found	no_data	not_found	no_data	not_found	no_data	not_found	no_data
P22626	P22626_5WWE	A	G	not_found	GGSRNMGGPYGGGNYGPGGSGGSGG	not_found	no_data	not_found	no_data	not_found	no_data	not_found	no_data	not_found	no_data	not_found	no_data
P22626	P22626_5WWE	A	G	not_found	RQSGKKRGFGFVTFD	not_found	no_data	not_found	no_data	not_found	no_data	not_found	no_data	not_found	no_data	not_found	no_data
P22626	P22626_5WWE	A	G	not_found	NFGFGDSRGGGGNFGPG	not_found	no_data	not_found	no_data	not_found	no_data	not_found	no_data	not_found	no_data	not_found	no_data
P22626	P22626_5WWE	A	G	not_found	DGYNGYGGGPGGGNFGG	not_found	no_data	not_found	no_data	not_found	no_data	not_found	no_data	not_found	no_data	not_found	no_data
P22626	P22626_5WWE	A	R	not_found	VQSSRSGRGGNFGFG	not_found	no_data	not_found	no_data	not_found	no_data	not_found	no_data	not_found	no_data	not_found	no_data
P22626	P22626_5WWE	A	R	not_found	EVRKALSRQEMQEVQ	not_found	no_data	not_found	no_data	not_found	no_data	not_found	no_data	not_found	no_data	not_found	no_data
P22626	P22626_5WWE	A	R	not_found	GNFGFGDSRGGGGNFGP	not_found	no_data	not_found	no_data	not_found	no_data	not_found	no_data	not_found	no_data	not_found	no_data
P22626	P22626_5WWE	A	R	not_found	YGKIDTIEIITDRQSGKKRGFGFVT	not_found	no_data	not_found	no_data	not_found	no_data	not_found	no_data	not_found	no_data	not_found	no_data
P22626	P22626_5WWE	A	R	not_found	GPGPGSNFRGGSDGYGS	not_found	no_data	not_found	no_data	not_found	no_data	not_found	no_data	not_found	no_data	not_found	no_data
P22626	P22626_5WWE	A	N	not_found	PYGGGNYGPGG	not_found	no_data	not_found	no_data	not_found	no_data	not_found	no_data	not_found	no_data	not_found	no_data
P22626	P22626_5WWE	A	N	not_found	GGGGNFGPG	not_found	no_data	not_found	no_data	not_found	no_data	not_found	no_data	not_found	no_data	not_found	no_data
P22626	P22626_5WWE	A	N	not_found	MQEVQSSRSGRGGNFGFGDSRGGGGNF	not_found	no_data	not_found	no_data	not_found	no_data	not_found	no_data	not_found	no_data	not_found	no_data
P22626	P22626_5WWE	A	M	not_found	FGGSRNMGGPYGG	not_found	no_data	not_found	no_data	not_found	no_data	not_found	no_data	not_found	no_data	not_found	no_data
P22626	P22626_5WWE	A	M	not_found	HNAEVRKALSRQEMQEVQSSRSGRGGN	not_found	no_data	not_found	no_data	not_found	no_data	not_found	no_data	not_found	no_data	not_found	no_data
P22626	P22626_5WWE	A	V	not_found	RQSGKKRGFGFVTFDDHDPVDKI	not_found	no_data	not_found	no_data	not_found	no_data	not_found	no_data	not_found	no_data	not_found	no_data
P22626	P22626_5WWE	A	S	not_found	TINGHNAEVRKALSRQEMQEVQSSRSG	not_found	no_data	not_found	no_data	not_found	no_data	not_found	no_data	not_found	no_data	not_found	no_data
P22626	P22626_5WWE	A	E	not_found	FEEYGKIDTIEIITDRQSGKK	not_found	no_data	not_found	no_data	not_found	no_data	not_found	no_data	not_found	no_data	not_found	no_data
P22626	P22626_5WWE	A	F	not_found	ITDRQSGKKRGFGFVTFDDHDPVDKIV	not_found	no_data	not_found	no_data	not_found	no_data	not_found	no_data	not_found	no_data	not_found	no_data
P22626	P22626_5WWE	A	T	not_found	QSGKKRGFGFVTFDDHDPVDKIV	not_found	no_data	not_found	no_data	not_found	no_data	not_found	no_data	not_found	no_data	not_found	no_data
P23246	P23246_6OWJ	A	L	299_A_l_299_A	TYTQRCRLFVGNLPA	299_A_l_299_A	3.13914	299_A_l_299_A	3.78441	299_A_l_299_A	1.32912	299_A_l_299_A	1.32912	299_A_l_299_A	1.32912	299_A_l_299_A	2.77788
P23246	P23246_6OWJ	A	V	301_A_v_301_A	QRCRLFVGNLPAD	301_A_v_301_A	3.16367	301_A_v_301_A	9.45692	301_A_v_301_A	1.31823	301_A_v_301_A	1.31823	301_A_v_301_A	1.31823	301_A_v_301_A	3.83815
P23246	P23246_6OWJ	A	F	300_A_f_300_A	RCRLFVGNL	300_A_f_300_A	3.57701	300_A_f_300_A	7.32461	300_A_F_300_A	0	300_A_F_300_A	0	300_A_F_300_A	0	300_A_f_300_A	5.29576
P23246	P23246_6OWJ	A	F	327_A_f_327_A	LFAKYGEPGEVFINKGKGFGFIK	327_A_F_327_A	0	327_A_f_327_A	10.8001	327_A_f_327_A	2.73313	327_A_f_327_A	4.05018	327_A_F_327_A	0	327_A_f_327_A	1.34728
P23246	P23246_6OWJ	A	F	334_A_f_334_A	PGEVFINKGKGFGFIKLESRALA	334_A_F_334_A	0	334_A_f_334_A	13.962	334_A_F_334_A	0	334_A_F_334_A	0	334_A_F_334_A	0	334_A_f_334_A	5.57735
P23246	P23246_6OWJ	A	F	336_A_f_336_A	NKGKGFGFIKLESRA	336_A_F_336_A	0	336_A_f_336_A	7.66059	336_A_F_336_A	0	336_A_f_336_A	3.40245	336_A_F_336_A	0	336_A_f_336_A	1.3315
P23246	P23246_6OWJ	A	P	396_A_p_396_A	EEAFSQFGPIERAVVIV	396_A_p_396_A	7.55773	396_A_p_396_A	4.37774	396_A_p_396_A	1.32345	396_A_p_396_A	7.01577	396_A_p_396_A	18.1704	396_A_p_396_A	3.51275
P23246	P23246_6OWJ	A	S	420_A_s_420_A	GIVEFASKPAARK	420_A_s_420_A	1.34152	420_A_s_420_A	5.50225	420_A_S_420_A	0	420_A_s_420_A	3.70372	420_A_s_420_A	14.3	420_A_S_420_A	0
P23246	P23246_6OWJ	A	A	464_A_a_464_A	DDEDGLPEKLAQKNPMYQKER	464_A_a_464_A	14.9214	464_A_a_464_A	26.494	464_A_a_464_A	10.1774	464_A_a_464_A	14.9214	464_A_a_464_A	18.5452	464_A_a_464_A	26.91
P23396	P23396_6G5I	D	Y	120_D_y_120_D	YKLLGGLAVRRACYGVLRFIMESGAKG	120_D_Y_120_D	0	120_D_Y_120_D	0	120_D_y_120_D	5.74328	120_D_y_120_D	6.3394	120_D_y_120_D	3.16596	120_D_Y_120_D	0
P23396	P23396_6G5I	D	A	118_D_a_118_D	AVRRACYGV	118_D_a_118_D	1.33045	118_D_A_118_D	0	118_D_a_118_D	6.34447	118_D_a_118_D	7.61938	118_D_a_118_D	3.59563	118_D_A_118_D	0
P23396	P23396_6G5I	D	F	125_D_f_125_D	YGVLRFIMESG	125_D_f_125_D	1.32865	125_D_F_125_D	0	125_D_F_125_D	0	125_D_f_125_D	10.372	125_D_f_125_D	11.1498	125_D_F_125_D	0
P23396	P23396_6G5I	D	I	126_D_i_126_D	YGVLRFIMESGAK	126_D_i_126_D	3.3855	126_D_i_126_D	1.33008	126_D_i_126_D	1.33008	126_D_i_126_D	5.54	126_D_i_126_D	6.68216	126_D_I_126_D	0
P23396	P23396_6G5I	D	L	142_D_l_142_D	GAKGCEVVVSGKLRGQRAKSMKFVD	142_D_l_142_D	1.32576	142_D_L_142_D	0	142_D_l_142_D	12.6837	142_D_l_142_D	1.32576	142_D_L_142_D	0	142_D_L_142_D	0
P23396	P23396_6G5I	D	K	141_D_k_141_D	KGCEVVVSGKLRGQRAKSM	141_D_K_141_D	0	141_D_K_141_D	0	141_D_k_141_D	12.4989	141_D_K_141_D	0	141_D_K_141_D	0	141_D_K_141_D	0
P23396	P23396_6G5I	D	Q	145_D_q_145_D	EVVVSGKLRGQRAKSMKFVDG	145_D_Q_145_D	0	145_D_Q_145_D	0	145_D_q_145_D	19.2848	145_D_Q_145_D	0	145_D_Q_145_D	0	145_D_q_145_D	2.89906
P23396	P23396_6G5I	D	K	151_D_k_151_D	GKLRGQRAKSMKFVDGLMIHSGD	151_D_k_151_D	4.71776	151_D_K_151_D	0	151_D_k_151_D	12.4035	151_D_K_151_D	0	151_D_K_151_D	0	151_D_k_151_D	3.32385
P23396	P23396_6G5I	D	V	58_D_v_58_D	RTEIIILATRTQNVLGEKGRRIRELTA	58_D_v_58_D	3.3055	58_D_v_58_D	1.33072	58_D_v_58_D	3.90514	58_D_v_58_D	6.62336	58_D_v_58_D	18.1017	58_D_v_58_D	1.33072
P23396	P23396_6G5I	D	R	54_D_r_54_D	EIIILATRTQNVLGE	54_D_r_54_D	5.38781	54_D_R_54_D	0	54_D_R_54_D	0	54_D_r_54_D	13.5498	54_D_r_54_D	14.5008	54_D_R_54_D	0
P23396	P23396_6G5I	D	S	83_D_s_83_D	TAVVQKRFGFPEGSVELYAEKVATRGL	83_D_s_83_D	11.7119	83_D_s_83_D	14.1651	83_D_s_83_D	1.33016	83_D_s_83_D	13.0725	83_D_s_83_D	18.662	83_D_s_83_D	1.33016
P23396	P23396_6G5I	D	K	90_D_k_90_D	FGFPEGSVELYAEKVATRGLCAIAQAE	90_D_K_90_D	0	90_D_K_90_D	0	90_D_k_90_D	1.32954	90_D_k_90_D	16.3375	90_D_k_90_D	21.3467	90_D_K_90_D	0
P23396	P23396_6G5I	D	Y	87_D_y_87_D	FPEGSVELYAEKVATRG	87_D_y_87_D	6.43346	87_D_y_87_D	2.98534	87_D_y_87_D	1.33346	87_D_y_87_D	9.78689	87_D_y_87_D	23.5055	87_D_y_87_D	1.3294
P23396	P23396_6G5I	D	R	94_D_r_94_D	AEKVATRGLCAIA	94_D_R_94_D	0	94_D_R_94_D	0	94_D_R_94_D	0	94_D_r_94_D	11.4731	94_D_r_94_D	13.4461	94_D_R_94_D	0
P23396	P23396_6G5I	D	R	106_D_r_106_D	TRGLCAIAQAESLRYKLLGGLAVRRAC	106_D_r_106_D	8.69957	106_D_R_106_D	0	106_D_r_106_D	3.24874	106_D_r_106_D	4.71356	106_D_r_106_D	3.57182	106_D_r_106_D	4.15247
P23396	P23396_6G5I	D	Y	107_D_y_107_D	CAIAQAESLRYKLLGGLAVRR	107_D_y_107_D	10.621	107_D_Y_107_D	0	107_D_y_107_D	3.55019	107_D_y_107_D	6.36891	107_D_y_107_D	5.36527	107_D_y_107_D	4.00447
P23528	P23528_5L6W	C	C	39_C_c_39_C	KRKKAVLFCLSEDKKNI	39_C_c_39_C	3.3445	no_data	no_data	39_C_C_39_C	0	39_C_c_39_C	3.3445	39_C_c_39_C	3.3445	39_C_c_39_C	11.2739
P23588	P23588_AF	A	R	128_A_r_128_A	LNISAVRLPREPSNPERLK	128_A_R_128_A	0	128_A_r_128_A	52.2823	128_A_R_128_A	0	128_A_r_128_A	4.44286	128_A_R_128_A	0	128_A_r_128_A	13.9026
P23588	P23588_AF	A	L	151_A_l_151_A	AEFEDLDSLLSALSLNEES	151_A_l_151_A	7.10435	151_A_l_151_A	37.4048	151_A_L_151_A	0	151_A_l_151_A	10.5816	151_A_l_151_A	5.42909	151_A_l_151_A	16.088
P23588	P23588_AF	A	L	150_A_l_150_A	EFEDLDSLLSALSLN	150_A_l_150_A	4.93368	150_A_l_150_A	40.2481	150_A_l_150_A	1.33943	150_A_l_150_A	6.10246	150_A_l_150_A	6.93353	150_A_l_150_A	15.419
P23588	P23588_AF	A	D	169_A_d_169_A	ESLGNRRIRVDVADQAQDKDR	169_A_D_169_A	0	169_A_d_169_A	39.4257	169_A_D_169_A	0	169_A_d_169_A	2.78059	169_A_d_169_A	4.06261	169_A_d_169_A	13.237
P23588	P23588_AF	A	I	166_A_i_166_A	GNRRIRVDV	166_A_i_166_A	1.32234	166_A_i_166_A	34.2847	166_A_i_166_A	1.33183	166_A_i_166_A	4.91413	166_A_i_166_A	1.32234	166_A_i_166_A	3.62179
P23588	P23588_AF	A	C	457_A_c_457_A	LNKEEDCHSPTSK	457_A_c_457_A	15.4855	457_A_c_457_A	95.8229	457_A_c_457_A	52.4556	457_A_c_457_A	67.5356	457_A_c_457_A	4.35153	457_A_c_457_A	60.0589
P23588	P23588_AF	A	L	100_A_l_100_A	LPKSPPYTAFLGNLPYDVTEE	100_A_l_100_A	1.32804	100_A_l_100_A	41.1942	100_A_l_100_A	1.32804	100_A_l_100_A	1.33056	100_A_l_100_A	1.32804	100_A_l_100_A	7.26514
P23588	P23588_AF	A	F	99_A_f_99_A	PPYTAFLGNLP	99_A_f_99_A	2.78059	99_A_f_99_A	41.3232	99_A_F_99_A	0	99_A_F_99_A	0	99_A_f_99_A	3.26228	99_A_f_99_A	11.4875
P23588	P23588_AF	A	Y	105_A_y_105_A	TAFLGNLPYDVTEESIK	105_A_Y_105_A	0	105_A_y_105_A	43.0632	105_A_Y_105_A	0	105_A_y_105_A	4.94629	105_A_Y_105_A	0	105_A_y_105_A	5.92508
P26196	P26196_4CT5	A	Y	363_A_y_363_A	KISQLGYSCFYIHAKMRQEHR	363_A_y_363_A	8.77678	363_A_Y_363_A	0	363_A_y_363_A	1.32872	363_A_y_363_A	3.24463	363_A_y_363_A	no_data	363_A_y_363_A	no_data
P26368	P26368_2G4B	A	F	262_A_f_262_A	AHKLFIGGL	262_A_F_262_A	0	262_A_f_262_A	8.86166	262_A_f_262_A	6.57258	262_A_f_262_A	2.80784	262_A_F_262_A	0	262_A_f_262_A	13.2006
P26368	P26368_2G4B	A	L	not_found	VVSTVVPDSAHKLFIGGLPNYLNDD	not_found	no_data	not_found	no_data	not_found	no_data	not_found	no_data	not_found	no_data	not_found	no_data
P26373	P26373_AF	A	K	177_A_k_177_A	RVITEEEKNFKAFASLRMARA	177_A_K_177_A	0	177_A_K_177_A	0	177_A_k_177_A	26.2343	177_A_K_177_A	0	177_A_K_177_A	0	177_A_K_177_A	0
P26599	P26599_3ZZY	A	L	225_A_l_225_A	NQFQALLQYAD	225_A_l_225_A	4.66898	225_A_L_225_A	0	225_A_L_225_A	0	225_A_l_225_A	3.99924	225_A_l_225_A	7.00824	225_A_l_225_A	7.17163
P26599	P26599_3ZZY	A	C	250_A_c_250_A	IYNACCTLR	250_A_c_250_A	13.3892	250_A_c_250_A	9.4973	250_A_c_250_A	3.14582	250_A_c_250_A	1.3311	250_A_c_250_A	24.795	250_A_c_250_A	18.6485
P26599	P26599_3ZZY	A	L	260_A_l_260_A	CCTLRIDFSKLTSLNVKYNND	260_A_l_260_A	1.3308	260_A_L_260_A	0	260_A_L_260_A	0	260_A_l_260_A	7.16727	260_A_l_260_A	1.3308	260_A_l_260_A	12.511
P26599	P26599_3ZZY	A	Y	267_A_y_267_A	KLTSLNVKYNNDKSRDY	267_A_y_267_A	13.3603	267_A_Y_267_A	0	267_A_y_267_A	3.1769	267_A_y_267_A	16.9515	267_A_y_267_A	19.9269	267_A_Y_267_A	0
P26599	P26599_3ZZY	A	H	not_found	LHGKPIRITLSKHQNVQLPREGQED	not_found	no_data	not_found	no_data	not_found	no_data	not_found	no_data	not_found	no_data	not_found	no_data
P26599	P26599_3ZZY	A	Q	not_found	QNVQLPREGQEDQGLTKDY	not_found	no_data	not_found	no_data	not_found	no_data	not_found	no_data	not_found	no_data	not_found	no_data
P26599	P26599_3ZZY	A	L	not_found	KLHGKPIRITLSKHQNVQLPR	not_found	no_data	not_found	no_data	not_found	no_data	not_found	no_data	not_found	no_data	not_found	no_data
P26599	P26599_3ZZY	A	L	not_found	NIFPPSATLHLSNIPPSVSEE	not_found	no_data	not_found	no_data	not_found	no_data	not_found	no_data	not_found	no_data	not_found	no_data
P26599	P26599_3ZZY	A	L	not_found	FNKKENALVQMADGN	not_found	no_data	not_found	no_data	not_found	no_data	not_found	no_data	not_found	no_data	not_found	no_data
P26599	P26599_3ZZY	A	L	not_found	AGAGNSVLLVSNLNPER	not_found	no_data	not_found	no_data	not_found	no_data	not_found	no_data	not_found	no_data	not_found	no_data
P26599	P26599_3ZZY	A	F	not_found	VKILFNKKE	not_found	no_data	not_found	no_data	not_found	no_data	not_found	no_data	not_found	no_data	not_found	no_data
P26599	P26599_3ZZY	A	F	not_found	GGVVKGFKFFQKDRKMALI	not_found	no_data	not_found	no_data	not_found	no_data	not_found	no_data	not_found	no_data	not_found	no_data
P26599	P26599_3ZZY	A	G	not_found	NGGVVKGFKFFQK	not_found	no_data	not_found	no_data	not_found	no_data	not_found	no_data	not_found	no_data	not_found	no_data
P26599	P26599_3ZZY	A	I	not_found	KNFQNIFPPSA	not_found	no_data	not_found	no_data	not_found	no_data	not_found	no_data	not_found	no_data	not_found	no_data
P26599	P26599_3ZZY	A	V	not_found	PIDVTEGEVISLGLPFG	not_found	no_data	not_found	no_data	not_found	no_data	not_found	no_data	not_found	no_data	not_found	no_data
P26599	P26599_3ZZY	A	V	not_found	FGVYGDVQRVKILFNKKEN	not_found	no_data	not_found	no_data	not_found	no_data	not_found	no_data	not_found	no_data	not_found	no_data
P26599	P26599_3ZZY	A	K	not_found	FKFFQKDRKMA	not_found	no_data	not_found	no_data	not_found	no_data	not_found	no_data	not_found	no_data	not_found	no_data
P26599	P26599_3ZZY	A	Y	not_found	SVTPVLRGQPIYIQFSNHKELKT	not_found	no_data	not_found	no_data	not_found	no_data	not_found	no_data	not_found	no_data	not_found	no_data
P26639	P26639_4TTV	A	C	not_found	TPYQIACGISQGL	no_data	no_data	not_found	no_data	not_found	no_data	not_found	no_data	not_found	no_data	not_found	no_data
P26641	P26641_5DQS	A	H	not_found	PKAKDPFAHLPKSTFVL	not_found	no_data	not_found	no_data	not_found	no_data	not_found	no_data	not_found	no_data	not_found	no_data
P26641	P26641_5DQS	A	C	not_found	EEMDECEQALA	not_found	no_data	not_found	no_data	not_found	no_data	not_found	no_data	not_found	no_data	not_found	no_data
P26641	P26641_5DQS	A	E	not_found	AAAPAPEEEMDECEQALAAEPKA	not_found	no_data	not_found	no_data	not_found	no_data	not_found	no_data	not_found	no_data	not_found	no_data
P29558	P29558_6M75	A	F	50_A_f_50_A	KGYGFVDFD	50_A_F_50_A	0	50_A_F_50_A	0	50_A_F_50_A	0	50_A_f_50_A	4.41681	50_A_F_50_A	0	50_A_f_50_A	no_data
P30041	P30041_5B6N	A	C	91_A_c_91_A	KDINAYNCEEPTEKL	91_A_c_91_A	no_data	91_A_c_91_A	1.32585	91_A_c_91_A	9.99597	91_A_c_91_A	17.947	91_A_c_91_A	36.1328	91_A_c_91_A	26.1932
P30086	P30086_1BEH	A	Y	81_A_y_81_A	KDPKYREWH	81_A_y_81_A	2.9067	81_A_y_81_A	14.9923	81_A_Y_81_A	0	81_A_y_81_A	2.9067	81_A_y_81_A	no_data	81_A_y_81_A	no_data
P30876	P30876_6DRD	B	C	not_found	LESTNRRYTKRDCSTFLRTSETGIV	not_found	no_data	not_found	no_data	not_found	no_data	not_found	no_data	not_found	no_data	not_found	no_data
P31483	P31483_6ELD	A	P	not_found	SPFGQIMEIRVFPDKGYSFVRFNSH	not_found	no_data	not_found	no_data	not_found	no_data	not_found	no_data	not_found	no_data	not_found	no_data
P31483	P31483_6ELD	A	P	not_found	MIMDTAGNDPYCFVEFHEH	not_found	no_data	not_found	no_data	not_found	no_data	not_found	no_data	not_found	no_data	not_found	no_data
P31483	P31483_6ELD	A	F	not_found	RSQDHFHVFVGDLSPEI	not_found	no_data	not_found	no_data	not_found	no_data	not_found	no_data	not_found	no_data	not_found	no_data
P31483	P31483_6ELD	A	F	not_found	MEIRVFPDKGYSFVRFNSHESAAHA	not_found	no_data	not_found	no_data	not_found	no_data	not_found	no_data	not_found	no_data	not_found	no_data
P31483	P31483_6ELD	A	S	not_found	SDARVVKDMATGKSKGYGFVSFFNKWD	not_found	no_data	not_found	no_data	not_found	no_data	not_found	no_data	not_found	no_data	not_found	no_data
P31942	P31942_AF	A	R	205_A_r_205_A	GLPFRATEN	205_A_R_205_A	0	205_A_r_205_A	49.4904	205_A_r_205_A	7.27485	205_A_r_205_A	7.45308	205_A_R_205_A	0	205_A_r_205_A	no_data
P31942	P31942_AF	A	A	212_A_a_212_A	ATENDIANFFSPL	212_A_a_212_A	11.0187	212_A_a_212_A	52.0236	212_A_a_212_A	9.57126	212_A_a_212_A	7.98005	212_A_a_212_A	10.192	212_A_a_212_A	no_data
P31942	P31942_AF	A	I	81_A_i_81_A	IAENALGKHKERIGHRYIEIFRSSR	81_A_i_81_A	1.33207	81_A_i_81_A	41.2323	81_A_i_81_A	2.95953	81_A_i_81_A	1.33207	81_A_i_81_A	1.33207	81_A_i_81_A	no_data
P31942	P31942_AF	A	G	82_A_g_82_A	LGKHKERIGHRYIEIFR	82_A_G_82_A	0	82_A_g_82_A	44.7522	82_A_g_82_A	1.33476	82_A_g_82_A	3.53302	82_A_g_82_A	3.53302	82_A_g_82_A	no_data
P31943	P31943_6DHS	A	R	116_A_r_116_A	NDGFVRLRGLPFGCS	116_A_r_116_A	3.39935	no_data	no_data	116_A_R_116_A	0	116_A_r_116_A	3.39935	116_A_R_116_A	0	116_A_r_116_A	3.39935
P31943	P31943_6DHS	A	G	117_A_g_117_A	FVRLRGLPFGC	117_A_g_117_A	3.45201	no_data	no_data	117_A_G_117_A	0	117_A_g_117_A	3.45201	117_A_G_117_A	0	117_A_g_117_A	4.26039
P31943	P31943_6DHS	A	F	120_A_f_120_A	FVRLRGLPFGCSKEEIV	120_A_F_120_A	0	no_data	no_data	120_A_f_120_A	3.33345	120_A_f_120_A	4.61268	120_A_f_120_A	7.27227	120_A_f_120_A	12.5171
P31943	P31943_6DHS	A	L	118_A_l_118_A	RLRGLPFGC	118_A_l_118_A	3.56383	no_data	no_data	118_A_l_118_A	1.33606	118_A_l_118_A	3.56383	118_A_l_118_A	1.33606	118_A_l_118_A	7.10583
P31943	P31943_6DHS	A	I	181_A_i_181_A	ALKKHKERIGHRYIEIFKSSRAEVRTH	181_A_i_181_A	1.34234	no_data	no_data	181_A_i_181_A	3.98979	181_A_i_181_A	1.34234	181_A_i_181_A	3.98979	181_A_i_181_A	9.0854
P31943	P31943_6DHS	A	I	176_A_i_176_A	KHKERIGHRYI	176_A_i_176_A	2.97609	no_data	no_data	176_A_i_176_A	6.89531	176_A_i_176_A	1.34542	176_A_i_176_A	6.89531	176_A_i_176_A	13.799
P31943	P31943_6DHS	A	C	34_A_c_34_A	SADEVQRFFSDCKIQNGAQGIRF	34_A_c_34_A	11.4695	no_data	no_data	34_A_c_34_A	6.8386	34_A_c_34_A	11.2423	34_A_c_34_A	10.0769	34_A_C_34_A	0
P31943	P31943_6DHS	A	E	50_A_e_50_A	QNGAQGIRFIYTREGRPSGEAFVELES	50_A_e_50_A	1.33365	no_data	no_data	50_A_e_50_A	6.28538	50_A_e_50_A	1.35597	50_A_e_50_A	1.35597	50_A_e_50_A	11.201
P31943	P31943_6DHS	A	F	58_A_f_58_A	PSGEAFVELES	58_A_F_58_A	0	no_data	no_data	58_A_f_58_A	2.7824	58_A_f_58_A	4.31438	58_A_f_58_A	1.34368	58_A_f_58_A	6.24618
P31943	P31943_6DHS	A	D	74_A_d_74_A	EVKLALKKDRETMGHRY	74_A_d_74_A	6.21924	no_data	no_data	74_A_d_74_A	2.8033	74_A_d_74_A	2.8033	74_A_d_74_A	3.55636	74_A_d_74_A	8.84736
P31943	P31943_6DHS	A	W	not_found	NVEMDWVLKHT	not_found	no_data	no_data	no_data	not_found	no_data	not_found	no_data	not_found	no_data	not_found	no_data
P31943	P31943_6DHS	A	W	not_found	GEGFVVKVRGLPWSCSADEVQRFFS	not_found	no_data	no_data	no_data	not_found	no_data	not_found	no_data	not_found	no_data	not_found	no_data
P31943	P31943_6DHS	A	C	not_found	GSDRFGRDLNYCFSGMSDHRYGD	not_found	no_data	no_data	no_data	not_found	no_data	not_found	no_data	not_found	no_data	not_found	no_data
P31943	P31943_6DHS	A	F	not_found	MQHRYVELFLNSTAGAS	not_found	no_data	no_data	no_data	not_found	no_data	not_found	no_data	not_found	no_data	not_found	no_data
P31943	P31943_6DHS	A	L	not_found	DKANMQHRYVELFLNSTAGASGG	not_found	no_data	no_data	no_data	not_found	no_data	not_found	no_data	not_found	no_data	not_found	no_data
P31943	P31943_6DHS	A	L	not_found	HCVHMRGLPYRATEN	not_found	no_data	no_data	no_data	not_found	no_data	not_found	no_data	not_found	no_data	not_found	no_data
P31943	P31943_6DHS	A	V	not_found	RYVEVFKSNNVEMDWVLKHTG	not_found	no_data	no_data	no_data	not_found	no_data	not_found	no_data	not_found	no_data	not_found	no_data
P31943	P31943_6DHS	A	Y	not_found	MSKDKANMQHRYVELFLNSTAGA	not_found	no_data	no_data	no_data	not_found	no_data	not_found	no_data	not_found	no_data	not_found	no_data
P31943	P31943_6DHS	A	G	not_found	TEGGEGFVVKVRGLPWSCSADEVQR	not_found	no_data	no_data	no_data	not_found	no_data	not_found	no_data	not_found	no_data	not_found	no_data
P31943	P31943_6DHS	A	D	not_found	ATENDIYNF	not_found	no_data	no_data	no_data	not_found	no_data	not_found	no_data	not_found	no_data	not_found	no_data
P31943	P31943_6DHS	A	E	not_found	HCVHMRGLPYRATENDIYNFFSPLNPV	not_found	no_data	no_data	no_data	not_found	no_data	not_found	no_data	not_found	no_data	not_found	no_data
P33076	P33076_AF	A	S	375_A_s_375_A	DLVQARLERSSSKSLERELATPD	375_A_s_375_A	1.34315	375_A_s_375_A	14.9198	375_A_s_375_A	6.69799	375_A_s_375_A	24.1525	no_data	no_data	375_A_s_375_A	12.7345
P33240	P33240_AF	A	F	19_A_f_19_A	RDPAVDRSLRSVFVGNIPYEATEEQ	19_A_f_19_A	2.80031	19_A_f_19_A	82.6406	19_A_f_19_A	3.91027	19_A_F_19_A	0	19_A_f_19_A	3.77939	19_A_f_19_A	50.9282
P35221	P35221_6UPV	L	C	not_found	AAGEFADDPCSSVKRGNMV	not_found	no_data	not_found	no_data	not_found	no_data	not_found	no_data	not_found	no_data	not_found	no_data
P35241	P35241_AF	A	Y	270_A_y_270_A	DFVFYAPRL	270_A_Y_270_A	0	270_A_y_270_A	3.43942	270_A_y_270_A	11.2129	270_A_Y_270_A	0	270_A_y_270_A	16.9441	270_A_y_270_A	1.32848
P35268	P35268_AF	A	P	77_A_p_77_A	KSKITVTSEVPFSKRYLKYLT	77_A_P_77_A	0	77_A_P_77_A	0	77_A_P_77_A	0	77_A_P_77_A	0	77_A_P_77_A	0	77_A_p_77_A	21.6732
P35268	P35268_AF	A	L	83_A_l_83_A	TSEVPFSKRYLKYLTKKYLKK	83_A_l_83_A	1.33868	83_A_l_83_A	1.33868	83_A_l_83_A	1.33868	83_A_L_83_A	0	83_A_l_83_A	1.33868	83_A_l_83_A	9.76276
P35268	P35268_AF	A	Y	82_A_y_82_A	PFSKRYLKYLT	82_A_Y_82_A	0	82_A_Y_82_A	0	82_A_Y_82_A	0	82_A_Y_82_A	0	82_A_Y_82_A	0	82_A_y_82_A	12.8392
P35637	P35637_6BWZ	A	F	not_found	DNSDNNTIFVQGLGENV	no_data	no_data	no_data	no_data	not_found	no_data	not_found	no_data	not_found	no_data	not_found	no_data
P35637	P35637_6BWZ	A	L	not_found	QDNSDNNTIFVQGLGENVTIESVADYF	no_data	no_data	no_data	no_data	not_found	no_data	not_found	no_data	not_found	no_data	not_found	no_data
P35637	P35637_6BWZ	A	Y	not_found	QPMINLYTDRETG	no_data	no_data	no_data	no_data	not_found	no_data	not_found	no_data	not_found	no_data	not_found	no_data
P35637	P35637_6BWZ	A	G	not_found	APKPDGPGGGP	no_data	no_data	no_data	no_data	not_found	no_data	not_found	no_data	not_found	no_data	not_found	no_data
P35637	P35637_6BWZ	A	M	not_found	GIIKTNKKTGQPMINLYTDRETGKL	no_data	no_data	no_data	no_data	not_found	no_data	not_found	no_data	not_found	no_data	not_found	no_data
P35637	P35637_6BWZ	A	I	not_found	NKKTGQPMINLYTDRET	no_data	no_data	no_data	no_data	not_found	no_data	not_found	no_data	not_found	no_data	not_found	no_data
P35637	P35637_6BWZ	A	P	not_found	QIGIIKTNKKTGQPMINLYTDRETGKL	no_data	no_data	no_data	no_data	not_found	no_data	not_found	no_data	not_found	no_data	not_found	no_data
P36578	P36578_5A8L	H	C	not_found	FGNMCRGGR	no_data	no_data	no_data	no_data	not_found	no_data	not_found	no_data	not_found	no_data	not_found	no_data
P36578	P36578_5A8L	H	W	not_found	AFRKLDELYGTWRKAASLKSNYN	no_data	no_data	no_data	no_data	not_found	no_data	not_found	no_data	not_found	no_data	not_found	no_data
P36578	P36578_5A8L	H	K	not_found	MINTDLSRILKSPEIQRALRA	no_data	no_data	no_data	no_data	not_found	no_data	not_found	no_data	not_found	no_data	not_found	no_data
P36578	P36578_5A8L	H	S	not_found	ELAGHQTSAESWGTGRAVARI	no_data	no_data	no_data	no_data	not_found	no_data	not_found	no_data	not_found	no_data	not_found	no_data
P36578	P36578_5A8L	H	R	not_found	AFRKLDELYGTWRKAASLKSNYNLP	no_data	no_data	no_data	no_data	not_found	no_data	not_found	no_data	not_found	no_data	not_found	no_data
P37108	P37108_1E8S	B	Y	27_B_y_27_B	RTSGSVYITLKKY	no_data	no_data	no_data	no_data	no_data	no_data	27_B_y_27_B	no_data	no_data	no_data	27_B_y_27_B	no_data
P38159	P38159_AF	A	Q	83_A_q_83_A	GKAIKVEQATKPSFE	83_A_Q_83_A	0	83_A_Q_83_A	0	83_A_Q_83_A	0	83_A_q_83_A	4.33743	83_A_Q_83_A	0	83_A_q_83_A	12.8782
P38159	P38159_AF	A	F	89_A_f_89_A	GKAIKVEQATKPSFESGRRGPPPPPRS	89_A_F_89_A	0	89_A_F_89_A	0	89_A_F_89_A	0	89_A_f_89_A	2.97624	89_A_f_89_A	5.64229	89_A_F_89_A	0
P38159	P38159_AF	A	P	87_A_p_87_A	KAIKVEQATKPSFESGRRGPP	87_A_P_87_A	0	87_A_P_87_A	0	87_A_P_87_A	0	87_A_P_87_A	0	87_A_p_87_A	4.69728	87_A_p_87_A	2.97624
P38159	P38159_AF	A	R	93_A_r_93_A	TKPSFESGRRGPPPPPR	93_A_R_93_A	0	93_A_R_93_A	0	93_A_r_93_A	7.84025	93_A_r_93_A	10.3957	93_A_r_93_A	12.8969	93_A_R_93_A	0
P38159	P38159_AF	A	P	97_A_p_97_A	KPSFESGRRGPPPPPRSRGPPRG	97_A_P_97_A	0	97_A_P_97_A	0	97_A_p_97_A	13.3467	97_A_p_97_A	1.34706	97_A_p_97_A	16.2921	97_A_p_97_A	6.6501
P39019	P39019_6G4S	T	P	47_T_p_47_T	KELAPYDEN	47_T_p_47_T	1.33475	no_data	no_data	47_T_P_47_T	0	47_T_p_47_T	11.5148	47_T_p_47_T	4.54036	47_T_p_47_T	14.5224
P39023	P39023_AF	A	C	114_A_c_114_A	TFKTVFAEHISDECKRRFYKNWHKSKK	114_A_c_114_A	3.2075	114_A_C_114_A	0	114_A_c_114_A	2.82302	114_A_c_114_A	1.34252	114_A_c_114_A	2.82302	114_A_c_114_A	10.0466
P39023	P39023_AF	A	F	118_A_f_118_A	ISDECKRRFYKNWHKSK	118_A_F_118_A	0	118_A_F_118_A	0	118_A_F_118_A	0	118_A_F_118_A	0	118_A_F_118_A	0	118_A_f_118_A	12.6216
P39023	P39023_AF	A	W	122_A_w_122_A	DECKRRFYKNWHKSKKKAFTK	122_A_W_122_A	0	122_A_W_122_A	0	122_A_w_122_A	5.89263	122_A_W_122_A	0	122_A_W_122_A	0	122_A_w_122_A	15.5418
P39023	P39023_AF	A	R	169_A_r_169_A	QVIRVIAHTQMRLLPLRQKKAHL	169_A_R_169_A	0	169_A_R_169_A	0	169_A_r_169_A	1.33907	169_A_R_169_A	0	169_A_r_169_A	1.33907	169_A_r_169_A	5.08683
P39023	P39023_AF	A	L	171_A_l_171_A	TQMRLLPLRQK	171_A_l_171_A	3.32218	171_A_L_171_A	0	171_A_l_171_A	2.77079	171_A_l_171_A	1.33497	171_A_l_171_A	2.77079	171_A_l_171_A	3.303
P39023	P39023_AF	A	C	253_A_c_253_A	HRGLRKVACIGAWHPAR	253_A_C_253_A	0	253_A_C_253_A	0	253_A_c_253_A	19.1145	253_A_C_253_A	0	253_A_C_253_A	0	253_A_c_253_A	9.20668
P39023	P39023_AF	A	P	259_A_p_259_A	KVACIGAWHPARVAFSVAR	259_A_P_259_A	0	259_A_P_259_A	0	259_A_p_259_A	25.2842	259_A_P_259_A	0	259_A_P_259_A	0	259_A_p_259_A	17.4723
P39023	P39023_AF	A	V	262_A_v_262_A	AWHPARVAFSVAR	262_A_V_262_A	0	262_A_V_262_A	0	262_A_v_262_A	17.3813	262_A_V_262_A	0	262_A_V_262_A	0	262_A_v_262_A	9.85955
P39023	P39023_AF	A	F	264_A_f_264_A	WHPARVAFSVARAGQ	264_A_F_264_A	0	264_A_F_264_A	0	264_A_f_264_A	12.6137	264_A_F_264_A	0	264_A_F_264_A	0	264_A_f_264_A	10.4314
P40429	P40429_AF	A	F	47_A_f_47_A	VVVRCEGINISGNFYRNKLKYLAFLRK	47_A_F_47_A	0	47_A_F_47_A	0	47_A_f_47_A	2.90584	47_A_f_47_A	1.32979	47_A_f_47_A	1.32979	47_A_F_47_A	0
P40429	P40429_AF	A	Y	48_A_y_48_A	GINISGNFYRNKLKYLA	48_A_Y_48_A	0	48_A_Y_48_A	0	48_A_y_48_A	3.23707	48_A_y_48_A	1.34013	48_A_Y_48_A	0	48_A_Y_48_A	0
P40429	P40429_AF	A	R	49_A_r_49_A	GNFYRNKLK	49_A_R_49_A	0	49_A_R_49_A	0	49_A_r_49_A	1.33293	49_A_R_49_A	0	49_A_R_49_A	0	49_A_R_49_A	0
P40879	P40879_7XUJ	A	I	278_A_i_278_A	IVKEINQRF	278_A_i_278_A	3.607	278_A_i_278_A	33.6722	278_A_i_278_A	8.79762	278_A_i_278_A	17.576	no_data	no_data	278_A_i_278_A	5.26856
P41214	P41214_5W2F	A	C	489_A_c_489_A	LPGQEPIVKKGRICPIDITLAQRASNK	489_A_c_489_A	3.28954	489_A_C_489_A	0	489_A_C_489_A	0	489_A_C_489_A	0	489_A_C_489_A	0	489_A_C_489_A	0
P41567	P41567_6YBW	p	C	69_p_c_69_p	KKLVKAFKKKFACNGTVIEHPEYGE	69_p_c_69_p	1.32947	69_p_C_69_p	0	69_p_c_69_p	1.32947	69_p_c_69_p	8.15428	69_p_C_69_p	0	69_p_c_69_p	16.5725
P42696	P42696_AF	A	Y	247_A_y_247_A	KIHPDQKNINAYVVFKEESAATQ	247_A_Y_247_A	0	247_A_Y_247_A	0	247_A_Y_247_A	0	247_A_y_247_A	3.74651	247_A_Y_247_A	0	247_A_y_247_A	4.87319
P42696	P42696_AF	A	S	288_A_s_288_A	TSSRDKRSVFVGNLP	288_A_s_288_A	2.99256	288_A_S_288_A	0	288_A_S_288_A	0	288_A_S_288_A	0	288_A_s_288_A	2.99256	288_A_s_288_A	12.7089
P42696	P42696_AF	A	Y	296_A_y_296_A	RDKRSVFVGNLPYKVEESAIEKHFL	296_A_Y_296_A	0	296_A_Y_296_A	0	296_A_y_296_A	5.79492	296_A_Y_296_A	0	296_A_Y_296_A	0	296_A_y_296_A	12.5796
P42704	P42704_AF	A	C	113_A_c_113_A	QKVFNDTCRSGGLGG	113_A_c_113_A	1.3414	113_A_c_113_A	2.86129	113_A_c_113_A	9.4221	113_A_c_113_A	19.8856	no_data	no_data	113_A_c_113_A	14.1041
P42704	P42704_AF	A	R	1109_A_r_1109_A	HIKGFTLNDAANSRLIITQVRRDYLKE	1109_A_r_1109_A	3.2587	1109_A_r_1109_A	23.1429	1109_A_r_1109_A	32.9634	1109_A_r_1109_A	22.8005	no_data	no_data	1109_A_r_1109_A	19.7126
P42704	P42704_AF	A	L	118_A_l_118_A	NDTCRSGGLGGSHALLL	118_A_l_118_A	7.30073	118_A_l_118_A	6.46333	118_A_l_118_A	3.71662	118_A_l_118_A	16.7186	no_data	no_data	118_A_l_118_A	8.10676
P42704	P42704_AF	A	S	1138_A_s_1138_A	LDQQQTPSRLAVTRV	1138_A_S_1138_A	0	1138_A_s_1138_A	26.4446	1138_A_s_1138_A	40.5201	1138_A_s_1138_A	18.2925	no_data	no_data	1138_A_s_1138_A	19.1202
P42704	P42704_AF	A	V	1210_A_v_1210_A	LTSENKVIEPQYF	1210_A_v_1210_A	1.33041	1210_A_v_1210_A	39.0232	1210_A_v_1210_A	42.0525	1210_A_v_1210_A	28.9368	no_data	no_data	1210_A_v_1210_A	12.7268
P42704	P42704_AF	A	Y	1215_A_y_1215_A	VIEPQYFGLAY	1215_A_y_1215_A	8.78402	1215_A_y_1215_A	34.1269	1215_A_y_1215_A	34.5618	1215_A_y_1215_A	29.0959	no_data	no_data	1215_A_y_1215_A	4.52185
P42704	P42704_AF	A	L	1288_A_l_1288_A	CGAIAEQTPILLLFLLRNSRKQG	1288_A_l_1288_A	9.09171	1288_A_l_1288_A	35.3462	1288_A_l_1288_A	34.5714	1288_A_l_1288_A	39.2381	no_data	no_data	1288_A_L_1288_A	0
P42704	P42704_AF	A	P	1371_A_p_1371_A	LKYAGEPVPFIEPPESF	1371_A_p_1371_A	23.6645	1371_A_p_1371_A	34.4312	1371_A_p_1371_A	39.6581	1371_A_p_1371_A	52.8652	no_data	no_data	1371_A_p_1371_A	25.3428
P42704	P42704_AF	A	P	1375_A_p_1375_A	YAGEPVPFIEPPESFEFYAQQ	1375_A_p_1375_A	15.3426	1375_A_p_1375_A	23.4241	1375_A_p_1375_A	28.9428	1375_A_p_1375_A	42.5852	no_data	no_data	1375_A_p_1375_A	21.1211
P42704	P42704_AF	A	I	1373_A_i_1373_A	GEPVPFIEPPESF	1373_A_i_1373_A	20.1762	1373_A_i_1373_A	29.1614	1373_A_i_1373_A	32.5076	1373_A_i_1373_A	46.8314	no_data	no_data	1373_A_i_1373_A	24.2888
P42704	P42704_AF	A	F	1379_A_f_1379_A	IEPPESFEFYAQQ	1379_A_f_1379_A	8.95253	1379_A_f_1379_A	19.275	1379_A_f_1379_A	25.5984	1379_A_f_1379_A	36.528	no_data	no_data	1379_A_f_1379_A	17.8192
P42704	P42704_AF	A	C	413_A_c_413_A	VQMHSFPLQFTLHCALLANKTDLAKAL	413_A_c_413_A	7.46818	413_A_C_413_A	0	413_A_c_413_A	10.702	413_A_c_413_A	25.5154	no_data	no_data	413_A_c_413_A	12.1368
P42704	P42704_AF	A	Q	538_A_q_538_A	LSFLKSNTLPISLQSIRSSLLLGFRRS	538_A_q_538_A	27.4606	538_A_q_538_A	13.4212	538_A_q_538_A	39.3342	538_A_q_538_A	32.3689	no_data	no_data	538_A_q_538_A	15.3743
P42704	P42704_AF	A	R	541_A_r_541_A	PISLQSIRSSLLLGF	541_A_r_541_A	23.8558	541_A_r_541_A	14.5677	541_A_r_541_A	37.5227	541_A_r_541_A	28.3302	no_data	no_data	541_A_r_541_A	17.3095
P42704	P42704_AF	A	L	588_A_l_588_A	GPTEAVGYFLYNLIDSMSDSEVQAK	588_A_l_588_A	21.0992	588_A_l_588_A	13.7397	588_A_l_588_A	36.9451	588_A_l_588_A	24.5986	no_data	no_data	588_A_l_588_A	22.1716
P42704	P42704_AF	A	L	659_A_l_659_A	SKNLDFQKTVQLTSSELESTLET	659_A_l_659_A	1.33575	659_A_l_659_A	37.1172	659_A_l_659_A	44.2166	659_A_l_659_A	19.455	no_data	no_data	659_A_l_659_A	21.8924
P42704	P42704_AF	A	V	657_A_v_657_A	NLDFQKTVQLTSSEL	657_A_v_657_A	1.33643	657_A_v_657_A	36.8209	657_A_v_657_A	45.5602	657_A_v_657_A	18.2946	no_data	no_data	657_A_v_657_A	20.4855
P42704	P42704_AF	A	W	85_A_w_85_A	SSRKISNQFDWALMRLDLSVR	85_A_w_85_A	3.18965	85_A_W_85_A	0	85_A_w_85_A	3.41075	85_A_w_85_A	13.0072	no_data	no_data	85_A_w_85_A	10.6267
P42704	P42704_AF	A	F	790_A_f_790_A	IKDTTALSFFHMLNGAALR	790_A_f_790_A	1.33676	790_A_f_790_A	12.1915	790_A_f_790_A	4.41652	790_A_f_790_A	22.9702	no_data	no_data	790_A_f_790_A	12.1915
P42704	P42704_AF	A	H	791_A_h_791_A	KDTTALSFFHMLNGAALRG	791_A_H_791_A	0	791_A_h_791_A	11.7787	791_A_h_791_A	9.36076	791_A_h_791_A	20.0621	no_data	no_data	791_A_h_791_A	11.7787
P42704	P42704_AF	A	R	89_A_r_89_A	KISNQFDWALMRLDLSVRRTGRI	89_A_r_89_A	7.08974	89_A_R_89_A	0	89_A_r_89_A	3.18644	89_A_r_89_A	9.55912	no_data	no_data	89_A_r_89_A	9.55912
P42704	P42704_AF	A	M	88_A_m_88_A	QFDWALMRLDLSV	88_A_m_88_A	7.03013	88_A_M_88_A	0	88_A_m_88_A	1.33644	88_A_m_88_A	8.98274	no_data	no_data	88_A_m_88_A	8.98274
P42704	P42704_AF	A	Y	849_A_y_849_A	LEVAIDCYEKYKVLP	849_A_y_849_A	11.9319	849_A_y_849_A	9.77431	849_A_y_849_A	3.7029	849_A_y_849_A	16.1682	no_data	no_data	849_A_y_849_A	16.1682
P42704	P42704_AF	A	W	925_A_w_925_A	TPGIRARSARLQWFCDRCVANNQVE	925_A_w_925_A	8.18089	925_A_W_925_A	0	925_A_w_925_A	3.72814	925_A_w_925_A	12.4123	no_data	no_data	925_A_w_925_A	6.99228
P42766	P42766_AF	A	Q	65_A_q_65_A	IARVLTVINQTQKENLRKFYKGK	65_A_Q_65_A	0	65_A_Q_65_A	0	65_A_Q_65_A	0	65_A_q_65_A	6.59235	65_A_q_65_A	1.33799	65_A_Q_65_A	0
P42766	P42766_AF	A	L	81_A_l_81_A	RKFYKGKKYKPLDLRPKKTRAMR	81_A_L_81_A	0	81_A_L_81_A	0	81_A_l_81_A	9.57916	81_A_L_81_A	0	81_A_L_81_A	0	81_A_L_81_A	0
P43243	P43243_AF	A	M	403_A_m_403_A	VVHIMDFQR	403_A_m_403_A	7.51967	403_A_m_403_A	53.5275	no_data	no_data	403_A_m_403_A	32.9247	no_data	no_data	403_A_m_403_A	13.1401
P43243	P43243_AF	A	R	407_A_r_407_A	HIMDFQRGKNLRY	407_A_R_407_A	0	407_A_r_407_A	42.028	no_data	no_data	407_A_r_407_A	27.4159	no_data	no_data	407_A_r_407_A	24.0552
P43243	P43243_AF	A	L	418_A_l_418_A	FQRGKNLRYQLLQLVEPFGVISNHLIL	418_A_l_418_A	3.24602	418_A_l_418_A	56.4369	no_data	no_data	418_A_l_418_A	22.3522	no_data	no_data	418_A_l_418_A	14.0745
P43243	P43243_AF	A	L	415_A_l_415_A	QRGKNLRYQLLQLVEPFGV	415_A_l_415_A	1.34037	415_A_l_415_A	49.4322	no_data	no_data	415_A_l_415_A	22.3923	no_data	no_data	415_A_l_415_A	14.6621
P43243	P43243_AF	A	V	468_A_v_468_A	TTTPALVFGKPVRVHLSQKYKRIKKPE	468_A_v_468_A	7.4808	468_A_v_468_A	58.4865	no_data	no_data	468_A_v_468_A	31.0291	no_data	no_data	468_A_v_468_A	10.5547
P43243	P43243_AF	A	E	481_A_e_481_A	IKKPEGKPD	481_A_e_481_A	1.3327	481_A_e_481_A	41.3575	no_data	no_data	481_A_e_481_A	30.7066	no_data	no_data	481_A_e_481_A	15.1046
P43243	P43243_AF	A	V	497_A_v_497_A	FDQKQELGRVIHLSNLPHS	497_A_v_497_A	2.80353	497_A_v_497_A	15.3151	no_data	no_data	497_A_v_497_A	35.5155	no_data	no_data	497_A_v_497_A	42.922
P43243	P43243_AF	A	H	499_A_h_499_A	KQELGRVIHLSNLPHSG	499_A_h_499_A	3.61603	499_A_h_499_A	18.8356	no_data	no_data	499_A_h_499_A	27.293	no_data	no_data	499_A_h_499_A	41.4372
P43243	P43243_AF	A	M	529_A_m_529_A	EPYGKIKNYILMRMKSQAFIEME	529_A_M_529_A	0	529_A_m_529_A	20.4044	no_data	no_data	529_A_m_529_A	28.1308	no_data	no_data	529_A_m_529_A	41.0623
P43243	P43243_AF	A	R	530_A_r_530_A	PYGKIKNYILMRMKSQAFIEMET	530_A_R_530_A	0	530_A_r_530_A	19.4482	no_data	no_data	530_A_r_530_A	26.5709	no_data	no_data	530_A_r_530_A	46.8229
P43243	P43243_AF	A	K	532_A_k_532_A	LMRMKSQAF	532_A_K_532_A	0	532_A_k_532_A	26.1046	no_data	no_data	532_A_k_532_A	24.1323	no_data	no_data	532_A_k_532_A	38.0305
P43243	P43243_AF	A	W	558_A_w_558_A	MVDHCLKKALWFQGRCVKVDL	558_A_W_558_A	0	558_A_w_558_A	23.4123	no_data	no_data	558_A_w_558_A	25.8278	no_data	no_data	558_A_w_558_A	56.3362
P43243	P43243_AF	A	R	578_A_r_578_A	YKKLVLRIPNRGI	578_A_R_578_A	0	578_A_r_578_A	17.1562	no_data	no_data	578_A_r_578_A	41.4931	no_data	no_data	578_A_r_578_A	36.5542
P46734	P46734_AF	A	C	29_A_c_29_A	DLRISCMSKPP	29_A_c_29_A	1.3303	29_A_c_29_A	24.907	29_A_c_29_A	21.7939	29_A_c_29_A	26.6657	29_A_c_29_A	9.35369	29_A_c_29_A	31.0934
P46776	P46776_4BXF	C	Y	not_found	YHPGYFGKVGMKHYHLKRNQSFCPTVN	no_data	no_data	no_data	no_data	not_found	no_data	not_found	no_data	not_found	no_data	not_found	no_data
P46776	P46776_4BXF	C	C	not_found	RNQSFCPTVNL	no_data	no_data	no_data	no_data	not_found	no_data	not_found	no_data	not_found	no_data	not_found	no_data
P46776	P46776_4BXF	C	I	not_found	AGGLHHHRINFDKYHPG	no_data	no_data	no_data	no_data	not_found	no_data	not_found	no_data	not_found	no_data	not_found	no_data
P46777	P46777_AF	A	K	19_A_k_19_A	KRYQVKFRRRR	19_A_K_19_A	0	19_A_K_19_A	0	19_A_k_19_A	11.2728	19_A_k_19_A	13.0422	19_A_K_19_A	0	19_A_K_19_A	0
P46777	P46777_AF	A	Y	207_A_y_207_A	IMGQNVADYMRYLMEED	207_A_Y_207_A	0	207_A_Y_207_A	0	207_A_Y_207_A	0	207_A_y_207_A	39.8293	207_A_y_207_A	9.60049	207_A_y_207_A	14.5769
P46777	P46777_AF	A	C	62_A_c_62_A	RMIVRVTNRDIICQIAYARIEGDMI	62_A_c_62_A	1.32824	62_A_c_62_A	1.32824	62_A_c_62_A	1.32824	62_A_c_62_A	35.0572	62_A_c_62_A	1.32824	62_A_C_62_A	0
P46778	P46778_AF	A	W	125_A_w_125_A	KKKEAKEKGTWVQLKRQPAPP	125_A_W_125_A	0	125_A_W_125_A	0	125_A_w_125_A	18.2788	125_A_W_125_A	0	125_A_W_125_A	0	125_A_w_125_A	27.0308
P46779	P46779_AF	A	T	24_A_t_24_A	SSFLIKRNKQTYSTEPNNLKA	24_A_T_24_A	0	24_A_T_24_A	0	24_A_t_24_A	4.56827	24_A_t_24_A	4.04323	24_A_T_24_A	0	24_A_t_24_A	3.46847
P46779	P46779_AF	A	R	39_A_r_39_A	TEPNNLKARNSFRYNGLIHRKTVGV	39_A_R_39_A	0	39_A_R_39_A	0	39_A_R_39_A	0	39_A_r_39_A	2.6746	39_A_R_39_A	0	39_A_R_39_A	0
P46781	P46781_7WTW	J	R	17_J_r_17_J	KTYVTPRRPFEKS	17_J_R_17_J	0	17_J_R_17_J	0	17_J_r_17_J	6.24959	17_J_R_17_J	0	17_J_r_17_J	1.33161	17_J_R_17_J	0
P46781	P46781_7WTW	J	R	18_J_r_18_J	YVTPRRPFEKS	18_J_R_18_J	0	18_J_R_18_J	0	18_J_r_18_J	2.8404	18_J_R_18_J	0	18_J_R_18_J	0	18_J_R_18_J	0
P46781	P46781_7WTW	J	F	147_J_f_147_J	VVNIPSFIVRLDS	147_J_f_147_J	5.56427	147_J_F_147_J	0	147_J_F_147_J	0	147_J_f_147_J	4.03027	147_J_F_147_J	0	147_J_f_147_J	1.32839
P46781	P46781_7WTW	J	S	160_J_s_160_J	RLDSQKHIDFSLRSPYGGGRP	160_J_s_160_J	2.75457	160_J_S_160_J	0	160_J_s_160_J	7.61826	160_J_s_160_J	2.70432	160_J_S_160_J	0	160_J_S_160_J	0
P46781	P46781_7WTW	J	P	170_J_p_170_J	DFSLRSPYGGGRPGRVKRKNAKKGQ	170_J_P_170_J	0	170_J_P_170_J	0	170_J_p_170_J	20.8629	170_J_p_170_J	8.82923	170_J_P_170_J	0	170_J_P_170_J	0
P46781	P46781_7WTW	J	V	46_J_v_46_J	GEYGLRNKREVWRVKFTLAKIRKAARE	46_J_v_46_J	1.33464	46_J_V_46_J	0	46_J_V_46_J	0	46_J_v_46_J	1.33464	46_J_V_46_J	0	46_J_V_46_J	0
P46782	P46782_6YBS	V	I	169_V_i_169_V	TGAREAAFRNIKTIAECLADELINAAK	169_V_i_169_V	5.38072	169_V_I_169_V	0	169_V_I_169_V	0	169_V_i_169_V	9.97831	169_V_I_169_V	0	169_V_i_169_V	4.06808
P46782	P46782_6YBS	V	T	168_V_t_168_V	GAREAAFRNIKTIAECLADELIN	168_V_t_168_V	7.00175	168_V_T_168_V	0	168_V_t_168_V	1.33256	168_V_t_168_V	14.1645	168_V_T_168_V	0	168_V_t_168_V	8.12055
P47813	P47813_7SYW	A	M	41_A_m_41_A	EDGQEYAQVIKMLGNGRLEAMCF	41_A_m_41_A	6.18772	41_A_m_41_A	6.18772	41_A_M_41_A	0	41_A_m_41_A	1.32996	41_A_m_41_A	3.64555	41_A_m_41_A	4.4894
P47813	P47813_7SYW	A	I	71_A_i_71_A	KLRKKVWINTSDIIL	71_A_i_71_A	1.32572	71_A_i_71_A	1.32572	71_A_I_71_A	0	71_A_i_71_A	4.00679	71_A_I_71_A	0	71_A_i_71_A	1.32572
P47813	P47813_7SYW	A	N	72_A_n_72_A	RKKVWINTSDIIL	72_A_n_72_A	4.22149	72_A_n_72_A	4.22149	72_A_N_72_A	0	72_A_n_72_A	7.44386	72_A_n_72_A	1.32812	72_A_n_72_A	4.22149
P47914	P47914_AF	A	Y	98_A_y_98_A	RKLDRLAYIAHPKLG	98_A_Y_98_A	0	98_A_Y_98_A	0	98_A_Y_98_A	0	98_A_y_98_A	1.33859	98_A_Y_98_A	0	98_A_Y_98_A	0
P49207	P49207_AF	A	R	21_A_r_21_A	SYNTASNKTRLSRTPGNRI	21_A_R_21_A	0	21_A_R_21_A	0	21_A_R_21_A	0	21_A_R_21_A	0	21_A_R_21_A	0	21_A_R_21_A	0
P49207	P49207_AF	A	Y	34_A_y_34_A	TPGNRIVYLYTKKVGKAPK	34_A_Y_34_A	0	34_A_Y_34_A	0	34_A_Y_34_A	0	34_A_Y_34_A	0	34_A_Y_34_A	0	34_A_Y_34_A	0
P49207	P49207_AF	A	I	97_A_i_97_A	RDRIKRAFLIEEQKIVVKV	97_A_I_97_A	0	97_A_I_97_A	0	97_A_i_97_A	3.06228	97_A_i_97_A	3.00904	97_A_i_97_A	4.93623	97_A_I_97_A	0
P49458	P49458_1E8S	A	C	48_A_c_48_A	GNLCVKVTDDLVCLVYKTDQAQDVK	no_data	no_data	no_data	no_data	no_data	no_data	48_A_c_48_A	12.9865	no_data	no_data	48_A_C_48_A	0
P49959	P49959_3T1I	A	K	196_A_k_196_A	LYRMFVNKKVTMLRP	196_A_k_196_A	21.4183	196_A_k_196_A	31.6752	196_A_k_196_A	2.95862	196_A_k_196_A	41.4743	196_A_k_196_A	12.4083	196_A_k_196_A	35.1096
P50579	P50579_1R5G	A	H	391_A_h_391_A	ECSHYMKNFDVGHVPIRLPRTKHLL	391_A_H_391_A	0	391_A_h_391_A	3.74322	391_A_h_391_A	13.3821	391_A_h_391_A	7.04765	391_A_H_391_A	0	391_A_h_391_A	no_data
P50750	P50750_4EC8	A	S	17_A_s_17_A	SVECPFCDEVSKYEKLAKIGQ	17_A_s_17_A	21.0371	17_A_S_17_A	0	17_A_s_17_A	9.6388	17_A_s_17_A	2.56065	17_A_s_17_A	22.2712	17_A_s_17_A	13.4913
P50914	P50914_AF	A	M	113_A_m_113_A	DRFKVMKAKKM	113_A_M_113_A	0	113_A_M_113_A	0	113_A_m_113_A	15.4314	113_A_m_113_A	2.90369	113_A_m_113_A	2.85772	113_A_M_113_A	0
P50914	P50914_AF	A	K	114_A_k_114_A	DRFKVMKAKKMRN	114_A_K_114_A	0	114_A_K_114_A	0	114_A_k_114_A	18.3113	114_A_k_114_A	3.19486	114_A_k_114_A	3.19486	114_A_K_114_A	0
P50914	P50914_AF	A	C	42_A_c_42_A	VIDQNRALVDGPCTQVRRQAMPFKC	42_A_C_42_A	0	42_A_C_42_A	0	42_A_c_42_A	1.33434	42_A_c_42_A	3.54041	42_A_c_42_A	10.7415	42_A_c_42_A	1.33499
P50914	P50914_AF	A	T	43_A_t_43_A	NRALVDGPCTQVRRQAMPF	43_A_T_43_A	0	43_A_T_43_A	0	43_A_T_43_A	0	43_A_t_43_A	1.33797	43_A_t_43_A	9.93136	43_A_t_43_A	2.63313
P50914	P50914_AF	A	F	17_A_f_17_A	VGRVAYVSFGPHAGKLV	17_A_F_17_A	0	17_A_F_17_A	0	17_A_f_17_A	1.33361	17_A_f_17_A	11.296	17_A_f_17_A	3.18428	17_A_F_17_A	0
P51114	P51114_3O8V	A	Y	not_found	GNVQVLLEYHIAYLKEVEQLRMERL	not_found	no_data	not_found	no_data	not_found	no_data	not_found	no_data	not_found	no_data	not_found	no_data
P51114	P51114_3O8V	A	G	not_found	GRGRRGPNYTS	not_found	no_data	not_found	no_data	not_found	no_data	not_found	no_data	not_found	no_data	not_found	no_data
P51114	P51114_3O8V	A	L	not_found	EEFVVREDLMGLAIGTH	not_found	no_data	not_found	no_data	not_found	no_data	not_found	no_data	not_found	no_data	not_found	no_data
P51991	P51991_AF	A	R	113_A_r_113_A	VVEPKRAVSREDSVKPGAH	113_A_R_113_A	0	113_A_r_113_A	3.75971	113_A_R_113_A	0	113_A_r_113_A	8.07912	113_A_r_113_A	3.8026	113_A_r_113_A	4.82867
P51991	P51991_AF	A	H	122_A_h_122_A	VSREDSVKPGAHLTVKKIFVGGI	122_A_H_122_A	0	122_A_H_122_A	0	122_A_H_122_A	0	122_A_h_122_A	6.89957	122_A_h_122_A	1.34014	122_A_h_122_A	8.08523
P51991	P51991_AF	A	F	129_A_f_129_A	SVKPGAHLTVKKIFVGGIKEDTEEYNL	129_A_f_129_A	2.8032	129_A_F_129_A	0	129_A_F_129_A	0	129_A_f_129_A	17.1638	129_A_F_129_A	0	129_A_f_129_A	16.9734
P51991	P51991_AF	A	K	127_A_k_127_A	PGAHLTVKKIFVGGIKE	127_A_k_127_A	2.91003	127_A_K_127_A	0	127_A_k_127_A	2.91003	127_A_k_127_A	11.7194	127_A_k_127_A	4.37335	127_A_k_127_A	17.2949
P51991	P51991_AF	A	I	128_A_i_128_A	PGAHLTVKKIFVGGIKEDT	128_A_i_128_A	3.24517	128_A_i_128_A	1.32602	128_A_i_128_A	1.32602	128_A_i_128_A	13.3588	128_A_i_128_A	1.32602	128_A_i_128_A	14.4409
P51991	P51991_AF	A	M	158_A_m_158_A	YFEKYGKIETIEVMEDRQSGKKRGFAF	158_A_m_158_A	2.76359	158_A_M_158_A	0	158_A_m_158_A	3.90762	158_A_m_158_A	24.8057	158_A_m_158_A	3.63978	158_A_m_158_A	26.8748
P51991	P51991_AF	A	E	159_A_e_159_A	KYGKIETIEVMEDRQSGKKRGFA	159_A_e_159_A	1.32729	159_A_e_159_A	1.32651	159_A_e_159_A	8.55142	159_A_e_159_A	29.1549	159_A_e_159_A	3.39572	159_A_e_159_A	30.7652
P51991	P51991_AF	A	F	171_A_f_171_A	EDRQSGKKRGFAFVTFDDHDTVDKI	171_A_F_171_A	0	171_A_F_171_A	0	171_A_F_171_A	0	171_A_f_171_A	18.4988	171_A_f_171_A	3.82932	171_A_f_171_A	21.4523
P51991	P51991_AF	A	V	172_A_v_172_A	KRGFAFVTFDDHD	172_A_v_172_A	1.32757	172_A_v_172_A	1.32757	172_A_v_172_A	1.32757	172_A_v_172_A	14.4902	172_A_v_172_A	5.25064	172_A_v_172_A	18.7866
P51991	P51991_AF	A	F	38_A_f_38_A	GHDPKEPEQLRKLFIGGLSFETTDDSL	38_A_f_38_A	2.78386	38_A_F_38_A	0	38_A_F_38_A	0	38_A_f_38_A	3.42886	38_A_F_38_A	0	38_A_f_38_A	4.29847
P51991	P51991_AF	A	L	37_A_l_37_A	KEPEQLRKLFIGGLSFE	37_A_l_37_A	3.21671	37_A_l_37_A	1.32695	37_A_l_37_A	1.32695	37_A_l_37_A	3.21671	37_A_l_37_A	1.32695	37_A_l_37_A	1.32718
P51991	P51991_AF	A	G	40_A_g_40_A	KEPEQLRKLFIGGLSFETTDDSL	40_A_g_40_A	1.33258	40_A_G_40_A	0	40_A_G_40_A	0	40_A_G_40_A	0	40_A_G_40_A	0	40_A_g_40_A	10.4443
P51991	P51991_AF	A	F	44_A_f_44_A	LRKLFIGGLSFETTDDSLREH	44_A_F_44_A	0	44_A_F_44_A	0	44_A_f_44_A	4.18413	44_A_f_44_A	3.3288	44_A_F_44_A	0	44_A_f_44_A	19.1196
P51991	P51991_AF	A	Y	360_A_y_360_A	FGGRSSGSPYGGGYGSGGG	360_A_Y_360_A	0	360_A_y_360_A	41.4602	360_A_y_360_A	46.6963	360_A_y_360_A	41.4602	360_A_y_360_A	1.34947	360_A_y_360_A	65.2272
P51991	P51991_AF	A	G	371_A_g_371_A	GGGSGGYGS	371_A_G_371_A	0	371_A_g_371_A	50.0056	371_A_g_371_A	52.8578	371_A_g_371_A	48.468	371_A_G_371_A	0	371_A_g_371_A	70.1659
P51991	P51991_AF	A	M	67_A_m_67_A	TDCVVMRDPQT	67_A_M_67_A	0	67_A_M_67_A	0	67_A_m_67_A	2.79311	67_A_m_67_A	2.79311	67_A_M_67_A	0	67_A_m_67_A	8.06565
P51991	P51991_AF	A	C	94_A_c_94_A	VDAAMCARPHK	94_A_c_94_A	6.92319	94_A_c_94_A	9.3949	94_A_c_94_A	3.32731	94_A_c_94_A	3.32731	94_A_c_94_A	7.63389	94_A_c_94_A	11.9179
P51991	P51991_AF	A	S	112_A_s_112_A	KVDGRVVEPKRAVSREDSVKPGAHLTV	112_A_S_112_A	0	112_A_s_112_A	1.33563	112_A_S_112_A	0	112_A_s_112_A	8.02892	112_A_s_112_A	1.33563	112_A_s_112_A	3.24215
P52272	P52272_2OT8	C	Y	64_C_y_64_C	GNRFEPYANPTKR	no_data	no_data	no_data	no_data	64_C_Y_64_C	0	64_C_y_64_C	no_data	64_C_y_64_C	no_data	64_C_Y_64_C	0
P52272	P52272_2OT8	C	F	not_found	AGRLGSTVFVANLDYKV	no_data	no_data	no_data	no_data	not_found	no_data	not_found	no_data	not_found	no_data	not_found	no_data
P52272	P52272_2OT8	C	F	not_found	RAIEMERGNFGGSFAGSFG	no_data	no_data	no_data	no_data	not_found	no_data	not_found	no_data	not_found	no_data	not_found	no_data
P52272	P52272_2OT8	C	F	not_found	RYRAFITNIPFDVKWQSLKDL	no_data	no_data	no_data	no_data	not_found	no_data	not_found	no_data	not_found	no_data	not_found	no_data
P52272	P52272_2OT8	C	F	not_found	APGVARKACQIFVRNLPFDFTWK	no_data	no_data	no_data	no_data	not_found	no_data	not_found	no_data	not_found	no_data	not_found	no_data
P52272	P52272_2OT8	C	Y	not_found	GEVTYVELL	no_data	no_data	no_data	no_data	not_found	no_data	not_found	no_data	not_found	no_data	not_found	no_data
P52272	P52272_2OT8	C	Y	not_found	FNECGHVLYADIKMENG	no_data	no_data	no_data	no_data	not_found	no_data	not_found	no_data	not_found	no_data	not_found	no_data
P52272	P52272_2OT8	C	Y	not_found	STVFVANLDYKVGWKKLKE	no_data	no_data	no_data	no_data	not_found	no_data	not_found	no_data	not_found	no_data	not_found	no_data
P52272	P52272_2OT8	C	N	not_found	RYRAFITNIPFDVKW	no_data	no_data	no_data	no_data	not_found	no_data	not_found	no_data	not_found	no_data	not_found	no_data
P52272	P52272_2OT8	C	C	not_found	MENGKSKGCGVVKFESP	no_data	no_data	no_data	no_data	not_found	no_data	not_found	no_data	not_found	no_data	not_found	no_data
P52272	P52272_2OT8	C	C	not_found	KSRGCAVVE	no_data	no_data	no_data	no_data	not_found	no_data	not_found	no_data	not_found	no_data	not_found	no_data
P52272	P52272_2OT8	C	W	not_found	RNLPFDFTWKMLKDKFN	no_data	no_data	no_data	no_data	not_found	no_data	not_found	no_data	not_found	no_data	not_found	no_data
P52272	P52272_2OT8	C	D	not_found	HVLYADIKMEN	no_data	no_data	no_data	no_data	not_found	no_data	not_found	no_data	not_found	no_data	not_found	no_data
P52272	P52272_2OT8	C	D	not_found	ITNIPFDVKWQSL	no_data	no_data	no_data	no_data	not_found	no_data	not_found	no_data	not_found	no_data	not_found	no_data
P52272	P52272_2OT8	C	L	not_found	IFVRNLPFDFT	no_data	no_data	no_data	no_data	not_found	no_data	not_found	no_data	not_found	no_data	not_found	no_data
P52272	P52272_2OT8	C	K	not_found	FGGAGGHAPGVARKACQIFVRNLPFDF	no_data	no_data	no_data	no_data	not_found	no_data	not_found	no_data	not_found	no_data	not_found	no_data
P52272	P52272_2OT8	C	K	not_found	FVANLDYKVGWKKLK	no_data	no_data	no_data	no_data	not_found	no_data	not_found	no_data	not_found	no_data	not_found	no_data
P52272	P52272_2OT8	C	Q	not_found	NIPFDVKWQSLKDLVKE	no_data	no_data	no_data	no_data	not_found	no_data	not_found	no_data	not_found	no_data	not_found	no_data
P52272	P52272_2OT8	C	T	not_found	YRAFITNIPFD	no_data	no_data	no_data	no_data	not_found	no_data	not_found	no_data	not_found	no_data	not_found	no_data
P52272	P52272_2OT8	C	P	not_found	AFITNIPFDVKWQ	no_data	no_data	no_data	no_data	not_found	no_data	not_found	no_data	not_found	no_data	not_found	no_data
P52272	P52272_2OT8	C	I	not_found	ANPTKRYRAFITNIPFDVKWQSLKDLV	no_data	no_data	no_data	no_data	not_found	no_data	not_found	no_data	not_found	no_data	not_found	no_data
P52597	P52597_3TFY	D	M	not_found	DPPLKFMSVQRPG	no_data	no_data	no_data	no_data	not_found	no_data	not_found	no_data	not_found	no_data	not_found	no_data
P52597	P52597_3TFY	D	I	not_found	LAEKALGKHKERIGHRYIEVFKSSQ	no_data	no_data	no_data	no_data	not_found	no_data	not_found	no_data	not_found	no_data	not_found	no_data
P52597	P52597_3TFY	D	W	not_found	VVKLRGLPWSCSVEDVQ	no_data	no_data	no_data	no_data	not_found	no_data	not_found	no_data	not_found	no_data	not_found	no_data
P52597	P52597_3TFY	D	C	not_found	GFTTDLFGRDLSYCLSGMYDHRYGDSE	no_data	no_data	no_data	no_data	not_found	no_data	not_found	no_data	not_found	no_data	not_found	no_data
P52597	P52597_3TFY	D	T	not_found	LERMRPGAYSTGYGGYEEYSG	no_data	no_data	no_data	no_data	not_found	no_data	not_found	no_data	not_found	no_data	not_found	no_data
P52597	P52597_3TFY	D	R	not_found	SANDGFVRLRGLPFGCTKE	no_data	no_data	no_data	no_data	not_found	no_data	not_found	no_data	not_found	no_data	not_found	no_data
P52597	P52597_3TFY	D	P	not_found	VQRPGPYDRPG	no_data	no_data	no_data	no_data	not_found	no_data	not_found	no_data	not_found	no_data	not_found	no_data
P52597	P52597_3TFY	D	Y	not_found	LKKDRESMGHRYIEVFKSHRTEM	no_data	no_data	no_data	no_data	not_found	no_data	not_found	no_data	not_found	no_data	not_found	no_data
P52597	P52597_3TFY	D	Y	not_found	HMRGLPYKATEND	no_data	no_data	no_data	no_data	not_found	no_data	not_found	no_data	not_found	no_data	not_found	no_data
P52597	P52597_3TFY	D	G	not_found	ADSANDGFVRLRGLPFGCTKEEIVQ	no_data	no_data	no_data	no_data	not_found	no_data	not_found	no_data	not_found	no_data	not_found	no_data
P52597	P52597_3TFY	D	G	not_found	EKALGKHKERIGHRYIEVFKSSQ	no_data	no_data	no_data	no_data	not_found	no_data	not_found	no_data	not_found	no_data	not_found	no_data
P52597	P52597_3TFY	D	V	not_found	KHKERIGHRYIEVFKSSQEEVRSYS	no_data	no_data	no_data	no_data	not_found	no_data	not_found	no_data	not_found	no_data	not_found	no_data
P52597	P52597_3TFY	D	F	not_found	DRESMGHRYIEVFKSHRTEMDWVLK	no_data	no_data	no_data	no_data	not_found	no_data	not_found	no_data	not_found	no_data	not_found	no_data
P52597	P52597_3TFY	D	K	not_found	HCVHMRGLPYKATENDIYNFF	no_data	no_data	no_data	no_data	not_found	no_data	not_found	no_data	not_found	no_data	not_found	no_data
P53990	P53990_7S7J	B	C	not_found	VADQLCAKYSK	no_data	no_data	no_data	no_data	not_found	no_data	not_found	no_data	not_found	no_data	not_found	no_data
P54368	P54368_5BWA	B	C	not_found	SLQRILNSHCFAREKEGDK	not_found	no_data	not_found	no_data	not_found	no_data	not_found	no_data	not_found	no_data	not_found	no_data
P55010	P55010_2IU1	A	C	not_found	PTKYFGCELGAQT	not_found	no_data	not_found	no_data	not_found	no_data	not_found	no_data	not_found	no_data	not_found	no_data
P55265	P55265_3F22	A	T	not_found	IYLKSVTLGYLFS	not_found	no_data	not_found	no_data	not_found	no_data	not_found	no_data	not_found	no_data	not_found	no_data
P55265	P55265_3F22	A	C	not_found	LECMHKLGNSCEFRLLSKEGP	not_found	no_data	not_found	no_data	not_found	no_data	not_found	no_data	not_found	no_data	not_found	no_data
P55769	P55769_3SIV	A	C	30_A_c_30_A	LVQQSCNYKQL	30_A_c_30_A	1.33334	30_A_C_30_A	0	30_A_c_30_A	2.94561	30_A_c_30_A	3.71518	30_A_c_30_A	3.93405	30_A_c_30_A	3.65397
P55795	P55795_8SGH	B	W	not_found	EGFVVKVRGLPWSCSADEVMRFF	no_data	no_data	no_data	no_data	not_found	no_data	not_found	no_data	not_found	no_data	not_found	no_data
P56182	P56182_AF	A	C	274_A_c_274_A	RSEKPPAGSICRAEPEAGEEQ	274_A_c_274_A	1.33709	274_A_c_274_A	38.5121	274_A_c_274_A	21.7672	274_A_c_274_A	no_data	274_A_c_274_A	27.4171	274_A_c_274_A	14.3904
P57721	P57721_AF	A	C	141_A_c_141_A	VTLRLVVPASQCGSLIGKGGSKI	141_A_c_141_A	1.33932	141_A_c_141_A	1.33559	141_A_c_141_A	1.33559	141_A_c_141_A	22.2305	141_A_c_141_A	1.33932	141_A_c_141_A	1.33932
P57721	P57721_AF	A	M	169_A_m_169_A	VAGDMLPNS	169_A_m_169_A	5.95979	169_A_M_169_A	0	169_A_m_169_A	3.34646	169_A_m_169_A	24.8258	169_A_m_169_A	3.96066	169_A_m_169_A	7.16541
P57721	P57721_AF	A	G	58_A_g_58_A	TLTIRLLMHGKEVGSIIGKKGETVKKM	58_A_g_58_A	5.13363	58_A_g_58_A	9.85857	58_A_g_58_A	3.21991	58_A_g_58_A	1.33381	58_A_G_58_A	0	58_A_g_58_A	6.47713
P57721	P57721_AF	A	E	56_A_e_56_A	LMHGKEVGSII	56_A_e_56_A	9.77699	56_A_e_56_A	4.98158	56_A_E_56_A	0	56_A_e_56_A	3.13891	56_A_e_56_A	3.21991	56_A_e_56_A	3.28568
P57721	P57721_AF	A	R	78_A_r_78_A	MREESGARINISEGN	78_A_R_78_A	0	78_A_r_78_A	7.11091	78_A_r_78_A	3.36616	78_A_r_78_A	9.62936	78_A_r_78_A	9.52914	78_A_r_78_A	15.7086
P57721	P57721_AF	A	C	86_A_c_86_A	ESGARINISEGNCPERIVTITGPTD	86_A_c_86_A	1.32825	86_A_C_86_A	0	86_A_c_86_A	4.10062	86_A_c_86_A	11.0387	86_A_c_86_A	6.53475	86_A_c_86_A	13.9705
P57723	P57723_AF	A	C	113_A_c_113_A	LVIPASQCGSLIGKA	113_A_c_113_A	4.93753	113_A_c_113_A	1.33853	113_A_c_113_A	1.33445	113_A_c_113_A	no_data	113_A_c_113_A	1.33853	113_A_c_113_A	17.4214
P60842	P60842_2ZU6	A	E	150_A_e_150_A	KLQMEAPHI	150_A_e_150_A	15.9675	150_A_e_150_A	27.8553	150_A_e_150_A	14.4611	150_A_e_150_A	11.626	150_A_e_150_A	7.10872	150_A_e_150_A	28.8933
P60842	P60842_2ZU6	A	K	193_A_k_193_A	SRGFKDQIY	193_A_k_193_A	9.34601	193_A_k_193_A	16.4784	193_A_k_193_A	12.457	193_A_k_193_A	6.07597	193_A_k_193_A	7.75094	193_A_k_193_A	17.6542
P60842	P60842_2ZU6	A	V	285_A_v_285_A	VIFINTRRKVDWLTEKMHA	285_A_v_285_A	2.89408	285_A_v_285_A	12.7445	285_A_v_285_A	6.58923	285_A_v_285_A	2.89408	285_A_v_285_A	4.29995	285_A_v_285_A	7.06295
P60866	P60866_6G5H	U	I	not_found	AIHRIRITL	not_found	no_data	not_found	no_data	not_found	no_data	not_found	no_data	not_found	no_data	not_found	no_data
P60866	P60866_6G5H	U	I	not_found	KTPVEPEVAIHRIRITLTS	not_found	no_data	not_found	no_data	not_found	no_data	not_found	no_data	not_found	no_data	not_found	no_data
P60866	P60866_6G5H	U	M	56_U_m_56_U	GPVRMPTKT	56_U_M_56_U	0	56_U_M_56_U	0	56_U_M_56_U	0	56_U_M_56_U	0	56_U_M_56_U	0	56_U_m_56_U	3.68215
P60866	P60866_6G5H	U	L	88_U_l_88_U	QMRIHKRLIDLHSPS	88_U_l_88_U	1.31976	88_U_L_88_U	0	88_U_L_88_U	0	88_U_l_88_U	3.31174	88_U_L_88_U	0	88_U_l_88_U	2.93163
P60866	P60866_6G5H	U	H	not_found	TPVEPEVAIHRIRITLTSR	not_found	no_data	not_found	no_data	not_found	no_data	not_found	no_data	not_found	no_data	not_found	no_data
P61081	P61081_2NVU	C	C	65_C_c_65_C	FKLVICPDEGF	65_C_c_65_C	13.3228	65_C_c_65_C	12.5372	65_C_c_65_C	3.55326	65_C_c_65_C	3.80309	65_C_c_65_C	12.3234	65_C_c_65_C	no_data
P61247	P61247_7WTT	B	W	117_B_w_117_B	MVKKWQTMI	117_B_w_117_B	1.32969	117_B_W_117_B	0	117_B_w_117_B	7.91093	117_B_w_117_B	1.32969	117_B_W_117_B	0	117_B_w_117_B	8.0547
P61247	P61247_7WTT	B	L	188_B_l_188_B	DLKEVVNKLIPDSIGKD	188_B_l_188_B	4.35379	188_B_l_188_B	3.99865	188_B_L_188_B	0	188_B_l_188_B	7.90752	188_B_l_188_B	3.99865	188_B_l_188_B	7.90444
P61247	P61247_7WTT	B	K	199_B_k_199_B	LIPDSIGKDIEKACQSIYPLHDV	199_B_K_199_B	0	199_B_K_199_B	0	199_B_k_199_B	1.33258	199_B_k_199_B	6.80924	199_B_k_199_B	5.4553	199_B_k_199_B	3.37875
P61247	P61247_7WTT	B	D	196_B_d_196_B	DSIGKDIEKAC	196_B_d_196_B	1.33369	196_B_d_196_B	2.89367	196_B_d_196_B	1.33369	196_B_d_196_B	6.85608	196_B_d_196_B	8.31293	196_B_d_196_B	5.04191
P61247	P61247_7WTT	B	A	200_B_a_200_B	KDIEKACQSIY	200_B_a_200_B	1.33433	200_B_A_200_B	0	200_B_a_200_B	3.35396	200_B_a_200_B	3.36974	200_B_a_200_B	4.22866	200_B_a_200_B	1.3298
P61247	P61247_7WTT	B	Q	202_B_q_202_B	EKACQSIYP	202_B_Q_202_B	0	202_B_Q_202_B	0	202_B_q_202_B	3.03141	202_B_q_202_B	3.9922	202_B_q_202_B	1.32971	202_B_Q_202_B	0
P61254	P61254_AF	A	F	19_A_f_19_A	FVTSDRSKNRKRHFNAPSHIRRKIMSS	19_A_F_19_A	0	19_A_F_19_A	0	19_A_F_19_A	0	19_A_F_19_A	0	19_A_F_19_A	0	19_A_f_19_A	4.51596
P61254	P61254_AF	A	H	18_A_h_18_A	SDRSKNRKRHFNAPSHIRR	18_A_H_18_A	0	18_A_H_18_A	0	18_A_H_18_A	0	18_A_H_18_A	0	18_A_H_18_A	0	18_A_h_18_A	2.70388
P61313	P61313_AF	A	K	176_A_k_176_A	SAGRKSRGLGKGHKFHHTIGG	176_A_K_176_A	0	176_A_K_176_A	0	176_A_k_176_A	10.8921	176_A_K_176_A	0	176_A_K_176_A	0	176_A_k_176_A	15.6108
P61313	P61313_AF	A	G	175_A_g_175_A	SRGLGKGHK	175_A_G_175_A	0	175_A_G_175_A	0	175_A_g_175_A	7.7905	175_A_G_175_A	0	175_A_G_175_A	0	175_A_g_175_A	12.831
P61313	P61313_AF	A	Y	81_A_y_81_A	RPVPKGATYGKPVHHGV	81_A_Y_81_A	0	81_A_Y_81_A	0	81_A_y_81_A	15.1443	81_A_Y_81_A	0	81_A_Y_81_A	0	81_A_Y_81_A	0
P61353	P61353_AF	A	K	107_A_k_107_A	FRDPALKRKARRE	107_A_K_107_A	0	107_A_K_107_A	0	107_A_k_107_A	1.33667	107_A_K_107_A	0	107_A_K_107_A	0	107_A_K_107_A	0
P61353	P61353_AF	A	Y	38_A_y_38_A	IVKNIDDGTSDRPYSHALVAGIDRYPR	38_A_Y_38_A	0	38_A_Y_38_A	0	38_A_Y_38_A	0	38_A_y_38_A	1.33217	38_A_Y_38_A	0	38_A_y_38_A	3.44444
P61353	P61353_AF	A	H	40_A_h_40_A	IDDGTSDRPYSHALVAGIDRYPR	40_A_H_40_A	0	40_A_h_40_A	1.32985	40_A_H_40_A	0	40_A_h_40_A	4.37185	40_A_h_40_A	1.32985	40_A_h_40_A	2.84777
P61353	P61353_AF	A	P	37_A_p_37_A	GTSDRPYSHAL	37_A_p_37_A	1.33217	37_A_P_37_A	0	37_A_p_37_A	1.33217	37_A_P_37_A	0	37_A_P_37_A	0	37_A_p_37_A	3.37687
P61927	P61927_AF	A	F	74_A_f_74_A	MRHLKIVYRRFRHGFREGTTP	74_A_F_74_A	0	74_A_F_74_A	0	74_A_f_74_A	1.33356	74_A_F_74_A	0	74_A_F_74_A	0	74_A_f_74_A	20.8777
P61927	P61927_AF	A	R	73_A_r_73_A	RHLKIVYRRFRHGFREG	73_A_R_73_A	0	73_A_R_73_A	0	73_A_R_73_A	0	73_A_R_73_A	0	73_A_R_73_A	0	73_A_r_73_A	23.2958
P61978	P61978_1ZZJ	A	I	28_A_i_28_A	VTIPKDLAGSIIGKGGQRIKQ	28_A_i_28_A	1.31839	28_A_i_28_A	1.32455	28_A_I_28_A	0	28_A_i_28_A	3.15408	28_A_i_28_A	1.31839	28_A_I_28_A	0
P61978	P61978_1ZZJ	A	G	26_A_g_26_A	IPKDLAGSIIGKG	26_A_G_26_A	0	26_A_G_26_A	0	26_A_g_26_A	3.11902	26_A_g_26_A	4.76339	26_A_G_26_A	0	26_A_G_26_A	0
P61978	P61978_1ZZJ	A	A	25_A_a_25_A	PKDLAGSII	25_A_a_25_A	1.3437	25_A_a_25_A	1.3437	25_A_a_25_A	1.32886	25_A_a_25_A	3.23318	25_A_A_25_A	0	25_A_a_25_A	1.32886
P61978	P61978_1ZZJ	A	G	44_A_g_44_A	KGGQRIKQIRHESGASIKIDEPLEGSE	44_A_g_44_A	2.9603	44_A_G_44_A	0	44_A_G_44_A	0	44_A_g_44_A	6.44289	44_A_g_44_A	2.9603	44_A_G_44_A	0
P61978	P61978_1ZZJ	A	K	48_A_k_48_A	IRHESGASIKIDEPLEGSE	48_A_K_48_A	0	48_A_K_48_A	0	48_A_K_48_A	0	48_A_k_48_A	5.5328	48_A_K_48_A	0	48_A_k_48_A	5.5328
P61978	P61978_1ZZJ	A	Y	75_A_y_75_A	QNAQYLLQN	75_A_y_75_A	3.05337	75_A_y_75_A	8.66561	75_A_Y_75_A	0	75_A_y_75_A	6.02725	75_A_y_75_A	5.0099	75_A_y_75_A	6.6616
P61978	P61978_1ZZJ	A	C	not_found	RENTQTTIKLFQECCPHSTDRVVLIGG	not_found	no_data	not_found	no_data	not_found	no_data	not_found	no_data	not_found	no_data	not_found	no_data
P61978	P61978_1ZZJ	A	C	not_found	ESDAVECLNYQHY	not_found	no_data	not_found	no_data	not_found	no_data	not_found	no_data	not_found	no_data	not_found	no_data
P61978	P61978_1ZZJ	A	M	not_found	RGGDLMAYDRR	not_found	no_data	not_found	no_data	not_found	no_data	not_found	no_data	not_found	no_data	not_found	no_data
P61978	P61978_1ZZJ	A	M	not_found	RSRNTDEMVELRILL	not_found	no_data	not_found	no_data	not_found	no_data	not_found	no_data	not_found	no_data	not_found	no_data
P61978	P61978_1ZZJ	A	Y	not_found	GDLMAYDRRGR	not_found	no_data	not_found	no_data	not_found	no_data	not_found	no_data	not_found	no_data	not_found	no_data
P61978	P61978_1ZZJ	A	S	not_found	IKALRTDYNASVSVPDSSGPE	not_found	no_data	not_found	no_data	not_found	no_data	not_found	no_data	not_found	no_data	not_found	no_data
P61978	P61978_1ZZJ	A	A	not_found	GGDLMAYDRRG	not_found	no_data	not_found	no_data	not_found	no_data	not_found	no_data	not_found	no_data	not_found	no_data
P61978	P61978_1ZZJ	A	G	not_found	YDYSYAGGRGSYGDLGGPI	not_found	no_data	not_found	no_data	not_found	no_data	not_found	no_data	not_found	no_data	not_found	no_data
P61978	P61978_1ZZJ	A	G	not_found	CELRLLIHQSLAGGIIGVKGAKIKE	not_found	no_data	not_found	no_data	not_found	no_data	not_found	no_data	not_found	no_data	not_found	no_data
P61978	P61978_1ZZJ	A	G	not_found	SKNAGAVIG	not_found	no_data	not_found	no_data	not_found	no_data	not_found	no_data	not_found	no_data	not_found	no_data
P61978	P61978_1ZZJ	A	P	not_found	ILDLISESPIKGRAQPY	not_found	no_data	not_found	no_data	not_found	no_data	not_found	no_data	not_found	no_data	not_found	no_data
P61978	P61978_1ZZJ	A	R	not_found	KNIKALRTDYNAS	not_found	no_data	not_found	no_data	not_found	no_data	not_found	no_data	not_found	no_data	not_found	no_data
P61978	P61978_1ZZJ	A	D	not_found	GRGSYGDLGGPII	not_found	no_data	not_found	no_data	not_found	no_data	not_found	no_data	not_found	no_data	not_found	no_data
P61978	P61978_1ZZJ	A	K	not_found	IKIILDLISESPIKGRAQPYDPNFYDE	not_found	no_data	not_found	no_data	not_found	no_data	not_found	no_data	not_found	no_data	not_found	no_data
P62081	P62081_7WTV	H	S	119_H_s_119_H	SRTKNKQKRPRSRTLTAVHDAIL	119_H_S_119_H	0	119_H_S_119_H	0	119_H_S_119_H	0	119_H_s_119_H	16.1113	119_H_S_119_H	0	119_H_S_119_H	0
P62081	P62081_7WTV	H	T	121_H_t_121_H	RTKNKQKRPRSRTLTAVHDAILEDL	121_H_T_121_H	0	121_H_T_121_H	0	121_H_t_121_H	1.32887	121_H_t_121_H	12.2188	121_H_T_121_H	0	121_H_T_121_H	0
P62081	P62081_7WTV	H	L	122_H_l_122_H	KQKRPRSRTLTAVHDAILE	122_H_L_122_H	0	122_H_L_122_H	0	122_H_l_122_H	3.20416	122_H_l_122_H	12.8869	122_H_L_122_H	0	122_H_L_122_H	0
P62081	P62081_7WTV	H	T	123_H_t_123_H	KRPRSRTLTAVHDAILE	123_H_T_123_H	0	123_H_T_123_H	0	123_H_t_123_H	3.25365	123_H_t_123_H	14.7618	123_H_T_123_H	0	123_H_T_123_H	0
P62081	P62081_7WTV	H	A	59_H_a_59_H	AKEIEVGGGRKAIIIFVPVPQLK	59_H_a_59_H	8.94931	59_H_a_59_H	1.3293	59_H_a_59_H	3.36005	59_H_a_59_H	33.7559	59_H_a_59_H	3.1419	59_H_A_59_H	0
P62081	P62081_7WTV	H	F	63_H_f_63_H	IEVGGGRKAIIIFVPVPQLKSFQKI	63_H_f_63_H	5.77649	63_H_F_63_H	0	63_H_F_63_H	0	63_H_f_63_H	23.8708	63_H_F_63_H	0	63_H_F_63_H	0
P62081	P62081_7WTV	H	A	96_H_a_96_H	HVVFIAQRRIL	96_H_a_96_H	3.39303	96_H_A_96_H	0	96_H_A_96_H	0	96_H_a_96_H	23.9282	96_H_A_96_H	0	96_H_A_96_H	0
P62081	P62081_7WTV	H	I	100_H_i_100_H	VFIAQRRILPKPTRK	100_H_i_100_H	1.327	100_H_I_100_H	0	100_H_I_100_H	0	100_H_i_100_H	12.6842	100_H_I_100_H	0	100_H_i_100_H	3.62786
P62081	P62081_7WTV	H	P	102_H_p_102_H	FIAQRRILPKPTRKSRT	102_H_p_102_H	1.33131	102_H_P_102_H	0	102_H_p_102_H	4.20998	102_H_p_102_H	6.25951	102_H_P_102_H	0	102_H_p_102_H	3.89782
P62241	P62241_7WTW	I	Q	168_I_q_168_I	EEQFQQGKLLA	168_I_q_168_I	7.18856	168_I_Q_168_I	0	168_I_Q_168_I	0	168_I_q_168_I	10.5366	168_I_q_168_I	1.33055	168_I_q_168_I	7.92581
P62241	P62241_7WTW	I	C	182_I_c_182_I	LLACIASRPGQCGRADGYVLEGK	182_I_c_182_I	1.32899	182_I_C_182_I	0	182_I_C_182_I	0	182_I_c_182_I	3.8216	182_I_C_182_I	0	182_I_C_182_I	0
P62241	P62241_7WTW	I	F	197_I_f_197_I	EGKELEFYLRKIK	197_I_f_197_I	2.92474	197_I_F_197_I	0	197_I_f_197_I	3.258	197_I_f_197_I	5.7891	197_I_f_197_I	7.49622	197_I_F_197_I	0
P62241	P62241_7WTW	I	C	71_I_c_71_I	LDVGNFSWGSECCTRKTRIIDVV	71_I_c_71_I	9.71698	71_I_C_71_I	0	71_I_c_71_I	1.33657	71_I_c_71_I	4.00524	71_I_C_71_I	0	71_I_C_71_I	0
P62241	P62241_7WTW	I	R	77_I_r_77_I	CCTRKTRIIDVVY	77_I_R_77_I	0	77_I_R_77_I	0	77_I_r_77_I	4.25435	77_I_R_77_I	0	77_I_R_77_I	0	77_I_R_77_I	0
P62241	P62241_7WTW	I	C	100_I_c_100_I	LVKNCIVLI	100_I_c_100_I	3.22971	100_I_c_100_I	1.32644	100_I_c_100_I	1.32677	100_I_c_100_I	3.7066	100_I_c_100_I	1.32677	100_I_c_100_I	3.29339
P62244	P62244_7WTX	W	C	30_W_c_30_W	KRGKRQVLIRPCSKVIVRFLTVM	30_W_c_30_W	1.33064	30_W_C_30_W	0	30_W_C_30_W	0	30_W_C_30_W	0	30_W_C_30_W	0	30_W_c_30_W	4.40485
P62249	P62249_7WTU	Q	I	68_Q_i_68_Q	LLLGKERFAGVDIRVRVKGGGHVAQ	68_Q_i_68_Q	7.52946	68_Q_I_68_Q	0	68_Q_i_68_Q	1.33085	68_Q_i_68_Q	3.08337	68_Q_i_68_Q	1.33085	68_Q_I_68_Q	0
P62249	P62249_7WTU	Q	R	69_Q_r_69_Q	RFAGVDIRVRVKGGG	69_Q_r_69_Q	4.26423	69_Q_R_69_Q	0	69_Q_R_69_Q	0	69_Q_r_69_Q	2.8837	69_Q_R_69_Q	0	69_Q_R_69_Q	0
P62249	P62249_7WTU	Q	H	77_Q_h_77_Q	GVDIRVRVKGGGHVAQIYAIRQSIS	77_Q_H_77_Q	0	77_Q_H_77_Q	0	77_Q_H_77_Q	0	77_Q_H_77_Q	0	77_Q_H_77_Q	0	77_Q_H_77_Q	0
P62249	P62249_7WTU	Q	G	74_Q_g_74_Q	DIRVRVKGGGHVAQI	74_Q_G_74_Q	0	74_Q_G_74_Q	0	74_Q_g_74_Q	3.14722	74_Q_g_74_Q	1.33348	74_Q_G_74_Q	0	74_Q_G_74_Q	0
P62249	P62249_7WTU	Q	G	75_Q_g_75_Q	IRVRVKGGGHVAQIY	75_Q_G_75_Q	0	75_Q_G_75_Q	0	75_Q_g_75_Q	1.32734	75_Q_g_75_Q	3.26029	75_Q_G_75_Q	0	75_Q_G_75_Q	0
P62249	P62249_7WTU	Q	K	98_Q_k_98_Q	LVAYYQKYVDEAS	98_Q_k_98_Q	7.30912	98_Q_K_98_Q	0	98_Q_K_98_Q	0	98_Q_k_98_Q	4.26309	98_Q_k_98_Q	2.90975	98_Q_k_98_Q	10.6296
P62249	P62249_7WTU	Q	F	not_found	GPLQSVQVFGRKKTATA	not_found	no_data	not_found	no_data	not_found	no_data	not_found	no_data	not_found	no_data	not_found	no_data
P62263	P62263_7WTX	O	T	105_O_t_105_O	TGGNRTKTPGP	105_O_T_105_O	0	no_data	no_data	105_O_T_105_O	0	105_O_T_105_O	0	105_O_T_105_O	0	105_O_t_105_O	3.37409
P62263	P62263_7WTX	O	P	110_O_p_110_O	NRTKTPGPGAQSALR	110_O_P_110_O	0	no_data	no_data	110_O_P_110_O	0	110_O_P_110_O	0	110_O_p_110_O	1.33338	110_O_p_110_O	11.3082
P62263	P62263_7WTX	O	V	not_found	ISLGPQVAEGENV	not_found	no_data	no_data	no_data	not_found	no_data	not_found	no_data	not_found	no_data	not_found	no_data
P62263	P62263_7WTX	O	M	75_O_m_75_O	ADRDESSPYAAMLAAQDVAQRCK	75_O_m_75_O	3.16979	no_data	no_data	75_O_m_75_O	5.96236	75_O_m_75_O	2.90641	75_O_m_75_O	5.37597	75_O_m_75_O	21.7654
P62263	P62263_7WTX	O	T	107_O_t_107_O	ATGGNRTKTPGPGAQSA	107_O_T_107_O	0	no_data	no_data	107_O_T_107_O	0	107_O_T_107_O	0	107_O_t_107_O	1.30397	107_O_t_107_O	8.70656
P62263	P62263_7WTX	O	Q	not_found	EQVISLGPQVAEGENVF	not_found	no_data	no_data	no_data	not_found	no_data	not_found	no_data	not_found	no_data	not_found	no_data
P62266	P62266_7WTV	X	H	110_X_h_110_X	AGFGRKGHAVGDIPG	110_X_H_110_X	0	110_X_H_110_X	0	110_X_H_110_X	0	110_X_H_110_X	0	110_X_H_110_X	0	110_X_H_110_X	0
P62266	P62266_7WTV	X	G	109_X_g_109_X	GFGRKGHAVGD	109_X_G_109_X	0	109_X_G_109_X	0	109_X_G_109_X	0	109_X_G_109_X	0	109_X_G_109_X	0	109_X_G_109_X	0
P62269	P62269_6G4S	S	W	127_S_w_127_S	AHRGLRHFWGLRVRGQH	127_S_W_127_S	0	no_data	no_data	127_S_w_127_S	17.4316	127_S_W_127_S	0	127_S_W_127_S	0	127_S_w_127_S	8.63063
P62269	P62269_6G4S	S	W	82_S_w_82_S	RQYKIPDWFLNRQKD	82_S_W_82_S	0	no_data	no_data	82_S_w_82_S	1.33201	82_S_w_82_S	8.07535	82_S_w_82_S	20.3897	82_S_w_82_S	8.07535
P62277	P62277_7WTZ	N	R	64_N_r_64_N	SHGVAQVRFVTGNKI	64_N_R_64_N	0	64_N_R_64_N	0	64_N_R_64_N	0	64_N_r_64_N	3.35225	64_N_R_64_N	0	64_N_r_64_N	14.2845
P62277	P62277_7WTZ	N	K	76_N_k_76_N	RFVTGNKILRILKSKGLAPDLPEDL	76_N_K_76_N	0	76_N_K_76_N	0	76_N_k_76_N	1.33412	76_N_k_76_N	3.42759	76_N_k_76_N	2.87419	76_N_k_76_N	6.45632
P62280	P62280_7WTV	L	V	111_L_v_111_L	EKRHKNMSVHLSPCFRD	111_L_v_111_L	1.32861	111_L_v_111_L	1.32861	111_L_V_111_L	0	111_L_V_111_L	0	111_L_v_111_L	1.32861	111_L_v_111_L	3.51572
P62280	P62280_7WTV	L	C	131_L_c_131_L	IGDIVTVGECRPLSKTVRF	131_L_c_131_L	1.32955	131_L_C_131_L	0	131_L_c_131_L	3.05619	131_L_C_131_L	0	131_L_C_131_L	0	131_L_C_131_L	0
P62280	P62280_7WTV	L	Y	36_L_y_36_L	LGETGKEKLPRYYKNIGLGFKTP	36_L_y_36_L	6.07657	36_L_Y_36_L	0	36_L_Y_36_L	0	36_L_Y_36_L	0	36_L_Y_36_L	0	36_L_y_36_L	10.8064
P62280	P62280_7WTV	L	K	38_L_k_38_L	LGETGKEKLPRYYKNIGLGFKTPKEAI	38_L_k_38_L	5.08852	38_L_K_38_L	0	38_L_k_38_L	2.89646	38_L_K_38_L	0	38_L_K_38_L	0	38_L_k_38_L	7.53612
P62280	P62280_7WTV	L	C	60_L_c_60_L	PKEAIEGTYIDKKCPFTGNVSIRGRIL	60_L_c_60_L	4.19572	60_L_c_60_L	1.32114	60_L_c_60_L	1.32114	60_L_C_60_L	0	60_L_c_60_L	1.32114	60_L_c_60_L	4.14511
P62280	P62280_7WTV	L	N	65_L_n_65_L	GTYIDKKCPFTGNVSIRGRILSGVV	65_L_N_65_L	0	65_L_N_65_L	0	65_L_n_65_L	4.95081	65_L_N_65_L	0	65_L_N_65_L	0	65_L_n_65_L	2.44631
P62424	P62424_AF	A	V	28_A_v_28_A	VVKKQEAKKVVNPLFEKRPKN	28_A_V_28_A	0	28_A_V_28_A	0	28_A_v_28_A	53.2275	28_A_v_28_A	1.32974	28_A_v_28_A	2.83015	28_A_V_28_A	0
P62424	P62424_AF	A	F	32_A_f_32_A	KQEAKKVVNPLFEKRPKNFGIGQ	32_A_F_32_A	0	32_A_F_32_A	0	32_A_f_32_A	49.7782	32_A_F_32_A	0	32_A_f_32_A	1.32956	32_A_F_32_A	0
P62424	P62424_AF	A	W	237_A_w_237_A	RYDEIRRHWGGNVLGPK	237_A_W_237_A	0	237_A_W_237_A	0	237_A_w_237_A	1.33127	237_A_w_237_A	3.51879	237_A_W_237_A	0	237_A_w_237_A	3.41867
P62424	P62424_AF	A	K	245_A_k_245_A	GNVLGPKSVARIA	245_A_K_245_A	0	245_A_K_245_A	0	245_A_k_245_A	11.9372	245_A_k_245_A	3.81274	245_A_K_245_A	0	245_A_k_245_A	3.81274
P62424	P62424_AF	A	V	27_A_v_27_A	EAKKVVNPL	27_A_V_27_A	0	27_A_V_27_A	0	27_A_v_27_A	53.4271	27_A_v_27_A	1.32939	27_A_v_27_A	1.32939	27_A_V_27_A	0
P62424	P62424_AF	A	S	246_A_s_246_A	VLGPKSVARIA	246_A_S_246_A	0	246_A_S_246_A	0	246_A_s_246_A	11.0337	246_A_s_246_A	6.25102	246_A_S_246_A	0	246_A_s_246_A	6.25102
P62424	P62424_AF	A	F	39_A_f_39_A	KRPKNFGIGQD	39_A_F_39_A	0	39_A_F_39_A	0	39_A_f_39_A	33.007	39_A_F_39_A	0	39_A_F_39_A	0	39_A_F_39_A	0
P62424	P62424_AF	A	W	57_A_w_57_A	QPKRDLTRFVKWPRYIRLQRQRA	57_A_W_57_A	0	57_A_W_57_A	0	57_A_w_57_A	12.1111	57_A_W_57_A	0	57_A_W_57_A	0	57_A_W_57_A	0
P62424	P62424_AF	A	L	98_A_l_98_A	QALDRQTATQLLKLAHKYRPETKQEKK	98_A_l_98_A	1.33564	98_A_L_98_A	0	98_A_l_98_A	1.33564	98_A_l_98_A	3.0073	98_A_l_98_A	1.33564	98_A_L_98_A	0
P62424	P62424_AF	A	A	99_A_a_99_A	RQTATQLLKLAHKYRPETKQE	99_A_a_99_A	1.33688	99_A_a_99_A	1.33436	99_A_a_99_A	1.33688	99_A_a_99_A	3.25892	99_A_a_99_A	1.33688	99_A_A_99_A	0
P62495	P62495_3E1Y	A	I	268_A_i_268_A	ENGFNQAIELSTEVL	268_A_i_268_A	7.97014	268_A_i_268_A	3.04504	268_A_i_268_A	11.6339	268_A_i_268_A	16.9511	268_A_i_268_A	17.4017	268_A_i_268_A	15.4312
P62633	P62633_AF	A	Y	120_A_y_120_A	CDHADEQKCYSCGEFGHIQ	120_A_Y_120_A	0	120_A_Y_120_A	0	120_A_Y_120_A	0	120_A_Y_120_A	0	120_A_Y_120_A	0	120_A_Y_120_A	0
P62633	P62633_AF	A	Y	138_A_y_138_A	KDCTKVKCYRCGETGHV	138_A_Y_138_A	0	138_A_Y_138_A	0	138_A_Y_138_A	0	138_A_Y_138_A	0	138_A_Y_138_A	0	138_A_Y_138_A	0
P62633	P62633_AF	A	Y	159_A_y_159_A	TSEVNCYRCGESG	159_A_Y_159_A	0	159_A_Y_159_A	0	159_A_Y_159_A	0	159_A_Y_159_A	0	159_A_Y_159_A	0	159_A_Y_159_A	0
P62633	P62633_AF	A	Q	44_A_q_44_A	RGGFTSDRGFQFVSSSLPDIC	44_A_Q_44_A	0	44_A_q_44_A	1.3321	44_A_Q_44_A	0	44_A_q_44_A	7.04199	44_A_Q_44_A	0	44_A_q_44_A	1.3321
P62633	P62633_AF	A	Y	55_A_y_55_A	SSLPDICYRCGESGH	55_A_Y_55_A	0	55_A_y_55_A	3.52751	55_A_Y_55_A	0	55_A_Y_55_A	0	55_A_y_55_A	3.52751	55_A_Y_55_A	0
P62633	P62633_AF	A	Y	75_A_y_75_A	AKDCDLQEDACYNCGRGGHIAKD	75_A_Y_75_A	0	75_A_y_75_A	10.3822	75_A_Y_75_A	0	75_A_Y_75_A	0	75_A_y_75_A	3.99413	75_A_Y_75_A	0
P62633	P62633_AF	A	Y	99_A_y_99_A	CKEPKREREQCCYNCGKPGHLARDC	99_A_Y_99_A	0	99_A_Y_99_A	0	99_A_Y_99_A	0	99_A_Y_99_A	0	99_A_Y_99_A	0	99_A_Y_99_A	0
P62633	P62633_AF	A	C	97_A_c_97_A	EPKREREQCCYNCGKPG	97_A_c_97_A	3.3067	97_A_C_97_A	0	97_A_c_97_A	3.3067	97_A_c_97_A	3.3067	97_A_c_97_A	1.32475	97_A_c_97_A	1.32475
P62701	P62701_7WU0	E	S	223_E_s_223_E	DANGNSFATRLSNIFVIGKGNKP	223_E_s_223_E	1.333	223_E_S_223_E	0	223_E_S_223_E	0	223_E_s_223_E	3.1549	223_E_s_223_E	1.333	223_E_s_223_E	12.0665
P62701	P62701_7WU0	E	P	31_E_p_31_E	KLTGVFAPRPSTGPHKLRE	31_E_p_31_E	1.32818	31_E_P_31_E	0	31_E_p_31_E	1.33285	31_E_P_31_E	0	31_E_P_31_E	0	31_E_p_31_E	15.4235
P62701	P62701_7WU0	E	R	245_E_r_245_E	NKPWISLPRGKGIRLTIAEERDKRLAA	245_E_R_245_E	0	245_E_R_245_E	0	245_E_r_245_E	1.32997	245_E_R_245_E	0	245_E_R_245_E	0	245_E_r_245_E	15.6158
P62701	P62701_7WU0	E	C	41_E_c_41_E	STGPHKLRECLPLIIFLRN	41_E_c_41_E	2.69391	41_E_c_41_E	1.3301	41_E_c_41_E	1.3301	41_E_c_41_E	2.69391	41_E_c_41_E	1.3301	41_E_c_41_E	9.44182
P62753	P62753_6F4Q	B	M	not_found	EEAAEYAKLLAKRMKEAKEKRQEQIAK	no_data	no_data	no_data	no_data	not_found	no_data	not_found	no_data	not_found	no_data	not_found	no_data
P62753	P62753_6F4Q	B	D	not_found	RIRKLFNLSKEDDVRQYVVRKPLNK	no_data	no_data	no_data	no_data	not_found	no_data	not_found	no_data	not_found	no_data	not_found	no_data
P62753	P62753_6F4Q	B	V	not_found	SKEDDVRQYVV	no_data	no_data	no_data	no_data	not_found	no_data	not_found	no_data	not_found	no_data	not_found	no_data
P62753	P62753_6F4Q	B	V	not_found	PKIQRLVTPRVLQ	no_data	no_data	no_data	no_data	not_found	no_data	not_found	no_data	not_found	no_data	not_found	no_data
P62753	P62753_6F4Q	B	C	not_found	FPATGCQKLIE	no_data	no_data	no_data	no_data	not_found	no_data	not_found	no_data	not_found	no_data	not_found	no_data
P62753	P62753_6F4Q	B	C	not_found	SVRGCIVDA	no_data	no_data	no_data	no_data	not_found	no_data	not_found	no_data	not_found	no_data	not_found	no_data
P62753	P62753_6F4Q	B	S	not_found	PKRASRIRKLFNLSKEDDVRQYVVRKP	no_data	no_data	no_data	no_data	not_found	no_data	not_found	no_data	not_found	no_data	not_found	no_data
P62753	P62753_6F4Q	B	E	not_found	ASRIRKLFNLSKEDDVRQYVVRKPL	no_data	no_data	no_data	no_data	not_found	no_data	not_found	no_data	not_found	no_data	not_found	no_data
P62807	P62807_7U51	D	Y	not_found	KRSRKESYSVYVYKVLKQVHPDTGI	not_found	no_data	not_found	no_data	not_found	no_data	not_found	no_data	not_found	no_data	not_found	no_data
P62826	P62826_5CIW	A	W	163_A_w_163_A	AKSNYNFEKPFLWLARKLIGDPNLE	163_A_w_163_A	9.56307	163_A_w_163_A	4.88961	163_A_W_163_A	0	163_A_w_163_A	15.7913	163_A_w_163_A	no_data	163_A_w_163_A	3.35301
P62826	P62826_5CIW	A	Y	98_A_y_98_A	DVTSRVTYKNVPNWH	98_A_y_98_A	3.04969	98_A_Y_98_A	0	98_A_Y_98_A	0	98_A_y_98_A	3.04969	98_A_y_98_A	no_data	98_A_y_98_A	2.9169
P62829	P62829_AF	A	Y	38_A_y_38_A	NCADNTGAKNLYIISVKGIKGRL	38_A_Y_38_A	0	38_A_Y_38_A	0	38_A_y_38_A	3.72941	38_A_y_38_A	3.55052	38_A_Y_38_A	0	38_A_y_38_A	6.79035
P62837	P62837_3L1Y	A	C	85_A_c_85_A	YHPNINSNGSICLDILRSQWSPA	85_A_c_85_A	6.533	85_A_c_85_A	1.3308	85_A_C_85_A	0	85_A_c_85_A	6.73918	85_A_c_85_A	16.3602	85_A_c_85_A	17.3532
P62841	P62841_7WTZ	P	K	52_P_k_52_P	ARQRRRLNRGLRRKQHSLLKRLRKAKK	52_P_K_52_P	0	52_P_K_52_P	0	52_P_K_52_P	0	52_P_K_52_P	0	52_P_K_52_P	0	52_P_k_52_P	8.88222
P62841	P62841_7WTZ	P	R	51_P_r_51_P	RLNRGLRRKQHSLLK	51_P_R_51_P	0	51_P_R_51_P	0	51_P_r_51_P	1.33375	51_P_R_51_P	0	51_P_R_51_P	0	51_P_r_51_P	9.21689
P62847	P62847_7WTS	Y	Y	48_Y_y_48_Y	PKTEIREKLAKMYKTTPDVIFVFGF	48_Y_y_48_Y	6.47873	48_Y_Y_48_Y	0	48_Y_Y_48_Y	0	48_Y_y_48_Y	3.38437	48_Y_y_48_Y	7.10396	48_Y_y_48_Y	6.58532
P62847	P62847_7WTS	Y	K	49_Y_k_49_Y	KTEIREKLAKMYKTTPDVIFVFGFR	49_Y_k_49_Y	12.4844	49_Y_K_49_Y	0	49_Y_K_49_Y	0	49_Y_k_49_Y	3.53914	49_Y_k_49_Y	8.6097	49_Y_k_49_Y	12.4844
P62847	P62847_7WTS	Y	F	58_Y_f_58_Y	KTTPDVIFVFGFRTHFGGG	58_Y_F_58_Y	0	58_Y_F_58_Y	0	58_Y_F_58_Y	0	58_Y_f_58_Y	1.32938	58_Y_F_58_Y	0	58_Y_f_58_Y	11.356
P62847	P62847_7WTS	Y	T	62_Y_t_62_Y	KTTPDVIFVFGFRTHFGGGKTTGFGMI	62_Y_T_62_Y	0	62_Y_T_62_Y	0	62_Y_t_62_Y	1.32941	62_Y_t_62_Y	1.32823	62_Y_T_62_Y	0	62_Y_t_62_Y	11.1491
P62847	P62847_7WTS	Y	V	54_Y_v_54_Y	TTPDVIFVF	54_Y_v_54_Y	9.35359	54_Y_v_54_Y	1.33344	54_Y_V_54_Y	0	54_Y_v_54_Y	6.62664	54_Y_v_54_Y	3.62877	54_Y_v_54_Y	15.7082
P62847	P62847_7WTS	Y	F	72_Y_f_72_Y	RTHFGGGKTTGFGMIYDSLDYAK	72_Y_F_72_Y	0	72_Y_F_72_Y	0	72_Y_F_72_Y	0	72_Y_f_72_Y	4.47098	72_Y_F_72_Y	0	72_Y_f_72_Y	9.0212
P62847	P62847_7WTS	Y	T	69_Y_t_69_Y	HFGGGKTTGFGMI	69_Y_t_69_Y	1.33239	69_Y_T_69_Y	0	69_Y_t_69_Y	1.32855	69_Y_T_69_Y	0	69_Y_t_69_Y	1.32855	69_Y_t_69_Y	7.05595
P62847	P62847_7WTS	Y	M	74_Y_m_74_Y	GGGKTTGFGMIYDSLDYAK	74_Y_m_74_Y	3.48832	74_Y_M_74_Y	0	74_Y_M_74_Y	0	74_Y_m_74_Y	3.48832	74_Y_M_74_Y	0	74_Y_m_74_Y	10.9681
P62851	P62851_6G4S	Z	C	59_Z_c_59_Z	LVLFDKATYDKLCKEVPNYKLITPA	59_Z_c_59_Z	7.70351	no_data	no_data	59_Z_c_59_Z	2.90068	59_Z_c_59_Z	10.486	59_Z_c_59_Z	11.3958	59_Z_c_59_Z	10.486
P62854	P62854_6ZXG	h	D	60_h_d_60_h	VRDISEASVFDAYVLPKLYVK	60_h_d_60_h	11.6845	60_h_d_60_h	6.49892	60_h_d_60_h	31.0674	60_h_d_60_h	19.1555	60_h_d_60_h	12.819	60_h_D_60_h	0
P62854	P62854_6ZXG	h	Y	62_h_y_62_h	SEASVFDAYVLPKLYVK	62_h_y_62_h	7.42056	62_h_y_62_h	1.32834	62_h_y_62_h	23.2051	62_h_y_62_h	11.9639	62_h_y_62_h	3.98792	62_h_Y_62_h	0
P62857	P62857_6G4S	c	M	35_c_m_35_c	QVRVEFMDDTSRS	35_c_m_35_c	6.69016	no_data	no_data	35_c_m_35_c	6.87239	35_c_m_35_c	4.44187	35_c_m_35_c	22.5049	35_c_M_35_c	0
P62861	P62861_7WTS	e	P	not_found	APEDQVVLLAGAPLEDEATLGQCGV	not_found	no_data	not_found	no_data	not_found	no_data	not_found	no_data	not_found	no_data	not_found	no_data
P62861	P62861_7WTS	e	L	not_found	QVVLLAGAPLEDEATLGQC	not_found	no_data	not_found	no_data	not_found	no_data	not_found	no_data	not_found	no_data	not_found	no_data
P62861	P62861_7WTS	e	E	not_found	GAPLEDEAT	not_found	no_data	not_found	no_data	not_found	no_data	not_found	no_data	not_found	no_data	not_found	no_data
P62888	P62888_3VI6	A	G	86_A_g_86_A	IELGTACGKYYRVCT	86_A_G_86_A	0	86_A_g_86_A	1.33181	86_A_g_86_A	1.33181	86_A_g_86_A	6.83177	86_A_G_86_A	0	86_A_g_86_A	no_data
P62888	P62888_3VI6	A	C	92_A_c_92_A	GKYYRVCTLAIID	92_A_c_92_A	1.32669	92_A_C_92_A	0	92_A_C_92_A	0	92_A_c_92_A	8.53791	92_A_c_92_A	1.33336	92_A_c_92_A	no_data
P62899	P62899_AF	A	I	29_A_i_29_A	YTINIHKRI	29_A_i_29_A	1.33314	29_A_i_29_A	1.33314	29_A_i_29_A	1.33314	29_A_i_29_A	1.33314	29_A_i_29_A	1.33314	29_A_i_29_A	2.89969
P62899	P62899_AF	A	I	33_A_i_33_A	TINIHKRIHGVGFKK	33_A_i_33_A	1.3328	33_A_I_33_A	0	33_A_i_33_A	1.3328	33_A_i_33_A	1.3328	33_A_I_33_A	0	33_A_i_33_A	3.53375
P62899	P62899_AF	A	G	37_A_g_37_A	INIHKRIHGVGFKKRAPRALK	37_A_G_37_A	0	37_A_G_37_A	0	37_A_g_37_A	8.9989	37_A_G_37_A	0	37_A_G_37_A	0	37_A_g_37_A	6.12441
P62899	P62899_AF	A	Y	108_A_y_108_A	DEDSPNKLYTLVTYVPVTTFKNLQTVN	108_A_y_108_A	3.66382	108_A_Y_108_A	0	108_A_Y_108_A	0	108_A_y_108_A	3.66382	108_A_y_108_A	6.12614	108_A_Y_108_A	0
P62906	P62906_AF	A	K	133_A_k_133_A	GLNKAGKFPSLLT	133_A_K_133_A	0	133_A_K_133_A	0	133_A_K_133_A	0	133_A_k_133_A	6.66652	133_A_k_133_A	1.33126	133_A_k_133_A	9.21761
P62906	P62906_AF	A	L	138_A_l_138_A	FPSLLTHNE	138_A_l_138_A	3.49977	138_A_l_138_A	1.32537	138_A_l_138_A	3.49977	138_A_l_138_A	8.06894	138_A_l_138_A	6.86971	138_A_l_138_A	12.5142
P62906	P62906_AF	A	C	164_A_c_164_A	TIKFQMKKVLCLAVAVGHVKM	164_A_c_164_A	6.35598	164_A_C_164_A	0	164_A_C_164_A	0	164_A_c_164_A	6.62699	164_A_C_164_A	0	164_A_c_164_A	8.43422
P62917	P62917_4CCO	C	Y	not_found	GQFVYCGKK	no_data	no_data	no_data	no_data	not_found	no_data	not_found	no_data	not_found	no_data	not_found	no_data
P62917	P62917_4CCO	C	Y	not_found	RAVDFAERHGYIKGIVKDIIH	no_data	no_data	no_data	no_data	not_found	no_data	not_found	no_data	not_found	no_data	not_found	no_data
P62917	P62917_4CCO	C	F	not_found	HTGQFVYCG	no_data	no_data	no_data	no_data	not_found	no_data	not_found	no_data	not_found	no_data	not_found	no_data
P62917	P62917_4CCO	C	V	not_found	RGAPLAKVVFRDPYR	no_data	no_data	no_data	no_data	not_found	no_data	not_found	no_data	not_found	no_data	not_found	no_data
P62917	P62917_4CCO	C	H	not_found	KDIIHDPGR	no_data	no_data	no_data	no_data	not_found	no_data	not_found	no_data	not_found	no_data	not_found	no_data
P62917	P62917_4CCO	C	P	not_found	APLAKVVFRDPYRFKKRTELF	no_data	no_data	no_data	no_data	not_found	no_data	not_found	no_data	not_found	no_data	not_found	no_data
P62979	P62979_3NHE	B	C	not_found	CCLTYCFNKPE	not_found	no_data	not_found	no_data	not_found	no_data	not_found	no_data	not_found	no_data	not_found	no_data
P62995	P62995_AF	A	Y	128_A_y_128_A	NCCLGVFGLSLYTTERDLREVFS	128_A_Y_128_A	0	128_A_Y_128_A	0	128_A_y_128_A	6.74987	128_A_y_128_A	no_data	128_A_y_128_A	9.58206	128_A_y_128_A	4.96799
P62995	P62995_AF	A	Y	151_A_y_151_A	VSIVYDQQS	151_A_Y_151_A	0	151_A_Y_151_A	0	151_A_Y_151_A	0	151_A_y_151_A	no_data	151_A_y_151_A	5.66672	151_A_y_151_A	3.75203
P62995	P62995_AF	A	M	208_A_m_208_A	PHTPTPGIYMGRPTYGSSR	208_A_M_208_A	0	208_A_M_208_A	0	208_A_m_208_A	6.36696	208_A_m_208_A	no_data	208_A_m_208_A	14.8382	208_A_m_208_A	11.5278
P62995	P62995_AF	A	P	211_A_p_211_A	YMGRPTYGS	211_A_P_211_A	0	211_A_P_211_A	0	211_A_p_211_A	11.7538	211_A_p_211_A	no_data	211_A_p_211_A	10.8109	211_A_p_211_A	18.17
P62995	P62995_AF	A	Y	221_A_y_221_A	GSSRRRDYYDRGYDR	221_A_Y_221_A	0	221_A_Y_221_A	0	221_A_y_221_A	30.6653	221_A_y_221_A	no_data	221_A_Y_221_A	0	221_A_y_221_A	21.8655
P63000	P63000_1RYH	A	C	197_A_c_197_A	IRAVLCPPPVK	197_A_c_197_A	23.1119	197_A_c_197_A	20.5662	197_A_C_197_A	0	197_A_c_197_A	7.75638	197_A_c_197_A	30.9082	197_A_C_197_A	0
P63220	P63220_7WTW	V	M	62_V_m_62_V	GAIRRMGESDD	62_V_M_62_V	0	62_V_M_62_V	0	62_V_m_62_V	3.22397	62_V_m_62_V	6.78245	62_V_M_62_V	0	62_V_m_62_V	no_data
P63220	P63220_7WTW	V	G	63_V_g_63_V	AIRRMGESDDS	63_V_g_63_V	1.33031	63_V_G_63_V	0	63_V_g_63_V	1.33046	63_V_g_63_V	10.0288	63_V_G_63_V	0	63_V_g_63_V	no_data
P67809	P67809_6A6J	A	G	115_A_g_115_A	GVPVQGSKYAA	115_A_g_115_A	1.32906	115_A_g_115_A	6.50183	115_A_G_115_A	0	115_A_G_115_A	0	115_A_g_115_A	6.50183	115_A_g_115_A	15.0153
P67809	P67809_6A6J	A	Y	118_A_y_118_A	VQGSKYAADRN	118_A_y_118_A	1.3298	118_A_y_118_A	3.81701	118_A_Y_118_A	0	118_A_Y_118_A	0	118_A_y_118_A	3.9688	118_A_y_118_A	21.7727
P67809	P67809_6A6J	A	R	49_A_r_49_A	VLGTVKWFNVRNGYGFINRND	49_A_R_49_A	0	49_A_r_49_A	3.16005	49_A_r_49_A	2.94153	49_A_R_49_A	0	49_A_R_49_A	0	49_A_r_49_A	22.7356
P67809	P67809_6A6J	A	Y	52_A_y_52_A	LGTVKWFNVRNGYGFINRNDTKEDV	52_A_Y_52_A	0	52_A_y_52_A	1.32974	52_A_Y_52_A	0	52_A_Y_52_A	0	52_A_Y_52_A	0	52_A_y_52_A	16.6146
P67809	P67809_6A6J	A	Y	52_A_y_52_A	GTVKWFNVRNGYGFINRNDTKED	52_A_Y_52_A	0	52_A_y_52_A	1.32974	52_A_Y_52_A	0	52_A_Y_52_A	0	52_A_Y_52_A	0	52_A_y_52_A	16.6146
P67809	P67809_6A6J	A	F	54_A_f_54_A	NGYGFINRN	54_A_F_54_A	0	54_A_f_54_A	7.95375	54_A_F_54_A	0	54_A_f_54_A	4.73311	54_A_F_54_A	0	54_A_f_54_A	10.9275
P67809	P67809_6A6J	A	V	64_A_v_64_A	YGFINRNDTKEDVFVHQTAIKKNNP	64_A_v_64_A	1.3289	64_A_v_64_A	3.70606	64_A_V_64_A	0	64_A_v_64_A	7.65854	64_A_v_64_A	1.32721	64_A_v_64_A	6.80141
P67809	P67809_6A6J	A	F	65_A_f_65_A	NRNDTKEDVFVHQTAIKKN	65_A_F_65_A	0	65_A_f_65_A	3.17525	65_A_F_65_A	0	65_A_f_65_A	3.33197	65_A_F_65_A	0	65_A_f_65_A	10.5555
P67809	P67809_6A6J	A	F	65_A_f_65_A	NDTKEDVFVHQTAIK	65_A_F_65_A	0	65_A_f_65_A	3.17525	65_A_F_65_A	0	65_A_f_65_A	3.33197	65_A_F_65_A	0	65_A_f_65_A	10.5555
P67809	P67809_6A6J	A	H	67_A_h_67_A	NRNDTKEDVFVHQTAIKKNNPRK	67_A_H_67_A	0	67_A_h_67_A	1.33073	67_A_H_67_A	0	67_A_h_67_A	3.29233	67_A_H_67_A	0	67_A_h_67_A	13.7418
P67809	P67809_6A6J	A	Q	68_A_q_68_A	RNDTKEDVFVHQTAIKKNNPRKY	68_A_Q_68_A	0	68_A_Q_68_A	0	68_A_q_68_A	1.32809	68_A_q_68_A	2.90563	68_A_Q_68_A	0	68_A_q_68_A	15.6186
P67809	P67809_6A6J	A	Q	68_A_q_68_A	EDVFVHQTAIKKN	68_A_Q_68_A	0	68_A_Q_68_A	0	68_A_q_68_A	1.32809	68_A_q_68_A	2.90563	68_A_Q_68_A	0	68_A_q_68_A	15.6186
P67809	P67809_6A6J	A	P	76_A_p_76_A	DVFVHQTAIKKNNPRKYLRSVGDGETV	76_A_p_76_A	1.32944	76_A_P_76_A	0	76_A_P_76_A	0	76_A_p_76_A	1.34156	76_A_p_76_A	8.7398	76_A_p_76_A	18.9232
P67809	P67809_6A6J	A	Y	79_A_y_79_A	VHQTAIKKNNPRKYLRSVGDGETVEFD	79_A_y_79_A	4.26057	79_A_Y_79_A	0	79_A_y_79_A	5.44801	79_A_y_79_A	3.27134	79_A_y_79_A	4.26057	79_A_y_79_A	22.8619
P67809	P67809_6A6J	A	N	75_A_n_75_A	TAIKKNNPRKYLR	75_A_n_75_A	2.98411	75_A_n_75_A	1.34156	75_A_N_75_A	0	75_A_N_75_A	0	75_A_n_75_A	6.62355	75_A_n_75_A	16.4706
P67809	P67809_6A6J	A	S	82_A_s_82_A	NPRKYLRSVGDGETV	82_A_s_82_A	1.32523	82_A_s_82_A	1.32523	82_A_s_82_A	1.32619	82_A_s_82_A	2.88198	82_A_s_82_A	1.32523	82_A_s_82_A	14.6459
P67809	P67809_6A6J	A	T	88_A_t_88_A	KYLRSVGDGETVEFDVVEGEK	88_A_t_88_A	4.64334	88_A_t_88_A	7.06699	88_A_T_88_A	0	88_A_t_88_A	3.22614	88_A_t_88_A	8.21224	88_A_t_88_A	7.56965
P67809	P67809_6A6J	A	K	not_found	GPGGVPVQGSKYAADRNHYRR	not_found	no_data	not_found	no_data	not_found	no_data	not_found	no_data	not_found	no_data	not_found	no_data
P67809	P67809_6A6J	A	H	not_found	YAADRNHYRRYPR	not_found	no_data	not_found	no_data	not_found	no_data	not_found	no_data	not_found	no_data	not_found	no_data
P67809	P67809_6A6J	A	S	not_found	PYGRRPQYSNPPVQGEV	not_found	no_data	not_found	no_data	not_found	no_data	not_found	no_data	not_found	no_data	not_found	no_data
P67809	P67809_6A6J	A	Y	not_found	RRPQYSNPP	not_found	no_data	not_found	no_data	not_found	no_data	not_found	no_data	not_found	no_data	not_found	no_data
P67809	P67809_6A6J	A	Y	not_found	YAADRNHYRRYPRRR	not_found	no_data	not_found	no_data	not_found	no_data	not_found	no_data	not_found	no_data	not_found	no_data
P67809	P67809_6A6J	A	Y	not_found	RRGPPRNYQQNYQNSESGEKNEG	not_found	no_data	not_found	no_data	not_found	no_data	not_found	no_data	not_found	no_data	not_found	no_data
P67809	P67809_6A6J	A	Y	not_found	PPRNYQQNY	not_found	no_data	not_found	no_data	not_found	no_data	not_found	no_data	not_found	no_data	not_found	no_data
P67809	P67809_6A6J	A	Y	not_found	RRRFPPYYMRRPYGR	not_found	no_data	not_found	no_data	not_found	no_data	not_found	no_data	not_found	no_data	not_found	no_data
P67809	P67809_6A6J	A	Y	not_found	DETQGQQPPQRRYRRNFNYRRRRPE	not_found	no_data	not_found	no_data	not_found	no_data	not_found	no_data	not_found	no_data	not_found	no_data
P67809	P67809_6A6J	A	R	not_found	SKYAADRNHYRRYPRRRGPPR	not_found	no_data	not_found	no_data	not_found	no_data	not_found	no_data	not_found	no_data	not_found	no_data
P67809	P67809_6A6J	A	R	not_found	RQNMYRGYRPRFRRGPPRQRQPREDGN	not_found	no_data	not_found	no_data	not_found	no_data	not_found	no_data	not_found	no_data	not_found	no_data
P67809	P67809_6A6J	A	R	not_found	EGSESAPEGQAQQRRPYRRRRFPPYYM	not_found	no_data	not_found	no_data	not_found	no_data	not_found	no_data	not_found	no_data	not_found	no_data
P67809	P67809_6A6J	A	R	not_found	PEGQAQQRRPYRRRRFPPYYMRRPYGR	not_found	no_data	not_found	no_data	not_found	no_data	not_found	no_data	not_found	no_data	not_found	no_data
P67809	P67809_6A6J	A	R	not_found	GSESAPEGQAQQRRPYRRRRFPPYYMR	not_found	no_data	not_found	no_data	not_found	no_data	not_found	no_data	not_found	no_data	not_found	no_data
P67809	P67809_6A6J	A	P	not_found	ETQGQQPPQRRYR	not_found	no_data	not_found	no_data	not_found	no_data	not_found	no_data	not_found	no_data	not_found	no_data
P67809	P67809_6A6J	A	D	not_found	PVQGSKYAADRNHYRRYPR	not_found	no_data	not_found	no_data	not_found	no_data	not_found	no_data	not_found	no_data	not_found	no_data
P67809	P67809_6A6J	A	N	not_found	YPRRRGPPRNYQQNYQNSE	not_found	no_data	not_found	no_data	not_found	no_data	not_found	no_data	not_found	no_data	not_found	no_data
P68104	P68104_AF	A	Y	141_A_y_141_A	HALLAYTLGVK	141_A_y_141_A	7.64327	141_A_Y_141_A	0	141_A_Y_141_A	0	141_A_y_141_A	14.3694	141_A_y_141_A	3.37102	141_A_y_141_A	4.97443
P68104	P68104_AF	A	G	260_A_g_260_A	RLPLQDVYKIGGIGTVPVGRVETGVLK	260_A_g_260_A	3.51782	260_A_g_260_A	10.0234	260_A_g_260_A	9.22605	260_A_g_260_A	18.4363	260_A_g_260_A	3.77837	260_A_g_260_A	11.2177
P68104	P68104_AF	A	G	258_A_g_258_A	YKIGGIGTV	258_A_G_258_A	0	258_A_g_258_A	15.4481	258_A_g_258_A	9.4656	258_A_g_258_A	22.3111	258_A_g_258_A	9.80887	258_A_g_258_A	13.4987
P78345	P78345_6AHR	C	C	not_found	ESREKCSIAVD	not_found	no_data	not_found	no_data	not_found	no_data	not_found	no_data	not_found	no_data	not_found	no_data
P78346	P78346_6AHR	I	Y	201_I_y_201_I	AAERPLEIRGPYDVANLGLLFGL	201_I_Y_201_I	0	201_I_Y_201_I	0	201_I_y_201_I	5.83515	201_I_y_201_I	22.4238	201_I_y_201_I	10.4527	201_I_y_201_I	8.01313
P78527	P78527_7OTV	A	C	25_A_c_25_A	LLRLQETLSAADRCGAALAGHQLIRGL	25_A_c_25_A	23.0134	no_data	no_data	25_A_c_25_A	56.6174	25_A_c_25_A	23.0134	no_data	no_data	25_A_c_25_A	9.84525
P82663	P82663_8CSS	T	F	49_T_f_49_T	ELGEGARKFVFFNIPQIQYKN	49_T_f_49_T	3.12467	49_T_F_49_T	0	49_T_F_49_T	0	49_T_f_49_T	3.12467	49_T_f_49_T	1.33447	49_T_f_49_T	8.06815
P82663	P82663_8CSS	T	I	52_T_i_52_T	ELGEGARKFVFFNIPQIQYKNPWVQIM	52_T_i_52_T	8.32997	52_T_I_52_T	0	52_T_I_52_T	0	52_T_i_52_T	8.32997	52_T_I_52_T	0	52_T_i_52_T	4.06711
P82675	P82675_8CSP	D	M	not_found	YGFLWPGLNVPLMKNGAVQTIAQRS	not_found	no_data	not_found	no_data	not_found	no_data	not_found	no_data	not_found	no_data	not_found	no_data
P82921	P82921_8CSP	Q	M	not_found	ESAYRTLNRILTMDGLIEDIKHRRY	no_data	no_data	no_data	no_data	not_found	no_data	not_found	no_data	not_found	no_data	not_found	no_data
P82979	P82979_AF	A	F	157_A_f_157_A	VNLDKLKERAQRFGLNVSSISRKSE	157_A_F_157_A	0	157_A_f_157_A	15.7665	157_A_F_157_A	0	157_A_f_157_A	no_data	157_A_F_157_A	0	157_A_f_157_A	no_data
P83731	P83731_5A2Q	w	R	not_found	AKCESAFLSKRNPRQINWTVL	not_found	no_data	no_data	no_data	not_found	no_data	not_found	no_data	not_found	no_data	not_found	no_data
P83731	P83731_5A2Q	w	K	not_found	LNAKCESAFLSKRNPRQINWTVL	not_found	no_data	no_data	no_data	not_found	no_data	not_found	no_data	not_found	no_data	not_found	no_data
P83731	P83731_5A2Q	w	W	not_found	SAFLSKRNPRQINWTVLYRRKHKKGQS	not_found	no_data	no_data	no_data	not_found	no_data	not_found	no_data	not_found	no_data	not_found	no_data
P83731	P83731_5A2Q	w	C	not_found	KVFQFLNAKCESAFLSKRN	not_found	no_data	no_data	no_data	not_found	no_data	not_found	no_data	not_found	no_data	not_found	no_data
P83881	P83881_AF	A	C	88_A_c_88_A	LAIKRCKHFEL	88_A_c_88_A	1.32544	88_A_C_88_A	0	88_A_C_88_A	0	88_A_c_88_A	3.67286	88_A_C_88_A	0	88_A_C_88_A	0
P84098	P84098_5A2Q	r	Y	not_found	RYRESKKIDRHMYHSLYLKVKGNVF	no_data	no_data	no_data	no_data	not_found	no_data	not_found	no_data	not_found	no_data	not_found	no_data
P84103	P84103_AF	A	V	12_A_v_12_A	MHRDSCPLDCKVYVGNLGNNGNK	12_A_v_12_A	3.24742	12_A_v_12_A	44.9413	12_A_v_12_A	1.31848	12_A_v_12_A	1.31848	12_A_v_12_A	1.31848	12_A_v_12_A	2.72227
P84103	P84103_AF	A	Y	32_A_y_32_A	KTELERAFGYYGPLRSVWV	32_A_y_32_A	10.4978	32_A_y_32_A	54.47	32_A_Y_32_A	0	32_A_Y_32_A	0	32_A_Y_32_A	0	32_A_y_32_A	6.59914
P84103	P84103_AF	A	P	45_A_p_45_A	YYGPLRSVWVARNPPGFAFVEFEDPRD	45_A_p_45_A	1.34395	45_A_p_45_A	49.296	45_A_P_45_A	0	45_A_P_45_A	0	45_A_P_45_A	0	45_A_p_45_A	12.0772
P84103	P84103_AF	A	P	45_A_p_45_A	VWVARNPPGFAFV	45_A_p_45_A	1.34395	45_A_p_45_A	49.296	45_A_P_45_A	0	45_A_P_45_A	0	45_A_P_45_A	0	45_A_p_45_A	12.0772
P84103	P84103_AF	A	W	40_A_w_40_A	YGPLRSVWVARNPPG	40_A_W_40_A	0	40_A_w_40_A	50.4034	40_A_W_40_A	0	40_A_W_40_A	0	40_A_W_40_A	0	40_A_w_40_A	5.0096
P84103	P84103_AF	A	P	46_A_p_46_A	YGPLRSVWVARNPPGFAFVEFEDPRDA	46_A_P_46_A	0	46_A_p_46_A	52.4757	46_A_P_46_A	0	46_A_P_46_A	0	46_A_P_46_A	0	46_A_p_46_A	10.4075
P84103	P84103_AF	A	Y	13_A_y_13_A	DSCPLDCKVYVGNLGNNGN	13_A_y_13_A	2.72913	13_A_y_13_A	44.0056	13_A_Y_13_A	0	13_A_Y_13_A	0	13_A_Y_13_A	0	13_A_y_13_A	2.72913
P84103	P84103_AF	A	K	85_A_k_85_A	RVELSNGEKRSRNRGPP	85_A_K_85_A	0	85_A_k_85_A	30.1659	85_A_K_85_A	0	85_A_K_85_A	0	85_A_k_85_A	6.82338	85_A_K_85_A	0
P84103	P84103_AF	A	R	86_A_r_86_A	RVELSNGEKRSRNRGPPPS	86_A_R_86_A	0	86_A_r_86_A	24.9947	86_A_r_86_A	1.33697	86_A_R_86_A	0	86_A_r_86_A	8.98908	86_A_R_86_A	0
P84103	P84103_AF	A	W	96_A_w_96_A	RSRNRGPPPSWGRRPRDDYRR	96_A_W_96_A	0	96_A_w_96_A	14.1958	96_A_w_96_A	19.2611	96_A_W_96_A	0	96_A_w_96_A	23.4556	96_A_W_96_A	0
P98175	P98175_AF	A	A	174_A_a_174_A	NKSSGQSRGFAFVEFSHLQDA	174_A_a_174_A	1.33229	174_A_a_174_A	69.4613	174_A_a_174_A	1.33229	174_A_a_174_A	no_data	174_A_a_174_A	1.33038	174_A_a_174_A	26.0067
P98179	P98179_AF	A	G	126_A_g_126_A	SGRYYDSRPGGYGYGYGRSRDYNGR	126_A_G_126_A	0	126_A_g_126_A	15.9587	126_A_g_126_A	51.8445	126_A_g_126_A	1.32918	126_A_G_126_A	0	126_A_G_126_A	0
P98179	P98179_AF	A	G	128_A_g_128_A	YDSRPGGYGYGYGRSRDYNGR	128_A_g_128_A	1.33004	128_A_g_128_A	16.2163	128_A_g_128_A	47.5714	128_A_g_128_A	7.51443	128_A_G_128_A	0	128_A_g_128_A	4.85032
P98179	P98179_AF	A	Y	125_A_y_125_A	SRPGGYGYGYG	125_A_Y_125_A	0	125_A_y_125_A	11.9515	125_A_y_125_A	49.2055	125_A_Y_125_A	0	125_A_Y_125_A	0	125_A_Y_125_A	0
P98179	P98179_AF	A	Y	129_A_y_129_A	SRPGGYGYGYGRSRDYNGR	129_A_Y_129_A	0	129_A_y_129_A	16.435	129_A_y_129_A	46.4885	129_A_y_129_A	4.45411	129_A_Y_129_A	0	129_A_y_129_A	7.56101
P98179	P98179_AF	A	V	37_A_v_37_A	PISEVVVVKDRET	37_A_v_37_A	3.196	37_A_v_37_A	22.6968	37_A_v_37_A	1.33158	37_A_v_37_A	3.196	37_A_V_37_A	0	37_A_v_37_A	18.9091
P98179	P98179_AF	A	F	51_A_f_51_A	RGFGFITFT	51_A_F_51_A	0	51_A_f_51_A	18.2731	51_A_F_51_A	0	51_A_F_51_A	0	51_A_F_51_A	0	51_A_f_51_A	10.8406
P98179	P98179_AF	A	N	14_A_n_14_A	FVGGLNFNTDE	14_A_n_14_A	4.34968	14_A_n_14_A	19.6912	14_A_n_14_A	3.77399	14_A_n_14_A	1.3305	14_A_n_14_A	1.3305	14_A_n_14_A	20.2096
Q00059	Q00059_6HB4	A	Y	162_A_y_162_A	TLLGKPKRPRSAYNVYVAERFQEAK	162_A_Y_162_A	0	162_A_Y_162_A	0	162_A_y_162_A	3.1838	162_A_y_162_A	3.1838	162_A_Y_162_A	0	162_A_y_162_A	23.0593
Q00341	Q00341_AF	A	R	1141_A_r_1141_A	SEDVPLDHRVHARIIGARGKAIRKI	1141_A_R_1141_A	0	1141_A_r_1141_A	86.2424	1141_A_r_1141_A	3.42004	1141_A_r_1141_A	108.075	1141_A_r_1141_A	21.9092	1141_A_R_1141_A	0
Q00341	Q00341_AF	A	R	377_A_r_377_A	VSSVAAPSWLHRFIIGKKGQNLA	377_A_R_377_A	0	377_A_r_377_A	54.2544	377_A_r_377_A	34.6462	377_A_r_377_A	71.3099	377_A_r_377_A	17.927	377_A_r_377_A	31.2823
Q00341	Q00341_AF	A	H	376_A_h_376_A	SSVAAPSWLHRFIIGKKGQ	376_A_h_376_A	1.34144	376_A_h_376_A	54.2918	376_A_h_376_A	30.088	376_A_h_376_A	71.2544	376_A_h_376_A	25.3313	376_A_h_376_A	38.8023
Q00341	Q00341_AF	A	R	503_A_r_503_A	QQAKRELLELASRMENERTKDLIIE	503_A_r_503_A	7.28965	503_A_r_503_A	79.6586	503_A_r_503_A	29.983	503_A_r_503_A	95.1769	503_A_r_503_A	13.6182	503_A_r_503_A	3.70546
Q00341	Q00341_AF	A	M	504_A_m_504_A	KRELLELASRMENERTKDLII	504_A_m_504_A	3.45842	504_A_m_504_A	77.6497	504_A_m_504_A	38.5778	504_A_m_504_A	90.7017	504_A_m_504_A	12.5624	504_A_m_504_A	3.66499
Q00341	Q00341_AF	A	E	505_A_e_505_A	ASRMENERT	505_A_e_505_A	9.39072	505_A_e_505_A	82.7525	505_A_e_505_A	41.3108	505_A_e_505_A	95.1148	505_A_e_505_A	12.2807	505_A_e_505_A	3.49456
Q00341	Q00341_AF	A	R	520_A_r_520_A	ERTKDLIIEQRFHRTIIGQKGERIREI	520_A_R_520_A	0	520_A_r_520_A	93.0096	520_A_r_520_A	46.4201	520_A_r_520_A	102.951	520_A_r_520_A	17.1856	520_A_r_520_A	4.78359
Q00341	Q00341_AF	A	N	623_A_n_623_A	AENSNSETI	623_A_n_623_A	18.6928	623_A_n_623_A	107.096	623_A_n_623_A	68.8456	623_A_n_623_A	113.043	623_A_n_623_A	45.3247	623_A_n_623_A	26.2712
Q00341	Q00341_AF	A	E	625_A_e_625_A	NSNSETIII	625_A_e_625_A	14.7421	625_A_e_625_A	110.457	625_A_e_625_A	65.605	625_A_e_625_A	117.484	625_A_e_625_A	45.3683	625_A_e_625_A	25.5967
Q00341	Q00341_AF	A	M	834_A_m_834_A	YGGVMVSFP	834_A_m_834_A	8.54877	834_A_m_834_A	31.1318	834_A_m_834_A	46.4968	834_A_m_834_A	40.2674	834_A_m_834_A	3.76916	834_A_m_834_A	34.5503
Q00577	Q00577_AF	A	P	178_A_p_178_A	FLRIRQTVNRGPGLGSTQGQTIA	178_A_P_178_A	0	178_A_P_178_A	0	178_A_p_178_A	8.87493	178_A_p_178_A	no_data	178_A_P_178_A	0	178_A_p_178_A	4.0545
Q00577	Q00577_AF	A	Y	261_A_y_261_A	PTYRNSITVPYKVWAKFGHTF	261_A_Y_261_A	0	261_A_y_261_A	7.0776	261_A_y_261_A	3.01911	261_A_y_261_A	no_data	261_A_y_261_A	1.33645	261_A_y_261_A	19.4603
Q00839	Q00839_AF	A	P	190_A_p_190_A	RGAAKEAAGKSSGPTSLFAVTVAPPGA	190_A_p_190_A	14.1616	190_A_p_190_A	25.7066	190_A_p_190_A	15.1559	190_A_p_190_A	26.1401	190_A_p_190_A	34.7735	190_A_p_190_A	20.8246
Q00839	Q00839_AF	A	S	192_A_s_192_A	GKSSGPTSLFAVTVA	192_A_s_192_A	10.8025	192_A_s_192_A	22.6292	192_A_s_192_A	14.061	192_A_s_192_A	20.7833	192_A_s_192_A	28.6844	192_A_s_192_A	14.9793
Q00839	Q00839_AF	A	H	253_A_h_253_A	VKRPREDHGRGYFEY	253_A_h_253_A	4.11018	253_A_h_253_A	3.08553	253_A_h_253_A	4.11018	253_A_h_253_A	12.4272	253_A_H_253_A	0	253_A_h_253_A	3.93206
Q00839	Q00839_AF	A	Y	260_A_y_260_A	DHGRGYFEYIEENKYSR	260_A_y_260_A	5.22764	260_A_Y_260_A	0	260_A_y_260_A	1.33708	260_A_y_260_A	6.29675	260_A_y_260_A	5.22764	260_A_y_260_A	5.98295
Q00839	Q00839_AF	A	R	268_A_r_268_A	RGYFEYIEENKYSRAKSPQPPVEEEDE	268_A_R_268_A	0	268_A_R_268_A	0	268_A_r_268_A	11.7681	268_A_r_268_A	7.16817	268_A_R_268_A	0	268_A_r_268_A	6.39657
Q00839	Q00839_AF	A	Y	266_A_y_266_A	GYFEYIEENKYSRAKSPQPPV	266_A_Y_266_A	0	266_A_Y_266_A	0	266_A_y_266_A	6.06665	266_A_y_266_A	3.43387	266_A_Y_266_A	0	266_A_y_266_A	3.43387
Q00839	Q00839_AF	A	M	534_A_m_534_A	NPGKYNILGTNTIMDKMMVAGFKKQMA	534_A_m_534_A	2.8196	534_A_m_534_A	5.43481	534_A_m_534_A	1.33347	534_A_m_534_A	8.94415	534_A_m_534_A	6.6754	534_A_m_534_A	7.56925
Q00839	Q00839_AF	A	S	585_A_s_585_A	QTNVSAAAQ	585_A_s_585_A	3.1232	585_A_S_585_A	0	585_A_s_585_A	5.00449	585_A_s_585_A	2.95513	585_A_s_585_A	7.7747	585_A_S_585_A	0
Q00839	Q00839_AF	A	C	594_A_c_594_A	NVSAAAQRRKMCLFAGFQRKAVV	594_A_c_594_A	2.98232	594_A_c_594_A	1.34	594_A_c_594_A	9.17918	594_A_C_594_A	0	594_A_c_594_A	4.49528	594_A_C_594_A	0
Q00839	Q00839_AF	A	L	595_A_l_595_A	RRKMCLFAGFQ	595_A_l_595_A	3.85033	595_A_L_595_A	0	595_A_l_595_A	3.92818	595_A_L_595_A	0	595_A_l_595_A	6.93899	595_A_L_595_A	0
Q00839	Q00839_AF	A	C	607_A_c_607_A	QRKAVVVCPKDEDYK	607_A_c_607_A	5.94506	607_A_c_607_A	6.1553	607_A_c_607_A	5.50284	607_A_c_607_A	10.8776	607_A_c_607_A	16.1169	607_A_C_607_A	0
Q00839	Q00839_AF	A	H	631_A_h_631_A	GKDLPEHAVLKMK	631_A_h_631_A	10.3236	631_A_H_631_A	0	631_A_h_631_A	9.61348	631_A_h_631_A	11.7641	631_A_h_631_A	1.33841	631_A_h_631_A	5.7735
Q01085	Q01085_AF	A	S	137_A_s_137_A	DARVVKDMATGKSKGYGFVSFYNKL	137_A_S_137_A	0	137_A_S_137_A	0	137_A_s_137_A	3.32141	137_A_S_137_A	0	137_A_s_137_A	1.33899	137_A_s_137_A	no_data
Q01085	Q01085_AF	A	G	141_A_g_141_A	DMATGKSKGYGFVSFYNKLDA	141_A_g_141_A	1.32388	141_A_g_141_A	1.32388	141_A_g_141_A	1.325	141_A_G_141_A	0	141_A_g_141_A	1.32388	141_A_g_141_A	no_data
Q01085	Q01085_AF	A	F	142_A_f_142_A	KSKGYGFVSFYNK	142_A_F_142_A	0	142_A_F_142_A	0	142_A_F_142_A	0	142_A_F_142_A	0	142_A_F_142_A	0	142_A_f_142_A	no_data
Q01085	Q01085_AF	A	P	227_A_p_227_A	LTDQLMRQTFSPFGQIMEIRVFP	227_A_p_227_A	12.2641	227_A_p_227_A	32.619	227_A_p_227_A	1.33881	227_A_p_227_A	11.0237	227_A_p_227_A	12.1744	227_A_p_227_A	no_data
Q01085	Q01085_AF	A	V	236_A_v_236_A	IMEIRVFPEKG	236_A_v_236_A	1.32844	236_A_v_236_A	30.6455	236_A_v_236_A	9.48593	236_A_v_236_A	3.79558	236_A_v_236_A	13.4797	236_A_v_236_A	no_data
Q01085	Q01085_AF	A	F	244_A_f_244_A	IMEIRVFPEKGYSFVRFSTHESAAHAI	244_A_f_244_A	2.79546	244_A_f_244_A	24.0473	244_A_f_244_A	3.69172	244_A_F_244_A	0	244_A_f_244_A	6.60683	244_A_f_244_A	no_data
Q01085	Q01085_AF	A	G	241_A_g_241_A	VFPEKGYSFVR	241_A_g_241_A	1.33139	241_A_g_241_A	23.9148	241_A_g_241_A	5.22818	241_A_G_241_A	0	241_A_g_241_A	10.3841	241_A_g_241_A	no_data
Q01085	Q01085_AF	A	P	49_A_p_49_A	CKMITEHTSNDPYCFVEFYEHRD	49_A_p_49_A	1.32833	49_A_p_49_A	1.32833	49_A_p_49_A	1.32833	49_A_p_49_A	7.82507	49_A_p_49_A	4.10068	49_A_p_49_A	no_data
Q01085	Q01085_AF	A	Y	50_A_y_50_A	CKMITEHTSNDPYCFVEFYEHRDAA	50_A_Y_50_A	0	50_A_Y_50_A	0	50_A_Y_50_A	0	50_A_y_50_A	4.29329	50_A_y_50_A	3.40973	50_A_y_50_A	no_data
Q01085	Q01085_AF	A	Y	12_A_y_12_A	QPRTLYVGNLS	12_A_y_12_A	2.75477	12_A_Y_12_A	0	12_A_Y_12_A	0	12_A_y_12_A	2.75477	12_A_Y_12_A	0	12_A_y_12_A	no_data
Q01085	Q01085_AF	A	F	100_A_f_100_A	KDTSNHFHVFVGDLSPEIT	100_A_f_100_A	2.7782	100_A_F_100_A	0	100_A_f_100_A	3.70191	100_A_f_100_A	2.7782	100_A_F_100_A	0	100_A_f_100_A	no_data
Q01085	Q01085_AF	A	L	104_A_l_104_A	DTSNHFHVFVGDLSPEITTEDIKSA	104_A_l_104_A	2.92775	104_A_l_104_A	2.92775	104_A_l_104_A	4.22786	104_A_l_104_A	2.92775	104_A_l_104_A	3.45638	104_A_l_104_A	no_data
Q01085	Q01085_AF	A	V	101_A_v_101_A	NHFHVFVGDLSPE	101_A_v_101_A	3.15422	101_A_v_101_A	1.33189	101_A_v_101_A	3.86615	101_A_v_101_A	2.74387	101_A_v_101_A	1.33189	101_A_v_101_A	no_data
Q01130	Q01130_AF	A	R	24_A_r_24_A	EGMTSLKVDNLTYRTSPDTLRRVFEKY	24_A_R_24_A	0	24_A_R_24_A	0	24_A_r_24_A	6.56398	24_A_r_24_A	5.48722	24_A_R_24_A	0	24_A_r_24_A	5.48722
Q01130	Q01130_AF	A	P	46_A_p_46_A	EKYGRVGDVYIPRDRYTKESRGF	46_A_p_46_A	1.33089	46_A_P_46_A	0	46_A_P_46_A	0	46_A_P_46_A	0	46_A_P_46_A	0	46_A_p_46_A	3.37152
Q01130	Q01130_AF	A	R	47_A_r_47_A	VYIPRDRYT	47_A_R_47_A	0	47_A_R_47_A	0	47_A_R_47_A	0	47_A_R_47_A	0	47_A_R_47_A	0	47_A_r_47_A	3.60449
Q01130	Q01130_AF	A	F	59_A_f_59_A	SRGFAFVRFHD	59_A_F_59_A	0	59_A_F_59_A	0	59_A_F_59_A	0	59_A_F_59_A	0	59_A_F_59_A	0	59_A_F_59_A	0
Q01130	Q01130_AF	A	G	93_A_g_93_A	MARYGRPPD	93_A_G_93_A	0	93_A_G_93_A	0	93_A_G_93_A	0	93_A_g_93_A	6.295	93_A_G_93_A	0	93_A_g_93_A	6.295
Q01780	Q01780_3SAH	A	C	not_found	AAREQAKEACKAAAEQAIS	not_found	no_data	not_found	no_data	not_found	no_data	not_found	no_data	not_found	no_data	not_found	no_data
Q02543	Q02543_AF	A	V	67_A_v_67_A	YCGQVFEKS	67_A_v_67_A	1.3268	67_A_V_67_A	0	67_A_V_67_A	0	67_A_v_67_A	3.49226	67_A_v_67_A	1.3268	67_A_V_67_A	0
Q02543	Q02543_AF	A	F	68_A_f_68_A	CGQVFEKSP	68_A_F_68_A	0	68_A_F_68_A	0	68_A_F_68_A	0	68_A_f_68_A	6.7772	68_A_F_68_A	0	68_A_F_68_A	0
Q02543	Q02543_AF	A	C	22_A_c_22_A	EYKVVGRCLPTPKCHTPPLYRMRIFAP	22_A_c_22_A	1.33232	22_A_C_22_A	0	22_A_c_22_A	9.199	22_A_c_22_A	1.33232	22_A_C_22_A	0	22_A_c_22_A	9.30683
Q02878	Q02878_AF	A	Y	116_A_y_116_A	GTRVVKLRKMPRYYPTEDVPRKLLSHG	116_A_Y_116_A	0	116_A_Y_116_A	0	116_A_y_116_A	31.7323	116_A_y_116_A	20.5497	116_A_Y_116_A	0	116_A_y_116_A	14.9526
Q02878	Q02878_AF	A	L	168_A_l_168_A	VFLKQLASGLL	168_A_L_168_A	0	168_A_L_168_A	0	168_A_l_168_A	1.33192	168_A_l_168_A	4.5244	168_A_L_168_A	0	168_A_L_168_A	0
Q02878	Q02878_AF	A	S	170_A_s_170_A	FLKQLASGLLLVT	170_A_S_170_A	0	170_A_S_170_A	0	170_A_S_170_A	0	170_A_s_170_A	3.32716	170_A_S_170_A	0	170_A_S_170_A	0
Q02878	Q02878_AF	A	K	210_A_k_210_A	DISNVKIPKHLTDAYFK	210_A_K_210_A	0	210_A_K_210_A	0	210_A_k_210_A	3.32987	210_A_k_210_A	15.2418	210_A_k_210_A	7.36502	210_A_k_210_A	6.7056
Q02878	Q02878_AF	A	H	211_A_h_211_A	NVKIPKHLTDAYF	211_A_h_211_A	1.33398	211_A_H_211_A	0	211_A_h_211_A	1.34154	211_A_h_211_A	15.8322	211_A_h_211_A	2.82117	211_A_h_211_A	7.57067
Q02878	Q02878_AF	A	E	229_A_e_229_A	KKKKLRKPRHQEGEIFDTEKEKY	229_A_E_229_A	0	229_A_E_229_A	0	229_A_e_229_A	16.6164	229_A_e_229_A	35.9249	229_A_e_229_A	14.1216	229_A_e_229_A	35.7267
Q02878	Q02878_AF	A	I	232_A_i_232_A	QEGEIFDTE	232_A_i_232_A	3.97259	232_A_I_232_A	0	232_A_i_232_A	13.3985	232_A_i_232_A	35.0737	232_A_i_232_A	9.44004	232_A_i_232_A	29.9871
Q02878	Q02878_AF	A	C	44_A_c_44_A	KAKKPKKGKPHCSRNPVLVRGIG	44_A_C_44_A	0	44_A_C_44_A	0	44_A_c_44_A	20.7778	44_A_C_44_A	0	44_A_C_44_A	0	44_A_c_44_A	5.5828
Q02878	Q02878_AF	A	R	52_A_r_52_A	CSRNPVLVRGIGRYSRS	52_A_R_52_A	0	52_A_R_52_A	0	52_A_r_52_A	7.69367	52_A_R_52_A	0	52_A_R_52_A	0	52_A_r_52_A	16.6588
Q02878	Q02878_AF	A	V	88_A_v_88_A	SKVEKKKKEKVLATVTKPVGG	88_A_V_88_A	0	88_A_V_88_A	0	88_A_v_88_A	31.953	88_A_v_88_A	13.5512	88_A_V_88_A	0	88_A_V_88_A	0
Q03112	Q03112_6BW3	B	G	not_found	TEPRKNHVFGGKKGSNVES	no_data	no_data	no_data	no_data	not_found	no_data	not_found	no_data	not_found	no_data	not_found	no_data
Q03701	Q03701_AF	A	K	163_A_k_163_A	STTPKVKKDKQNIFEFFER	163_A_k_163_A	3.79881	163_A_k_163_A	85.3134	163_A_k_163_A	27.7585	163_A_k_163_A	no_data	no_data	no_data	163_A_k_163_A	8.91643
Q04637	Q04637_8J7R	B	C	not_found	PLDPTRLQGINCGPDFTPSFANL	not_found	no_data	not_found	no_data	not_found	no_data	not_found	no_data	not_found	no_data	not_found	no_data
Q06787	Q06787_4QW2	A	Y	not_found	LLDYHLNYLKEVDQL	not_found	no_data	not_found	no_data	not_found	no_data	not_found	no_data	not_found	no_data	not_found	no_data
Q07020	Q07020_AF	A	I	120_A_i_120_A	SRILRAGGKILTFDQLALD	120_A_i_120_A	1.32896	120_A_I_120_A	0	120_A_I_120_A	0	120_A_i_120_A	7.64232	120_A_i_120_A	3.66896	120_A_I_120_A	0
Q07020	Q07020_AF	A	T	122_A_t_122_A	RAGGKILTFDQLALD	122_A_T_122_A	0	122_A_T_122_A	0	122_A_T_122_A	0	122_A_t_122_A	9.37399	122_A_t_122_A	2.73217	122_A_T_122_A	0
Q07020	Q07020_AF	A	C	134_A_c_134_A	FDQLALDSPKGCGTVLLSGPRKG	134_A_c_134_A	3.37056	134_A_C_134_A	0	134_A_C_134_A	0	134_A_c_134_A	9.24297	134_A_c_134_A	6.73725	134_A_c_134_A	6.08474
Q07020	Q07020_AF	A	H	162_A_h_162_A	GTPHSHTKPYV	162_A_H_162_A	0	162_A_H_162_A	0	162_A_h_162_A	20.5433	162_A_H_162_A	0	162_A_H_162_A	0	162_A_h_162_A	18.828
Q07352	Q07352_AF	A	Y	169_A_y_169_A	ELCRTFHTIGFCPYGPRCHFIHNAEER	169_A_Y_169_A	0	169_A_Y_169_A	0	169_A_Y_169_A	0	169_A_Y_169_A	0	169_A_Y_169_A	0	169_A_y_169_A	no_data
Q07955	Q07955_3BEG	B	W	134_B_w_134_B	VVSGLPPSGSWQDLKDHMREA	134_B_w_134_B	6.50967	134_B_w_134_B	1.33744	134_B_W_134_B	0	134_B_W_134_B	0	134_B_w_134_B	no_data	134_B_w_134_B	3.62749
Q07955	Q07955_3BEG	B	G	132_B_g_132_B	SGLPPSGSWQDLK	132_B_g_132_B	3.55001	132_B_G_132_B	0	132_B_G_132_B	0	132_B_G_132_B	0	132_B_g_132_B	no_data	132_B_g_132_B	8.80067
Q07955	Q07955_3BEG	B	C	148_B_c_148_B	MREAGDVCYADVYRD	148_B_c_148_B	1.32667	148_B_c_148_B	9.70815	148_B_C_148_B	0	148_B_c_148_B	6.62909	148_B_c_148_B	no_data	148_B_c_148_B	3.44118
Q07955	Q07955_3BEG	B	Y	149_B_y_149_B	MREAGDVCYADVYRDGT	149_B_Y_149_B	0	149_B_y_149_B	6.68228	149_B_Y_149_B	0	149_B_y_149_B	6.50967	149_B_y_149_B	no_data	149_B_y_149_B	4.64183
Q07955	Q07955_3BEG	B	R	154_B_r_154_B	MREAGDVCYADVYRDGTGVVEFVRKED	154_B_R_154_B	0	154_B_r_154_B	3.29772	154_B_R_154_B	0	154_B_r_154_B	6.31121	154_B_r_154_B	no_data	154_B_r_154_B	14.4796
Q07955	Q07955_3BEG	B	K	165_B_k_165_B	VYRDGTGVVEFVRKEDMTYAVRKLDNT	165_B_k_165_B	11.0392	165_B_k_165_B	16.3639	165_B_k_165_B	1.33218	165_B_k_165_B	4.37235	165_B_k_165_B	no_data	165_B_k_165_B	15.1478
Q07955	Q07955_3BEG	B	R	164_B_r_164_B	YRDGTGVVEFVRKEDMTYAVRKL	164_B_r_164_B	9.90667	164_B_r_164_B	14.5837	164_B_R_164_B	0	164_B_r_164_B	3.63923	164_B_r_164_B	no_data	164_B_r_164_B	12.7046
Q07955	Q07955_3BEG	B	L	not_found	YDYDGYRLRVEFPRS	not_found	no_data	not_found	no_data	not_found	no_data	not_found	no_data	not_found	no_data	not_found	no_data
Q07955	Q07955_3BEG	B	R	not_found	YDYDGYRLRVEFPRSGR	not_found	no_data	not_found	no_data	not_found	no_data	not_found	no_data	not_found	no_data	not_found	no_data
Q07955	Q07955_3BEG	B	R	not_found	YDGYRLRVEFPRS	not_found	no_data	not_found	no_data	not_found	no_data	not_found	no_data	not_found	no_data	not_found	no_data
Q07955	Q07955_3BEG	B	P	not_found	NRRGGPPFAFV	not_found	no_data	not_found	no_data	not_found	no_data	not_found	no_data	not_found	no_data	not_found	no_data
Q07955	Q07955_3BEG	B	P	not_found	NRRGGPPFAFVEF	not_found	no_data	not_found	no_data	not_found	no_data	not_found	no_data	not_found	no_data	not_found	no_data
Q07955	Q07955_3BEG	B	F	not_found	RGGPPFAFVEF	not_found	no_data	not_found	no_data	not_found	no_data	not_found	no_data	not_found	no_data	not_found	no_data
Q07955	Q07955_3BEG	B	F	not_found	DLKNRRGGPPFAFVEFEDPRDAEDA	not_found	no_data	not_found	no_data	not_found	no_data	not_found	no_data	not_found	no_data	not_found	no_data
Q07955	Q07955_3BEG	B	V	not_found	DCRIYVGNLPP	not_found	no_data	not_found	no_data	not_found	no_data	not_found	no_data	not_found	no_data	not_found	no_data
Q07955	Q07955_3BEG	B	Y	not_found	AGNNDCRIYVGNLPPDI	not_found	no_data	not_found	no_data	not_found	no_data	not_found	no_data	not_found	no_data	not_found	no_data
Q07955	Q07955_3BEG	B	Y	not_found	RDAEDAVYGRDGYDYDGYRLRVEFP	not_found	no_data	not_found	no_data	not_found	no_data	not_found	no_data	not_found	no_data	not_found	no_data
Q08170	Q08170_AF	A	W	117_A_w_117_A	NLSSRCSWQDLKDYM	117_A_W_117_A	0	117_A_W_117_A	0	117_A_W_117_A	0	117_A_W_117_A	0	117_A_w_117_A	3.59601	117_A_w_117_A	13.1484
Q08170	Q08170_AF	A	G	36_A_g_36_A	YGKILEVDLKNGYGFVEFDDLRD	36_A_G_36_A	0	36_A_G_36_A	0	36_A_G_36_A	0	36_A_g_36_A	2.97463	36_A_g_36_A	12.661	36_A_g_36_A	7.60219
Q08170	Q08170_AF	A	Y	37_A_y_37_A	GKILEVDLKNGYGFVEFDDLRDA	37_A_Y_37_A	0	37_A_Y_37_A	0	37_A_Y_37_A	0	37_A_y_37_A	2.81916	37_A_y_37_A	14.9055	37_A_y_37_A	7.89259
Q08170	Q08170_AF	A	G	38_A_g_38_A	GKILEVDLKNGYGFVEFDDLRDADD	38_A_G_38_A	0	38_A_g_38_A	1.32656	38_A_g_38_A	1.32656	38_A_g_38_A	3.54642	38_A_g_38_A	18.6429	38_A_g_38_A	4.27979
Q08170	Q08170_AF	A	N	35_A_n_35_A	VDLKNGYGF	35_A_N_35_A	0	35_A_N_35_A	0	35_A_N_35_A	0	35_A_n_35_A	1.33186	35_A_n_35_A	11.9896	35_A_n_35_A	7.99103
Q08170	Q08170_AF	A	Y	53_A_y_53_A	ADDAVYELNGK	53_A_Y_53_A	0	53_A_Y_53_A	0	53_A_y_53_A	6.13129	53_A_y_53_A	7.84568	53_A_y_53_A	21.2324	53_A_y_53_A	7.84568
Q08211	Q08211_8SZP	A	N	1028_A_n_1028_A	TEGRNALIHKSSVNCPFSSQDMKYPSP	1028_A_n_1028_A	6.04771	1028_A_n_1028_A	1.33827	1028_A_n_1028_A	4.71458	1028_A_n_1028_A	24.2306	1028_A_n_1028_A	17.0747	1028_A_n_1028_A	11.5341
Q08211	Q08211_8SZP	A	S	468_A_s_468_A	AFERGEEPGKSCGYSVRFESI	468_A_s_468_A	13.4027	468_A_s_468_A	5.38292	468_A_s_468_A	9.2141	468_A_s_468_A	3.12353	468_A_s_468_A	16.1301	468_A_s_468_A	2.69456
Q08211	Q08211_8SZP	A	P	633_A_p_633_A	SMSQLNEKETPFELIEALLKY	633_A_p_633_A	10.5126	633_A_p_633_A	1.33773	633_A_p_633_A	7.33321	633_A_p_633_A	21.3705	633_A_p_633_A	14.8694	633_A_p_633_A	8.41675
Q08211	Q08211_8SZP	A	E	631_A_e_631_A	LNEKETPFE	631_A_e_631_A	2.9548	631_A_E_631_A	0	631_A_e_631_A	4.04325	631_A_e_631_A	20.4348	631_A_e_631_A	12.5339	631_A_e_631_A	6.23074
Q08211	Q08211_8SZP	A	P	not_found	GEYKYTQVGPDHNRSFIAE	not_found	no_data	not_found	no_data	not_found	no_data	not_found	no_data	not_found	no_data	not_found	no_data
Q08211	Q08211_8SZP	A	Y	not_found	GANLKDYYSRKEE	not_found	no_data	not_found	no_data	not_found	no_data	not_found	no_data	not_found	no_data	not_found	no_data
Q08211	Q08211_8SZP	A	Y	not_found	LKDYYSRKE	not_found	no_data	not_found	no_data	not_found	no_data	not_found	no_data	not_found	no_data	not_found	no_data
Q08J23	Q08J23_AF	A	C	589_A_c_589_A	INTGIKVWCRNNSGEEF	589_A_c_589_A	1.33015	589_A_C_589_A	0	589_A_c_589_A	6.72401	589_A_c_589_A	41.3879	589_A_c_589_A	4.09356	589_A_c_589_A	41.3879
Q08J23	Q08J23_AF	A	C	599_A_c_599_A	GEEFDCAFRLA	599_A_c_599_A	5.21878	599_A_c_599_A	1.33408	599_A_c_599_A	12.9753	599_A_c_599_A	49.1226	599_A_c_599_A	7.48372	599_A_c_599_A	49.1226
Q08J23	Q08J23_AF	A	I	629_A_i_629_A	IITVSMEDVKILLTQENPFFR	629_A_i_629_A	7.8132	629_A_i_629_A	6.49041	629_A_i_629_A	9.83815	629_A_i_629_A	59.4449	629_A_i_629_A	14.6308	629_A_i_629_A	59.4449
Q08J23	Q08J23_AF	A	T	632_A_t_632_A	EDVKILLTQENPFFR	632_A_t_632_A	9.77893	632_A_t_632_A	4.11002	632_A_t_632_A	8.76872	632_A_t_632_A	57.0518	632_A_t_632_A	11.635	632_A_t_632_A	57.0518
Q08J23	Q08J23_AF	A	F	637_A_f_637_A	TQENPFFRKLS	637_A_f_637_A	3.00739	637_A_f_637_A	1.33544	637_A_f_637_A	18.3583	637_A_f_637_A	62.1501	637_A_f_637_A	21.2375	637_A_f_637_A	62.1501
Q08J23	Q08J23_AF	A	F	689_A_f_689_A	GWRGKASIRTFVPKNERLHYL	689_A_f_689_A	3.57462	689_A_F_689_A	0	689_A_f_689_A	3.46231	689_A_f_689_A	47.692	689_A_f_689_A	5.96782	689_A_f_689_A	47.692
Q10567	Q10567_4P6Z	B	R	127_B_r_127_B	YLCEPLRKCLKDE	127_B_r_127_B	30.4909	127_B_r_127_B	9.99444	127_B_r_127_B	11.1096	127_B_r_127_B	9.86145	127_B_r_127_B	9.99444	127_B_R_127_B	0
Q12849	Q12849_4QU6	A	G	not_found	FVHMRGLPFQA	not_found	no_data	not_found	no_data	not_found	no_data	not_found	no_data	not_found	no_data	not_found	no_data
Q12849	Q12849_4QU6	A	Y	not_found	REEIGNRYIEIFPSR	not_found	no_data	not_found	no_data	not_found	no_data	not_found	no_data	not_found	no_data	not_found	no_data
Q12849	Q12849_4QU6	A	Y	not_found	SHVHHRYIELFLN	not_found	no_data	not_found	no_data	not_found	no_data	not_found	no_data	not_found	no_data	not_found	no_data
Q12849	Q12849_4QU6	A	Y	not_found	GVVRLRGLPYSCNEKDIVD	not_found	no_data	not_found	no_data	not_found	no_data	not_found	no_data	not_found	no_data	not_found	no_data
Q12849	Q12849_4QU6	A	R	not_found	VVRLRGLPY	not_found	no_data	not_found	no_data	not_found	no_data	not_found	no_data	not_found	no_data	not_found	no_data
Q12874	Q12874_7VPX	C	W	429_C_w_429_C	YRGPKAFQRHFAEWRHAHGMRCLGIPN	429_C_W_429_C	0	no_data	no_data	429_C_w_429_C	48.507	429_C_w_429_C	1.3342	429_C_w_429_C	71.3667	429_C_w_429_C	no_data
Q12874	Q12874_7VPX	C	G	not_found	NLPLGWDGK	not_found	no_data	no_data	no_data	not_found	no_data	not_found	no_data	not_found	no_data	not_found	no_data
Q12906	Q12906_7RJQ	B	M	not_found	LHKVLGMDPLPSKMPKKPKNENPVDYT	no_data	no_data	no_data	no_data	not_found	no_data	not_found	no_data	not_found	no_data	not_found	no_data
Q12906	Q12906_7RJQ	B	L	not_found	AAFGQLHKVLG	no_data	no_data	no_data	no_data	not_found	no_data	not_found	no_data	not_found	no_data	not_found	no_data
Q12906	Q12906_7RJQ	B	Q	not_found	HALRLAAFGQLHKVLGMDP	no_data	no_data	no_data	no_data	not_found	no_data	not_found	no_data	not_found	no_data	not_found	no_data
Q12906	Q12906_7RJQ	B	S	not_found	HKVLGMDPLPSKMPKKPKNEN	no_data	no_data	no_data	no_data	not_found	no_data	not_found	no_data	not_found	no_data	not_found	no_data
Q12926	Q12926_AF	A	Y	128_A_y_128_A	ARPSSASIRDANLYVSGLPKTMTQKEL	128_A_Y_128_A	0	128_A_Y_128_A	0	128_A_y_128_A	1.32525	128_A_y_128_A	no_data	128_A_Y_128_A	0	128_A_Y_128_A	0
Q12926	Q12926_AF	A	K	175_A_k_175_A	ISRGVGFIRFDKRIEAEEAIKGL	175_A_k_175_A	4.72437	175_A_K_175_A	0	175_A_k_175_A	3.61091	175_A_k_175_A	no_data	175_A_k_175_A	3.38722	175_A_k_175_A	5.80732
Q12926	Q12926_AF	A	Q	78_A_q_78_A	KLVRDKITGQSLGYGFVNY	78_A_Q_78_A	0	78_A_Q_78_A	0	78_A_q_78_A	3.48738	78_A_q_78_A	no_data	78_A_Q_78_A	0	78_A_q_78_A	15.871
Q12926	Q12926_AF	A	F	84_A_f_84_A	TGQSLGYGFVNYIDPKD	84_A_F_84_A	0	84_A_F_84_A	0	84_A_F_84_A	0	84_A_f_84_A	no_data	84_A_F_84_A	0	84_A_f_84_A	9.49233
Q13084	Q13084_7QH6	X	L	87_X_l_87_X	ESQRGLWGGEGWILGQIYANNDKLSKR	87_X_l_87_X	4.90293	87_X_L_87_X	0	87_X_l_87_X	5.12737	87_X_l_87_X	3.61662	87_X_L_87_X	0	87_X_L_87_X	0
Q13148	Q13148_5WIQ	A	H	not_found	SNAEPKHNSNRQL	no_data	no_data	no_data	no_data	not_found	no_data	not_found	no_data	not_found	no_data	not_found	no_data
Q13148	Q13148_5WIQ	A	Q	not_found	TFADDQIAQSL	no_data	no_data	no_data	no_data	not_found	no_data	not_found	no_data	not_found	no_data	not_found	no_data
Q13148	Q13148_5WIQ	A	D	not_found	DGRWCDCKLPN	no_data	no_data	no_data	no_data	not_found	no_data	not_found	no_data	not_found	no_data	not_found	no_data
Q13148	Q13148_5WIQ	A	R	not_found	SNRQLERSGRFGGNPGGFG	no_data	no_data	no_data	no_data	not_found	no_data	not_found	no_data	not_found	no_data	not_found	no_data
Q13148	Q13148_5WIQ	A	F	not_found	MDVFIPKPFRAFAFVTFADDQIAQSLC	no_data	no_data	no_data	no_data	not_found	no_data	not_found	no_data	not_found	no_data	not_found	no_data
Q13148	Q13148_5WIQ	A	M	not_found	YGDVMDVFI	no_data	no_data	no_data	no_data	not_found	no_data	not_found	no_data	not_found	no_data	not_found	no_data
Q13148	Q13148_5WIQ	A	N	not_found	NAEPKHNSNRQLERSGR	no_data	no_data	no_data	no_data	not_found	no_data	not_found	no_data	not_found	no_data	not_found	no_data
Q13148	Q13148_5WIQ	A	N	not_found	RFGGNPGGF	no_data	no_data	no_data	no_data	not_found	no_data	not_found	no_data	not_found	no_data	not_found	no_data
Q13148	Q13148_5WIQ	A	W	not_found	LIVLGLPWKTTEQDL	no_data	no_data	no_data	no_data	not_found	no_data	not_found	no_data	not_found	no_data	not_found	no_data
Q13151	Q13151_AF	A	A	110_A_a_110_A	FVGGLKGDVAEGDLIEHFS	110_A_a_110_A	4.2883	110_A_A_110_A	0	110_A_a_110_A	8.14746	110_A_a_110_A	4.2883	110_A_a_110_A	4.2883	110_A_a_110_A	27.077
Q13151	Q13151_AF	A	R	139_A_r_139_A	IIADKQSGKKRGFGFVYFQNH	139_A_R_139_A	0	139_A_R_139_A	0	139_A_r_139_A	3.3482	139_A_R_139_A	0	139_A_R_139_A	0	139_A_r_139_A	12.6681
Q13151	Q13151_AF	A	G	142_A_g_142_A	QSGKKRGFGFVYFQNHD	142_A_g_142_A	1.32276	142_A_g_142_A	1.32276	142_A_g_142_A	1.32276	142_A_g_142_A	1.32276	142_A_g_142_A	3.78426	142_A_g_142_A	20.5594
Q13151	Q13151_AF	A	F	143_A_f_143_A	QSGKKRGFGFVYFQNHDAA	143_A_F_143_A	0	143_A_F_143_A	0	143_A_F_143_A	0	143_A_F_143_A	0	143_A_f_143_A	3.78673	143_A_f_143_A	19.3342
Q13151	Q13151_AF	A	Y	180_A_y_180_A	PKEDIYSGGGG	180_A_Y_180_A	0	180_A_Y_180_A	0	180_A_Y_180_A	0	180_A_y_180_A	3.10183	180_A_y_180_A	1.33639	180_A_y_180_A	11.5031
Q13151	Q13151_AF	A	C	49_A_c_49_A	QTKRSRCFGFVTY	49_A_c_49_A	1.33467	49_A_c_49_A	1.33467	49_A_c_49_A	1.33467	49_A_C_49_A	0	49_A_c_49_A	3.04401	49_A_c_49_A	38.5531
Q13151	Q13151_AF	A	K	99_A_k_99_A	SARPGAHAKVKKLFVGGLKGDVA	99_A_k_99_A	3.0538	99_A_K_99_A	0	99_A_k_99_A	2.93129	99_A_K_99_A	0	99_A_k_99_A	4.23746	99_A_k_99_A	22.9913
Q13151	Q13151_AF	A	F	101_A_f_101_A	ARPGAHAKVKKLFVGGLKGDVAEGD	101_A_f_101_A	2.75777	101_A_F_101_A	0	101_A_F_101_A	0	101_A_f_101_A	2.75777	101_A_F_101_A	0	101_A_f_101_A	16.238
Q13151	Q13151_AF	A	V	97_A_v_97_A	AHAKVKKLF	97_A_v_97_A	1.33019	97_A_v_97_A	1.33019	97_A_v_97_A	3.66654	97_A_v_97_A	1.3316	97_A_v_97_A	5.51732	97_A_v_97_A	25.3822
Q13151	Q13151_AF	A	V	102_A_v_102_A	AKVKKLFVGGLKGDV	102_A_v_102_A	3.11911	102_A_v_102_A	1.32855	102_A_v_102_A	1.32855	102_A_v_102_A	3.11911	102_A_v_102_A	1.32855	102_A_v_102_A	20.0458
Q13151	Q13151_AF	A	L	100_A_l_100_A	KVKKLFVGG	100_A_l_100_A	3.20017	100_A_l_100_A	1.32055	100_A_l_100_A	1.32926	100_A_l_100_A	1.32055	100_A_l_100_A	1.32926	100_A_l_100_A	23.0968
Q13242	Q13242_AF	A	V	18_A_v_18_A	GEGDGRIYVGNLPTDVR	18_A_v_18_A	1.32605	18_A_v_18_A	17.652	18_A_v_18_A	1.32355	18_A_v_18_A	16.5329	18_A_v_18_A	1.32355	18_A_v_18_A	6.76302
Q13242	Q13242_AF	A	W	124_A_w_124_A	GLPPSGSWQDLKDHM	124_A_W_124_A	0	124_A_w_124_A	9.05133	124_A_W_124_A	0	124_A_w_124_A	27.014	124_A_W_124_A	0	124_A_w_124_A	13.7957
Q13242	Q13242_AF	A	C	138_A_c_138_A	QDLKDHMREAGDVCYADVQKDGVGMVE	138_A_c_138_A	1.3343	138_A_c_138_A	6.47032	138_A_C_138_A	0	138_A_c_138_A	27.823	138_A_C_138_A	0	138_A_c_138_A	12.5062
Q13242	Q13242_AF	A	V	52_A_v_52_A	RIREIELKNRHGLVPFAFVRFEDPRDA	52_A_v_52_A	1.33104	52_A_v_52_A	18.3474	52_A_V_52_A	0	52_A_v_52_A	20.3846	52_A_v_52_A	3.58212	52_A_v_52_A	7.53024
Q13242	Q13242_AF	A	H	49_A_h_49_A	ELKNRHGLVPF	49_A_H_49_A	0	49_A_h_49_A	23.6803	49_A_h_49_A	1.3359	49_A_h_49_A	18.8427	49_A_h_49_A	1.33384	49_A_h_49_A	15.806
Q13242	Q13242_AF	A	Y	17_A_y_17_A	ADERGGEGDGRIYVGNLPTDVREKD	17_A_Y_17_A	0	17_A_y_17_A	13.8947	17_A_Y_17_A	0	17_A_y_17_A	14.4865	17_A_Y_17_A	0	17_A_y_17_A	5.89483
Q13242	Q13242_AF	A	C	80_A_c_80_A	AIYGRNGYDYGQCRLRVEFPRTYGG	80_A_c_80_A	1.33491	80_A_c_80_A	20.265	80_A_c_80_A	1.33491	80_A_c_80_A	27.6977	80_A_c_80_A	6.6313	80_A_c_80_A	1.33491
Q13243	Q13243_AF	A	V	119_A_v_119_A	LIVENLSSRVSWQDLKDFM	119_A_v_119_A	1.33839	119_A_V_119_A	0	119_A_V_119_A	0	119_A_v_119_A	1.33839	119_A_v_119_A	7.09377	119_A_v_119_A	9.32899
Q13243	Q13243_AF	A	W	121_A_w_121_A	IVENLSSRVSWQDLKDFMRQA	121_A_W_121_A	0	121_A_W_121_A	0	121_A_W_121_A	0	121_A_w_121_A	3.02174	121_A_w_121_A	3.96908	121_A_w_121_A	10.0577
Q13243	Q13243_AF	A	T	135_A_t_135_A	LKDFMRQAGEVTFADAHRPKLNE	135_A_t_135_A	5.87364	135_A_T_135_A	0	135_A_T_135_A	0	135_A_t_135_A	3.15609	135_A_t_135_A	7.6077	135_A_t_135_A	3.15609
Q13243	Q13243_AF	A	H	140_A_h_140_A	RQAGEVTFADAHRPKLNEGVVEF	140_A_h_140_A	1.34445	140_A_H_140_A	0	140_A_H_140_A	0	140_A_h_140_A	3.36596	140_A_h_140_A	1.34445	140_A_h_140_A	7.06735
Q13243	Q13243_AF	A	G	9_A_g_9_A	SGCRVFIGRLNPAAR	9_A_g_9_A	1.34165	9_A_g_9_A	1.34165	9_A_g_9_A	2.75993	9_A_G_9_A	0	9_A_g_9_A	19.9187	9_A_g_9_A	2.75993
Q13243	Q13243_AF	A	F	41_A_f_41_A	RDIDLKRGFGFVEFEDPRDAD	41_A_F_41_A	0	41_A_F_41_A	0	41_A_F_41_A	0	41_A_f_41_A	3.16106	41_A_f_41_A	21.9104	41_A_F_41_A	0
Q13243	Q13243_AF	A	G	40_A_g_40_A	LKRGFGFVEFE	40_A_g_40_A	1.32578	40_A_g_40_A	1.32578	40_A_g_40_A	1.32578	40_A_g_40_A	1.32769	40_A_g_40_A	22.7066	40_A_G_40_A	0
Q13243	Q13243_AF	A	C	63_A_c_63_A	DGKELCSERVT	63_A_c_63_A	5.63626	63_A_c_63_A	2.84437	63_A_c_63_A	2.84437	63_A_c_63_A	2.84437	63_A_c_63_A	28.7476	63_A_C_63_A	0
Q13243	Q13243_AF	A	R	10_A_r_10_A	RVFIGRLNPAA	10_A_R_10_A	0	10_A_R_10_A	0	10_A_r_10_A	1.33262	10_A_R_10_A	0	10_A_r_10_A	17.7486	10_A_r_10_A	3.18215
Q13247	Q13247_AF	A	G	36_A_g_36_A	LEVDLKNGYGFVEFE	36_A_G_36_A	0	36_A_G_36_A	0	no_data	no_data	36_A_g_36_A	3.06253	36_A_g_36_A	14.0741	36_A_g_36_A	20.2781
Q13247	Q13247_AF	A	Y	37_A_y_37_A	EVDLKNGYGFVEFED	37_A_Y_37_A	0	37_A_Y_37_A	0	no_data	no_data	37_A_y_37_A	3.10343	37_A_y_37_A	13.7833	37_A_y_37_A	15.8623
Q13247	Q13247_AF	A	L	9_A_l_9_A	RVYIGRLSYNVRE	9_A_l_9_A	1.32891	9_A_l_9_A	1.32891	no_data	no_data	9_A_L_9_A	0	9_A_l_9_A	17.1805	9_A_l_9_A	22.7102
Q13247	Q13247_AF	A	R	85_A_r_85_A	SYGSRSGGG	85_A_R_85_A	0	85_A_R_85_A	0	no_data	no_data	85_A_R_85_A	0	85_A_r_85_A	22.1403	85_A_r_85_A	17.1344
Q13247	Q13247_AF	A	Y	102_A_y_102_A	TSGRDKYGPPVRT	102_A_Y_102_A	0	102_A_Y_102_A	0	no_data	no_data	102_A_Y_102_A	0	102_A_y_102_A	6.2342	102_A_y_102_A	1.3293
Q13283	Q13283_6TA7	A	L	not_found	RMVRHPDSHQLFIGNLPHEVD	not_found	no_data	not_found	no_data	not_found	no_data	not_found	no_data	not_found	no_data	not_found	no_data
Q13283	Q13283_6TA7	A	F	not_found	PRRMVRHPDSHQLFIGNLPHEVDKSEL	not_found	no_data	not_found	no_data	not_found	no_data	not_found	no_data	not_found	no_data	not_found	no_data
Q13283	Q13283_6TA7	A	F	not_found	ELRINSGGKLPNFGFVVFDDSEPVQ	not_found	no_data	not_found	no_data	not_found	no_data	not_found	no_data	not_found	no_data	not_found	no_data
Q13283	Q13283_6TA7	A	F	not_found	NSGGKLPNFGFVVFDDSEPVQ	not_found	no_data	not_found	no_data	not_found	no_data	not_found	no_data	not_found	no_data	not_found	no_data
Q13310	Q13310_AF	A	F	142_A_f_142_A	ENGSKGYAFVHFETQEA	142_A_f_142_A	3.5356	142_A_F_142_A	0	142_A_F_142_A	0	142_A_f_142_A	2.84767	no_data	no_data	142_A_f_142_A	3.5356
Q13310	Q13310_AF	A	Y	194_A_y_194_A	ELGAKAKEFTNVYIKNFGEEVDDES	194_A_y_194_A	3.45766	194_A_Y_194_A	0	194_A_y_194_A	32.6698	194_A_y_194_A	2.74068	no_data	no_data	194_A_y_194_A	11.6527
Q13310	Q13310_AF	A	F	233_A_f_233_A	PNGKSKGFGFVSYEK	233_A_F_233_A	0	233_A_F_233_A	0	233_A_f_233_A	33.2386	233_A_F_233_A	0	no_data	no_data	233_A_f_233_A	16.309
Q13310	Q13310_AF	A	F	235_A_f_235_A	PNGKSKGFGFVSYEKHEDA	235_A_F_235_A	0	235_A_F_235_A	0	235_A_f_235_A	35.599	235_A_F_235_A	0	no_data	no_data	235_A_f_235_A	14.2553
Q13310	Q13310_AF	A	G	234_A_g_234_A	NGKSKGFGFVSYEKH	234_A_g_234_A	1.32689	234_A_g_234_A	1.32689	234_A_g_234_A	37.7382	234_A_g_234_A	1.32689	no_data	no_data	234_A_g_234_A	16.1776
Q13310	Q13310_AF	A	G	232_A_g_232_A	GKSKGFGFV	232_A_g_232_A	1.33737	232_A_g_232_A	1.33737	232_A_g_232_A	33.9903	232_A_G_232_A	0	no_data	no_data	232_A_g_232_A	20.5845
Q13310	Q13310_AF	A	Y	297_A_y_297_A	SRYQGVNLYIKNLDDTI	297_A_y_297_A	3.62276	297_A_Y_297_A	0	297_A_y_297_A	3.75114	297_A_Y_297_A	0	no_data	no_data	297_A_y_297_A	17.7382
Q13310	Q13310_AF	A	M	326_A_m_326_A	SITSAKVMLEDGRSK	326_A_m_326_A	2.88168	326_A_M_326_A	0	326_A_m_326_A	3.96649	326_A_m_326_A	2.87845	no_data	no_data	326_A_m_326_A	24.0537
Q13310	Q13310_AF	A	Y	364_A_y_364_A	GRIVGSKPLYVALAQRKEE	364_A_Y_364_A	0	364_A_Y_364_A	0	364_A_y_364_A	8.85301	364_A_y_364_A	3.62276	no_data	no_data	364_A_y_364_A	15.9206
Q13442	Q13442_AF	A	Y	17_A_y_17_A	GRKGGHKGRARQYTSPEEIDAQLQA	17_A_Y_17_A	0	17_A_Y_17_A	0	17_A_y_17_A	14.0757	17_A_y_17_A	1.32782	17_A_Y_17_A	0	17_A_y_17_A	40.3914
Q13595	Q13595_AF	A	Y	129_A_y_129_A	FGLSLYTTERD	129_A_Y_129_A	0	129_A_Y_129_A	0	129_A_y_129_A	7.02897	129_A_Y_129_A	0	129_A_y_129_A	33.5637	129_A_y_129_A	5.12148
Q13595	Q13595_AF	A	R	155_A_r_155_A	PLSGVNVVYDQRTGRSRGFAFVY	155_A_R_155_A	0	155_A_R_155_A	0	155_A_r_155_A	1.34459	155_A_r_155_A	4.13978	155_A_r_155_A	26.0667	155_A_r_155_A	7.93598
Q13595	Q13595_AF	A	Y	152_A_y_152_A	LSGVNVVYDQRTGRS	152_A_Y_152_A	0	152_A_Y_152_A	0	152_A_Y_152_A	0	152_A_y_152_A	3.24222	152_A_y_152_A	24.2731	152_A_y_152_A	3.24222
Q13595	Q13595_AF	A	T	156_A_t_156_A	VNVVYDQRTGRSRGFAF	156_A_T_156_A	0	156_A_T_156_A	0	156_A_t_156_A	3.62531	156_A_t_156_A	6.148	156_A_t_156_A	29.0947	156_A_t_156_A	6.148
Q13595	Q13595_AF	A	A	163_A_a_163_A	TGRSRGFAFVYFERI	163_A_a_163_A	1.33026	163_A_a_163_A	1.33026	163_A_a_163_A	1.33026	163_A_a_163_A	1.33026	163_A_a_163_A	21.9489	163_A_a_163_A	1.33026
Q13595	Q13595_AF	A	F	164_A_f_164_A	GRSRGFAFVYFERID	164_A_F_164_A	0	164_A_F_164_A	0	164_A_F_164_A	0	164_A_F_164_A	0	164_A_f_164_A	17.4471	164_A_f_164_A	1.33024
Q13619	Q13619_2HYE	C	C	633_C_c_633_C	RTLQSLACGKARVLI	633_C_c_633_C	3.39882	633_C_C_633_C	0	633_C_c_633_C	5.3076	633_C_c_633_C	120.872	633_C_c_633_C	17.6278	633_C_c_633_C	3.34939
Q13823	Q13823_AF	A	V	132_A_v_132_A	HNLKVHILD	132_A_V_132_A	0	132_A_v_132_A	20.0824	132_A_v_132_A	27.985	132_A_v_132_A	9.65956	no_data	no_data	132_A_v_132_A	36.1741
Q13823	Q13823_AF	A	C	336_A_c_336_A	TLRSKKVCNVAPIAG	336_A_c_336_A	3.63642	336_A_C_336_A	0	336_A_c_336_A	1.33348	336_A_c_336_A	14.3149	no_data	no_data	336_A_c_336_A	3.71977
Q13823	Q13823_AF	A	Q	63_A_q_63_A	IIKPLQYQSTVASGT	63_A_Q_63_A	0	63_A_Q_63_A	0	63_A_q_63_A	26.3892	63_A_q_63_A	5.42999	no_data	no_data	63_A_Q_63_A	0
Q13838	Q13838_1XTK	A	I	154_A_i_154_A	FFGGLSIKKDEEV	154_A_i_154_A	9.62348	154_A_i_154_A	14.9455	154_A_i_154_A	17.8467	154_A_i_154_A	3.35045	154_A_I_154_A	0	154_A_i_154_A	24.7707
Q13838	Q13838_1XTK	A	C	165_A_c_165_A	LKKNCPHIV	165_A_c_165_A	15.5828	165_A_c_165_A	15.2811	165_A_c_165_A	15.5044	165_A_c_165_A	13.2755	165_A_c_165_A	12.4379	165_A_c_165_A	23.0277
Q13838	Q13838_1XTK	A	R	181_A_r_181_A	TPGRILALARNKSLNLKHI	181_A_r_181_A	10.9023	181_A_r_181_A	20.1838	181_A_r_181_A	20.8366	181_A_r_181_A	7.02193	181_A_r_181_A	3.0095	181_A_r_181_A	30.1395
Q13868	Q13868_6D6Q	H	Q	146_H_q_146_H	SAEVQAVFS	146_H_q_146_H	6.88591	146_H_q_146_H	5.32786	146_H_q_146_H	5.63873	146_H_q_146_H	12.1785	146_H_q_146_H	3.77132	146_H_q_146_H	5.32811
Q14011	Q14011_5TBX	A	Q	21_A_q_21_A	VGGLSFDTNEQSLEQVFSKYG	21_A_q_21_A	9.65257	21_A_q_21_A	9.33247	21_A_q_21_A	1.33002	21_A_q_21_A	9.65257	21_A_q_21_A	5.81558	21_A_q_21_A	no_data
Q14011	Q14011_5TBX	A	G	49_A_g_49_A	VVVVKDRETQRSRGFGFVTFENIDDAK	49_A_G_49_A	0	49_A_g_49_A	5.8058	49_A_G_49_A	0	49_A_G_49_A	0	49_A_G_49_A	0	49_A_g_49_A	no_data
Q14011	Q14011_5TBX	A	F	52_A_f_52_A	SRGFGFVTFEN	52_A_F_52_A	0	52_A_f_52_A	10.6731	52_A_F_52_A	0	52_A_F_52_A	0	52_A_F_52_A	0	52_A_f_52_A	no_data
Q14103	Q14103_2Z5N	B	G	not_found	TKEPVKKIFVGGLSPDTPEEK	no_data	no_data	no_data	no_data	not_found	no_data	not_found	no_data	not_found	no_data	not_found	no_data
Q14103	Q14103_2Z5N	B	G	not_found	ELPMDNKTNKRRGFCFITFKEEEPV	no_data	no_data	no_data	no_data	not_found	no_data	not_found	no_data	not_found	no_data	not_found	no_data
Q14103	Q14103_2Z5N	B	G	not_found	PITGRSRGFGFVLFKESES	no_data	no_data	no_data	no_data	not_found	no_data	not_found	no_data	not_found	no_data	not_found	no_data
Q14103	Q14103_2Z5N	B	I	not_found	NKTNKRRGFCFITFKEEEPVKKI	no_data	no_data	no_data	no_data	not_found	no_data	not_found	no_data	not_found	no_data	not_found	no_data
Q14103	Q14103_2Z5N	B	I	not_found	EPVKKIFVGGL	no_data	no_data	no_data	no_data	not_found	no_data	not_found	no_data	not_found	no_data	not_found	no_data
Q14103	Q14103_2Z5N	B	M	not_found	SIELPMDNKTN	no_data	no_data	no_data	no_data	not_found	no_data	not_found	no_data	not_found	no_data	not_found	no_data
Q14103	Q14103_2Z5N	B	K	not_found	AMKTKEPVKKIFVGGLSPD	no_data	no_data	no_data	no_data	not_found	no_data	not_found	no_data	not_found	no_data	not_found	no_data
Q14103	Q14103_2Z5N	B	K	not_found	KKIMEKKYHNVGL	no_data	no_data	no_data	no_data	not_found	no_data	not_found	no_data	not_found	no_data	not_found	no_data
Q14103	Q14103_2Z5N	B	K	not_found	GEVESIELPMDNKTNKRRGFCFITF	no_data	no_data	no_data	no_data	not_found	no_data	not_found	no_data	not_found	no_data	not_found	no_data
Q14103	Q14103_2Z5N	B	K	not_found	FGEVVDCTLKLDPITGRSR	no_data	no_data	no_data	no_data	not_found	no_data	not_found	no_data	not_found	no_data	not_found	no_data
Q14103	Q14103_2Z5N	B	F	not_found	EWKMFIGGL	no_data	no_data	no_data	no_data	not_found	no_data	not_found	no_data	not_found	no_data	not_found	no_data
Q14103	Q14103_2Z5N	B	F	not_found	AKAMKTKEPVKKIFVGGLSPDTPEEKI	no_data	no_data	no_data	no_data	not_found	no_data	not_found	no_data	not_found	no_data	not_found	no_data
Q14103	Q14103_2Z5N	B	F	not_found	PMDNKTNKRRGFCFITFKEEEPVKKIM	no_data	no_data	no_data	no_data	not_found	no_data	not_found	no_data	not_found	no_data	not_found	no_data
Q14103	Q14103_2Z5N	B	E	not_found	MKTKEPVKK	no_data	no_data	no_data	no_data	not_found	no_data	not_found	no_data	not_found	no_data	not_found	no_data
Q14103	Q14103_2Z5N	B	R	not_found	DCTLKLDPITGRSRGFGFVLFKE	no_data	no_data	no_data	no_data	not_found	no_data	not_found	no_data	not_found	no_data	not_found	no_data
Q14103	Q14103_2Z5N	B	Y	not_found	KEEEPVKKIMEKKYHNVGLSKCEIKVA	no_data	no_data	no_data	no_data	not_found	no_data	not_found	no_data	not_found	no_data	not_found	no_data
Q14103	Q14103_2Z5N	B	T	not_found	FGEVVDCTLKLDPIT	no_data	no_data	no_data	no_data	not_found	no_data	not_found	no_data	not_found	no_data	not_found	no_data
Q14103	Q14103_2Z5N	B	L	not_found	FGFVLFKES	no_data	no_data	no_data	no_data	not_found	no_data	not_found	no_data	not_found	no_data	not_found	no_data
Q14103	Q14103_2Z5N	B	P	not_found	FGEVESIELPMDNKTNKRR	no_data	no_data	no_data	no_data	not_found	no_data	not_found	no_data	not_found	no_data	not_found	no_data
Q14103	Q14103_2Z5N	B	S	not_found	DCTLKLDPITGRSRGFGFVLFKESE	no_data	no_data	no_data	no_data	not_found	no_data	not_found	no_data	not_found	no_data	not_found	no_data
Q14137	Q14137_AF	A	C	108_A_c_108_A	EQVQASTPCPRTEMASA	108_A_c_108_A	23.239	108_A_c_108_A	150.799	108_A_c_108_A	166.032	108_A_c_108_A	32.8286	no_data	no_data	108_A_c_108_A	41.7887
Q14151	Q14151_AF	A	C	672_A_c_672_A	QRERLQLECQRQRLERE	672_A_c_672_A	1.33683	672_A_c_672_A	19.0003	672_A_c_672_A	30.5737	672_A_c_672_A	45.4064	no_data	no_data	672_A_C_672_A	0
Q14157	Q14157_AF	A	T	23_A_t_23_A	NQNQTQHKQ	23_A_t_23_A	1.34692	23_A_t_23_A	63.5402	no_data	no_data	23_A_t_23_A	31.6206	no_data	no_data	23_A_t_23_A	no_data
Q14157	Q14157_AF	A	H	25_A_h_25_A	QNQTQHKQRPQ	25_A_H_25_A	0	25_A_h_25_A	59.2747	no_data	no_data	25_A_h_25_A	30.9419	no_data	no_data	25_A_h_25_A	no_data
Q14258	Q14258_4CFG	A	S	318_A_s_318_A	EFLEKASKLRGISTKPVYIPEVELN	318_A_s_318_A	5.74033	318_A_s_318_A	24.7295	318_A_S_318_A	0	318_A_s_318_A	135.336	318_A_s_318_A	3.15129	318_A_s_318_A	no_data
Q14258	Q14258_4CFG	A	P	321_A_p_321_A	GISTKPVYIPE	321_A_p_321_A	10.4223	321_A_p_321_A	21.4247	321_A_p_321_A	4.34268	321_A_p_321_A	131.121	321_A_P_321_A	0	321_A_p_321_A	no_data
Q14258	Q14258_4CFG	A	Y	323_A_y_323_A	ISTKPVYIPEVEL	323_A_y_323_A	9.31832	323_A_y_323_A	14.2373	323_A_y_323_A	1.31864	323_A_y_323_A	123.857	323_A_Y_323_A	0	323_A_y_323_A	no_data
Q14444	Q14444_4WBE	A	P	not_found	YDGYRPSFSNTPNSGYTQSQFSA	not_found	no_data	not_found	no_data	not_found	no_data	not_found	no_data	not_found	no_data	not_found	no_data
Q14444	Q14444_4WBE	A	D	not_found	FRGGYDGYRPS	not_found	no_data	not_found	no_data	not_found	no_data	not_found	no_data	not_found	no_data	not_found	no_data
Q14498	Q14498_6UE5	C	F	295_C_f_295_C	MDSETGRSKGYGFITFSDSECAKKA	295_C_F_295_C	0	295_C_f_295_C	4.13387	295_C_F_295_C	0	295_C_F_295_C	0	295_C_F_295_C	0	295_C_f_295_C	no_data
Q14498	Q14498_6UE5	C	G	292_C_g_292_C	DSETGRSKGYGFITFSD	292_C_G_292_C	0	292_C_G_292_C	0	292_C_G_292_C	0	292_C_G_292_C	0	292_C_G_292_C	0	292_C_g_292_C	no_data
Q14498	Q14498_6UE5	C	Y	293_C_y_293_C	GRSKGYGFITF	293_C_Y_293_C	0	293_C_Y_293_C	0	293_C_Y_293_C	0	293_C_Y_293_C	0	293_C_Y_293_C	0	293_C_y_293_C	no_data
Q14498	Q14498_6UE5	C	I	296_C_i_296_C	SKGYGFITFSDSE	296_C_i_296_C	1.33485	296_C_i_296_C	8.03233	296_C_I_296_C	0	296_C_i_296_C	1.33485	296_C_i_296_C	1.33485	296_C_i_296_C	no_data
Q14498	Q14498_6UE5	C	G	not_found	RGKIGLPHS	not_found	no_data	not_found	no_data	not_found	no_data	not_found	no_data	not_found	no_data	not_found	no_data
Q14562	Q14562_6HYS	A	Y	1063_A_y_1063_A	KFSNPWCYENFIQAR	1063_A_y_1063_A	8.17664	no_data	no_data	1063_A_y_1063_A	9.15545	1063_A_y_1063_A	19.7079	1063_A_y_1063_A	8.69105	1063_A_y_1063_A	8.51458
Q14562	Q14562_6HYS	A	C	651_A_c_651_A	GYTIRFEDCTSPETVIK	651_A_c_651_A	10.0982	no_data	no_data	651_A_c_651_A	5.68549	651_A_c_651_A	6.59285	651_A_c_651_A	5.68549	651_A_c_651_A	15.632
Q14671	Q14671_3BSX	A	Y	1123_A_y_1123_A	TMMKDQYANYVVQKMIDVA	1123_A_Y_1123_A	0	1123_A_y_1123_A	2.80316	1123_A_Y_1123_A	0	1123_A_y_1123_A	50.1891	1123_A_Y_1123_A	0	1123_A_y_1123_A	28.2318
Q14671	Q14671_3BSX	A	K	1153_A_k_1153_A	HIATLRKYTYGKH	1153_A_k_1153_A	1.32574	1153_A_k_1153_A	1.32574	1153_A_k_1153_A	13.9867	1153_A_k_1153_A	62.6278	1153_A_K_1153_A	0	1153_A_k_1153_A	43.4243
Q14671	Q14671_3BSX	A	Y	1154_A_y_1154_A	ATLRKYTYGKH	1154_A_y_1154_A	3.55671	1154_A_Y_1154_A	0	1154_A_y_1154_A	11.1598	1154_A_y_1154_A	60.6209	1154_A_Y_1154_A	0	1154_A_y_1154_A	40.3851
Q14671	Q14671_3BSX	A	M	932_A_m_932_A	HVLSLALQMYGCRVIQK	932_A_m_932_A	3.70346	932_A_m_932_A	37.6044	932_A_m_932_A	3.70346	932_A_m_932_A	19.0321	932_A_M_932_A	0	932_A_M_932_A	0
Q14684	Q14684_7T0Y	B	C	not_found	EKEKGSRVFCVEEEDSESS	not_found	no_data	not_found	no_data	not_found	no_data	not_found	no_data	not_found	no_data	not_found	no_data
Q14684	Q14684_7T0Y	B	C	not_found	DVLMKEVLCPESQSPNG	not_found	no_data	not_found	no_data	not_found	no_data	not_found	no_data	not_found	no_data	not_found	no_data
Q14684	Q14684_7T0Y	B	C	not_found	AGPGSLELCGLPSQKTA	not_found	no_data	not_found	no_data	not_found	no_data	not_found	no_data	not_found	no_data	not_found	no_data
Q14684	Q14684_7T0Y	B	C	not_found	RGRDDCGTFED	not_found	no_data	not_found	no_data	not_found	no_data	not_found	no_data	not_found	no_data	not_found	no_data
Q14690	Q14690_AF	A	S	1107_A_s_1107_A	DMKTFKYLPISHPRFVRTIPE	no_data	no_data	1107_A_s_1107_A	28.9589	1107_A_s_1107_A	9.06526	1107_A_s_1107_A	67.2461	no_data	no_data	1107_A_s_1107_A	34.2
Q14690	Q14690_AF	A	A	22_A_a_22_A	RGGTRKIHKPEKAFQQSVEQDNLFD	no_data	no_data	22_A_a_22_A	16.0839	22_A_a_22_A	39.6861	22_A_a_22_A	22.69	no_data	no_data	22_A_a_22_A	34.4953
Q14690	Q14690_AF	A	C	1754_A_c_1754_A	SHRVLQRALECLPSKEHVDVI	no_data	no_data	1754_A_C_1754_A	0	1754_A_c_1754_A	25.5247	1754_A_c_1754_A	25.397	no_data	no_data	1754_A_C_1754_A	0
Q14690	Q14690_AF	A	F	745_A_f_745_A	VKSIKDYGVFIQFPSGLSG	no_data	no_data	745_A_F_745_A	0	745_A_f_745_A	2.75602	745_A_f_745_A	35.0312	no_data	no_data	745_A_f_745_A	28.1699
Q14692	Q14692_AF	A	P	1078_A_p_1078_A	KALRAPEGAFR	no_data	no_data	1078_A_P_1078_A	0	1078_A_p_1078_A	35.831	1078_A_p_1078_A	3.30407	no_data	no_data	1078_A_p_1078_A	1.34878
Q14692	Q14692_AF	A	Y	211_A_y_211_A	KKRLKHRFWTEVYPGAKLFYLSGMV	no_data	no_data	211_A_y_211_A	11.7282	211_A_y_211_A	7.49309	211_A_y_211_A	6.63722	no_data	no_data	211_A_y_211_A	15.135
Q14694	Q14694_7XHF	C	R	not_found	EQVGPRNKTSV	no_data	no_data	no_data	no_data	not_found	no_data	not_found	no_data	not_found	no_data	not_found	no_data
Q14978	Q14978_AF	A	F	611_A_f_611_A	AKKIKLQTPNTFPKRKKGEKRAS	611_A_F_611_A	0	611_A_f_611_A	16.4558	611_A_f_611_A	39.9672	611_A_f_611_A	67.565	no_data	no_data	611_A_f_611_A	12.0747
Q15004	Q15004_6IIW	B	C	not_found	KYAGGNPVCVRPTPKWQ	no_data	no_data	no_data	no_data	not_found	no_data	not_found	no_data	not_found	no_data	not_found	no_data
Q15046	Q15046_7EA9	A	F	144_A_f_144_A	AKRASGGKLIFYDLRGEGVKL	144_A_f_144_A	2.93767	144_A_F_144_A	0	144_A_f_144_A	35.4254	144_A_f_144_A	2.93767	144_A_f_144_A	2.93767	144_A_f_144_A	no_data
Q15046	Q15046_7EA9	A	L	142_A_l_142_A	RASGGKLIFYDLR	142_A_l_142_A	1.32756	142_A_L_142_A	0	142_A_l_142_A	42.4821	142_A_l_142_A	1.32756	142_A_l_142_A	2.87591	142_A_l_142_A	no_data
Q15056	Q15056_AF	A	R	112_A_r_112_A	LLGDRSLRVDIAEGR	112_A_R_112_A	0	112_A_r_112_A	15.2687	112_A_R_112_A	0	112_A_r_112_A	no_data	112_A_r_112_A	2.75105	112_A_r_112_A	7.67471
Q15056	Q15056_AF	A	L	49_A_l_49_A	EPPYTAYVGNLPFNTVQGDID	49_A_l_49_A	1.33032	49_A_l_49_A	23.6864	49_A_L_49_A	0	49_A_l_49_A	no_data	49_A_L_49_A	0	49_A_l_49_A	16.6026
Q15056	Q15056_AF	A	Y	86_A_y_86_A	FKGFCYVEFDE	86_A_Y_86_A	0	86_A_y_86_A	26.804	86_A_Y_86_A	0	86_A_y_86_A	no_data	86_A_Y_86_A	0	86_A_y_86_A	10.1652
Q15056	Q15056_AF	A	A	98_A_a_98_A	CYVEFDEVDSLKEALTYDGALLGDRSL	98_A_a_98_A	6.88985	98_A_a_98_A	22.3362	98_A_a_98_A	1.33757	98_A_a_98_A	no_data	98_A_a_98_A	9.37186	98_A_a_98_A	9.18235
Q15061	Q15061_AF	A	C	380_A_c_380_A	EPHMCLVRDISNCWAPKVETAITKV	380_A_c_380_A	1.33758	380_A_c_380_A	33.7598	no_data	no_data	380_A_c_380_A	21.4708	no_data	no_data	380_A_c_380_A	no_data
Q15165	Q15165_AF	A	T	139_A_t_139_A	HPEFKNTVEIFKF	139_A_t_139_A	25.4813	139_A_t_139_A	45.1912	139_A_t_139_A	6.85401	139_A_t_139_A	12.6174	139_A_t_139_A	23.1434	139_A_t_139_A	51.0089
Q15233	Q15233_7LRQ	B	F	113_B_f_113_B	EVFIHKDKGFGFIRLETRTLAEI	113_B_F_113_B	0	113_B_F_113_B	0	113_B_F_113_B	0	113_B_f_113_B	3.18553	113_B_F_113_B	0	113_B_f_113_B	4.54015
Q15233	Q15233_7LRQ	B	K	109_B_k_109_B	FIHKDKGFGFI	109_B_K_109_B	0	109_B_K_109_B	0	109_B_k_109_B	3.41479	109_B_K_109_B	0	109_B_K_109_B	0	109_B_k_109_B	17.3966
Q15233	Q15233_7LRQ	B	C	145_B_c_145_B	PLRGKQLRVRFACHSASLTVRNLPQ	145_B_c_145_B	6.09916	145_B_C_145_B	0	145_B_C_145_B	0	145_B_C_145_B	0	145_B_c_145_B	4.75408	145_B_c_145_B	8.18307
Q15233	Q15233_7LRQ	B	E	166_B_e_166_B	NLPQYVSNELLEEAFSVFGQVERAV	166_B_e_166_B	11.4461	166_B_e_166_B	7.49574	166_B_e_166_B	8.38469	166_B_e_166_B	8.39395	166_B_e_166_B	8.39395	166_B_E_166_B	0
Q15233	Q15233_7LRQ	B	G	172_B_g_172_B	EAFSVFGQVERAV	172_B_g_172_B	8.76032	172_B_G_172_B	0	172_B_g_172_B	6.85071	172_B_g_172_B	9.16523	172_B_g_172_B	9.16523	172_B_G_172_B	0
Q15233	Q15233_7LRQ	B	G	197_B_g_197_B	KGIVEFSGKPAARKA	197_B_g_197_B	5.48886	197_B_G_197_B	0	197_B_g_197_B	5.06638	197_B_g_197_B	6.21367	197_B_g_197_B	9.47306	197_B_G_197_B	0
Q15233	Q15233_7LRQ	B	D	206_B_d_206_B	GKPAARKALDRCSEGSFLL	206_B_d_206_B	2.83673	206_B_d_206_B	7.27126	206_B_d_206_B	10.4562	206_B_d_206_B	10.4562	206_B_d_206_B	16.0216	206_B_d_206_B	6.79292
Q15233	Q15233_7LRQ	B	A	204_B_a_204_B	PAARKALDRCS	204_B_a_204_B	3.31772	204_B_a_204_B	5.02699	204_B_a_204_B	8.5093	204_B_a_204_B	8.5093	204_B_a_204_B	10.834	204_B_a_204_B	3.53175
Q15233	Q15233_7LRQ	B	V	78_B_v_78_B	GEKTFTQRSRLFVGNLPPDITEEEM	78_B_v_78_B	3.3051	78_B_v_78_B	1.32867	78_B_v_78_B	1.32867	78_B_v_78_B	1.32867	78_B_v_78_B	1.32867	78_B_v_78_B	7.94166
Q15233	Q15233_7LRQ	B	F	77_B_f_77_B	TFTQRSRLFVGNLPPDI	77_B_f_77_B	3.28269	77_B_F_77_B	0	77_B_F_77_B	0	77_B_F_77_B	0	77_B_F_77_B	0	77_B_f_77_B	7.00052
Q15233	Q15233_7LRQ	B	L	76_B_l_76_B	FTQRSRLFVGNLP	76_B_l_76_B	3.63772	76_B_l_76_B	1.32893	76_B_l_76_B	1.32893	76_B_l_76_B	1.32893	76_B_l_76_B	1.32893	76_B_l_76_B	3.96483
Q15233	Q15233_7LRQ	B	E	102_B_e_102_B	EMRKLFEKYGKAGEVFIHKDKGFGFIR	102_B_e_102_B	4.06373	102_B_E_102_B	0	102_B_e_102_B	3.45363	102_B_e_102_B	2.82266	102_B_e_102_B	3.45363	102_B_e_102_B	2.82266
Q15233	Q15233_7LRQ	B	A	100_B_a_100_B	EKYGKAGEVFI	100_B_a_100_B	7.97562	100_B_A_100_B	0	100_B_a_100_B	4.01648	100_B_a_100_B	3.64202	100_B_a_100_B	7.97562	100_B_a_100_B	3.64202
Q15233	Q15233_7LRQ	B	F	104_B_f_104_B	GKAGEVFIHKDKG	104_B_F_104_B	0	104_B_F_104_B	0	104_B_F_104_B	0	104_B_f_104_B	4.27507	104_B_F_104_B	0	104_B_f_104_B	6.76843
Q15269	Q15269_AF	A	Y	181_A_y_181_A	RWDNLIYYALGGH	no_data	no_data	181_A_y_181_A	27.1303	181_A_y_181_A	12.0336	181_A_y_181_A	7.35239	no_data	no_data	181_A_y_181_A	72.8395
Q15269	Q15269_AF	A	N	289_A_n_289_A	LAKYFFNKEGDFNNLTAAAFHKKSH	no_data	no_data	289_A_n_289_A	27.848	289_A_n_289_A	6.74128	289_A_n_289_A	19.169	no_data	no_data	289_A_n_289_A	68.8009
Q15269	Q15269_AF	A	F	666_A_f_666_A	NRRKMTEFGNLALID	no_data	no_data	666_A_f_666_A	22.3851	666_A_f_666_A	24.9069	666_A_f_666_A	23.6814	no_data	no_data	666_A_f_666_A	68.5964
Q15269	Q15269_AF	A	E	665_A_e_665_A	RRKMTEFGNLA	no_data	no_data	665_A_e_665_A	23.63	665_A_e_665_A	26.4559	665_A_e_665_A	23.309	no_data	no_data	665_A_e_665_A	70.0757
Q15269	Q15269_AF	A	A	676_A_a_676_A	TEFGNLALIDQDAGQEDGVAIPLPG	no_data	no_data	676_A_a_676_A	26.1356	676_A_a_676_A	17.0159	676_A_a_676_A	19.5715	no_data	no_data	676_A_a_676_A	69.0121
Q15269	Q15269_AF	A	A	670_A_a_670_A	EFGNLALIDQD	no_data	no_data	670_A_a_670_A	14.8794	670_A_a_670_A	17.916	670_A_a_670_A	14.3449	no_data	no_data	670_A_a_670_A	59.6089
Q15287	Q15287_4A8X	A	M	197_A_m_197_A	MIDMPVERMHPHLSKGY	197_A_m_197_A	1.3262	197_A_m_197_A	16.3161	197_A_m_197_A	3.23844	197_A_m_197_A	6.22448	197_A_m_197_A	1.3262	197_A_m_197_A	no_data
Q15287	Q15287_4A8X	A	Y	207_A_y_207_A	HPHLSKGYAYVEFENPDEA	207_A_Y_207_A	0	207_A_y_207_A	2.46581	207_A_y_207_A	1.99272	207_A_Y_207_A	0	207_A_Y_207_A	0	207_A_y_207_A	no_data
Q15365	Q15365_1ZTG	A	C	not_found	SSPVICAGGQDRCSDAAGYPHATHD	not_found	no_data	not_found	no_data	not_found	no_data	not_found	no_data	not_found	no_data	not_found	no_data
Q15365	Q15365_1ZTG	A	C	not_found	LVVPATQCGSLIGKG	not_found	no_data	not_found	no_data	not_found	no_data	not_found	no_data	not_found	no_data	not_found	no_data
Q15365	Q15365_1ZTG	A	C	not_found	ELTIPNNLIGCIIGRQGANIN	not_found	no_data	not_found	no_data	not_found	no_data	not_found	no_data	not_found	no_data	not_found	no_data
Q15366	Q15366_2AXY	A	N	53_A_n_53_A	INISEGNCPERII	53_A_n_53_A	6.45604	53_A_N_53_A	0	53_A_n_53_A	1.33205	53_A_n_53_A	6.98211	53_A_N_53_A	0	53_A_n_53_A	no_data
Q15366	Q15366_2AXY	A	C	not_found	IPNDLIGCIIGRQGA	not_found	no_data	not_found	no_data	not_found	no_data	not_found	no_data	not_found	no_data	not_found	no_data
Q15366	Q15366_2AXY	A	C	not_found	VVPASQCGSLIGK	not_found	no_data	not_found	no_data	not_found	no_data	not_found	no_data	not_found	no_data	not_found	no_data
Q15366	Q15366_2AXY	A	M	not_found	IIDKLEEDISSSMTNSTAASRPPVT	not_found	no_data	not_found	no_data	not_found	no_data	not_found	no_data	not_found	no_data	not_found	no_data
Q15427	Q15427_7QTT	F	V	59_F_v_59_F	KDRVTGQHQGYGFVEFLSEEDADYAIK	59_F_v_59_F	1.32764	no_data	no_data	59_F_v_59_F	1.32764	59_F_v_59_F	7.22203	59_F_v_59_F	no_data	59_F_v_59_F	no_data
Q15427	Q15427_7QTT	F	E	60_F_e_60_F	HQGYGFVEFLSEEDA	60_F_e_60_F	2.86441	no_data	no_data	60_F_e_60_F	2.49141	60_F_e_60_F	10.4495	60_F_e_60_F	no_data	60_F_e_60_F	no_data
Q15427	Q15427_7QTT	F	F	61_F_f_61_F	GFVEFLSEE	61_F_f_61_F	5.17266	no_data	no_data	61_F_f_61_F	1.33429	61_F_f_61_F	13.2369	61_F_f_61_F	no_data	61_F_f_61_F	no_data
Q15427	Q15427_7QTT	F	Y	not_found	ISERNQDATVYVGGLDEKVSE	not_found	no_data	no_data	no_data	not_found	no_data	not_found	no_data	not_found	no_data	not_found	no_data
Q15427	Q15427_7QTT	F	F	not_found	SAHNKNLDVGANIFIGNLDPEIDEKLL	not_found	no_data	no_data	no_data	not_found	no_data	not_found	no_data	not_found	no_data	not_found	no_data
Q15428	Q15428_6FF4	7	L	60_7_l_60_7	MKNHLGSYECKLCLTLHNNEGSYLAHT	60_7_l_60_7	6.38168	60_7_l_60_7	1.32962	no_data	no_data	60_7_l_60_7	38.7134	60_7_l_60_7	3.59744	60_7_l_60_7	no_data
Q15434	Q15434_AF	A	V	102_A_v_102_A	TNKCKGYGFVDFDSPSAAQ	102_A_v_102_A	1.33765	102_A_v_102_A	1.33765	102_A_V_102_A	0	102_A_v_102_A	38.7421	102_A_v_102_A	1.33765	102_A_v_102_A	no_data
Q15434	Q15434_AF	A	F	101_A_f_101_A	KCKGYGFVDFDSP	101_A_F_101_A	0	101_A_F_101_A	0	101_A_F_101_A	0	101_A_f_101_A	38.5722	101_A_F_101_A	0	101_A_f_101_A	no_data
Q15459	Q15459_8HK1	A	W	not_found	EHMRIGLLDPRWLEQRDRSIREK	not_found	no_data	no_data	no_data	not_found	no_data	not_found	no_data	not_found	no_data	not_found	no_data
Q15637	Q15637_4FXX	A	G	not_found	IPQDEYPEINFVGLLIGPRGNTLKN	not_found	no_data	not_found	no_data	not_found	no_data	not_found	no_data	not_found	no_data	not_found	no_data
Q15717	Q15717_4ED5	A	S	135_A_s_135_A	VEDMFSRFGRIINSRVLVDQTTGLSRG	135_A_s_135_A	1.32583	135_A_S_135_A	0	135_A_S_135_A	0	135_A_s_135_A	6.72871	135_A_S_135_A	0	135_A_s_135_A	no_data
Q15717	Q15717_4ED5	A	D	140_A_d_140_A	INSRVLVDQTTGLSR	140_A_d_140_A	3.61022	140_A_d_140_A	1.3275	140_A_d_140_A	9.58437	140_A_d_140_A	12.2918	140_A_D_140_A	0	140_A_d_140_A	no_data
Q15717	Q15717_4ED5	A	G	148_A_g_148_A	LVDQTTGLSRGVAFIRFDKRS	148_A_g_148_A	1.32948	148_A_g_148_A	1.32948	148_A_g_148_A	7.62111	148_A_g_148_A	3.44958	148_A_g_148_A	1.32948	148_A_g_148_A	no_data
Q15717	Q15717_4ED5	A	D	155_A_d_155_A	TTGLSRGVAFIRFDKRSEAEEAITSFN	155_A_d_155_A	2.86965	155_A_d_155_A	2.86965	155_A_d_155_A	2.86965	155_A_d_155_A	2.94727	155_A_D_155_A	0	155_A_d_155_A	no_data
Q15717	Q15717_4ED5	A	A	150_A_a_150_A	TGLSRGVAFIRFDKR	150_A_a_150_A	1.33462	150_A_a_150_A	1.32399	150_A_a_150_A	1.33462	150_A_a_150_A	3.73157	150_A_a_150_A	1.32399	150_A_a_150_A	no_data
Q15717	Q15717_4ED5	A	F	154_A_f_154_A	RGVAFIRFDKRSEAE	154_A_f_154_A	3.33451	154_A_f_154_A	1.32768	154_A_f_154_A	1.32768	154_A_f_154_A	4.52921	154_A_f_154_A	1.32768	154_A_f_154_A	no_data
Q15717	Q15717_4ED5	A	Y	26_A_y_26_A	GRTNLIVNYLPQNMTQD	26_A_y_26_A	3.19096	26_A_Y_26_A	0	26_A_Y_26_A	0	26_A_y_26_A	3.19096	26_A_Y_26_A	0	26_A_y_26_A	no_data
Q15717	Q15717_4ED5	A	S	42_A_s_42_A	LRSLFSSIGEVES	42_A_s_42_A	10.3235	42_A_s_42_A	5.28963	42_A_s_42_A	10.0062	42_A_s_42_A	4.98711	42_A_s_42_A	10.0062	42_A_s_42_A	no_data
Q15717	Q15717_4ED5	A	S	60_A_s_60_A	LIRDKVAGHSLGYGFVNYV	60_A_S_60_A	0	60_A_S_60_A	0	60_A_s_60_A	1.33366	60_A_S_60_A	0	60_A_s_60_A	1.33366	60_A_s_60_A	no_data
Q15717	Q15717_4ED5	A	V	56_A_v_56_A	IRDKVAGHS	56_A_v_56_A	1.329	56_A_v_56_A	1.329	56_A_v_56_A	8.15092	56_A_v_56_A	1.329	56_A_v_56_A	1.329	56_A_v_56_A	no_data
Q15717	Q15717_4ED5	A	Y	63_A_y_63_A	DKVAGHSLGYGFVNYVTAK	63_A_Y_63_A	0	63_A_Y_63_A	0	63_A_Y_63_A	0	63_A_Y_63_A	0	63_A_Y_63_A	0	63_A_y_63_A	no_data
Q15717	Q15717_4ED5	A	F	65_A_f_65_A	DKVAGHSLGYGFVNYVTAKDAER	65_A_F_65_A	0	65_A_F_65_A	0	65_A_F_65_A	0	65_A_F_65_A	0	65_A_F_65_A	0	65_A_f_65_A	no_data
Q15717	Q15717_4ED5	A	V	102_A_v_102_A	SYARPSSEVIKDANLYI	102_A_v_102_A	1.3311	102_A_v_102_A	1.3311	102_A_v_102_A	1.33126	102_A_v_102_A	3.0548	102_A_V_102_A	0	102_A_v_102_A	no_data
Q15717	Q15717_4ED5	A	Y	109_A_y_109_A	RPSSEVIKDANLYISGLPRTMTQKD	109_A_Y_109_A	0	109_A_y_109_A	3.51706	109_A_y_109_A	3.68562	109_A_Y_109_A	0	109_A_Y_109_A	0	109_A_y_109_A	no_data
Q15717	Q15717_4ED5	A	A	not_found	NYEEAAMAI	not_found	no_data	not_found	no_data	not_found	no_data	not_found	no_data	not_found	no_data	not_found	no_data
Q15717	Q15717_4ED5	A	Y	not_found	ALLSQLYHSPARR	not_found	no_data	not_found	no_data	not_found	no_data	not_found	no_data	not_found	no_data	not_found	no_data
Q15717	Q15717_4ED5	A	F	not_found	QLYHSPARRFGGPVHHQAQ	not_found	no_data	not_found	no_data	not_found	no_data	not_found	no_data	not_found	no_data	not_found	no_data
Q15717	Q15717_4ED5	A	R	not_found	VALLSQLYHSPARRFGGPVHHQAQRFR	not_found	no_data	not_found	no_data	not_found	no_data	not_found	no_data	not_found	no_data	not_found	no_data
Q16629	Q16629_AF	A	Y	117_A_y_117_A	EKGHYAYDCHRYS	117_A_Y_117_A	0	117_A_Y_117_A	0	117_A_Y_117_A	0	117_A_y_117_A	6.53492	117_A_y_117_A	3.50162	117_A_Y_117_A	0
Q16629	Q16629_AF	A	Y	33_A_y_33_A	RAFSYYGPL	33_A_y_33_A	6.2924	33_A_y_33_A	3.72227	33_A_y_33_A	9.19848	33_A_y_33_A	14.6946	33_A_y_33_A	14.2964	33_A_y_33_A	6.58087
Q16629	Q16629_AF	A	W	41_A_w_41_A	RAFSYYGPLRTVWIARNPPGFAFVE	41_A_W_41_A	0	41_A_W_41_A	0	41_A_W_41_A	0	41_A_W_41_A	0	41_A_W_41_A	0	41_A_w_41_A	5.05991
Q16629	Q16629_AF	A	R	38_A_r_38_A	AFSYYGPLRTVWIARNP	38_A_r_38_A	5.30013	38_A_R_38_A	0	38_A_R_38_A	0	38_A_r_38_A	5.30013	38_A_r_38_A	7.83558	38_A_r_38_A	2.66012
Q16629	Q16629_AF	A	P	46_A_p_46_A	PLRTVWIARNPPGFAFVEFED	46_A_P_46_A	0	46_A_P_46_A	0	46_A_P_46_A	0	46_A_P_46_A	0	46_A_P_46_A	0	46_A_p_46_A	12.5482
Q16629	Q16629_AF	A	Y	14_A_y_14_A	YGRYGGETKVYVGNLGTGAGK	14_A_y_14_A	2.76665	14_A_Y_14_A	0	14_A_Y_14_A	0	14_A_y_14_A	2.76665	14_A_y_14_A	4.54467	14_A_y_14_A	2.76665
Q16629	Q16629_AF	A	C	73_A_c_73_A	EDAVRGLDGKVICGSRVRVELSTGM	73_A_c_73_A	1.33888	73_A_C_73_A	0	73_A_c_73_A	4.06836	73_A_c_73_A	3.24304	73_A_c_73_A	6.16422	73_A_C_73_A	0
Q16629	Q16629_AF	A	M	85_A_m_85_A	LSTGMPRRS	85_A_M_85_A	0	85_A_M_85_A	0	85_A_m_85_A	1.3406	85_A_M_85_A	0	85_A_m_85_A	7.98637	85_A_M_85_A	0
Q16629	Q16629_AF	A	R	88_A_r_88_A	TGMPRRSRFDR	88_A_R_88_A	0	88_A_R_88_A	0	88_A_R_88_A	0	88_A_R_88_A	0	88_A_r_88_A	11.701	88_A_R_88_A	0
Q16629	Q16629_AF	A	S	89_A_s_89_A	GMPRRSRFDRP	89_A_S_89_A	0	89_A_S_89_A	0	89_A_s_89_A	1.32578	89_A_S_89_A	0	89_A_s_89_A	15.6769	89_A_S_89_A	0
Q16629	Q16629_AF	A	V	15_A_v_15_A	GGETKVYVGNLGTGA	15_A_v_15_A	3.21088	15_A_v_15_A	1.32857	15_A_v_15_A	1.32857	15_A_v_15_A	3.51999	15_A_v_15_A	4.11171	15_A_v_15_A	3.34259
Q16629	Q16629_AF	A	E	108_A_e_108_A	PARRPFDPNDRCYECGEKGHYAYDCHR	108_A_e_108_A	1.33867	108_A_E_108_A	0	108_A_e_108_A	4.83626	108_A_e_108_A	15.3135	108_A_e_108_A	3.0775	108_A_E_108_A	0
Q16629	Q16629_AF	A	Y	107_A_y_107_A	RPFDPNDRCYECGEKGHYA	107_A_Y_107_A	0	107_A_Y_107_A	0	107_A_y_107_A	5.55421	107_A_y_107_A	16.089	107_A_y_107_A	6.85725	107_A_Y_107_A	0
Q17RY0	Q17RY0_5DIF	D	F	not_found	QNGERVERYSRKVFVGGLPPDIDEDEI	no_data	no_data	no_data	no_data	not_found	no_data	not_found	no_data	not_found	no_data	not_found	no_data
Q1ED39	Q1ED39_AF	A	C	78_A_c_78_A	KKKKGVSTLCEEHVEPETT	78_A_c_78_A	4.80353	78_A_c_78_A	44.11	78_A_c_78_A	56.8264	78_A_c_78_A	11.2643	78_A_c_78_A	15.1231	78_A_c_78_A	112.031
Q1KMD3	Q1KMD3_AF	A	Y	541_A_y_541_A	TKRNFILDQCNVYNSGQRRKLLLFK	541_A_Y_541_A	0	541_A_Y_541_A	0	no_data	no_data	541_A_y_541_A	34.2185	541_A_y_541_A	3.84006	541_A_Y_541_A	0
Q2NL82	Q2NL82_7WTV	u	M	231_u_m_231_u	QQEAGMLLRQL	231_u_m_231_u	3.55051	231_u_M_231_u	0	231_u_m_231_u	1.3343	231_u_m_231_u	71.8451	no_data	no_data	231_u_m_231_u	26.1907
Q2NL82	Q2NL82_7WTV	u	H	702_u_h_702_u	IKRVVLSGHPFKIFTKM	702_u_h_702_u	2.71929	702_u_H_702_u	0	702_u_h_702_u	14.2682	702_u_h_702_u	50.8871	no_data	no_data	702_u_h_702_u	2.71929
Q2NL82	Q2NL82_7WTV	u	K	705_u_k_705_u	RVVLSGHPFKIFTKMAVVR	705_u_K_705_u	0	705_u_K_705_u	0	705_u_k_705_u	17.384	705_u_k_705_u	48.1967	no_data	no_data	705_u_k_705_u	3.1845
Q2NL82	Q2NL82_7WTV	u	F	707_u_f_707_u	VLSGHPFKIFTKMAVVRYM	707_u_f_707_u	4.39953	707_u_F_707_u	0	707_u_f_707_u	18.4855	707_u_f_707_u	42.2689	no_data	no_data	707_u_f_707_u	4.73547
Q32NC0	Q32NC0_AF	A	F	84_A_f_84_A	KLLNREARNYTLSFKEAKMVKKFKDSK	84_A_F_84_A	0	84_A_F_84_A	0	84_A_f_84_A	10.8399	84_A_F_84_A	0	84_A_F_84_A	0	84_A_f_84_A	7.61844
Q32P51	Q32P51_AF	A	M	137_A_m_137_A	YGKIEVIEIMTDRGSGKKR	137_A_m_137_A	2.78255	137_A_M_137_A	0	137_A_m_137_A	3.89665	137_A_m_137_A	2.78255	137_A_m_137_A	3.89665	137_A_m_137_A	26.143
Q32P51	Q32P51_AF	A	G	143_A_g_143_A	TDRGSGKKRGF	143_A_G_143_A	0	143_A_g_143_A	2.91481	143_A_g_143_A	14.0845	143_A_G_143_A	0	143_A_g_143_A	3.50717	143_A_g_143_A	34.2308
Q32P51	Q32P51_AF	A	F	150_A_f_150_A	DRGSGKKRGFAFVTFDDHDSVDK	150_A_F_150_A	0	150_A_F_150_A	0	150_A_F_150_A	0	150_A_F_150_A	0	150_A_F_150_A	0	150_A_f_150_A	20.6979
Q32P51	Q32P51_AF	A	V	151_A_v_151_A	DRGSGKKRGFAFVTFDDHDSVDKIV	151_A_v_151_A	1.32713	151_A_v_151_A	1.32713	151_A_v_151_A	1.32713	151_A_v_151_A	1.32713	151_A_v_151_A	1.32713	151_A_v_151_A	18.1483
Q32P51	Q32P51_AF	A	G	283_A_g_283_A	KGGNFGGRSSGPY	283_A_G_283_A	0	283_A_g_283_A	39.6338	283_A_g_283_A	42.7801	283_A_G_283_A	0	283_A_G_283_A	0	283_A_g_283_A	60.9962
Q32P51	Q32P51_AF	A	Y	289_A_y_289_A	FGGRSSGPYGGGGQYFA	289_A_Y_289_A	0	289_A_y_289_A	37.2575	289_A_y_289_A	40.2351	289_A_Y_289_A	0	289_A_Y_289_A	0	289_A_y_289_A	55.1766
Q32P51	Q32P51_AF	A	M	46_A_m_46_A	TLTDCVVMRDPNTKR	46_A_m_46_A	1.33313	46_A_M_46_A	0	46_A_m_46_A	2.78258	46_A_m_46_A	2.78258	46_A_m_46_A	1.33313	46_A_m_46_A	8.07507
Q32P51	Q32P51_AF	A	L	16_A_l_16_A	KSASPKEPEQLRKLFIGGLSFETTDES	16_A_l_16_A	3.23841	16_A_l_16_A	1.32512	16_A_l_16_A	1.32512	16_A_l_16_A	3.23841	16_A_l_16_A	13.1122	16_A_l_16_A	1.3267
Q32P51	Q32P51_AF	A	D	48_A_d_48_A	TDCVVMRDPNTKRSR	48_A_D_48_A	0	48_A_d_48_A	1.32357	48_A_d_48_A	3.6185	48_A_d_48_A	1.34558	48_A_D_48_A	0	48_A_d_48_A	16.0782
Q32P51	Q32P51_AF	A	S	91_A_s_91_A	GRVVEPKRAVSREDSQRPGAH	91_A_S_91_A	0	91_A_s_91_A	1.33566	91_A_S_91_A	0	91_A_s_91_A	6.70709	91_A_s_91_A	5.21824	91_A_s_91_A	3.2665
Q32P51	Q32P51_AF	A	E	93_A_e_93_A	VVEPKRAVSREDSQRPGAHLT	93_A_E_93_A	0	93_A_e_93_A	1.33506	93_A_e_93_A	1.3265	93_A_e_93_A	4.35955	93_A_e_93_A	3.50572	93_A_e_93_A	6.08527
Q32P51	Q32P51_AF	A	H	101_A_h_101_A	SQRPGAHLTVKKI	101_A_H_101_A	0	101_A_H_101_A	0	101_A_H_101_A	0	101_A_h_101_A	4.28418	101_A_h_101_A	5.60947	101_A_h_101_A	8.31507
Q32P51	Q32P51_AF	A	I	107_A_i_107_A	QRPGAHLTVKKIFVGGIKEDTEE	107_A_i_107_A	3.22548	107_A_i_107_A	1.3259	107_A_i_107_A	1.3259	107_A_i_107_A	1.32889	107_A_i_107_A	1.3259	107_A_i_107_A	13.8873
Q32P51	Q32P51_AF	A	F	108_A_f_108_A	GAHLTVKKIFVGGIKEDTE	108_A_f_108_A	2.79756	108_A_F_108_A	0	108_A_F_108_A	0	108_A_f_108_A	2.79756	108_A_F_108_A	0	108_A_f_108_A	16.3306
Q3B726	Q3B726_7OB9	G	C	193_G_c_193_G	AGVFCIRGK	193_G_c_193_G	7.73999	193_G_C_193_G	0	193_G_c_193_G	1.32725	193_G_c_193_G	23.9034	193_G_c_193_G	4.43011	193_G_c_193_G	no_data
Q3B820	Q3B820_AF	A	K	326_A_k_326_A	ASQKPFKFIAREE	326_A_K_326_A	0	326_A_k_326_A	58.8198	326_A_k_326_A	24.5051	326_A_k_326_A	21.1799	no_data	no_data	326_A_K_326_A	0
Q3C1V9	Q3C1V9_AF	A	L	239_A_l_239_A	AEKKRQAKVQEKRLPPWKKRTLNQVHR	239_A_l_239_A	1.33774	239_A_l_239_A	46.102	239_A_l_239_A	5.57282	239_A_l_239_A	5.90667	no_data	no_data	239_A_L_239_A	0
Q4G0J3	Q4G0J3_4WKR	A	H	138_A_h_138_A	LPKNVNHSWIERV	no_data	no_data	138_A_H_138_A	0	138_A_H_138_A	0	138_A_h_138_A	3.76049	138_A_H_138_A	0	138_A_h_138_A	6.9727
Q4G0J3	Q4G0J3_4WKR	A	Y	153_A_y_153_A	WIERVFGKCGNVVYISIPHYKSTGDPK	no_data	no_data	153_A_Y_153_A	0	153_A_Y_153_A	0	153_A_Y_153_A	0	153_A_Y_153_A	0	153_A_y_153_A	4.12774
Q4G0J3	Q4G0J3_4WKR	A	A	169_A_a_169_A	GDPKGFAFVEFET	no_data	no_data	169_A_a_169_A	1.3357	169_A_a_169_A	3.19288	169_A_a_169_A	3.19288	169_A_a_169_A	7.41905	169_A_a_169_A	2.9806
Q4G0J3	Q4G0J3_4WKR	A	F	170_A_f_170_A	PKGFAFVEFET	no_data	no_data	170_A_F_170_A	0	170_A_f_170_A	2.82102	170_A_f_170_A	2.82102	170_A_f_170_A	3.79336	170_A_f_170_A	3.40228
Q4G0J3	Q4G0J3_4WKR	A	A	not_found	WMDLKKEYLALQKASMASL	no_data	no_data	not_found	no_data	not_found	no_data	not_found	no_data	not_found	no_data	not_found	no_data
Q4LE39	Q4LE39_AF	A	Y	335_A_y_335_A	NKRPVLGYRNLNLFK	335_A_Y_335_A	0	335_A_y_335_A	32.4085	no_data	no_data	335_A_y_335_A	28.4145	no_data	no_data	335_A_y_335_A	16.8441
Q4U2R6	Q4U2R6_7OIB	i	R	46_i_r_46_i	KVVDRWNEK	46_i_R_46_i	0	46_i_r_46_i	15.1627	46_i_r_46_i	6.94488	46_i_r_46_i	1.32965	46_i_r_46_i	18.2958	46_i_r_46_i	11.1144
Q4U2R6	Q4U2R6_7OIB	i	R	75_i_r_75_i	ILGNFEKHPKELIRGPIWLRGWKGNEL	75_i_R_75_i	0	75_i_R_75_i	0	75_i_r_75_i	1.32849	75_i_r_75_i	3.99359	75_i_r_75_i	12.6594	75_i_R_75_i	0
Q4VXU2	Q4VXU2_AF	A	Y	297_A_y_297_A	RYQGVNLYVKNLDDS	no_data	no_data	297_A_Y_297_A	0	297_A_y_297_A	3.74039	297_A_Y_297_A	0	no_data	no_data	297_A_y_297_A	13.5624
Q59GN2	Q59GN2_AF	A	I	27_A_i_27_A	AKKQKQNRPIPQWIRMKTGNKIRYNSK	27_A_i_27_A	1.33978	27_A_I_27_A	0	27_A_I_27_A	0	27_A_I_27_A	0	27_A_I_27_A	0	27_A_I_27_A	0
Q59GN2	Q59GN2_AF	A	W	26_A_w_26_A	QKQNRPIPQWIRMKTGNKI	26_A_W_26_A	0	26_A_W_26_A	0	26_A_w_26_A	1.33978	26_A_W_26_A	0	26_A_W_26_A	0	26_A_W_26_A	0
Q5BKZ1	Q5BKZ1_AF	A	M	310_A_m_310_A	EKNSEKYGDGYRMAFTCSFCKFRTF	310_A_m_310_A	1.33481	310_A_m_310_A	4.18472	310_A_M_310_A	0	310_A_m_310_A	24.3008	no_data	no_data	310_A_M_310_A	0
Q5JNZ5	Q5JNZ5_AF	A	A	35_A_a_35_A	CVRCVPTDKAIKKFVIRNI	35_A_a_35_A	1.33214	no_data	no_data	35_A_A_35_A	0	35_A_a_35_A	1.33214	35_A_A_35_A	0	35_A_A_35_A	0
Q5JNZ5	Q5JNZ5_AF	A	R	42_A_r_42_A	TDKAIKKFVIRNIVEAAAVRD	42_A_R_42_A	0	no_data	no_data	42_A_r_42_A	6.17004	42_A_r_42_A	6.77153	42_A_R_42_A	0	42_A_R_42_A	0
Q5JNZ5	Q5JNZ5_AF	A	I	44_A_i_44_A	KAIKKFVIRNIVEAAAVRDIS	44_A_i_44_A	1.33587	no_data	no_data	44_A_i_44_A	15.2986	44_A_i_44_A	14.2872	44_A_i_44_A	3.46694	44_A_I_44_A	0
Q5JNZ5	Q5JNZ5_AF	A	E	46_A_e_46_A	IRNIVEAAAVR	46_A_E_46_A	0	no_data	no_data	46_A_e_46_A	15.2012	46_A_e_46_A	14.1196	46_A_e_46_A	7.65193	46_A_E_46_A	0
Q5JNZ5	Q5JNZ5_AF	A	Y	73_A_y_73_A	AYVLPKLYVKLHYCVSCAIHSKVVR	73_A_Y_73_A	0	no_data	no_data	73_A_y_73_A	1.33386	73_A_y_73_A	3.46618	73_A_Y_73_A	0	73_A_Y_73_A	0
Q5JNZ5	Q5JNZ5_AF	A	S	81_A_s_81_A	KLHYCVSCAIHSKVVRNRSREAC	81_A_S_81_A	0	no_data	no_data	81_A_s_81_A	1.34201	81_A_S_81_A	0	81_A_S_81_A	0	81_A_S_81_A	0
Q5JQF8	Q5JQF8_AF	A	F	93_A_f_93_A	RDPSLRKSGVGNVFIKNLGKTIDNKAL	93_A_f_93_A	3.43221	93_A_F_93_A	0	93_A_F_93_A	0	93_A_F_93_A	0	93_A_F_93_A	0	93_A_f_93_A	7.34441
Q5JRA6	Q5JRA6_5KYW	C	Y	not_found	WAGSVGRTFGYFPKDLIQVVH	no_data	no_data	no_data	no_data	not_found	no_data	not_found	no_data	not_found	no_data	not_found	no_data
Q5JTH9	Q5JTH9_7WTS	K	W	not_found	SAQASSGSTSVLRWVLSCLATLLRKQD	not_found	no_data	not_found	no_data	not_found	no_data	not_found	no_data	not_found	no_data	not_found	no_data
Q5JTH9	Q5JTH9_7WTS	K	V	not_found	LPEEYHRVLVNIRKA	not_found	no_data	not_found	no_data	not_found	no_data	not_found	no_data	not_found	no_data	not_found	no_data
Q5QJE6	Q5QJE6_AF	A	C	116_A_c_116_A	RVTRRRQILIACSPVSSVRKKPK	116_A_c_116_A	3.54848	116_A_c_116_A	59.1028	116_A_c_116_A	36.8943	116_A_c_116_A	41.5815	no_data	no_data	116_A_c_116_A	52.8429
Q5T6F2	Q5T6F2_AF	A	C	104_A_c_104_A	EGNSDTTSWETVGCKKKNFAKENSENK	104_A_c_104_A	1.33963	104_A_c_104_A	71.8801	no_data	no_data	104_A_c_104_A	1.33963	no_data	no_data	104_A_c_104_A	65.6523
Q5TC82	Q5TC82_4ULW	A	W	184_A_w_184_A	LSSNLWAAVRA	184_A_w_184_A	2.90267	184_A_w_184_A	9.49378	184_A_W_184_A	0	184_A_w_184_A	6.98362	184_A_w_184_A	2.96107	184_A_W_184_A	0
Q5TC82	Q5TC82_4ULW	A	Y	250_A_y_250_A	IGHVVQLLYRASCFKVT	250_A_y_250_A	3.87069	250_A_Y_250_A	0	250_A_Y_250_A	0	250_A_y_250_A	8.68622	250_A_Y_250_A	0	250_A_y_250_A	2.7813
Q5U5Q3	Q5U5Q3_5ZI6	A	R	not_found	RAKTNTYIKTPVRGEEPIFVVTGRK	not_found	no_data	not_found	no_data	not_found	no_data	not_found	no_data	not_found	no_data	not_found	no_data
Q5VTL8	Q5VTL8_AF	A	Y	77_A_y_77_A	SSPYFKVQLYELKTYHEVV	77_A_Y_77_A	0	77_A_Y_77_A	0	77_A_y_77_A	12.0537	77_A_y_77_A	no_data	no_data	no_data	77_A_y_77_A	31.3413
Q5VV67	Q5VV67_AF	A	G	1580_A_g_1580_A	EIEECTIHFRVQGDNYGFVTYRYAE	1580_A_g_1580_A	1.33874	1580_A_g_1580_A	29.7511	no_data	no_data	1580_A_g_1580_A	64.2366	no_data	no_data	1580_A_g_1580_A	4.06491
Q5VV67	Q5VV67_AF	A	V	1578_A_v_1578_A	IHFRVQGDN	1578_A_v_1578_A	1.33383	1578_A_v_1578_A	27.753	no_data	no_data	1578_A_v_1578_A	62.0038	no_data	no_data	1578_A_v_1578_A	9.43127
Q5VZF2	Q5VZF2_AF	A	M	219_A_m_219_A	VTVCMDYIK	219_A_m_219_A	3.15392	219_A_M_219_A	0	219_A_m_219_A	3.23039	219_A_m_219_A	3.39817	219_A_m_219_A	5.62644	219_A_m_219_A	11.2726
Q5VZF2	Q5VZF2_AF	A	L	69_A_l_69_A	KGRCSRENCKYLHPPTHLKTQLE	69_A_l_69_A	1.3309	69_A_l_69_A	25.9037	69_A_L_69_A	0	69_A_l_69_A	1.3309	69_A_l_69_A	2.77872	69_A_l_69_A	3.41472
Q5VZF2	Q5VZF2_AF	A	K	67_A_k_67_A	RCSRENCKYLHPPTH	67_A_k_67_A	5.98895	67_A_k_67_A	30.9931	67_A_k_67_A	1.32986	67_A_K_67_A	0	67_A_k_67_A	5.17434	67_A_k_67_A	3.64499
Q5VZF2	Q5VZF2_AF	A	H	70_A_h_70_A	RENCKYLHPPTHLKT	70_A_H_70_A	0	70_A_h_70_A	28.008	70_A_H_70_A	0	70_A_H_70_A	0	70_A_h_70_A	3.36776	70_A_h_70_A	5.4945
Q68D10	Q68D10_5BS7	E	C	not_found	TVSGTCGPGQP	not_found	no_data	no_data	no_data	not_found	no_data	not_found	no_data	not_found	no_data	not_found	no_data
Q6AI08	Q6AI08_AF	A	C	476_A_c_476_A	PKTRACALQVL	476_A_c_476_A	2.98679	476_A_C_476_A	0	no_data	no_data	476_A_c_476_A	no_data	no_data	no_data	476_A_c_476_A	9.74108
Q6DKI1	Q6DKI1_AF	A	S	109_A_s_109_A	RIERIDGVSLLVQRTIA	109_A_s_109_A	5.19647	109_A_s_109_A	1.33514	109_A_s_109_A	3.51674	109_A_S_109_A	0	109_A_s_109_A	1.34026	109_A_S_109_A	0
Q6DKI1	Q6DKI1_AF	A	R	104_A_r_104_A	SLAFVVRIERIDGVSLLVQ	104_A_r_104_A	6.26761	104_A_R_104_A	0	104_A_R_104_A	0	104_A_R_104_A	0	104_A_R_104_A	0	104_A_R_104_A	0
Q6GMR7	Q6GMR7_AF	A	L	305_A_l_305_A	VHLKDLKFYWM	305_A_l_305_A	15.359	305_A_l_305_A	5.81908	305_A_l_305_A	3.90137	305_A_l_305_A	14.4572	305_A_l_305_A	no_data	305_A_l_305_A	20.3237
Q6IEY1	Q6IEY1_AF	A	A	297_A_a_297_A	VVYTFRNKEMKAAIKRVCKQLVIYK	no_data	no_data	297_A_a_297_A	1.33445	297_A_a_297_A	1.33877	297_A_a_297_A	2.9971	297_A_a_297_A	5.13276	297_A_A_297_A	0
Q6IN84	Q6IN84_AF	A	C	182_A_c_182_A	VITSRRNSCPLTPVVSK	182_A_c_182_A	5.97036	182_A_c_182_A	4.46282	182_A_c_182_A	2.85275	182_A_C_182_A	0	182_A_c_182_A	5.97036	182_A_c_182_A	2.85275
Q6NS38	Q6NS38_3BTX	A	C	not_found	ASVSFGACRDFVFRH	not_found	no_data	not_found	no_data	not_found	no_data	not_found	no_data	not_found	no_data	not_found	no_data
Q6NVV1	Q6NVV1_AF	A	V	40_A_v_40_A	DKKKRMVVPAALKVVRLKPTRKFALLG	40_A_V_40_A	0	40_A_V_40_A	0	40_A_v_40_A	3.27312	40_A_v_40_A	17.3507	40_A_v_40_A	3.27312	40_A_V_40_A	0
Q6NVV1	Q6NVV1_AF	A	V	41_A_v_41_A	VVPAALKVVRLKPTRKF	41_A_v_41_A	1.33638	41_A_V_41_A	0	41_A_v_41_A	3.03803	41_A_v_41_A	16.7612	41_A_v_41_A	3.03803	41_A_V_41_A	0
Q6P2Q9	Q6P2Q9_4JKA	A	Q	not_found	ISLIQIFRA	not_found	no_data	not_found	no_data	not_found	no_data	not_found	no_data	not_found	no_data	not_found	no_data
Q6P2Q9	Q6P2Q9_4JKA	A	W	not_found	PFWWTHQRHDGKLWNLNNYRTDMIQAL	not_found	no_data	not_found	no_data	not_found	no_data	not_found	no_data	not_found	no_data	not_found	no_data
Q6P5R6	Q6P5R6_AF	A	Y	79_A_y_79_A	KRYLKYLTKKY	79_A_Y_79_A	0	79_A_Y_79_A	0	79_A_Y_79_A	0	79_A_Y_79_A	0	79_A_Y_79_A	0	79_A_y_79_A	6.38279
Q6P5R6	Q6P5R6_AF	A	R	91_A_r_91_A	LKKNNLRDWLRVV	91_A_R_91_A	0	91_A_R_91_A	0	91_A_R_91_A	0	91_A_R_91_A	0	91_A_R_91_A	0	91_A_r_91_A	9.53116
Q6PII3	Q6PII3_AF	A	K	43_A_k_43_A	KQEKLLKDSGVFGKPKTTNKKPSIWSK	43_A_K_43_A	0	43_A_k_43_A	115.092	43_A_k_43_A	63.8769	43_A_k_43_A	12.2085	no_data	no_data	43_A_k_43_A	53.785
Q6PK04	Q6PK04_AF	A	Q	270_A_q_270_A	VQAYRALKQRQQQLHGERPHLTS	270_A_Q_270_A	0	270_A_q_270_A	38.174	270_A_q_270_A	53.0993	270_A_q_270_A	27.5884	270_A_Q_270_A	0	270_A_Q_270_A	0
Q6PK04	Q6PK04_AF	A	W	40_A_w_40_A	QPLGKQRPAPWPGLRSKEKKK	40_A_W_40_A	0	40_A_W_40_A	0	40_A_w_40_A	17.5943	40_A_w_40_A	25.5311	40_A_w_40_A	7.30334	40_A_W_40_A	0
Q6PK04	Q6PK04_AF	A	C	53_A_c_53_A	PGLRSKEKKKVNCKPKNQDEQEIPF	53_A_c_53_A	1.33821	53_A_C_53_A	0	53_A_c_53_A	17.6642	53_A_c_53_A	35.2024	53_A_C_53_A	0	53_A_C_53_A	0
Q6PK04	Q6PK04_AF	A	P	64_A_p_64_A	KPKNQDEQEIPFRLREIMRSR	64_A_p_64_A	1.33732	64_A_P_64_A	0	64_A_p_64_A	1.35172	64_A_p_64_A	18.7461	64_A_p_64_A	1.33732	64_A_P_64_A	0
Q6PKG0	Q6PKG0_5V4R	A	Y	872_A_y_872_A	EDAKEGYRYGLECLFRY	872_A_y_872_A	16.3302	872_A_Y_872_A	0	872_A_Y_872_A	0	872_A_y_872_A	13.9121	872_A_Y_872_A	0	872_A_y_872_A	17.9446
Q6PKG0	Q6PKG0_5V4R	A	Y	not_found	RGGTRTHFDYQFGYRKFDG	not_found	no_data	not_found	no_data	not_found	no_data	not_found	no_data	not_found	no_data	not_found	no_data
Q6PKG0	Q6PKG0_5V4R	A	Y	not_found	ILIVTQTPHYMRRHPGGDR	not_found	no_data	not_found	no_data	not_found	no_data	not_found	no_data	not_found	no_data	not_found	no_data
Q6PKG0	Q6PKG0_5V4R	A	C	not_found	VGSYGCTPQSL	not_found	no_data	not_found	no_data	not_found	no_data	not_found	no_data	not_found	no_data	not_found	no_data
Q6XE24	Q6XE24_AF	A	F	106_A_f_106_A	ILDKNTNQCKGYGFVDFDSPAAAQKAV	106_A_F_106_A	0	106_A_F_106_A	0	106_A_F_106_A	0	106_A_F_106_A	0	106_A_f_106_A	3.5111	106_A_f_106_A	9.93384
Q6ZMR3	Q6ZMR3_AF	A	C	163_A_c_163_A	RVIGSGCNLDSAR	163_A_c_163_A	8.79522	163_A_c_163_A	1.32939	163_A_C_163_A	0	163_A_C_163_A	0	163_A_c_163_A	14.57	163_A_c_163_A	no_data
Q6ZN04	Q6ZN04_AF	A	R	105_A_r_105_A	TNTYIKTPVRGEEPVFVVT	105_A_R_105_A	0	105_A_r_105_A	6.80725	105_A_r_105_A	9.271	105_A_r_105_A	5.46315	no_data	no_data	105_A_R_105_A	0
Q6ZNB6	Q6ZNB6_AF	A	Y	745_A_y_745_A	IKCHCKITSLYVECRKITTAD	745_A_Y_745_A	0	745_A_Y_745_A	0	745_A_y_745_A	102.806	745_A_Y_745_A	0	no_data	no_data	745_A_y_745_A	21.9945
Q6ZRY4	Q6ZRY4_AF	A	F	34_A_f_34_A	VRTLFVSGL	34_A_f_34_A	3.49272	34_A_F_34_A	0	34_A_f_34_A	3.75279	34_A_f_34_A	2.75893	34_A_F_34_A	0	34_A_f_34_A	10.8479
Q70Z53	Q70Z53_AF	A	Y	88_A_y_88_A	VNDYILYYGGKKEDF	88_A_Y_88_A	0	88_A_y_88_A	60.0288	88_A_y_88_A	38.5783	88_A_y_88_A	24.4369	88_A_y_88_A	15.1676	88_A_y_88_A	58.0268
Q71RC2	Q71RC2_3PKN	B	H	not_found	RHNPTVTGHQEQTYLQK	no_data	no_data	no_data	no_data	not_found	no_data	not_found	no_data	not_found	no_data	not_found	no_data
Q71RC2	Q71RC2_3PKN	B	C	not_found	TASPCNNNI	no_data	no_data	no_data	no_data	not_found	no_data	not_found	no_data	not_found	no_data	not_found	no_data
Q7KZ85	Q7KZ85_6TED	M	M	859_M_m_859_M	NRDAQMLIEDV	859_M_m_859_M	3.25796	no_data	no_data	859_M_m_859_M	11.2514	859_M_m_859_M	no_data	no_data	no_data	859_M_m_859_M	6.70254
Q7KZF4	Q7KZF4_5M9O	A	M	not_found	RALLLPDYYLVTVMLSGIKCPTFRREA	not_found	no_data	not_found	no_data	not_found	no_data	not_found	no_data	not_found	no_data	not_found	no_data
Q7KZF4	Q7KZF4_5M9O	A	M	not_found	KLRPLYDIPYMFEAREFLRKK	not_found	no_data	not_found	no_data	not_found	no_data	not_found	no_data	not_found	no_data	not_found	no_data
Q7KZF4	Q7KZF4_5M9O	A	Y	not_found	SEAVVEYVFSGSR	not_found	no_data	not_found	no_data	not_found	no_data	not_found	no_data	not_found	no_data	not_found	no_data
Q7KZF4	Q7KZF4_5M9O	A	Y	not_found	ENKTPQGREYGMIYLGKDT	not_found	no_data	not_found	no_data	not_found	no_data	not_found	no_data	not_found	no_data	not_found	no_data
Q7KZF4	Q7KZF4_5M9O	A	Y	not_found	KLIGKKVNVTVDYIRPASPATETVP	not_found	no_data	not_found	no_data	not_found	no_data	not_found	no_data	not_found	no_data	not_found	no_data
Q7KZF4	Q7KZF4_5M9O	A	C	not_found	RGIIKMVLSGCAIIVRGQPRG	not_found	no_data	not_found	no_data	not_found	no_data	not_found	no_data	not_found	no_data	not_found	no_data
Q7KZF4	Q7KZF4_5M9O	A	C	not_found	TCLITFLLAGIECPRGARNLPGLVQ	not_found	no_data	not_found	no_data	not_found	no_data	not_found	no_data	not_found	no_data	not_found	no_data
Q7KZF4	Q7KZF4_5M9O	A	V	not_found	VEHALSKVHFTAERS	not_found	no_data	not_found	no_data	not_found	no_data	not_found	no_data	not_found	no_data	not_found	no_data
Q7KZF4	Q7KZF4_5M9O	A	V	not_found	QKPVNAIIEHVRDGSVVRALL	not_found	no_data	not_found	no_data	not_found	no_data	not_found	no_data	not_found	no_data	not_found	no_data
Q7KZF4	Q7KZF4_5M9O	A	W	not_found	LKEGFARCVDWSIAVYTRGAE	not_found	no_data	not_found	no_data	not_found	no_data	not_found	no_data	not_found	no_data	not_found	no_data
Q7KZF4	Q7KZF4_5M9O	A	H	not_found	AIIEHVRDG	not_found	no_data	not_found	no_data	not_found	no_data	not_found	no_data	not_found	no_data	not_found	no_data
Q7KZF4	Q7KZF4_5M9O	A	I	not_found	PTVQRGIIKMVLSGC	not_found	no_data	not_found	no_data	not_found	no_data	not_found	no_data	not_found	no_data	not_found	no_data
Q7KZF4	Q7KZF4_5M9O	A	K	not_found	REFLRKKLIGKKVNVTVDYIRPA	not_found	no_data	not_found	no_data	not_found	no_data	not_found	no_data	not_found	no_data	not_found	no_data
Q7KZF4	Q7KZF4_5M9O	A	R	not_found	VVEYVFSGSRLKLYLPKET	not_found	no_data	not_found	no_data	not_found	no_data	not_found	no_data	not_found	no_data	not_found	no_data
Q7KZF4	Q7KZF4_5M9O	A	A	not_found	RPASPATETVP	not_found	no_data	not_found	no_data	not_found	no_data	not_found	no_data	not_found	no_data	not_found	no_data
Q7KZF4	Q7KZF4_5M9O	A	P	not_found	TVDYIRPASPATE	not_found	no_data	not_found	no_data	not_found	no_data	not_found	no_data	not_found	no_data	not_found	no_data
Q7L0Y3	Q7L0Y3_7ONU	F	Q	318_F_q_318_F	VYVIGSFVDKSMQPGTSLAKAKRLN	318_F_q_318_F	10.9984	318_F_Q_318_F	0	318_F_q_318_F	1.32974	318_F_Q_318_F	0	318_F_q_318_F	32.1532	318_F_q_318_F	9.23196
Q7L0Y3	Q7L0Y3_7ONU	F	M	317_F_m_317_F	YVIGSFVDKSMQPGTSLAKAK	317_F_m_317_F	8.65225	317_F_M_317_F	0	317_F_m_317_F	3.67784	317_F_M_317_F	0	317_F_m_317_F	27.6648	317_F_m_317_F	12.1976
Q7L1Q6	Q7L1Q6_AF	A	C	35_A_c_35_A	DPTQFQDCIIQGLTE	35_A_c_35_A	16.5117	35_A_c_35_A	24.3051	35_A_c_35_A	3.21173	35_A_c_35_A	18.2491	35_A_c_35_A	12.8264	35_A_c_35_A	56.1141
Q7L1Q6	Q7L1Q6_AF	A	R	15_A_r_15_A	QQKPTLSGQRFKTRKRDEK	15_A_R_15_A	0	15_A_R_15_A	0	15_A_r_15_A	18.874	15_A_R_15_A	0	15_A_R_15_A	0	15_A_r_15_A	33.096
Q7L2E3	Q7L2E3_AF	A	M	1078_A_m_1078_A	TRLRSRWLTYFMAVKSNGSVFVR	no_data	no_data	1078_A_m_1078_A	7.42922	1078_A_M_1078_A	0	1078_A_m_1078_A	37.0445	no_data	no_data	1078_A_m_1078_A	7.93487
Q7L2E3	Q7L2E3_AF	A	M	329_A_m_329_A	LVDRNNEPLTHAMYNLASLRELGET	no_data	no_data	329_A_M_329_A	0	329_A_m_329_A	29.9941	329_A_m_329_A	22.8955	no_data	no_data	329_A_m_329_A	22.1054
Q7L2E3	Q7L2E3_AF	A	C	346_A_c_346_A	TQRRPCTIQVP	no_data	no_data	346_A_C_346_A	0	346_A_c_346_A	12.6543	346_A_c_346_A	47.0328	no_data	no_data	346_A_c_346_A	6.57029
Q7L2E3	Q7L2E3_AF	A	R	542_A_r_542_A	GALLFCTVGILLRKLQSNPSLEGVS	no_data	no_data	542_A_r_542_A	30.4634	542_A_r_542_A	3.14289	542_A_r_542_A	56.9821	no_data	no_data	542_A_r_542_A	3.14289
Q7L2E3	Q7L2E3_AF	A	W	678_A_w_678_A	LCFLPGWQEIKGV	no_data	no_data	678_A_w_678_A	16.4894	678_A_w_678_A	1.33616	678_A_w_678_A	27.2563	no_data	no_data	678_A_w_678_A	7.82059
Q7L2E3	Q7L2E3_AF	A	F	717_A_f_717_A	SNIPMMDQKAIFQQPPVGVRKIV	no_data	no_data	717_A_f_717_A	36.2719	717_A_F_717_A	0	717_A_f_717_A	44.2145	no_data	no_data	717_A_f_717_A	4.00488
Q7L2E3	Q7L2E3_AF	A	A	715_A_a_715_A	MMDQKAIFQQP	no_data	no_data	715_A_a_715_A	33.8546	715_A_a_715_A	3.18304	715_A_a_715_A	41.7263	no_data	no_data	715_A_a_715_A	7.87208
Q7L2E3	Q7L2E3_AF	A	I	740_A_i_740_A	VLATNIAETSITINDIVHVVDSGLH	no_data	no_data	740_A_i_740_A	33.455	740_A_i_740_A	1.33047	740_A_i_740_A	41.4319	no_data	no_data	740_A_i_740_A	4.8692
Q7L2E3	Q7L2E3_AF	A	C	765_A_c_765_A	DLKTKVSCLETVWVS	no_data	no_data	765_A_c_765_A	13.1953	765_A_c_765_A	1.32939	765_A_c_765_A	30.2681	no_data	no_data	765_A_C_765_A	0
Q7L2E3	Q7L2E3_AF	A	C	786_A_c_786_A	RANVIQRRGRAGRCQSGFAYHLFPRSR	no_data	no_data	786_A_c_786_A	42.6744	786_A_c_786_A	1.33113	786_A_c_786_A	48.7672	no_data	no_data	786_A_C_786_A	0
Q7L2E3	Q7L2E3_AF	A	Y	968_A_y_968_A	ENYLEENLLYAPSLRFIHG	no_data	no_data	968_A_y_968_A	20.8587	968_A_Y_968_A	0	968_A_y_968_A	39.2798	no_data	no_data	968_A_y_968_A	10.2169
Q7L2J0	Q7L2J0_7SLQ	A	C	not_found	GGGKRRNSCNVGGGGGG	not_found	no_data	not_found	no_data	not_found	no_data	not_found	no_data	not_found	no_data	not_found	no_data
Q7L2J0	Q7L2J0_7SLQ	A	C	not_found	PKDITDPLSLNTCTDEGHVVLASPL	not_found	no_data	not_found	no_data	not_found	no_data	not_found	no_data	not_found	no_data	not_found	no_data
Q7RTV0	Q7RTV0_6EN4	D	V	66_D_v_66_D	RCVICGGPGVSDAYYCKEC	66_D_v_66_D	9.6448	66_D_v_66_D	7.02729	66_D_v_66_D	6.658	66_D_v_66_D	1.33116	66_D_v_66_D	16.5432	66_D_v_66_D	11.7074
Q7RTV0	Q7RTV0_6EN4	D	P	64_D_p_64_D	CVICGGPGVSDAY	64_D_p_64_D	8.13268	64_D_p_64_D	3.11167	64_D_p_64_D	3.11167	64_D_P_64_D	0	64_D_p_64_D	10.0959	64_D_p_64_D	13.7422
Q7Z2T5	Q7Z2T5_AF	A	C	656_A_c_656_A	IKGMNMPKLKKFLCYLSQAGFRVSRTH	656_A_c_656_A	3.38946	656_A_C_656_A	0	656_A_c_656_A	8.06219	656_A_c_656_A	no_data	no_data	no_data	656_A_c_656_A	18.4935
Q7Z2W4	Q7Z2W4_7TGQ	A	S	not_found	NYSQSERNLCKYSHEVLSEENFKVL	not_found	no_data	not_found	no_data	not_found	no_data	not_found	no_data	not_found	no_data	not_found	no_data
Q7Z2W4	Q7Z2W4_7TGQ	A	C	not_found	ASASAERSCTPSPDQIS	not_found	no_data	not_found	no_data	not_found	no_data	not_found	no_data	not_found	no_data	not_found	no_data
Q7Z2W4	Q7Z2W4_7TGQ	A	Y	not_found	RCNYSQSERNLCKYSHEVLSEENFKVL	not_found	no_data	not_found	no_data	not_found	no_data	not_found	no_data	not_found	no_data	not_found	no_data
Q7Z2W4	Q7Z2W4_7TGQ	A	G	not_found	CSRLHICDHFTRGNCRFPNCLRSHN	not_found	no_data	not_found	no_data	not_found	no_data	not_found	no_data	not_found	no_data	not_found	no_data
Q7Z2W4	Q7Z2W4_7TGQ	A	E	not_found	SQSERNLCKYSHEVLSEENFKVLKN	not_found	no_data	not_found	no_data	not_found	no_data	not_found	no_data	not_found	no_data	not_found	no_data
Q7Z2W4	Q7Z2W4_7TGQ	A	K	not_found	RNLCKYSHE	not_found	no_data	not_found	no_data	not_found	no_data	not_found	no_data	not_found	no_data	not_found	no_data
Q7Z3B1	Q7Z3B1_6DLD	B	G	82_B_g_82_B	IIFAGGDKWSV	82_B_g_82_B	19.8899	no_data	no_data	82_B_G_82_B	0	82_B_g_82_B	3.62106	82_B_g_82_B	44.5435	82_B_g_82_B	1.33005
Q7Z417	Q7Z417_AF	A	C	234_A_c_234_A	ARRNSAKGCENLNIVQD	234_A_c_234_A	4.80045	234_A_c_234_A	8.203	234_A_c_234_A	58.6997	234_A_c_234_A	1.3419	no_data	no_data	234_A_c_234_A	no_data
Q7Z478	Q7Z478_AF	A	M	962_A_m_962_A	ESSQMSSLV	no_data	no_data	962_A_M_962_A	0	962_A_M_962_A	0	962_A_m_962_A	21.2769	no_data	no_data	962_A_m_962_A	9.84598
Q7Z4S6	Q7Z4S6_5YBU	B	S	not_found	KAEKSKAKE	no_data	no_data	no_data	no_data	not_found	no_data	not_found	no_data	not_found	no_data	not_found	no_data
Q7Z6E9	Q7Z6E9_6E5X	B	Y	not_found	YMKKPLGPPPPSYTCFRCGKPGHYI	no_data	no_data	no_data	no_data	not_found	no_data	not_found	no_data	not_found	no_data	not_found	no_data
Q86SE5	Q86SE5_AF	A	Y	45_A_y_45_A	AIFSKYGKIVG	45_A_y_45_A	6.03196	45_A_y_45_A	6.0225	45_A_y_45_A	3.22657	45_A_y_45_A	3.63893	45_A_y_45_A	9.59433	45_A_y_45_A	24.5312
Q86SJ2	Q86SJ2_AF	A	S	312_A_s_312_A	ERLMVHCDSKTGNANTD	312_A_s_312_A	3.6425	no_data	no_data	312_A_S_312_A	0	312_A_s_312_A	49.3394	312_A_s_312_A	6.36079	312_A_s_312_A	no_data
Q86U06	Q86U06_AF	A	L	270_A_l_270_A	KGNGGPMRLYVGSLHFNITEDMLRGIF	270_A_l_270_A	2.98043	270_A_l_270_A	23.8055	270_A_L_270_A	0	270_A_l_270_A	no_data	270_A_l_270_A	1.33331	270_A_l_270_A	28.0368
Q86U06	Q86U06_AF	A	L	265_A_l_265_A	GNGGPMRLYVGSLHF	265_A_l_265_A	3.22357	265_A_l_265_A	26.1152	265_A_l_265_A	1.32385	265_A_l_265_A	no_data	265_A_l_265_A	8.25034	265_A_l_265_A	24.7187
Q86U06	Q86U06_AF	A	Y	266_A_y_266_A	NGGPMRLYVGSLHFN	266_A_y_266_A	3.50152	266_A_y_266_A	18.8684	266_A_Y_266_A	0	266_A_y_266_A	no_data	266_A_y_266_A	3.50152	266_A_y_266_A	21.7067
Q86U38	Q86U38_AF	A	T	607_A_t_607_A	HVARNVALTTFLKRREA	607_A_t_607_A	4.6668	607_A_t_607_A	6.87691	607_A_t_607_A	9.92962	607_A_t_607_A	28.0588	607_A_T_607_A	0	607_A_t_607_A	5.29593
Q86U42	Q86U42_3B4D	A	C	205_A_c_205_A	NRVTILCDKFSGH	205_A_c_205_A	1.33403	205_A_C_205_A	0	205_A_C_205_A	0	205_A_C_205_A	0	205_A_c_205_A	1.33403	205_A_c_205_A	no_data
Q86UE3	Q86UE3_AF	A	V	361_A_v_361_A	RIHTGERPYECKVCGKTFRVQRHIS	no_data	no_data	361_A_V_361_A	0	361_A_v_361_A	14.2101	361_A_v_361_A	1.33764	no_data	no_data	361_A_v_361_A	no_data
Q86V81	Q86V81_AF	A	F	115_A_f_115_A	KLLVSNLDFGVSDADIQ	115_A_f_115_A	5.74605	115_A_f_115_A	50.0104	115_A_f_115_A	3.31517	115_A_f_115_A	4.41472	115_A_F_115_A	0	115_A_f_115_A	61.4131
Q86V81	Q86V81_AF	A	I	122_A_i_122_A	LVSNLDFGVSDADIQELFAEFGTLKKA	122_A_i_122_A	5.69368	122_A_i_122_A	40.526	122_A_I_122_A	0	122_A_i_122_A	6.84432	122_A_i_122_A	3.77427	122_A_i_122_A	57.9725
Q86V81	Q86V81_AF	A	R	141_A_r_141_A	EFGTLKKAAVHYDRSGRSLGTADVHFE	141_A_R_141_A	0	141_A_r_141_A	52.3139	141_A_r_141_A	6.60987	141_A_r_141_A	6.60987	141_A_r_141_A	4.16242	141_A_r_141_A	60.3966
Q86V81	Q86V81_AF	A	S	142_A_s_142_A	GTLKKAAVHYDRSGRSLGTADVHFE	142_A_s_142_A	1.3326	142_A_s_142_A	54.8637	142_A_s_142_A	8.18941	142_A_s_142_A	8.18941	142_A_s_142_A	3.28544	142_A_s_142_A	64.8191
Q86V81	Q86V81_AF	A	S	145_A_s_145_A	KAAVHYDRSGRSLGTADVHFERK	145_A_s_145_A	1.32606	145_A_s_145_A	49.2024	145_A_s_145_A	1.33547	145_A_s_145_A	1.33547	145_A_S_145_A	0	145_A_s_145_A	61.0859
Q86V81	Q86V81_AF	A	E	154_A_e_154_A	LGTADVHFERKADALKA	154_A_e_154_A	1.33856	154_A_e_154_A	27.4461	154_A_E_154_A	0	154_A_e_154_A	1.33856	154_A_e_154_A	10.8804	154_A_e_154_A	48.7757
Q86V81	Q86V81_AF	A	Y	77_A_y_77_A	GGGRNRPAPYSRPKQLPDK	77_A_Y_77_A	0	77_A_Y_77_A	0	77_A_y_77_A	19.0964	77_A_Y_77_A	0	77_A_y_77_A	11.8039	77_A_y_77_A	26.4643
Q86V81	Q86V81_AF	A	R	73_A_r_73_A	GGRNRPAPY	73_A_R_73_A	0	73_A_R_73_A	0	73_A_r_73_A	14.2726	73_A_R_73_A	0	73_A_r_73_A	1.34083	73_A_r_73_A	35.2518
Q86V81	Q86V81_AF	A	F	92_A_f_92_A	QHDLFDSGF	92_A_F_92_A	0	92_A_f_92_A	10.0553	92_A_F_92_A	0	92_A_f_92_A	14.3698	92_A_f_92_A	17.6062	92_A_f_92_A	28.0162
Q86V81	Q86V81_AF	A	F	96_A_f_96_A	QHDLFDSGFGGGAGVET	96_A_F_96_A	0	96_A_f_96_A	16.083	96_A_F_96_A	0	96_A_f_96_A	9.21233	96_A_f_96_A	17.7304	96_A_f_96_A	37.779
Q86VV8	Q86VV8_AF	A	C	884_A_c_884_A	IDKIIEYLNECVSQDGKVVEC	884_A_c_884_A	41.5886	884_A_c_884_A	90.1468	884_A_c_884_A	97.6352	884_A_c_884_A	105.504	no_data	no_data	884_A_C_884_A	0
Q86W50	Q86W50_6GT5	A	F	20_A_f_20_A	RNRYKDKPPDFAYLASKYPDF	20_A_f_20_A	11.6419	20_A_F_20_A	0	20_A_F_20_A	0	20_A_f_20_A	7.93334	20_A_f_20_A	3.57305	20_A_f_20_A	7.93334
Q86W50	Q86W50_6GT5	A	D	19_A_d_19_A	DKPPDFAYL	19_A_d_19_A	8.66011	19_A_D_19_A	0	19_A_d_19_A	1.33648	19_A_d_19_A	10.6093	19_A_d_19_A	7.01962	19_A_d_19_A	10.6093
Q86W50	Q86W50_6GT5	A	L	23_A_l_23_A	DKPPDFAYLASKYPDFK	23_A_l_23_A	8.73216	23_A_l_23_A	3.11512	23_A_l_23_A	3.4845	23_A_l_23_A	11.341	23_A_l_23_A	4.42498	23_A_l_23_A	11.341
Q86W50	Q86W50_6GT5	A	C	276_A_c_276_A	GVPKVTYTEFCQGRTMRWALA	276_A_c_276_A	10.5105	276_A_C_276_A	0	276_A_c_276_A	1.33497	276_A_C_276_A	0	276_A_c_276_A	1.33497	276_A_c_276_A	1.33497
Q86W50	Q86W50_6GT5	A	N	45_A_n_45_A	INLNGRVSLNFKDPEAVRA	45_A_n_45_A	20.5532	45_A_N_45_A	0	45_A_n_45_A	1.34568	45_A_n_45_A	12.2747	45_A_n_45_A	1.34568	45_A_n_45_A	12.2747
Q86W50	Q86W50_6GT5	A	F	46_A_f_46_A	VSLNFKDPE	46_A_f_46_A	14.477	46_A_F_46_A	0	46_A_F_46_A	0	46_A_f_46_A	6.36612	46_A_F_46_A	0	46_A_f_46_A	6.36612
Q86W50	Q86W50_6GT5	A	P	18_A_p_18_A	SMHARNRYKDKPPDFAYLASKYPDF	18_A_p_18_A	7.29243	18_A_P_18_A	0	18_A_P_18_A	0	18_A_p_18_A	6.10366	18_A_p_18_A	4.66139	18_A_p_18_A	6.10366
Q86WX3	Q86WX3_AF	A	I	94_A_i_94_A	RTRSTVAESVSQQILRQNRGRKACDRP	94_A_i_94_A	1.33587	94_A_i_94_A	21.189	94_A_I_94_A	0	94_A_i_94_A	3.28558	94_A_I_94_A	0	94_A_I_94_A	0
Q86XN8	Q86XN8_AF	A	R	218_A_r_218_A	RAKTNTYIKTPVRGEEPVFIVTGRK	218_A_R_218_A	0	218_A_r_218_A	23.6675	218_A_r_218_A	15.429	218_A_r_218_A	16.9388	no_data	no_data	218_A_r_218_A	30.8032
Q8IV48	Q8IV48_1W0H	A	C	not_found	DPVYKEIAITNGCINRMSKEELRAK	not_found	no_data	not_found	no_data	not_found	no_data	not_found	no_data	not_found	no_data	not_found	no_data
Q8IVW4	Q8IVW4_3ZDU	A	K	not_found	LSSSVLGKEIEKEKKPKEIKVRVIKVK	no_data	no_data	not_found	no_data	not_found	no_data	not_found	no_data	not_found	no_data	not_found	no_data
Q8IWR0	Q8IWR0_AF	A	Y	499_A_y_499_A	RPRPTKTNYEGPYYICK	499_A_Y_499_A	0	499_A_y_499_A	2.82424	499_A_y_499_A	1.33606	499_A_y_499_A	3.07251	no_data	no_data	499_A_y_499_A	19.4871
Q8IWS0	Q8IWS0_4R7A	A	C	not_found	LMCSLCHCPGATIGC	no_data	no_data	no_data	no_data	not_found	no_data	not_found	no_data	not_found	no_data	not_found	no_data
Q8IWZ3	Q8IWZ3_AF	A	P	1287_A_p_1287_A	LDKGADVNAPPVPSSRDTALT	no_data	no_data	1287_A_p_1287_A	65.4876	no_data	no_data	1287_A_p_1287_A	no_data	no_data	no_data	1287_A_p_1287_A	24.3515
Q8IWZ3	Q8IWZ3_AF	A	V	1288_A_v_1288_A	VNAPPVPSSRD	no_data	no_data	1288_A_v_1288_A	67.1311	no_data	no_data	1288_A_v_1288_A	no_data	no_data	no_data	1288_A_v_1288_A	24.0837
Q8IXX5	Q8IXX5_AF	A	K	57_A_k_57_A	RSGRVKKAVANAV	no_data	no_data	57_A_K_57_A	0	57_A_k_57_A	10.7146	57_A_K_57_A	0	57_A_K_57_A	0	57_A_k_57_A	12.7526
Q8IY67	Q8IY67_3H2U	B	E	179_B_e_179_B	QSKGYGFAEYMKKDSAA	179_B_e_179_B	9.5564	179_B_e_179_B	1.33335	179_B_e_179_B	2.69762	179_B_e_179_B	4.34462	179_B_e_179_B	13.7114	179_B_e_179_B	16.1007
Q8IY67	Q8IY67_3H2U	B	Y	180_B_y_180_B	KGYGFAEYMKKDSAA	180_B_y_180_B	9.44954	180_B_Y_180_B	0	180_B_y_180_B	3.75662	180_B_y_180_B	5.09981	180_B_y_180_B	13.47	180_B_y_180_B	15.8864
Q8IY67	Q8IY67_3H2U	B	M	181_B_m_181_B	FAEYMKKDS	181_B_m_181_B	14.297	181_B_M_181_B	0	181_B_m_181_B	2.83213	181_B_m_181_B	3.37728	181_B_m_181_B	10.2404	181_B_m_181_B	11.8297
Q8IY67	Q8IY67_3H2U	B	Y	86_B_y_86_B	SDYELKYCFVDKY	86_B_y_86_B	11.3133	86_B_Y_86_B	0	86_B_y_86_B	7.3804	86_B_y_86_B	4.72153	86_B_y_86_B	3.44489	86_B_y_86_B	6.11737
Q8IY81	Q8IY81_AF	A	F	30_A_f_30_A	YRSRSAFKLIQLN	30_A_F_30_A	0	30_A_F_30_A	0	30_A_F_30_A	0	30_A_F_30_A	0	no_data	no_data	30_A_f_30_A	3.83042
Q8IY81	Q8IY81_AF	A	P	55_A_p_55_A	LQKARALLDLCAAPGGWLQVAAKFMPV	55_A_p_55_A	3.11474	55_A_P_55_A	0	55_A_P_55_A	0	55_A_P_55_A	0	no_data	no_data	55_A_P_55_A	0
Q8IY81	Q8IY81_AF	A	K	579_A_k_579_A	QQLPQTPPSCLKTEIMSPLYQDE	579_A_k_579_A	16.7191	579_A_K_579_A	0	579_A_k_579_A	47.9171	579_A_k_579_A	42.4995	no_data	no_data	579_A_k_579_A	25.5638
Q8IY81	Q8IY81_AF	A	C	577_A_c_577_A	PQTPPSCLKTEIM	577_A_c_577_A	12.9934	577_A_C_577_A	0	577_A_c_577_A	45.7036	577_A_c_577_A	43.6127	no_data	no_data	577_A_c_577_A	20.1277
Q8IYB8	Q8IYB8_3RC3	A	C	587_A_c_587_A	INKKQPFVCSSLLQFAR	no_data	no_data	587_A_c_587_A	15.3878	587_A_c_587_A	1.32661	587_A_c_587_A	13.8642	no_data	no_data	587_A_C_587_A	0
Q8IYB8	Q8IYB8_3RC3	A	P	not_found	SIRRIIFYSLIKPSINEKGERELEP	no_data	no_data	not_found	no_data	not_found	no_data	not_found	no_data	no_data	no_data	not_found	no_data
Q8IZ69	Q8IZ69_7NTN	A	C	not_found	RAKNLRRLLYVSCNPRAAMGNFVDL	not_found	no_data	not_found	no_data	not_found	no_data	not_found	no_data	not_found	no_data	not_found	no_data
Q8IZC4	Q8IZC4_AF	A	K	198_A_k_198_A	PKKLAKKLKTSISKATG	198_A_K_198_A	0	198_A_K_198_A	0	198_A_k_198_A	31.9043	198_A_k_198_A	49.227	no_data	no_data	198_A_k_198_A	44.4604
Q8IZJ3	Q8IZJ3_AF	A	W	178_A_w_178_A	RMIEWRHLK	178_A_w_178_A	11.0744	178_A_w_178_A	27.0191	178_A_w_178_A	19.2979	178_A_w_178_A	9.16688	no_data	no_data	178_A_w_178_A	16.4733
Q8N0T1	Q8N0T1_AF	A	F	23_A_f_23_A	VFHIASQKNFKAKNKAKPV	23_A_F_23_A	0	23_A_f_23_A	11.4633	23_A_F_23_A	0	23_A_F_23_A	0	23_A_F_23_A	0	23_A_F_23_A	0
Q8N0Y2	Q8N0Y2_AF	A	T	124_A_t_124_A	TRVPQDVTQGPGATGGKEDSGMIPLAG	124_A_t_124_A	22.9134	124_A_t_124_A	49.7779	124_A_t_124_A	17.851	124_A_t_124_A	19.7315	124_A_T_124_A	0	124_A_t_124_A	17.851
Q8N2G6	Q8N2G6_AF	A	Y	132_A_y_132_A	RPPPNYLCHLC	132_A_y_132_A	1.33513	132_A_Y_132_A	0	132_A_y_132_A	13.5171	132_A_y_132_A	15.7306	132_A_y_132_A	1.33147	132_A_y_132_A	no_data
Q8N5L8	Q8N5L8_AF	A	C	150_A_c_150_A	GAPPGLGSMPSSSCGPRSRRRARDTRS	150_A_c_150_A	5.41046	150_A_c_150_A	5.54289	150_A_c_150_A	5.54289	150_A_c_150_A	19.2302	150_A_c_150_A	4.53293	150_A_c_150_A	26.1272
Q8N5L8	Q8N5L8_AF	A	G	41_A_g_41_A	RNLLGLALG	41_A_g_41_A	2.88368	41_A_G_41_A	0	41_A_g_41_A	1.33622	41_A_g_41_A	2.88368	41_A_G_41_A	0	41_A_g_41_A	13.0268
Q8N7A1	Q8N7A1_AF	A	S	249_A_s_249_A	ITINGESPKHRSWHTLTPIADDK	249_A_s_249_A	5.29692	249_A_S_249_A	0	249_A_s_249_A	1.33737	249_A_s_249_A	7.65726	249_A_s_249_A	no_data	249_A_s_249_A	no_data
Q8N807	Q8N807_5XF7	A	P	425_A_p_425_A	CKMLFPLLEEL	425_A_p_425_A	8.06664	425_A_p_425_A	30.2834	425_A_p_425_A	12.2502	425_A_p_425_A	56.6708	425_A_p_425_A	3.28909	425_A_p_425_A	7.66013
Q8N983	Q8N983_7OIB	b	C	71_b_c_71_b	SRPCCVPRV	71_b_c_71_b	5.87279	71_b_c_71_b	16.4393	71_b_c_71_b	5.31314	71_b_c_71_b	5.87279	71_b_c_71_b	1.33097	71_b_C_71_b	0
Q8N9N5	Q8N9N5_7YUG	A	Q	not_found	VPGRRQNTIVV	not_found	no_data	not_found	no_data	not_found	no_data	not_found	no_data	not_found	no_data	not_found	no_data
Q8NAV1	Q8NAV1_5F5S	A	Y	19_A_y_19_A	DAHSIHGTNPQYLVEKIIRTRIY	19_A_y_19_A	10.3366	19_A_Y_19_A	0	19_A_Y_19_A	0	19_A_y_19_A	7.64684	19_A_y_19_A	8.18205	19_A_y_19_A	5.91864
Q8NC51	Q8NC51_AF	A	S	202_A_s_202_A	SGSDRSSFSHY	202_A_S_202_A	0	202_A_s_202_A	37.4022	202_A_S_202_A	0	202_A_s_202_A	30.8304	no_data	no_data	202_A_s_202_A	43.3949
Q8NC51	Q8NC51_AF	A	K	211_A_k_211_A	SDRSSFSHYSGLKHEDKRGGSGSHN	211_A_K_211_A	0	211_A_k_211_A	46.5538	211_A_K_211_A	0	211_A_k_211_A	34.2108	no_data	no_data	211_A_k_211_A	50.1941
Q8NC51	Q8NC51_AF	A	F	204_A_f_204_A	DRSSFSHYS	204_A_F_204_A	0	204_A_f_204_A	38.3479	204_A_f_204_A	1.33391	204_A_f_204_A	26.7988	no_data	no_data	204_A_f_204_A	46.5458
Q8NC51	Q8NC51_AF	A	S	221_A_s_221_A	EDKRGGSGSHNWGTVKD	221_A_S_221_A	0	221_A_s_221_A	51.4852	221_A_s_221_A	1.33363	221_A_s_221_A	53.3664	no_data	no_data	221_A_s_221_A	59.4223
Q8NC51	Q8NC51_AF	A	V	324_A_v_324_A	ADGQWKKGFVLHKSKSEEA	324_A_V_324_A	0	324_A_v_324_A	58.7529	324_A_v_324_A	18.3069	324_A_v_324_A	88.4114	no_data	no_data	324_A_v_324_A	30.9282
Q8NC51	Q8NC51_AF	A	S	330_A_s_330_A	KKGFVLHKSKSEEAHAEDSVM	330_A_s_330_A	1.3242	330_A_s_330_A	55.9889	330_A_s_330_A	17.7466	330_A_s_330_A	88.2792	no_data	no_data	330_A_s_330_A	28.0056
Q8NC51	Q8NC51_AF	A	A	333_A_a_333_A	HKSKSEEAHAEDSVM	333_A_a_333_A	9.70374	333_A_a_333_A	47.9881	333_A_a_333_A	13.3791	333_A_a_333_A	82.8949	no_data	no_data	333_A_a_333_A	24.2089
Q8NC51	Q8NC51_AF	A	M	340_A_m_340_A	EAHAEDSVMDHHFRKPA	340_A_m_340_A	2.77513	340_A_m_340_A	35.5215	340_A_M_340_A	0	340_A_m_340_A	70.9977	no_data	no_data	340_A_m_340_A	24.1943
Q8ND56	Q8ND56_6F9W	A	W	not_found	CDDNRERRPTWAEERRLNAET	not_found	no_data	not_found	no_data	not_found	no_data	not_found	no_data	not_found	no_data	not_found	no_data
Q8NDT2	Q8NDT2_AF	A	F	340_A_f_340_A	MPEDDQRATRNLFIGNLDHSVSEVE	no_data	no_data	340_A_F_340_A	0	340_A_f_340_A	1.32484	340_A_f_340_A	46.3489	no_data	no_data	340_A_f_340_A	3.57594
Q8NDT2	Q8NDT2_AF	A	N	338_A_n_338_A	EDDQRATRNLFIGNLDH	no_data	no_data	338_A_N_338_A	0	338_A_N_338_A	0	338_A_n_338_A	42.579	no_data	no_data	338_A_n_338_A	2.68984
Q8NDT2	Q8NDT2_AF	A	L	339_A_l_339_A	DDQRATRNLFIGNLDHS	no_data	no_data	339_A_l_339_A	1.32484	339_A_L_339_A	0	339_A_l_339_A	45.7668	no_data	no_data	339_A_l_339_A	2.56659
Q8NDT2	Q8NDT2_AF	A	F	381_A_f_381_A	GAYAFLKFQ	no_data	no_data	381_A_F_381_A	0	381_A_F_381_A	0	381_A_f_381_A	44.6767	no_data	no_data	381_A_F_381_A	0
Q8NE09	Q8NE09_AF	A	S	609_A_s_609_A	DVIEKGSKYMSES	no_data	no_data	609_A_s_609_A	17.6682	609_A_s_609_A	27.3393	609_A_s_609_A	46.8892	no_data	no_data	609_A_s_609_A	26.9708
Q8NE71	Q8NE71_5ZXD	A	C	443_A_c_443_A	HTIQICKLSGG	443_A_c_443_A	6.27131	443_A_c_443_A	6.27131	443_A_c_443_A	10.5215	443_A_c_443_A	4.2981	443_A_c_443_A	6.27131	443_A_c_443_A	1.33593
Q8NE71	Q8NE71_5ZXD	A	F	not_found	KDKKIKKTFFEELAVEDKQ	not_found	no_data	not_found	no_data	not_found	no_data	not_found	no_data	not_found	no_data	not_found	no_data
Q8NE71	Q8NE71_5ZXD	A	T	not_found	DKKIKKTFFEELA	not_found	no_data	not_found	no_data	not_found	no_data	not_found	no_data	not_found	no_data	not_found	no_data
Q8NFZ4	Q8NFZ4_5XEQ	A	Y	580_A_y_580_A	WSKFNSKEKQYLHIGLKPRVR	580_A_y_580_A	12.7738	580_A_y_580_A	14.9277	580_A_y_580_A	3.43584	580_A_y_580_A	4.14065	580_A_y_580_A	9.03906	580_A_y_580_A	2.85237
Q8TB72	Q8TB72_3Q0R	A	H	739_A_h_739_A	IGHIVEFSQDQHGSRFIQQKLER	739_A_h_739_A	3.35651	739_A_h_739_A	46.0207	739_A_H_739_A	0	739_A_h_739_A	7.78008	739_A_h_739_A	1.32593	739_A_h_739_A	3.81396
Q8TBF4	Q8TBF4_AF	A	F	55_A_f_55_A	DKDTRKSKGVAFILFLDKDSAQN	55_A_F_55_A	0	55_A_F_55_A	0	55_A_F_55_A	0	55_A_F_55_A	0	55_A_F_55_A	0	55_A_f_55_A	3.81731
Q8TBF4	Q8TBF4_AF	A	A	54_A_a_54_A	DTRKSKGVAFILFLDKD	54_A_a_54_A	1.33035	54_A_a_54_A	1.32962	54_A_a_54_A	1.33035	54_A_a_54_A	1.32962	54_A_a_54_A	1.32962	54_A_a_54_A	6.95005
Q8TBF4	Q8TBF4_AF	A	V	14_A_v_14_A	KSTVYVSNLPF	14_A_v_14_A	3.45223	14_A_v_14_A	1.32848	14_A_v_14_A	1.32848	14_A_v_14_A	1.32848	14_A_v_14_A	1.32848	14_A_v_14_A	10.1363
Q8TDD1	Q8TDD1_AF	A	F	108_A_f_108_A	MGLSYPVFKGIMKKG	no_data	no_data	108_A_F_108_A	0	108_A_f_108_A	11.9134	108_A_f_108_A	8.32364	no_data	no_data	108_A_f_108_A	24.204
Q8TDD1	Q8TDD1_AF	A	N	514_A_n_514_A	RVADNAQQQ	no_data	no_data	514_A_N_514_A	0	514_A_n_514_A	1.33584	514_A_N_514_A	0	no_data	no_data	514_A_n_514_A	8.55867
Q8TDD1	Q8TDD1_AF	A	C	586_A_c_586_A	ATIFEINASSRDLCSQVMRAKRQKDRK	no_data	no_data	586_A_C_586_A	0	586_A_c_586_A	33.0894	586_A_c_586_A	8.43482	no_data	no_data	586_A_C_586_A	0
Q8TDD1	Q8TDD1_AF	A	R	603_A_r_603_A	AKRQKDRKAIARFQQGQQGRQEQ	no_data	no_data	603_A_R_603_A	0	603_A_r_603_A	23.1832	603_A_r_603_A	3.18448	no_data	no_data	603_A_R_603_A	0
Q8TDD1	Q8TDD1_AF	A	C	73_A_c_73_A	GPGRPLPTFPTSECTSDVEPDTREMVR	no_data	no_data	73_A_C_73_A	0	73_A_c_73_A	34.6317	73_A_c_73_A	27.0524	no_data	no_data	73_A_c_73_A	24.7708
Q8TDD1	Q8TDD1_AF	A	V	107_A_v_107_A	QSMGLSYPVFKGIMKKG	no_data	no_data	107_A_v_107_A	1.33561	107_A_v_107_A	8.75755	107_A_v_107_A	14.3001	no_data	no_data	107_A_v_107_A	27.9193
Q8TDN6	Q8TDN6_AF	A	C	52_A_c_52_A	RIPGPVCKGKWKN	no_data	no_data	52_A_C_52_A	0	52_A_C_52_A	0	52_A_c_52_A	16.4659	52_A_c_52_A	5.8628	52_A_c_52_A	14.3487
Q8TDN6	Q8TDN6_AF	A	R	68_A_r_68_A	KERILIFSSRGINFRTRHL	no_data	no_data	68_A_R_68_A	0	68_A_r_68_A	1.3323	68_A_R_68_A	0	68_A_R_68_A	0	68_A_r_68_A	16.2704
Q8TDN6	Q8TDN6_AF	A	L	100_A_l_100_A	MDRKDKLFVINEV	no_data	no_data	100_A_L_100_A	0	100_A_L_100_A	0	100_A_l_100_A	7.66753	100_A_L_100_A	0	100_A_l_100_A	10.5068
Q8TDY4	Q8TDY4_3LVR	E	L	not_found	KAWKDYEAKMAKLEKERDRARVTGG	no_data	no_data	not_found	no_data	not_found	no_data	not_found	no_data	not_found	no_data	not_found	no_data
Q8TED0	Q8TED0_7RUO	A	H	not_found	RDEKEISHVLNFLIR	not_found	no_data	not_found	no_data	not_found	no_data	not_found	no_data	not_found	no_data	not_found	no_data
Q8TED0	Q8TED0_7RUO	A	H	not_found	RPAKKHLELYD	not_found	no_data	not_found	no_data	not_found	no_data	not_found	no_data	not_found	no_data	not_found	no_data
Q8TED0	Q8TED0_7RUO	A	L	not_found	RDDILINRP	not_found	no_data	not_found	no_data	not_found	no_data	not_found	no_data	not_found	no_data	not_found	no_data
Q8TEQ6	Q8TEQ6_5H3U	A	C	not_found	GLAPAVSREPVICTPVSSGFEKSKV	not_found	no_data	not_found	no_data	not_found	no_data	not_found	no_data	not_found	no_data	not_found	no_data
Q8WUA2	Q8WUA2_7QTT	V	C	245_V_c_245_V	DIKPPENVLFVCKLNPVTTDEDL	245_V_c_245_V	4.63579	no_data	no_data	245_V_c_245_V	3.62475	245_V_c_245_V	2.88341	245_V_c_245_V	18.8961	245_V_c_245_V	10.434
Q8WUA2	Q8WUA2_7QTT	V	E	279_V_e_279_V	VIRDWKTGESLCYAFIE	279_V_e_279_V	3.25052	no_data	no_data	279_V_e_279_V	4.92983	279_V_E_279_V	0	279_V_e_279_V	6.13847	279_V_e_279_V	20.7559
Q8WUA2	Q8WUA2_7QTT	V	C	282_V_c_282_V	IRDWKTGESLCYAFIEFEKEE	282_V_c_282_V	1.33067	no_data	no_data	282_V_c_282_V	1.33067	282_V_C_282_V	0	282_V_c_282_V	12.9122	282_V_c_282_V	14.6333
Q8WV60	Q8WV60_AF	A	Y	130_A_y_130_A	NKNFTLGEYKFGPLFVR	130_A_y_130_A	13.9721	no_data	no_data	130_A_Y_130_A	0	130_A_y_130_A	25.741	130_A_Y_130_A	0	130_A_y_130_A	12.338
Q8WVV9	Q8WVV9_7EVS	A	H	not_found	SPVVHVRGL	not_found	no_data	not_found	no_data	not_found	no_data	not_found	no_data	not_found	no_data	not_found	no_data
Q8WVV9	Q8WVV9_7EVS	A	C	not_found	LNNVKLFGKRLNVCVSKQHSVVPSQIF	not_found	no_data	not_found	no_data	not_found	no_data	not_found	no_data	not_found	no_data	not_found	no_data
Q8WVV9	Q8WVV9_7EVS	A	V	not_found	SVSPVVHVRGLCESV	not_found	no_data	not_found	no_data	not_found	no_data	not_found	no_data	not_found	no_data	not_found	no_data
Q8WWH5	Q8WWH5_AF	A	Y	149_A_y_149_A	LSGSKRYTAIGEL	149_A_y_149_A	5.45544	149_A_Y_149_A	0	149_A_Y_149_A	0	149_A_y_149_A	5.45544	149_A_y_149_A	9.94168	149_A_y_149_A	8.77569
Q8WXA9	Q8WXA9_AF	A	F	110_A_f_110_A	QPTRFAFVEFADQ	no_data	no_data	110_A_F_110_A	0	110_A_F_110_A	0	110_A_f_110_A	3.72603	no_data	no_data	110_A_F_110_A	0
Q8WXA9	Q8WXA9_AF	A	Y	69_A_y_69_A	IRRTVYVGNLN	no_data	no_data	69_A_Y_69_A	0	69_A_Y_69_A	0	69_A_Y_69_A	0	no_data	no_data	69_A_y_69_A	3.48575
Q8WXF1	Q8WXF1_5WPA	B	P	181_B_p_181_B	AFSQFGPVEKAVV	181_B_p_181_B	5.51585	no_data	no_data	181_B_p_181_B	4.8657	181_B_p_181_B	4.8657	181_B_p_181_B	16.6194	181_B_p_181_B	1.34715
Q8WXF1	Q8WXF1_5WPA	B	N	88_B_n_88_B	EKTYTQRCRLFVGNLPTDITEEDFKRL	88_B_N_88_B	0	no_data	no_data	88_B_n_88_B	4.75257	88_B_n_88_B	1.35325	88_B_n_88_B	6.17449	88_B_n_88_B	15.6997
Q8WXF1	Q8WXF1_5WPA	B	F	85_B_f_85_B	YTQRCRLFVGNLPTD	85_B_f_85_B	3.4507	no_data	no_data	85_B_F_85_B	0	85_B_F_85_B	0	85_B_f_85_B	7.91887	85_B_f_85_B	7.57895
Q8WXF1	Q8WXF1_5WPA	B	E	107_B_e_107_B	EDFKRLFERYGEPSEVFINRDRG	107_B_e_107_B	10.6951	no_data	no_data	107_B_e_107_B	4.41845	107_B_e_107_B	4.52283	107_B_e_107_B	11.4742	107_B_e_107_B	4.42557
Q92615	Q92615_3PTH	B	C	not_found	VVVSREPSVPASCAVSATYERSPSP	no_data	no_data	no_data	no_data	not_found	no_data	not_found	no_data	not_found	no_data	not_found	no_data
Q92769	Q92769_7KBH	A	H	not_found	EGEGGRRNVADHKKGAKKARIEE	not_found	no_data	not_found	no_data	not_found	no_data	not_found	no_data	not_found	no_data	not_found	no_data
Q92804	Q92804_AF	A	Q	239_A_q_239_A	ESDNSDNNTIFVQGLGEGVSTDQVG	239_A_Q_239_A	0	239_A_q_239_A	55.2477	239_A_q_239_A	2.83392	239_A_q_239_A	2.8438	no_data	no_data	239_A_q_239_A	no_data
Q92804	Q92804_AF	A	V	238_A_v_238_A	NSDNNTIFVQGLGEGVS	238_A_v_238_A	1.32749	238_A_v_238_A	55.9538	238_A_v_238_A	1.33016	238_A_v_238_A	3.33337	no_data	no_data	238_A_v_238_A	no_data
Q92841	Q92841_6UV0	A	C	191_A_c_191_A	AQQVQQVADDYGKCSRLKSTCIYGGAP	191_A_c_191_A	10.5367	191_A_c_191_A	10.5367	191_A_c_191_A	5.0644	191_A_c_191_A	3.04445	191_A_c_191_A	5.0644	191_A_c_191_A	10.3415
Q92841	Q92841_6UV0	A	Y	200_A_y_200_A	STCIYGGAP	200_A_y_200_A	3.50288	200_A_y_200_A	11.1163	200_A_y_200_A	8.17406	200_A_Y_200_A	0	200_A_y_200_A	6.6306	200_A_y_200_A	3.27619
Q92841	Q92841_6UV0	A	P	204_A_p_204_A	YGGAPKGPQ	204_A_p_204_A	8.67657	204_A_p_204_A	13.222	204_A_p_204_A	15.7782	204_A_P_204_A	0	204_A_p_204_A	13.4262	204_A_p_204_A	4.37245
Q92841	Q92841_6UV0	A	R	210_A_r_210_A	GPQIRDLER	210_A_r_210_A	10.6022	210_A_r_210_A	9.62959	210_A_r_210_A	18.086	210_A_R_210_A	0	210_A_r_210_A	16.5772	210_A_r_210_A	10.3198
Q92841	Q92841_6UV0	A	M	254_A_m_254_A	DEADRMLDMGFEPQIRK	254_A_m_254_A	7.40264	254_A_m_254_A	13.6902	254_A_m_254_A	8.36268	254_A_m_254_A	7.08895	254_A_m_254_A	2.93286	254_A_m_254_A	6.12455
Q92841	Q92841_6UV0	A	R	not_found	DVASRGLDV	not_found	no_data	not_found	no_data	not_found	no_data	not_found	no_data	not_found	no_data	not_found	no_data
Q92841	Q92841_6UV0	A	C	not_found	NPNLMYQDECDRRLRGVKD	not_found	no_data	not_found	no_data	not_found	no_data	not_found	no_data	not_found	no_data	not_found	no_data
Q92879	Q92879_3NNA	A	L	110_A_l_110_A	EKNNAVEDRKLFIGMISKKCT	110_A_l_110_A	3.14084	110_A_l_110_A	17.0462	110_A_l_110_A	3.4814	110_A_l_110_A	3.14084	110_A_l_110_A	1.32773	110_A_l_110_A	4.96643
Q92879	Q92879_3NNA	A	F	111_A_f_111_A	EKNNAVEDRKLFIGMISKKCTEN	111_A_f_111_A	3.94664	111_A_f_111_A	19.8041	111_A_f_111_A	1.32502	111_A_f_111_A	2.72401	111_A_F_111_A	0	111_A_f_111_A	6.91348
Q92879	Q92879_3NNA	A	M	not_found	NNAVEDRKLFIGMISKKCTENDIRV	not_found	no_data	not_found	no_data	not_found	no_data	not_found	no_data	not_found	no_data	not_found	no_data
Q92879	Q92879_3NNA	A	M	not_found	HPDQPDLDAIKMFVGQVPRTWSE	not_found	no_data	not_found	no_data	not_found	no_data	not_found	no_data	not_found	no_data	not_found	no_data
Q92879	Q92879_3NNA	A	K	109_A_k_109_A	VEDRKLFIG	109_A_k_109_A	3.18766	109_A_k_109_A	13.2252	109_A_k_109_A	6.83345	109_A_k_109_A	3.89348	109_A_k_109_A	3.08267	109_A_k_109_A	9.2188
Q92879	Q92879_3NNA	A	C	150_A_c_150_A	GLSRGCAFVTF	150_A_c_150_A	3.28974	150_A_c_150_A	25.4382	150_A_c_150_A	1.32525	150_A_c_150_A	3.28974	150_A_C_150_A	0	150_A_c_150_A	6.75709
Q92879	Q92879_3NNA	A	G	60_A_g_60_A	DRSQNPPQSKGCCFVTFYTRK	60_A_G_60_A	0	60_A_G_60_A	0	60_A_G_60_A	0	60_A_g_60_A	1.32603	60_A_g_60_A	24.0397	60_A_g_60_A	3.06324
Q92879	Q92879_3NNA	A	C	61_A_c_61_A	SQNPPQSKGCCFVTFYTRK	61_A_c_61_A	1.3293	61_A_C_61_A	0	61_A_c_61_A	1.3293	61_A_C_61_A	0	61_A_c_61_A	20.59	61_A_c_61_A	3.02643
Q92879	Q92879_3NNA	A	C	62_A_c_62_A	QSKGCCFVTFY	62_A_c_62_A	1.33286	62_A_c_62_A	1.32535	62_A_c_62_A	2.92359	62_A_c_62_A	1.32535	62_A_c_62_A	20.4548	62_A_c_62_A	2.92359
Q92879	Q92879_3NNA	A	R	108_A_r_108_A	SEKNNAVEDRKLFIGMISK	108_A_r_108_A	2.69054	108_A_r_108_A	9.14271	108_A_r_108_A	8.246	108_A_r_108_A	2.70205	108_A_r_108_A	3.29778	108_A_r_108_A	6.85816
Q92879	Q92879_3NNA	A	F	not_found	NVVSAKVFIDKQTNL	not_found	no_data	not_found	no_data	not_found	no_data	not_found	no_data	not_found	no_data	not_found	no_data
Q92879	Q92879_3NNA	A	V	not_found	VSAKVFIDK	not_found	no_data	not_found	no_data	not_found	no_data	not_found	no_data	not_found	no_data	not_found	no_data
Q92879	Q92879_3NNA	A	C	not_found	AKVFIDKQTNLSKCFGFVSYDNPVSAQ	not_found	no_data	not_found	no_data	not_found	no_data	not_found	no_data	not_found	no_data	not_found	no_data
Q92879	Q92879_3NNA	A	C	not_found	MHQAQTMEGCSSPMVVKFA	not_found	no_data	not_found	no_data	not_found	no_data	not_found	no_data	not_found	no_data	not_found	no_data
Q92900	Q92900_2WJY	A	G	149_A_g_149_A	SKKWFCNGRGNTSGSHIVN	149_A_g_149_A	1.33139	149_A_g_149_A	8.7849	149_A_g_149_A	6.60911	149_A_G_149_A	0	no_data	no_data	149_A_g_149_A	14.3269
Q92900	Q92900_2WJY	A	Y	300_A_y_300_A	EPQHVLLRYEDAYQYQNIFGPLVKL	300_A_y_300_A	8.96395	300_A_y_300_A	3.45481	300_A_Y_300_A	0	300_A_y_300_A	10.7985	no_data	no_data	300_A_y_300_A	10.2186
Q92900	Q92900_2WJY	A	C	457_A_c_457_A	DVIIKCQLPKR	457_A_c_457_A	1.32751	457_A_C_457_A	0	457_A_c_457_A	16.4795	457_A_c_457_A	33.4421	no_data	no_data	457_A_c_457_A	13.0849
Q92900	Q92900_2WJY	A	Y	477_A_y_477_A	AQGLPDLNHSQVYAVKTVLQRPLSL	477_A_y_477_A	8.10506	477_A_Y_477_A	0	477_A_y_477_A	10.6562	477_A_y_477_A	34.4649	no_data	no_data	477_A_y_477_A	15.1518
Q92900	Q92900_2WJY	A	E	592_A_e_592_A	KDETGELSSADEKRYRALKRTAE	592_A_e_592_A	22.779	592_A_E_592_A	0	592_A_e_592_A	13.5013	592_A_e_592_A	43.1942	no_data	no_data	592_A_e_592_A	24.7244
Q92900	Q92900_2WJY	A	M	671_A_m_671_A	DHCQLGPVVMCKKAAKAGL	671_A_m_671_A	10.0378	671_A_m_671_A	4.53794	671_A_M_671_A	0	671_A_m_671_A	34.2379	no_data	no_data	671_A_M_671_A	0
Q92900	Q92900_2WJY	A	D	not_found	AREAIIPGSVYDRSSQGRPSSMY	not_found	no_data	not_found	no_data	not_found	no_data	not_found	no_data	no_data	no_data	not_found	no_data
Q92900	Q92900_2WJY	A	V	not_found	AIIPGSVYDRSSQ	not_found	no_data	not_found	no_data	not_found	no_data	not_found	no_data	no_data	no_data	not_found	no_data
Q92900	Q92900_2WJY	A	C	not_found	WLRDMRLMQGDEICLRYKGDLAPLWKG	not_found	no_data	not_found	no_data	not_found	no_data	not_found	no_data	no_data	no_data	not_found	no_data
Q92901	Q92901_AF	A	H	123_A_h_123_A	RRFYKDWHKSKKKAF	123_A_h_123_A	1.33758	123_A_H_123_A	0	123_A_h_123_A	9.63419	123_A_H_123_A	0	123_A_H_123_A	0	123_A_h_123_A	6.12266
Q92945	Q92945_AF	A	C	176_A_c_176_A	EQINKIQQDSGCKVQISPDSGGL	176_A_c_176_A	1.33354	176_A_c_176_A	61.9845	176_A_c_176_A	9.21238	176_A_c_176_A	1.33354	no_data	no_data	176_A_c_176_A	33.2787
Q92945	Q92945_AF	A	G	253_A_g_253_A	VIGKGGETIKQ	253_A_G_253_A	0	253_A_g_253_A	36.1543	253_A_g_253_A	1.33656	253_A_G_253_A	0	no_data	no_data	253_A_G_253_A	0
Q92945	Q92945_AF	A	H	332_A_h_332_A	GIDVPVPRHSVGVVIGR	332_A_H_332_A	0	332_A_h_332_A	38.818	332_A_h_332_A	4.3285	332_A_h_332_A	3.5379	no_data	no_data	332_A_H_332_A	0
Q92945	Q92945_AF	A	I	338_A_i_338_A	DVPVPRHSVGVVIGRSGEMIKKIQN	338_A_I_338_A	0	338_A_i_338_A	28.5879	338_A_i_338_A	1.33367	338_A_I_338_A	0	no_data	no_data	338_A_I_338_A	0
Q92945	Q92945_AF	A	C	436_A_c_436_A	SIPTHKCGLVIGR	436_A_c_436_A	1.33986	436_A_c_436_A	28.1294	436_A_c_436_A	6.15056	436_A_c_436_A	15.0683	no_data	no_data	436_A_c_436_A	15.0683
Q92945	Q92945_AF	A	A	449_A_a_449_A	GGENVKAINQQTG	449_A_a_449_A	1.33566	449_A_a_449_A	26.87	449_A_a_449_A	1.33566	449_A_a_449_A	14.2204	no_data	no_data	449_A_a_449_A	12.3384
Q93062	Q93062_5CYJ	A	F	27_A_f_27_A	EEVRTLFVSGLPL	27_A_f_27_A	3.55925	27_A_F_27_A	0	27_A_F_27_A	0	27_A_f_27_A	3.77473	27_A_F_27_A	0	27_A_F_27_A	0
Q969X6	Q969X6_AF	A	H	422_A_h_422_A	RLNYEHDNISL	422_A_h_422_A	26.4346	422_A_H_422_A	0	422_A_h_422_A	14.4938	422_A_h_422_A	no_data	no_data	no_data	422_A_h_422_A	18.2688
Q969X6	Q969X6_AF	A	Y	621_A_y_621_A	SLPLPNDKTLLYNPFPPTNESDV	621_A_y_621_A	15.1862	621_A_Y_621_A	0	621_A_y_621_A	14.3886	621_A_y_621_A	no_data	no_data	no_data	621_A_y_621_A	9.0553
Q969Z0	Q969Z0_AF	A	Y	300_A_y_300_A	KDVLLDVAYAYGKLSFH	300_A_y_300_A	2.81048	300_A_Y_300_A	0	300_A_Y_300_A	0	300_A_y_300_A	13.384	no_data	no_data	300_A_y_300_A	19.1811
Q969Z0	Q969Z0_AF	A	C	370_A_c_370_A	AQDITLPHLCSVLLAFARL	370_A_c_370_A	13.968	370_A_C_370_A	0	370_A_c_370_A	1.33463	370_A_c_370_A	13.7148	no_data	no_data	370_A_c_370_A	13.968
Q96AE4	Q96AE4_6Y2C	A	G	306_A_g_306_A	KIQNDAGVRIQFK	306_A_g_306_A	4.76372	306_A_g_306_A	17.8431	306_A_g_306_A	2.64568	306_A_g_306_A	7.33127	306_A_g_306_A	2.64568	306_A_G_306_A	0
Q96AE4	Q96AE4_6Y2C	A	R	not_found	YKVPDGMVGFIIGRGGEQISRIQQESG	not_found	no_data	not_found	no_data	not_found	no_data	not_found	no_data	not_found	no_data	not_found	no_data
Q96AE4	Q96AE4_6Y2C	A	V	not_found	QQSRSVMTEEYKVPDGMVGFIIGRG	not_found	no_data	not_found	no_data	not_found	no_data	not_found	no_data	not_found	no_data	not_found	no_data
Q96AG4	Q96AG4_AF	A	C	48_A_c_48_A	AALPKATILDLSCNKLTTLPSDFCG	no_data	no_data	48_A_c_48_A	63.8088	48_A_C_48_A	0	48_A_c_48_A	3.4175	48_A_c_48_A	22.1666	48_A_c_48_A	11.7613
Q96CM3	Q96CM3_5UBA	A	R	294_A_r_294_A	HKYSDWNRLAPQKLS	294_A_R_294_A	0	no_data	no_data	294_A_r_294_A	3.21973	294_A_r_294_A	3.21973	294_A_r_294_A	3.95291	294_A_r_294_A	2.74402
Q96CM3	Q96CM3_5UBA	A	N	293_A_n_293_A	KYSDWNRLAPQ	293_A_n_293_A	1.33522	no_data	no_data	293_A_n_293_A	3.64929	293_A_n_293_A	3.64929	293_A_n_293_A	6.76328	293_A_n_293_A	10.1666
Q96D46	Q96D46_AF	A	C	214_A_c_214_A	VEFLQCTVPCR	214_A_c_214_A	7.74528	214_A_c_214_A	1.33364	214_A_c_214_A	8.71632	214_A_c_214_A	16.3772	no_data	no_data	214_A_c_214_A	20.9118
Q96D46	Q96D46_AF	A	T	235_A_t_235_A	SQDIHSNTYNYKSTF	235_A_t_235_A	1.33981	235_A_T_235_A	0	235_A_t_235_A	33.8625	235_A_t_235_A	29.9192	no_data	no_data	235_A_t_235_A	15.8584
Q96DH6	Q96DH6_6DBP	A	F	46_A_f_46_A	PTTKRSRGFGFVTFADPASVD	46_A_F_46_A	0	46_A_f_46_A	3.54231	46_A_F_46_A	0	46_A_F_46_A	0	46_A_F_46_A	0	46_A_f_46_A	no_data
Q96DH6	Q96DH6_6DBP	A	W	not_found	HDPGKMFIGGLSWQTSPDSLRDYFS	not_found	no_data	not_found	no_data	not_found	no_data	not_found	no_data	not_found	no_data	not_found	no_data
Q96DH6	Q96DH6_6DBP	A	F	not_found	NRHRGFGFVTFENED	not_found	no_data	not_found	no_data	not_found	no_data	not_found	no_data	not_found	no_data	not_found	no_data
Q96DH6	Q96DH6_6DBP	A	F	not_found	TRTKKIFVGGLSA	not_found	no_data	not_found	no_data	not_found	no_data	not_found	no_data	not_found	no_data	not_found	no_data
Q96DU9	Q96DU9_AF	A	F	109_A_f_109_A	DRLRKSGVGNIFIKNLDKSIDNR	109_A_f_109_A	3.40603	109_A_F_109_A	0	109_A_f_109_A	3.40603	109_A_F_109_A	0	109_A_F_109_A	0	109_A_f_109_A	6.3281
Q96E39	Q96E39_AF	A	Y	206_A_y_206_A	SRRDVYLSPRD	206_A_Y_206_A	0	206_A_y_206_A	31.8917	206_A_y_206_A	41.1412	206_A_y_206_A	35.9154	206_A_y_206_A	38.0612	206_A_y_206_A	58.7774
Q96E39	Q96E39_AF	A	F	53_A_f_53_A	KDRETNKSRGFAFVTFESPADAKDA	53_A_F_53_A	0	53_A_F_53_A	0	53_A_F_53_A	0	53_A_F_53_A	0	53_A_F_53_A	0	53_A_f_53_A	7.77674
Q96E39	Q96E39_AF	A	F	53_A_f_53_A	KSRGFAFVTFESP	53_A_F_53_A	0	53_A_F_53_A	0	53_A_F_53_A	0	53_A_F_53_A	0	53_A_F_53_A	0	53_A_f_53_A	7.77674
Q96E39	Q96E39_AF	A	G	50_A_g_50_A	DRETNKSRGFAFVTFES	50_A_G_50_A	0	50_A_G_50_A	0	50_A_G_50_A	0	50_A_G_50_A	0	50_A_G_50_A	0	50_A_g_50_A	12.2164
Q96EP5	Q96EP5_AF	A	K	114_A_k_114_A	GPRSDNSKSNKIFVGGIPHNC	114_A_k_114_A	3.18764	114_A_K_114_A	0	114_A_k_114_A	2.89657	114_A_K_114_A	0	114_A_K_114_A	0	114_A_k_114_A	no_data
Q96EP5	Q96EP5_AF	A	I	115_A_i_115_A	SKSNKIFVGGI	115_A_i_115_A	3.22416	115_A_i_115_A	1.32517	115_A_i_115_A	1.32512	115_A_i_115_A	1.32512	115_A_i_115_A	1.32512	115_A_i_115_A	no_data
Q96EP5	Q96EP5_AF	A	F	158_A_f_158_A	IYDAEKQRPRGFGFITFEDEQSVDQAV	158_A_F_158_A	0	158_A_F_158_A	0	158_A_F_158_A	0	158_A_F_158_A	0	158_A_F_158_A	0	158_A_f_158_A	no_data
Q96EP5	Q96EP5_AF	A	W	206_A_w_206_A	GASQWGSRV	206_A_W_206_A	0	206_A_w_206_A	7.91242	206_A_w_206_A	24.0212	206_A_W_206_A	0	206_A_W_206_A	0	206_A_w_206_A	no_data
Q96EP5	Q96EP5_AF	A	M	42_A_m_42_A	DCVIMKDKT	42_A_M_42_A	0	42_A_m_42_A	17.4845	42_A_m_42_A	2.81627	42_A_M_42_A	0	42_A_M_42_A	0	42_A_m_42_A	no_data
Q96EP5	Q96EP5_AF	A	W	19_A_w_19_A	ADEIGKLFVGGLDWSTTQETLRSYFSQ	19_A_w_19_A	3.50322	19_A_w_19_A	10.705	19_A_W_19_A	0	19_A_w_19_A	3.50322	19_A_w_19_A	3.50322	19_A_w_19_A	no_data
Q96EP5	Q96EP5_AF	A	C	85_A_c_85_A	RNIDPKPCTPRGMQP	85_A_c_85_A	1.33157	85_A_c_85_A	21.4183	85_A_C_85_A	0	85_A_c_85_A	3.84186	85_A_c_85_A	1.33157	85_A_c_85_A	no_data
Q96EU6	Q96EU6_AF	A	P	209_A_p_209_A	QAQQGHRPYFLKKSE	209_A_P_209_A	0	209_A_P_209_A	0	209_A_p_209_A	1.33214	209_A_P_209_A	0	209_A_P_209_A	0	209_A_P_209_A	0
Q96EU6	Q96EU6_AF	A	F	211_A_f_211_A	AQQGHRPYFLKKSEQRQ	211_A_F_211_A	0	211_A_F_211_A	0	211_A_F_211_A	0	211_A_F_211_A	0	211_A_F_211_A	0	211_A_F_211_A	0
Q96EU6	Q96EU6_AF	A	R	102_A_r_102_A	HRPLEMSAKIRVPFLRQVVPI	102_A_R_102_A	0	102_A_r_102_A	63.5144	102_A_r_102_A	51.2156	102_A_R_102_A	0	102_A_R_102_A	0	102_A_R_102_A	0
Q96EY7	Q96EY7_8CSP	4	C	303_4_c_303_4	ALIEATVCAINEKFE	303_4_c_303_4	4.39631	303_4_C_303_4	0	no_data	no_data	303_4_c_303_4	4.39631	303_4_c_303_4	32.2797	303_4_c_303_4	8.25382
Q96EY7	Q96EY7_8CSP	4	R	344_4_r_344_4	ILKCLRRFHVFAR	344_4_R_344_4	0	344_4_R_344_4	0	no_data	no_data	344_4_R_344_4	0	344_4_r_344_4	32.2172	344_4_r_344_4	4.22982
Q96EY7	Q96EY7_8CSP	4	F	345_4_f_345_4	CLRRFHVFA	345_4_f_345_4	1.33027	345_4_F_345_4	0	no_data	no_data	345_4_f_345_4	1.33493	345_4_f_345_4	33.6038	345_4_f_345_4	6.82167
Q96G21	Q96G21_AF	A	W	273_A_w_273_A	EQEATADVEWRWHPYTNTA	273_A_w_273_A	5.80934	273_A_W_273_A	0	273_A_W_273_A	0	273_A_w_273_A	7.38736	273_A_w_273_A	1.33311	273_A_w_273_A	9.82229
Q96GA3	Q96GA3_7WTT	t	M	not_found	AKQTERIQMINGSDLPK	not_found	no_data	not_found	no_data	not_found	no_data	not_found	no_data	not_found	no_data	not_found	no_data
Q96GG9	Q96GG9_AF	A	S	21_A_s_21_A	KDKVRQFMIFTQSSEKTAVSCLSQN	21_A_s_21_A	15.6469	21_A_S_21_A	0	21_A_s_21_A	8.12648	21_A_s_21_A	11.7459	21_A_s_21_A	15.6469	21_A_s_21_A	no_data
Q96GQ7	Q96GQ7_AF	A	A	667_A_a_667_A	TKEERKKEKIAKALQEFDLALRGKK	no_data	no_data	667_A_A_667_A	0	667_A_a_667_A	16.3397	667_A_a_667_A	10.3124	no_data	no_data	667_A_A_667_A	0
Q96GQ7	Q96GQ7_AF	A	F	671_A_f_671_A	EKIAKALQEFDLALRGKKK	no_data	no_data	671_A_F_671_A	0	671_A_f_671_A	20.6836	671_A_f_671_A	7.35682	no_data	no_data	671_A_F_671_A	0
Q96GW9	Q96GW9_AF	A	L	575_A_l_575_A	FEGRRLGPETGLLFPRLDQSRTW	no_data	no_data	575_A_L_575_A	0	575_A_l_575_A	20.5179	575_A_l_575_A	5.26346	no_data	no_data	575_A_l_575_A	10.3214
Q96GW9	Q96GW9_AF	A	G	574_A_g_574_A	EGRRLGPETGLLFPRLDQS	no_data	no_data	574_A_g_574_A	1.33417	574_A_g_574_A	22.3576	574_A_g_574_A	5.74626	no_data	no_data	574_A_g_574_A	12.9585
Q96I24	Q96I24_AF	A	C	148_A_c_148_A	KRLLGQIVDRCRNGPGFHNDI	no_data	no_data	148_A_c_148_A	60.2308	148_A_C_148_A	0	148_A_c_148_A	9.14993	no_data	no_data	148_A_c_148_A	7.25378
Q96I24	Q96I24_AF	A	T	163_A_t_163_A	GPGFHNDIDSNSTIQEILIPASKVG	no_data	no_data	163_A_t_163_A	52.0717	163_A_t_163_A	4.70035	163_A_t_163_A	11.1481	no_data	no_data	163_A_t_163_A	5.43591
Q96I24	Q96I24_AF	A	M	251_A_m_251_A	RGVRGDFNSRMGGGSIEVSVP	no_data	no_data	251_A_m_251_A	38.7661	251_A_M_251_A	0	251_A_m_251_A	1.3359	no_data	no_data	251_A_M_251_A	0
Q96I24	Q96I24_AF	A	S	255_A_s_255_A	RMGGGSIEVSV	no_data	no_data	255_A_s_255_A	32.3573	255_A_s_255_A	3.80786	255_A_s_255_A	6.55741	no_data	no_data	255_A_S_255_A	0
Q96I24	Q96I24_AF	A	G	266_A_g_266_A	SVPRFAVGIVIGRNG	no_data	no_data	266_A_g_266_A	16.822	266_A_g_266_A	19.4966	266_A_g_266_A	2.96222	no_data	no_data	266_A_G_266_A	0
Q96I24	Q96I24_AF	A	R	286_A_r_286_A	IKKIQNDAGVRIQFKPDDGIS	no_data	no_data	286_A_r_286_A	26.5741	286_A_r_286_A	12.9841	286_A_r_286_A	6.75489	no_data	no_data	286_A_R_286_A	0
Q96I24	Q96I24_AF	A	C	366_A_c_366_A	GVQEITYTVPADKCGLVIGKGGENIKS	no_data	no_data	366_A_c_366_A	3.13417	366_A_c_366_A	3.13417	366_A_c_366_A	5.02806	no_data	no_data	366_A_c_366_A	21.4254
Q96I24	Q96I24_AF	A	H	387_A_h_387_A	ENIKSINQQSGAHVELQRNPPPNSD	no_data	no_data	387_A_H_387_A	0	387_A_h_387_A	3.48732	387_A_h_387_A	2.78324	no_data	no_data	387_A_h_387_A	7.41674
Q96I24	Q96I24_AF	A	C	460_A_c_460_A	PPRSSGCFPNMAA	no_data	no_data	460_A_c_460_A	35.4192	460_A_c_460_A	36.4848	460_A_c_460_A	37.4179	no_data	no_data	460_A_c_460_A	37.4179
Q96I51	Q96I51_5XGS	A	R	102_A_r_102_A	RPRRRIQPVPYRLELDQKISSAA	102_A_r_102_A	14.9685	102_A_R_102_A	0	102_A_r_102_A	9.47049	102_A_r_102_A	9.51463	102_A_r_102_A	13.5397	102_A_r_102_A	3.43839
Q96I51	Q96I51_5XGS	A	L	103_A_l_103_A	RRIQPVPYRLELDQKISSA	103_A_l_103_A	15.0606	103_A_l_103_A	1.32858	103_A_l_103_A	6.6129	103_A_l_103_A	4.11551	103_A_l_103_A	11.7828	103_A_l_103_A	3.61462
Q96IZ5	Q96IZ5_AF	A	G	351_A_g_351_A	IQFRMMTGRMRGQAFITFPNKEI	no_data	no_data	351_A_G_351_A	0	351_A_G_351_A	0	351_A_G_351_A	0	351_A_G_351_A	0	351_A_g_351_A	25.8444
Q96IZ5	Q96IZ5_AF	A	F	354_A_f_354_A	MMTGRMRGQAFITFPNKEIAW	no_data	no_data	354_A_F_354_A	0	354_A_F_354_A	0	354_A_F_354_A	0	354_A_F_354_A	0	354_A_f_354_A	29.9716
Q96IZ6	Q96IZ6_AF	A	W	95_A_w_95_A	GFFKDRHWLFTEFPE	95_A_w_95_A	6.39822	95_A_W_95_A	0	95_A_W_95_A	0	95_A_w_95_A	5.15305	95_A_w_95_A	3.6604	95_A_w_95_A	4.64385
Q96KG7	Q96KG7_AF	A	N	956_A_n_956_A	MTVTKSKNNQLFVNLKN	956_A_N_956_A	0	956_A_n_956_A	77.1432	no_data	no_data	956_A_n_956_A	24.5838	no_data	no_data	956_A_n_956_A	no_data
Q96KG9	Q96KG9_AF	A	C	241_A_c_241_A	GKIPKTLVPHYCELVGANPKVRP	no_data	no_data	241_A_c_241_A	63.5289	241_A_c_241_A	11.755	241_A_c_241_A	28.5281	no_data	no_data	241_A_c_241_A	11.5079
Q96KN8	Q96KN8_AF	A	P	130_A_p_130_A	QAAEGKPRPRPGDLIEI	130_A_p_130_A	9.97302	130_A_p_130_A	7.17779	130_A_p_130_A	10.4594	130_A_p_130_A	17.7631	130_A_p_130_A	3.71851	130_A_p_130_A	no_data
Q96KR1	Q96KR1_AF	A	C	589_A_c_589_A	RFHCKLCECSFNDPNAK	589_A_c_589_A	3.08025	589_A_C_589_A	0	589_A_c_589_A	59.0953	589_A_c_589_A	2.88368	no_data	no_data	589_A_C_589_A	0
Q96L21	Q96L21_AF	A	C	105_A_c_105_A	RINKMLSCAGADRLQ	105_A_C_105_A	0	105_A_C_105_A	0	105_A_c_105_A	17.3039	105_A_C_105_A	0	105_A_C_105_A	0	105_A_c_105_A	3.19279
Q96P11	Q96P11_2B9E	A	C	not_found	YALVCETQR	not_found	no_data	not_found	no_data	not_found	no_data	not_found	no_data	not_found	no_data	not_found	no_data
Q96PK6	Q96PK6_AF	A	Y	114_A_y_114_A	RVIECDVVKDYAFVHMEKEAD	no_data	no_data	114_A_Y_114_A	0	114_A_y_114_A	3.72051	114_A_Y_114_A	0	no_data	no_data	114_A_y_114_A	3.11284
Q96PK6	Q96PK6_AF	A	D	113_A_d_113_A	DVVKDYAFV	no_data	no_data	113_A_D_113_A	0	113_A_d_113_A	5.89373	113_A_d_113_A	1.33525	no_data	no_data	113_A_d_113_A	2.83648
Q96PK6	Q96PK6_AF	A	F	37_A_f_37_A	VMSCAVMKQFAFVHMRENA	no_data	no_data	37_A_F_37_A	0	37_A_F_37_A	0	37_A_F_37_A	0	no_data	no_data	37_A_f_37_A	3.52928
Q96PK6	Q96PK6_AF	A	Q	36_A_q_36_A	AVMKQFAFV	no_data	no_data	36_A_Q_36_A	0	36_A_Q_36_A	0	36_A_q_36_A	1.33567	no_data	no_data	36_A_q_36_A	5.24718
Q96PK6	Q96PK6_AF	A	F	82_A_f_82_A	MSRPRPLNTWKIFVGNVSAACTSQE	no_data	no_data	82_A_F_82_A	0	82_A_f_82_A	4.24957	82_A_F_82_A	0	no_data	no_data	82_A_F_82_A	0
Q96PK6	Q96PK6_AF	A	I	81_A_i_81_A	SRPRPLNTWKIFVGNVSAACT	no_data	no_data	81_A_i_81_A	1.32115	81_A_i_81_A	1.32115	81_A_i_81_A	1.32115	no_data	no_data	81_A_I_81_A	0
Q96PK6	Q96PK6_AF	A	N	85_A_n_85_A	RPRPLNTWKIFVGNVSAACTSQELRSL	no_data	no_data	85_A_N_85_A	0	85_A_n_85_A	8.86233	85_A_n_85_A	1.3373	no_data	no_data	85_A_N_85_A	0
Q96PK6	Q96PK6_AF	A	K	80_A_k_80_A	PLNTWKIFVGN	no_data	no_data	80_A_K_80_A	0	80_A_K_80_A	0	80_A_K_80_A	0	no_data	no_data	80_A_K_80_A	0
Q96PK6	Q96PK6_AF	A	V	83_A_v_83_A	WKIFVGNVS	no_data	no_data	83_A_v_83_A	1.33114	83_A_v_83_A	6.91943	83_A_v_83_A	1.32857	no_data	no_data	83_A_V_83_A	0
Q96PK6	Q96PK6_AF	A	V	105_A_v_105_A	LFERRGRVIECDVVK	no_data	no_data	105_A_V_105_A	0	105_A_V_105_A	0	105_A_v_105_A	9.46278	no_data	no_data	105_A_v_105_A	5.83148
Q96PU8	Q96PU8_4JVH	A	L	103_A_l_103_A	VKEYPDFNFVGRILGPRGLTAKQLEAE	103_A_L_103_A	0	103_A_L_103_A	0	103_A_L_103_A	0	103_A_l_103_A	3.01866	103_A_L_103_A	0	103_A_l_103_A	1.32428
Q96PU8	Q96PU8_4JVH	A	G	100_A_g_100_A	KEYPDFNFVGRILGPRGLT	100_A_G_100_A	0	100_A_G_100_A	0	100_A_G_100_A	0	100_A_g_100_A	1.32642	100_A_G_100_A	0	100_A_g_100_A	1.32642
Q96PY0	Q96PY0_AF	A	S	145_A_s_145_A	EPRRGKARRSPGRRRHPHS	145_A_S_145_A	0	145_A_s_145_A	34.3031	145_A_s_145_A	40.028	145_A_S_145_A	0	145_A_S_145_A	0	145_A_s_145_A	49.4787
Q96QD9	Q96QD9_AF	A	W	72_A_w_72_A	GAQQFRMRVRWGIQQNSGFGK	72_A_W_72_A	0	72_A_W_72_A	0	72_A_w_72_A	13.475	72_A_W_72_A	0	72_A_W_72_A	0	72_A_W_72_A	0
Q96QE5	Q96QE5_5OL9	A	C	not_found	STVQVCNSILCPKTGREKRKS	not_found	no_data	not_found	no_data	not_found	no_data	not_found	no_data	not_found	no_data	not_found	no_data
Q96QR8	Q96QR8_AF	A	G	160_A_g_160_A	VNRGGGGFGAGPGPGGLQSGQ	160_A_g_160_A	1.33428	160_A_g_160_A	6.22211	160_A_g_160_A	9.6728	160_A_g_160_A	12.47	no_data	no_data	160_A_g_160_A	17.3797
Q96QR8	Q96QR8_AF	A	C	238_A_c_238_A	TVDSKRFFFDVGCNKYGVFLRVSEV	238_A_c_238_A	1.33069	238_A_c_238_A	1.32875	238_A_c_238_A	1.32875	238_A_c_238_A	23.3272	no_data	no_data	238_A_c_238_A	16.2964
Q96QR8	Q96QR8_AF	A	C	17_A_c_17_A	GSERGGGGGPCGFQPASRGGG	17_A_c_17_A	1.33045	17_A_c_17_A	28.3276	17_A_c_17_A	30.6411	17_A_c_17_A	42.8851	no_data	no_data	17_A_c_17_A	41.8068
Q96T37	Q96T37_7Z27	A	F	not_found	KRPSRGQTSTYGFLKFENLDMSHRA	not_found	no_data	not_found	no_data	not_found	no_data	not_found	no_data	not_found	no_data	not_found	no_data
Q96T37	Q96T37_7Z27	A	F	not_found	EDDQRANRTLFLGNLDITVTE	not_found	no_data	not_found	no_data	not_found	no_data	not_found	no_data	not_found	no_data	not_found	no_data
Q96T37	Q96T37_7Z27	A	T	not_found	RANRTLFLG	not_found	no_data	not_found	no_data	not_found	no_data	not_found	no_data	not_found	no_data	not_found	no_data
Q96T58	Q96T58_4P6Q	A	T	439_A_t_439_A	DEFHPKATRTLFIGNLEKT	439_A_t_439_A	3.556	439_A_t_439_A	2.94524	439_A_T_439_A	0	439_A_T_439_A	0	439_A_T_439_A	0	439_A_t_439_A	10.1251
Q99543	Q99543_AF	A	C	276_A_c_276_A	TLVDNAYSCDPRIKKFK	276_A_c_276_A	10.8293	276_A_c_276_A	5.10194	276_A_c_276_A	12.8647	276_A_c_276_A	1.33646	no_data	no_data	276_A_c_276_A	1.33935
Q99613	Q99613_6YBD	y	Y	not_found	TYGGYFRDQ	not_found	no_data	not_found	no_data	not_found	no_data	not_found	no_data	not_found	no_data	not_found	no_data
Q99729	Q99729_3S7R	A	F	not_found	KMDPNTGRSRGFGFILFKDAASVEKVL	not_found	no_data	not_found	no_data	not_found	no_data	not_found	no_data	not_found	no_data	not_found	no_data
Q99729	Q99729_3S7R	A	F	not_found	LNKRRGFVFITFKEEEP	not_found	no_data	not_found	no_data	not_found	no_data	not_found	no_data	not_found	no_data	not_found	no_data
Q99729	Q99729_3S7R	A	F	not_found	KRRGFVFITFKEEEPVKKV	not_found	no_data	not_found	no_data	not_found	no_data	not_found	no_data	not_found	no_data	not_found	no_data
Q99729	Q99729_3S7R	A	G	111_A_g_111_A	TGRSRGFGFIL	111_A_G_111_A	0	111_A_g_111_A	1.32205	111_A_G_111_A	0	111_A_G_111_A	0	111_A_g_111_A	1.32205	111_A_g_111_A	8.00741
Q99729	Q99729_3S7R	A	I	115_A_i_115_A	SRGFGFILFKDAA	115_A_i_115_A	1.33459	115_A_I_115_A	0	115_A_I_115_A	0	115_A_i_115_A	1.33459	115_A_I_115_A	0	115_A_i_115_A	8.13599
Q99729	Q99729_3S7R	A	W	78_A_w_78_A	VGGLSWDTSKK	78_A_W_78_A	0	78_A_w_78_A	5.58028	78_A_W_78_A	0	78_A_w_78_A	5.70754	78_A_w_78_A	5.92926	78_A_w_78_A	5.70754
Q99729	Q99729_3S7R	A	M	not_found	VVDCTIKMDPNTGRS	not_found	no_data	not_found	no_data	not_found	no_data	not_found	no_data	not_found	no_data	not_found	no_data
Q99729	Q99729_3S7R	A	M	not_found	EIEAIELPMDPKLNKRR	not_found	no_data	not_found	no_data	not_found	no_data	not_found	no_data	not_found	no_data	not_found	no_data
Q99729	Q99729_3S7R	A	Y	not_found	QQQQYGSGG	not_found	no_data	not_found	no_data	not_found	no_data	not_found	no_data	not_found	no_data	not_found	no_data
Q99729	Q99729_3S7R	A	Y	not_found	VAQPKEVYQQQQYGS	not_found	no_data	not_found	no_data	not_found	no_data	not_found	no_data	not_found	no_data	not_found	no_data
Q99729	Q99729_3S7R	A	S	not_found	QQYGSGGRG	not_found	no_data	not_found	no_data	not_found	no_data	not_found	no_data	not_found	no_data	not_found	no_data
Q99729	Q99729_3S7R	A	V	not_found	KVAQPKEVYQQQQYG	not_found	no_data	not_found	no_data	not_found	no_data	not_found	no_data	not_found	no_data	not_found	no_data
Q99729	Q99729_3S7R	A	V	not_found	PMDPKLNKRRGFVFITFKEEEPVKK	not_found	no_data	not_found	no_data	not_found	no_data	not_found	no_data	not_found	no_data	not_found	no_data
Q99729	Q99729_3S7R	A	G	not_found	EVYQQQQYGSGGRGNRN	not_found	no_data	not_found	no_data	not_found	no_data	not_found	no_data	not_found	no_data	not_found	no_data
Q99729	Q99729_3S7R	A	R	not_found	GSGGRGNRN	not_found	no_data	not_found	no_data	not_found	no_data	not_found	no_data	not_found	no_data	not_found	no_data
Q99729	Q99729_3S7R	A	T	not_found	RGFVFITFKEEEP	not_found	no_data	not_found	no_data	not_found	no_data	not_found	no_data	not_found	no_data	not_found	no_data
Q99741	Q99741_AF	A	C	44_A_c_44_A	TNVQTVTCSPRVKAL	44_A_c_44_A	6.37519	44_A_C_44_A	0	44_A_c_44_A	29.5737	44_A_c_44_A	6.37519	no_data	no_data	44_A_c_44_A	31.5949
Q99848	Q99848_AF	A	G	205_A_g_205_A	MMNAIKKYQKGFSDKLDFLEG	205_A_g_205_A	1.33491	205_A_g_205_A	1.33491	205_A_g_205_A	7.96654	205_A_g_205_A	37.1557	205_A_g_205_A	16.7892	205_A_g_205_A	9.14224
Q99848	Q99848_AF	A	Y	265_A_y_265_A	KKGSKWNTRESYDDVSSFRAKTA	265_A_Y_265_A	0	265_A_y_265_A	22.1023	265_A_y_265_A	34.2868	265_A_Y_265_A	0	265_A_Y_265_A	0	265_A_y_265_A	24.4099
Q99848	Q99848_AF	A	F	271_A_f_271_A	ESYDDVSSFRAKTAHGR	271_A_F_271_A	0	271_A_f_271_A	15.0175	271_A_f_271_A	33.0913	271_A_F_271_A	0	271_A_F_271_A	0	271_A_f_271_A	21.1504
Q99848	Q99848_AF	A	S	270_A_s_270_A	DDVSSFRAK	270_A_S_270_A	0	270_A_s_270_A	13.6971	270_A_s_270_A	30.6304	270_A_s_270_A	1.33442	270_A_s_270_A	1.33442	270_A_s_270_A	18.9954
Q9BQ04	Q9BQ04_AF	A	Y	113_A_y_113_A	GPVIECDIVKDYAFVHMERAEDA	no_data	no_data	113_A_y_113_A	3.72143	113_A_y_113_A	3.72143	113_A_Y_113_A	0	113_A_y_113_A	14.7472	113_A_y_113_A	9.24845
Q9BQ04	Q9BQ04_AF	A	A	114_A_a_114_A	IECDIVKDYAFVHMERAED	no_data	no_data	114_A_a_114_A	1.32656	114_A_a_114_A	1.32656	114_A_a_114_A	1.32866	114_A_a_114_A	12.9813	114_A_a_114_A	14.0877
Q9BQ04	Q9BQ04_AF	A	N	36_A_n_36_A	EQYGKVLECDIIKNYGFVHIEDKTAAE	no_data	no_data	36_A_n_36_A	16.1096	36_A_n_36_A	6.38231	36_A_N_36_A	0	36_A_n_36_A	2.93254	36_A_n_36_A	22.4601
Q9BQ04	Q9BQ04_AF	A	Y	37_A_y_37_A	VLECDIIKNYGFVHIEDKT	no_data	no_data	37_A_y_37_A	10.1006	37_A_y_37_A	3.67568	37_A_Y_37_A	0	37_A_y_37_A	2.77798	37_A_y_37_A	18.1619
Q9BQ04	Q9BQ04_AF	A	G	38_A_g_38_A	DIIKNYGFVHIED	no_data	no_data	38_A_g_38_A	12.174	38_A_g_38_A	1.32624	38_A_g_38_A	1.32553	38_A_g_38_A	1.32624	38_A_g_38_A	25.1304
Q9BQ13	Q9BQ13_AF	A	Y	92_A_y_92_A	YFRPILDYLRTGQVP	92_A_y_92_A	13.9247	92_A_y_92_A	37.9695	92_A_y_92_A	7.02161	92_A_y_92_A	3.46133	92_A_y_92_A	6.23768	92_A_y_92_A	3.48837
Q9BQ52	Q9BQ52_AF	A	C	609_A_c_609_A	MIPAKCLQEGA	609_A_c_609_A	12.9852	609_A_c_609_A	23.4296	609_A_c_609_A	13.1029	609_A_c_609_A	26.4781	no_data	no_data	609_A_c_609_A	34.4043
Q9BQ70	Q9BQ70_AF	A	C	216_A_c_216_A	RVYPKCTWLTT	no_data	no_data	216_A_c_216_A	30.5492	216_A_C_216_A	0	216_A_C_216_A	0	no_data	no_data	216_A_c_216_A	4.14594
Q9BQ70	Q9BQ70_AF	A	C	83_A_c_83_A	ERSGCALTD	no_data	no_data	83_A_c_83_A	73.3556	83_A_c_83_A	39.2063	83_A_c_83_A	54.4811	no_data	no_data	83_A_c_83_A	57.0779
Q9BQ75	Q9BQ75_AF	A	C	55_A_c_55_A	PSEKTKQPKECFLIQPKERKE	55_A_c_55_A	7.99176	55_A_c_55_A	7.93981	55_A_C_55_A	0	55_A_c_55_A	19.4345	55_A_c_55_A	7.93981	55_A_c_55_A	7.07448
Q9BQC6	Q9BQC6_5OOM	o	F	71_o_f_71_o	RGHAAVRRREAFEAIKAAATSKF	71_o_F_71_o	0	71_o_f_71_o	33.0223	71_o_F_71_o	0	71_o_f_71_o	2.74765	71_o_f_71_o	3.00392	71_o_f_71_o	20.0093
Q9BQG0	Q9BQG0_AF	A	H	1028_A_h_1028_A	VQHITGPVRPRHQACLLLQKTLS	1028_A_h_1028_A	3.07702	1028_A_h_1028_A	46.7602	1028_A_h_1028_A	37.7255	1028_A_h_1028_A	11.0347	no_data	no_data	1028_A_H_1028_A	0
Q9BQG0	Q9BQG0_AF	A	C	338_A_c_338_A	VIRHYGEHVCTAKLPKQFK	338_A_c_338_A	5.73648	338_A_C_338_A	0	338_A_C_338_A	0	338_A_c_338_A	9.83617	no_data	no_data	338_A_c_338_A	3.81434
Q9BQG0	Q9BQG0_AF	A	A	670_A_a_670_A	LMRQVARSVFG	670_A_a_670_A	3.62232	670_A_a_670_A	17.9583	670_A_a_670_A	2.81653	670_A_a_670_A	11.2093	no_data	no_data	670_A_a_670_A	4.27638
Q9BQG0	Q9BQG0_AF	A	L	872_A_l_872_A	EQDLLHKTA	872_A_l_872_A	1.33385	872_A_l_872_A	26.7847	872_A_l_872_A	7.59807	872_A_l_872_A	3.34507	no_data	no_data	872_A_l_872_A	6.27867
Q9BQG0	Q9BQG0_AF	A	C	884_A_c_884_A	FTHHLCRARRY	884_A_c_884_A	1.33927	884_A_c_884_A	38.536	884_A_c_884_A	14.9096	884_A_c_884_A	1.33927	no_data	no_data	884_A_c_884_A	4.59245
Q9BRJ2	Q9BRJ2_7QH7	d	Q	not_found	FTPPIYQPKFKTE	not_found	no_data	not_found	no_data	not_found	no_data	not_found	no_data	not_found	no_data	not_found	no_data
Q9BRJ6	Q9BRJ6_AF	A	K	162_A_k_162_A	ARELTVQKAEALMRE	no_data	no_data	162_A_K_162_A	0	162_A_K_162_A	0	162_A_k_162_A	8.4394	162_A_k_162_A	3.11514	162_A_k_162_A	6.34835
Q9BRJ6	Q9BRJ6_AF	A	C	107_A_c_107_A	SGAELALDYLCRWAQKHKNWR	no_data	no_data	107_A_C_107_A	0	107_A_C_107_A	0	107_A_c_107_A	9.45038	107_A_c_107_A	1.34024	107_A_C_107_A	0
Q9BRL6	Q9BRL6_AF	A	Y	23_A_y_23_A	LKVDNLTYRTSPDSL	23_A_Y_23_A	0	23_A_Y_23_A	0	23_A_y_23_A	6.79947	23_A_Y_23_A	0	23_A_y_23_A	3.53933	23_A_y_23_A	4.12814
Q9BRL6	Q9BRL6_AF	A	Y	44_A_y_44_A	KYGRVGDVYIPREPHTK	44_A_Y_44_A	0	44_A_Y_44_A	0	44_A_Y_44_A	0	44_A_Y_44_A	0	44_A_y_44_A	5.56929	44_A_y_44_A	2.80858
Q9BRL6	Q9BRL6_AF	A	G	56_A_g_56_A	EPHTKAPRGFAFVRFHD	56_A_g_56_A	1.33418	56_A_G_56_A	0	56_A_g_56_A	5.84173	56_A_G_56_A	0	56_A_g_56_A	2.9624	56_A_G_56_A	0
Q9BRU9	Q9BRU9_AF	A	C	207_A_c_207_A	KRKKISGPNPLSCLKKKKKAPDTQS	207_A_C_207_A	0	207_A_C_207_A	0	207_A_c_207_A	38.9995	207_A_C_207_A	0	207_A_c_207_A	1.33789	207_A_c_207_A	48.5588
Q9BRZ2	Q9BRZ2_5JW7	B	C	not_found	GSGLLPRPIFYCSFPTRMPGDKR	not_found	no_data	no_data	no_data	not_found	no_data	not_found	no_data	not_found	no_data	not_found	no_data
Q9BSC4	Q9BSC4_AF	A	C	16_A_c_16_A	IYSLSCGKSLP	16_A_c_16_A	3.07713	no_data	no_data	16_A_c_16_A	12.9151	16_A_c_16_A	1.33814	no_data	no_data	16_A_C_16_A	0
Q9BSH4	Q9BSH4_AF	A	Y	138_A_y_138_A	LKMEKSKDTYLLYEGRGPGGSSLLI	138_A_y_138_A	3.95354	138_A_y_138_A	24.7062	138_A_y_138_A	5.04938	138_A_y_138_A	3.07764	138_A_y_138_A	5.25238	138_A_y_138_A	26.8614
Q9BSH4	Q9BSH4_AF	A	E	139_A_e_139_A	SKDTYLLYEGRGPGGSS	139_A_e_139_A	2.87765	139_A_e_139_A	25.8283	139_A_e_139_A	7.09917	139_A_e_139_A	8.03872	139_A_e_139_A	4.51755	139_A_e_139_A	27.2131
Q9BTD8	Q9BTD8_AF	A	G	423_A_g_423_A	DKRTGKTKGYGFVSFKD	423_A_G_423_A	0	no_data	no_data	423_A_g_423_A	1.34001	423_A_G_423_A	0	no_data	no_data	423_A_g_423_A	6.99549
Q9BTD8	Q9BTD8_AF	A	T	421_A_t_421_A	RTGKTKGYG	421_A_T_421_A	0	no_data	no_data	421_A_t_421_A	3.73901	421_A_T_421_A	0	no_data	no_data	421_A_t_421_A	8.80564
Q9BTD8	Q9BTD8_AF	A	F	426_A_f_426_A	KTKGYGFVSFKDP	426_A_F_426_A	0	no_data	no_data	426_A_F_426_A	0	426_A_F_426_A	0	no_data	no_data	426_A_f_426_A	4.427
Q9BUJ2	Q9BUJ2_AF	A	W	477_A_w_477_A	VMGLRRQRNYAGRWDVLIQQATQCLNR	477_A_w_477_A	1.33067	no_data	no_data	477_A_W_477_A	0	477_A_w_477_A	14.1355	no_data	no_data	477_A_W_477_A	0
Q9BUJ2	Q9BUJ2_AF	A	V	479_A_v_479_A	GRWDVLIQQ	479_A_v_479_A	3.31202	no_data	no_data	479_A_v_479_A	3.36592	479_A_v_479_A	16.2721	no_data	no_data	479_A_V_479_A	0
Q9BUL9	Q9BUL9_6AHU	F	C	70_F_c_70_F	QPATRAIVFSGCGRATTKTVTCA	70_F_c_70_F	1.33239	70_F_C_70_F	0	70_F_C_70_F	0	70_F_C_70_F	0	70_F_C_70_F	0	70_F_c_70_F	3.63528
Q9BUY7	Q9BUY7_AF	A	W	23_A_w_23_A	EASPSEHRKWVEVFKACDE	no_data	no_data	23_A_w_23_A	1.32987	23_A_w_23_A	3.53337	23_A_w_23_A	31.6473	23_A_w_23_A	3.75523	23_A_w_23_A	17.5804
Q9BVJ6	Q9BVJ6_7WTS	5	Y	not_found	RVLPYPFTH	not_found	no_data	not_found	no_data	no_data	no_data	not_found	no_data	not_found	no_data	not_found	no_data
Q9BVP2	Q9BVP2_AF	A	C	113_A_c_113_A	NVEPMEKEFGLCKTENKAKSGKQ	113_A_c_113_A	9.73242	113_A_C_113_A	0	113_A_c_113_A	16.9475	113_A_c_113_A	18.8387	no_data	no_data	113_A_c_113_A	29.2435
Q9BVP2	Q9BVP2_AF	A	V	233_A_v_233_A	KKNAAPFRSEVCFGKEGLWKL	233_A_v_233_A	6.40996	233_A_V_233_A	0	233_A_v_233_A	7.563	233_A_v_233_A	3.9232	no_data	no_data	233_A_v_233_A	7.12968
Q9BVP2	Q9BVP2_AF	A	E	232_A_e_232_A	NAAPFRSEVCFGKEG	232_A_e_232_A	2.98129	232_A_E_232_A	0	232_A_e_232_A	4.4797	232_A_e_232_A	6.20327	no_data	no_data	232_A_e_232_A	8.0665
Q9BVS4	Q9BVS4_6FDN	A	C	not_found	TLSITSSGSAVSCSTIPPELVKQKV	not_found	no_data	not_found	no_data	not_found	no_data	not_found	no_data	not_found	no_data	not_found	no_data
Q9BWF3	Q9BWF3_AF	A	L	80_A_l_80_A	EASKNKSKTSTKLHVGNISPTCTNK	80_A_l_80_A	3.29825	80_A_l_80_A	1.32015	80_A_L_80_A	0	80_A_l_80_A	1.32015	80_A_l_80_A	1.32738	80_A_l_80_A	14.5751
Q9BXS6	Q9BXS6_AF	A	C	256_A_c_256_A	ISQRRSQGRSCGPASQSTLGL	256_A_c_256_A	1.3395	256_A_C_256_A	0	256_A_c_256_A	38.9222	256_A_c_256_A	4.55431	no_data	no_data	256_A_c_256_A	55.7037
Q9BXW9	Q9BXW9_8A9J	B	P	279_B_p_279_B	VMDKLSSIRLEDLPVIIKFILHSVTAM	279_B_p_279_B	27.2869	279_B_p_279_B	58.0404	279_B_p_279_B	46.6949	279_B_p_279_B	23.9203	no_data	no_data	279_B_p_279_B	17.6492
Q9BY44	Q9BY44_8DYS	A	G	208_A_g_208_A	RLYQYPNFAGPHAALANKS	208_A_g_208_A	27.9424	208_A_g_208_A	4.09864	208_A_g_208_A	15.058	208_A_g_208_A	14.3612	208_A_g_208_A	no_data	208_A_g_208_A	no_data
Q9BY66	Q9BY66_AF	A	Y	239_A_y_239_A	KLQIYGPGP	239_A_y_239_A	4.14774	239_A_y_239_A	58.206	239_A_y_239_A	3.78299	239_A_y_239_A	2.76056	no_data	no_data	239_A_y_239_A	7.66389
Q9BYD1	Q9BYD1_7OI8	K	S	78_K_s_78_K	FSGNKWEQKVYSSHTGYPGGFRQ	78_K_s_78_K	3.44455	78_K_S_78_K	0	78_K_S_78_K	0	78_K_S_78_K	0	78_K_S_78_K	0	78_K_s_78_K	31.2911
Q9BYD1	Q9BYD1_7OI8	K	H	80_K_h_80_K	SGNKWEQKVYSSHTGYPGGFRQVTA	80_K_h_80_K	3.68538	80_K_H_80_K	0	80_K_h_80_K	1.32659	80_K_H_80_K	0	80_K_H_80_K	0	80_K_h_80_K	37.6504
Q9BYD1	Q9BYD1_7OI8	K	H	96_K_h_96_K	RQVTAAQLHLRDPVAIV	96_K_h_96_K	12.3611	96_K_h_96_K	1.33144	96_K_H_96_K	0	96_K_h_96_K	3.59288	96_K_h_96_K	1.33144	96_K_h_96_K	16.7815
Q9BYD1	Q9BYD1_7OI8	K	L	97_K_l_97_K	VTAAQLHLRDPVAIV	97_K_l_97_K	13.9713	97_K_L_97_K	0	97_K_L_97_K	0	97_K_l_97_K	1.337	97_K_l_97_K	1.337	97_K_l_97_K	19.1937
Q9BYD1	Q9BYD1_7OI8	K	R	98_K_r_98_K	AAQLHLRDPVAIV	98_K_r_98_K	6.24986	98_K_R_98_K	0	98_K_r_98_K	1.337	98_K_R_98_K	0	98_K_R_98_K	0	98_K_r_98_K	23.8082
Q9BYD2	Q9BYD2_7QH7	H	Y	not_found	KTKRYKYWLAQQA	not_found	no_data	not_found	no_data	not_found	no_data	not_found	no_data	not_found	no_data	not_found	no_data
Q9BYG3	Q9BYG3_AF	A	C	237_A_c_237_A	QGPTPVCTPTFLE	237_A_C_237_A	0	237_A_C_237_A	0	237_A_c_237_A	21.5049	237_A_c_237_A	27.6663	237_A_C_237_A	0	237_A_c_237_A	27.6663
Q9BYG3	Q9BYG3_AF	A	C	269_A_c_269_A	QPISCVKEE	269_A_c_269_A	5.43776	269_A_C_269_A	0	269_A_c_269_A	3.20849	269_A_c_269_A	7.2695	269_A_C_269_A	0	269_A_c_269_A	11.8546
Q9BYG3	Q9BYG3_AF	A	Y	48_A_y_48_A	LTPGVVYVRHLPN	48_A_y_48_A	2.83326	48_A_Y_48_A	0	48_A_y_48_A	3.30711	48_A_Y_48_A	0	48_A_Y_48_A	0	48_A_y_48_A	16.5631
Q9BZE4	Q9BZE4_AF	A	C	138_A_c_138_A	RCKQLKRAALGRMCTVIKRQKQSLEYL	138_A_c_138_A	1.33596	138_A_c_138_A	51.3311	138_A_C_138_A	0	138_A_c_138_A	3.21037	no_data	no_data	138_A_c_138_A	2.95398
Q9BZE4	Q9BZE4_AF	A	H	35_A_h_35_A	TLSKTQRKTPTVIHKHYQIHRIRHFYM	35_A_H_35_A	0	35_A_h_35_A	30.5003	35_A_h_35_A	15.4081	35_A_H_35_A	0	no_data	no_data	35_A_h_35_A	11.6411
Q9BZE4	Q9BZE4_AF	A	N	100_A_n_100_A	DKDHYKLALGQINIAKNLVDNVAKD	100_A_n_100_A	11.0711	100_A_n_100_A	55.2128	100_A_n_100_A	3.33743	100_A_N_100_A	0	no_data	no_data	100_A_n_100_A	11.1338
Q9BZE4	Q9BZE4_AF	A	I	101_A_i_101_A	YKLALGQINIAKNLVDNVA	101_A_i_101_A	8.8225	101_A_i_101_A	54.5503	101_A_i_101_A	3.34169	101_A_I_101_A	0	no_data	no_data	101_A_i_101_A	8.85158
Q9BZE4	Q9BZE4_AF	A	N	108_A_n_108_A	INIAKNLVDNVAKDYVRLM	108_A_n_108_A	7.75015	108_A_n_108_A	44.8453	108_A_n_108_A	10.518	108_A_n_108_A	6.84491	no_data	no_data	108_A_n_108_A	1.34076
Q9GZR2	Q9GZR2_AF	A	W	70_A_w_70_A	FSQNWKALQ	70_A_W_70_A	0	70_A_w_70_A	25.6315	70_A_w_70_A	28.6858	70_A_w_70_A	1.33892	70_A_w_70_A	23.0101	70_A_w_70_A	7.23342
Q9GZR7	Q9GZR7_AF	A	C	599_A_c_599_A	NSISCIKRL	no_data	no_data	599_A_C_599_A	0	599_A_c_599_A	3.42894	599_A_c_599_A	1.33713	no_data	no_data	599_A_c_599_A	15.8034
Q9GZR7	Q9GZR7_AF	A	C	832_A_c_832_A	SALSCLSKQ	no_data	no_data	832_A_C_832_A	0	832_A_c_832_A	3.63792	832_A_c_832_A	19.0505	no_data	no_data	832_A_c_832_A	20.3051
Q9GZT3	Q9GZT3_AF	A	F	22_A_f_22_A	LRRSINQPVAFVRRIPWTAAS	22_A_f_22_A	2.74311	22_A_F_22_A	0	22_A_F_22_A	0	22_A_F_22_A	0	22_A_F_22_A	0	22_A_f_22_A	6.64444
Q9GZT3	Q9GZT3_AF	A	W	28_A_w_28_A	AFVRRIPWTAASSQL	28_A_w_28_A	4.73494	28_A_w_28_A	3.37569	28_A_W_28_A	0	28_A_w_28_A	3.3251	28_A_W_28_A	0	28_A_w_28_A	12.7626
Q9GZT3	Q9GZT3_AF	A	H	44_A_h_44_A	FAQFGHVRRCI	44_A_h_44_A	3.50165	44_A_H_44_A	0	44_A_h_44_A	7.13594	44_A_h_44_A	10.7689	44_A_h_44_A	4.45389	44_A_H_44_A	0
Q9GZT3	Q9GZT3_AF	A	S	15_A_s_15_A	ASAARGAAALRRSINQPVAFVRRIP	15_A_s_15_A	1.32796	15_A_S_15_A	0	15_A_S_15_A	0	15_A_s_15_A	6.54512	15_A_s_15_A	1.32796	15_A_s_15_A	8.94898
Q9GZT3	Q9GZT3_AF	A	R	47_A_r_47_A	QFGHVRRCILPFD	47_A_R_47_A	0	47_A_R_47_A	0	47_A_r_47_A	1.3227	47_A_r_47_A	3.90902	47_A_R_47_A	0	47_A_R_47_A	0
Q9GZT3	Q9GZT3_AF	A	C	48_A_c_48_A	GHVRRCILPFD	48_A_c_48_A	1.3227	48_A_C_48_A	0	48_A_C_48_A	0	48_A_c_48_A	1.32909	48_A_C_48_A	0	48_A_C_48_A	0
Q9GZT3	Q9GZT3_AF	A	W	64_A_w_64_A	FDKETGFHRGLGWVQFSSEEGLRNA	64_A_W_64_A	0	64_A_W_64_A	0	64_A_W_64_A	0	64_A_W_64_A	0	64_A_W_64_A	0	64_A_w_64_A	2.76794
Q9GZV4	Q9GZV4_AF	A	C	73_A_c_73_A	KYEDICPSTHN	73_A_c_73_A	7.13459	73_A_c_73_A	2.76408	73_A_c_73_A	3.62003	73_A_c_73_A	3.5821	73_A_c_73_A	1.33562	73_A_c_73_A	no_data
Q9H0D6	Q9H0D6_AF	A	W	644_A_w_644_A	GKKYAWQGVAL	no_data	no_data	644_A_W_644_A	0	644_A_w_644_A	3.36613	644_A_w_644_A	3.36613	no_data	no_data	644_A_w_644_A	3.36613
Q9H0L4	Q9H0L4_AF	A	F	19_A_f_19_A	MDRSLRSVFVGNIPYEA	19_A_f_19_A	2.76497	19_A_f_19_A	76.2378	19_A_F_19_A	0	19_A_F_19_A	0	no_data	no_data	19_A_f_19_A	no_data
Q9H0L4	Q9H0L4_AF	A	F	19_A_f_19_A	RDPAMDRSLRSVFVGNIPYEATEEQ	19_A_f_19_A	2.76497	19_A_f_19_A	76.2378	19_A_F_19_A	0	19_A_F_19_A	0	no_data	no_data	19_A_f_19_A	no_data
Q9H0Z9	Q9H0Z9_6JVY	A	K	not_found	GSQKDTTFTKIFVGGLPYH	not_found	no_data	not_found	no_data	not_found	no_data	not_found	no_data	not_found	no_data	not_found	no_data
Q9H0Z9	Q9H0Z9_6JVY	A	F	37_A_f_37_A	QKDTTFTKIFVGGLPYHTT	37_A_f_37_A	2.75797	37_A_f_37_A	5.7593	37_A_F_37_A	0	37_A_f_37_A	2.75797	37_A_F_37_A	0	37_A_f_37_A	no_data
Q9H0Z9	Q9H0Z9_6JVY	A	I	36_A_i_36_A	DTTFTKIFVGGLP	36_A_i_36_A	3.2723	36_A_i_36_A	8.58095	36_A_i_36_A	1.32838	36_A_i_36_A	1.32838	36_A_i_36_A	1.32838	36_A_i_36_A	no_data
Q9H2G2	Q9H2G2_2J51	A	S	not_found	RFEQEMMSKKRQYDQ	not_found	no_data	not_found	no_data	not_found	no_data	not_found	no_data	not_found	no_data	not_found	no_data
Q9H2U1	Q9H2U1_6Q6R	E	C	not_found	GTEVSTKNTPCSENKLDIQEK	no_data	no_data	no_data	no_data	not_found	no_data	not_found	no_data	not_found	no_data	not_found	no_data
Q9H307	Q9H307_AF	A	R	32_A_r_32_A	KLTGRDPND	32_A_r_32_A	3.50163	32_A_r_32_A	25.0804	32_A_R_32_A	0	32_A_R_32_A	0	no_data	no_data	32_A_r_32_A	6.64444
Q9H307	Q9H307_AF	A	R	38_A_r_38_A	LTGRDPNDVRPIQARLLAL	38_A_R_38_A	0	38_A_r_38_A	18.0548	38_A_R_38_A	0	38_A_r_38_A	5.46444	no_data	no_data	38_A_r_38_A	10.4927
Q9H361	Q9H361_4IVE	A	F	not_found	VMMEGGRSKGFGFVCFSSPEEATKA	not_found	no_data	not_found	no_data	not_found	no_data	not_found	no_data	not_found	no_data	not_found	no_data
Q9H361	Q9H361_4IVE	A	F	not_found	VMTDESGKSKGFGFVSFERHEDAQKAV	not_found	no_data	not_found	no_data	not_found	no_data	not_found	no_data	not_found	no_data	not_found	no_data
Q9H361	Q9H361_4IVE	A	R	not_found	YVALAQRKEERQA	not_found	no_data	not_found	no_data	not_found	no_data	not_found	no_data	not_found	no_data	not_found	no_data
Q9H361	Q9H361_4IVE	A	S	not_found	LSVKVMTDESGKSKGFGFVSFERHE	not_found	no_data	not_found	no_data	not_found	no_data	not_found	no_data	not_found	no_data	not_found	no_data
Q9H361	Q9H361_4IVE	A	Y	not_found	IVATKPLYVALAQRK	not_found	no_data	not_found	no_data	not_found	no_data	not_found	no_data	not_found	no_data	not_found	no_data
Q9H361	Q9H361_4IVE	A	V	not_found	GRSKGFGFVCFSSPEEA	not_found	no_data	not_found	no_data	not_found	no_data	not_found	no_data	not_found	no_data	not_found	no_data
Q9H361	Q9H361_4IVE	A	V	not_found	EMNGRIVATKPLYVALAQRKEERQAYL	not_found	no_data	not_found	no_data	not_found	no_data	not_found	no_data	not_found	no_data	not_found	no_data
Q9H361	Q9H361_4IVE	A	G	not_found	KVMTDESGKSKGFGFVSFERHEDAQKA	not_found	no_data	not_found	no_data	not_found	no_data	not_found	no_data	not_found	no_data	not_found	no_data
Q9H3H3	Q9H3H3_2Q4K	A	C	222_A_c_222_A	IYRANRWHLCPTLYESRFQ	no_data	no_data	no_data	no_data	no_data	no_data	222_A_C_222_A	0	222_A_c_222_A	0.435657	222_A_c_222_A	0.435657
Q9H553	Q9H553_AF	A	P	380_A_p_380_A	HFSEAIEKFIREPSLKATMGLAGRA	380_A_p_380_A	24.5354	380_A_p_380_A	38.8125	380_A_p_380_A	16.8343	380_A_p_380_A	22.3833	380_A_p_380_A	16.8343	380_A_p_380_A	10.6445
Q9H5Q4	Q9H5Q4_6ERO	A	Y	149_A_y_149_A	SRGEKRALWKLAYDLYSCTSIYKFG	149_A_y_149_A	6.33023	149_A_Y_149_A	0	149_A_Y_149_A	0	149_A_y_149_A	11.6901	149_A_y_149_A	2.11251	149_A_y_149_A	no_data
Q9H6E5	Q9H6E5_5WU1	A	S	not_found	ARKAQGLRSVFVSGFPR	not_found	no_data	not_found	no_data	not_found	no_data	not_found	no_data	no_data	no_data	not_found	no_data
Q9H6R4	Q9H6R4_AF	A	C	1034_A_c_1034_A	VDSPAASFCRGLLSQPG	1034_A_c_1034_A	41.5234	1034_A_c_1034_A	49.7097	1034_A_c_1034_A	1.33647	1034_A_c_1034_A	5.67906	no_data	no_data	1034_A_c_1034_A	9.7068
Q9H6R4	Q9H6R4_AF	A	C	265_A_c_265_A	RLHPCPPPDFFRPCRLLPTKNNVRSAW	265_A_c_265_A	10.1531	265_A_c_265_A	10.9016	265_A_c_265_A	9.38244	265_A_c_265_A	3.81804	no_data	no_data	265_A_c_265_A	1.33684
Q9H6T0	Q9H6T0_AF	A	A	261_A_a_261_A	ETVVRARGLPW	261_A_a_261_A	1.33439	261_A_a_261_A	4.59207	261_A_a_261_A	1.33439	261_A_a_261_A	1.33439	no_data	no_data	261_A_a_261_A	3.5759
Q9H6T0	Q9H6T0_AF	A	L	264_A_l_264_A	RARGLPWQS	264_A_l_264_A	1.34497	264_A_l_264_A	1.33696	264_A_l_264_A	1.33696	264_A_l_264_A	2.79217	no_data	no_data	264_A_L_264_A	0
Q9H6T0	Q9H6T0_AF	A	W	266_A_w_266_A	RGLPWQSSD	266_A_W_266_A	0	266_A_W_266_A	0	266_A_W_266_A	0	266_A_W_266_A	0	no_data	no_data	266_A_W_266_A	0
Q9H9G7	Q9H9G7_5VM9	A	C	58_A_c_58_A	YLYEVDIKPDKCPRRVNREVVDS	58_A_c_58_A	4.23949	58_A_C_58_A	0	58_A_c_58_A	16.1036	58_A_c_58_A	3.98152	no_data	no_data	58_A_C_58_A	0
Q9H9Y2	Q9H9Y2_AF	A	P	50_A_p_50_A	AAFPPGFSI	50_A_p_50_A	10.2309	50_A_P_50_A	0	50_A_p_50_A	31.3473	50_A_p_50_A	8.23152	50_A_p_50_A	6.85887	50_A_p_50_A	25.1792
Q9H9Y2	Q9H9Y2_AF	A	I	54_A_i_54_A	PGFSISEIK	54_A_i_54_A	3.26932	54_A_I_54_A	0	54_A_i_54_A	24.6974	54_A_i_54_A	1.3322	54_A_I_54_A	0	54_A_i_54_A	25.542
Q9HBD1	Q9HBD1_4ZLC	A	S	296_A_s_296_A	AMEAGLRISPEQWSSLL	296_A_s_296_A	4.38376	296_A_s_296_A	11.3373	296_A_s_296_A	1.32221	296_A_s_296_A	17.3168	296_A_s_296_A	11.6007	296_A_s_296_A	5.94377
Q9HC36	Q9HC36_AF	A	M	108_A_m_108_A	GDRRLSSVMTIVKSRPF	108_A_m_108_A	3.4057	108_A_m_108_A	6.29554	108_A_m_108_A	6.6692	108_A_m_108_A	1.33719	108_A_m_108_A	3.33489	108_A_M_108_A	0
Q9HC36	Q9HC36_AF	A	G	91_A_g_91_A	SASRAPSTWEESGLRYDKAYPGDRR	91_A_g_91_A	13.2595	91_A_g_91_A	7.39599	91_A_g_91_A	17.133	91_A_g_91_A	15.6857	91_A_g_91_A	19.9174	91_A_g_91_A	7.68182
Q9HCE1	Q9HCE1_AF	A	C	16_A_c_16_A	EAGQCFESF	16_A_c_16_A	12.6275	16_A_c_16_A	1.33648	16_A_c_16_A	33.1331	16_A_c_16_A	8.22252	no_data	no_data	16_A_c_16_A	5.14901
Q9HCE1	Q9HCE1_AF	A	N	450_A_n_450_A	FKVNFTFNRQPLRVQ	450_A_n_450_A	11.5471	450_A_n_450_A	12.0112	450_A_N_450_A	0	450_A_n_450_A	1.34038	no_data	no_data	450_A_n_450_A	6.05762
Q9HCE1	Q9HCE1_AF	A	Y	68_A_y_68_A	KIANLAYVTKTRV	68_A_y_68_A	16.0524	68_A_Y_68_A	0	68_A_y_68_A	15.5651	68_A_Y_68_A	0	no_data	no_data	68_A_Y_68_A	0
Q9HCE1	Q9HCE1_AF	A	Y	700_A_y_700_A	LTQKHGLGYSLLERLLT	700_A_y_700_A	9.41355	700_A_Y_700_A	0	700_A_y_700_A	1.3368	700_A_y_700_A	5.76326	no_data	no_data	700_A_y_700_A	10.2853
Q9NNW5	Q9NNW5_AF	A	C	341_A_c_341_A	GRGYRGLGVSALCFKSRSRPGTLKA	no_data	no_data	341_A_c_341_A	2.86825	341_A_c_341_A	11.2671	341_A_c_341_A	14.0533	no_data	no_data	341_A_c_341_A	27.0368
Q9NQ29	Q9NQ29_AF	A	Y	196_A_y_196_A	KLRVCEVCSAYLGLHDNDRRL	196_A_Y_196_A	0	196_A_y_196_A	55.9298	196_A_Y_196_A	0	196_A_y_196_A	13.9525	196_A_Y_196_A	0	196_A_y_196_A	5.55509
Q9NQ39	Q9NQ39_AF	A	A	151_A_a_151_A	RRCSVPPGADKKAEAGAGSATEFQF	151_A_a_151_A	3.49892	151_A_a_151_A	54.7959	151_A_a_151_A	61.887	151_A_a_151_A	30.7971	151_A_a_151_A	19.1436	151_A_A_151_A	0
Q9NQ39	Q9NQ39_AF	A	F	161_A_f_161_A	KKAEAGAGSATEFQFRGRCGRGRGQ	161_A_F_161_A	0	161_A_f_161_A	32.1398	161_A_f_161_A	40.46	161_A_f_161_A	11.0149	161_A_f_161_A	8.64498	161_A_F_161_A	0
Q9NQ39	Q9NQ39_AF	A	E	160_A_e_160_A	AGAGSATEFQFRGRC	160_A_e_160_A	1.33608	160_A_e_160_A	37.8448	160_A_e_160_A	46.3318	160_A_e_160_A	13.2697	160_A_e_160_A	12.0805	160_A_E_160_A	0
Q9NQ39	Q9NQ39_AF	A	V	27_A_v_27_A	LFKEGVMVAKKDVHMPKHPELADKN	27_A_v_27_A	7.1719	27_A_V_27_A	0	27_A_V_27_A	0	27_A_v_27_A	5.48373	27_A_v_27_A	5.48373	27_A_v_27_A	43.4065
Q9NQ55	Q9NQ55_AF	A	C	432_A_c_432_A	GRGRLCDQKFP	432_A_c_432_A	4.56956	432_A_c_432_A	35.7161	432_A_c_432_A	38.1219	432_A_c_432_A	4.56956	432_A_C_432_A	0	432_A_C_432_A	0
Q9NQ94	Q9NQ94_AF	A	H	189_A_h_189_A	TKNRGFAFVEYESHRAAAMARRKLLPG	189_A_h_189_A	4.96863	189_A_H_189_A	0	189_A_H_189_A	0	189_A_h_189_A	4.96863	189_A_h_189_A	2.86501	189_A_H_189_A	0
Q9NQ94	Q9NQ94_AF	A	S	188_A_s_188_A	GFAFVEYESHRAAAMAR	188_A_s_188_A	6.92307	188_A_S_188_A	0	188_A_s_188_A	1.33718	188_A_s_188_A	6.51875	188_A_s_188_A	5.06289	188_A_S_188_A	0
Q9NQZ2	Q9NQZ2_AF	A	C	359_A_c_359_A	VSKTSAAACAVTDLSDD	359_A_c_359_A	4.14628	359_A_c_359_A	50.1973	359_A_c_359_A	36.3774	359_A_c_359_A	4.14628	359_A_c_359_A	14.8752	359_A_c_359_A	4.14628
Q9NQZ2	Q9NQZ2_AF	A	Y	413_A_y_413_A	RAITYQIAK	413_A_Y_413_A	0	413_A_y_413_A	18.3891	413_A_y_413_A	13.5372	413_A_y_413_A	18.3891	413_A_Y_413_A	0	413_A_y_413_A	1.33468
Q9NR30	Q9NR30_6L5N	A	C	291_A_c_291_A	DFSDITKKLSVACFYGGTPYGGQFE	291_A_c_291_A	5.31569	291_A_C_291_A	0	291_A_c_291_A	1.34461	291_A_c_291_A	3.68033	291_A_c_291_A	3.68033	291_A_c_291_A	30.3494
Q9NR30	Q9NR30_6L5N	A	P	297_A_p_297_A	SVACFYGGTPYGGQFERMR	297_A_p_297_A	4.52358	297_A_P_297_A	0	297_A_p_297_A	3.71463	297_A_p_297_A	1.33433	297_A_P_297_A	0	297_A_p_297_A	37.1502
Q9NR30	Q9NR30_6L5N	A	F	302_A_f_302_A	ACFYGGTPYGGQFERMRNGIDILVG	302_A_f_302_A	7.61417	302_A_F_302_A	0	302_A_F_302_A	0	302_A_f_302_A	2.88997	302_A_F_302_A	0	302_A_f_302_A	41.8219
Q9NR30	Q9NR30_6L5N	A	S	not_found	FNVAKKYMKSTYEQVDLIG	not_found	no_data	not_found	no_data	not_found	no_data	not_found	no_data	not_found	no_data	not_found	no_data
Q9NR30	Q9NR30_6L5N	A	T	407_A_t_407_A	YEQVDLIGKKTQKTAITVEHLAIKCHW	407_A_t_407_A	5.24169	407_A_t_407_A	1.31987	407_A_t_407_A	3.21468	407_A_t_407_A	5.86223	407_A_t_407_A	12.3787	407_A_t_407_A	3.31452
Q9NR30	Q9NR30_6L5N	A	V	536_A_v_536_A	GRTGVCICF	536_A_v_536_A	5.79773	536_A_v_536_A	4.70093	536_A_v_536_A	7.46453	536_A_v_536_A	8.24183	536_A_v_536_A	14.5535	536_A_v_536_A	7.1449
Q9NR30	Q9NR30_6L5N	A	I	538_A_i_538_A	GRTGVCICFYQHK	538_A_i_538_A	8.80525	538_A_i_538_A	6.94244	538_A_i_538_A	8.21281	538_A_i_538_A	7.03786	538_A_i_538_A	11.7489	538_A_i_538_A	4.65458
Q9NR30	Q9NR30_6L5N	A	Y	547_A_y_547_A	FYQHKEEYQLVQVEQ	547_A_Y_547_A	0	547_A_Y_547_A	0	547_A_y_547_A	12.8304	547_A_y_547_A	7.4292	547_A_y_547_A	12.344	547_A_Y_547_A	0
Q9NR30	Q9NR30_6L5N	A	Y	not_found	EQPELEGPREGYGGFRGQREGSR	not_found	no_data	not_found	no_data	not_found	no_data	not_found	no_data	not_found	no_data	not_found	no_data
Q9NR30	Q9NR30_6L5N	A	E	not_found	VATEQPELEGPREGYGGFRGQREGS	not_found	no_data	not_found	no_data	not_found	no_data	not_found	no_data	not_found	no_data	not_found	no_data
Q9NR56	Q9NR56_3D2N	A	W	not_found	RDTKWLTLE	not_found	no_data	not_found	no_data	not_found	no_data	not_found	no_data	not_found	no_data	not_found	no_data
Q9NR56	Q9NR56_3D2N	A	R	not_found	RDTKWLTLEVCREFQRGTCSRPD	not_found	no_data	not_found	no_data	not_found	no_data	not_found	no_data	not_found	no_data	not_found	no_data
Q9NR56	Q9NR56_3D2N	A	R	not_found	MRTDRLEVCREYQRGNCNR	not_found	no_data	not_found	no_data	not_found	no_data	not_found	no_data	not_found	no_data	not_found	no_data
Q9NR56	Q9NR56_3D2N	A	Y	68_A_y_68_A	DSLKGRCSRENCKYLHPPPHLKTQLEI	68_A_y_68_A	3.16543	68_A_Y_68_A	0	68_A_Y_68_A	0	68_A_y_68_A	17.6942	68_A_y_68_A	1.3291	68_A_y_68_A	no_data
Q9NR56	Q9NR56_3D2N	A	L	69_A_l_69_A	LKGRCSRENCKYLHPPPHLKTQLEI	69_A_l_69_A	1.32901	69_A_l_69_A	1.32845	69_A_L_69_A	0	69_A_l_69_A	11.9604	69_A_l_69_A	3.9374	69_A_l_69_A	no_data
Q9NR56	Q9NR56_3D2N	A	K	67_A_k_67_A	RCSRENCKYLHPPPH	67_A_k_67_A	4.08419	67_A_K_67_A	0	67_A_K_67_A	0	67_A_k_67_A	19.1301	67_A_K_67_A	0	67_A_k_67_A	no_data
Q9NR56	Q9NR56_3D2N	A	H	70_A_h_70_A	ENCKYLHPPPHLK	70_A_H_70_A	0	70_A_h_70_A	3.16543	70_A_H_70_A	0	70_A_h_70_A	12.6921	70_A_h_70_A	4.35775	70_A_h_70_A	no_data
Q9NR56	Q9NR56_3D2N	A	K	not_found	CSREKCKYFHPPA	not_found	no_data	not_found	no_data	not_found	no_data	not_found	no_data	not_found	no_data	not_found	no_data
Q9NR56	Q9NR56_3D2N	A	K	not_found	IKGRCSREKCKYFHPPA	not_found	no_data	not_found	no_data	not_found	no_data	not_found	no_data	not_found	no_data	not_found	no_data
Q9NR56	Q9NR56_3D2N	A	M	not_found	TVTVCMDYIKG	not_found	no_data	not_found	no_data	not_found	no_data	not_found	no_data	not_found	no_data	not_found	no_data
Q9NR56	Q9NR56_3D2N	A	F	not_found	GRCSREKCKYFHPPAHLQAKI	not_found	no_data	not_found	no_data	not_found	no_data	not_found	no_data	not_found	no_data	not_found	no_data
Q9NR56	Q9NR56_3D2N	A	Y	not_found	SREKCKYFHPPAH	not_found	no_data	not_found	no_data	not_found	no_data	not_found	no_data	not_found	no_data	not_found	no_data
Q9NRW3	Q9NRW3_3VOW	A	Y	not_found	QIRNPMKAMYPGTFYFQFK	not_found	no_data	not_found	no_data	not_found	no_data	not_found	no_data	not_found	no_data	not_found	no_data
Q9NRX1	Q9NRX1_7WTV	x	C	not_found	ARPAKRPVFPPLCGDGLLSGKEETR	not_found	no_data	not_found	no_data	not_found	no_data	not_found	no_data	not_found	no_data	not_found	no_data
Q9NS39	Q9NS39_AF	A	C	294_A_c_294_A	LNRLRAGLRYVCLAEPAERRARS	294_A_c_294_A	3.59649	294_A_C_294_A	0	294_A_c_294_A	26.9553	294_A_c_294_A	3.73725	no_data	no_data	294_A_C_294_A	0
Q9NSD9	Q9NSD9_3L4G	B	R	118_B_r_118_B	ITEETAKIRPFAVAAVL	118_B_r_118_B	6.84395	118_B_r_118_B	30.5837	118_B_r_118_B	2.97008	118_B_r_118_B	3.11422	118_B_r_118_B	23.7181	118_B_r_118_B	5.9079
Q9NSD9	Q9NSD9_3L4G	B	C	195_B_c_195_B	EYTACELMN	195_B_c_195_B	13.9793	195_B_c_195_B	33.4333	195_B_c_195_B	9.51061	195_B_c_195_B	15.8862	195_B_c_195_B	26.5229	195_B_c_195_B	15.2322
Q9NSI6	Q9NSI6_3Q2E	A	R	not_found	EKLRRSQRFKQRQNC	not_found	no_data	not_found	no_data	not_found	no_data	not_found	no_data	not_found	no_data	not_found	no_data
Q9NTK5	Q9NTK5_2OHF	A	M	344_A_m_344_A	AGKIHTDFEKGFIMAEVMKYEDFKEEG	344_A_m_344_A	4.64863	344_A_m_344_A	25.9654	344_A_m_344_A	3.70922	344_A_m_344_A	2.7202	344_A_M_344_A	0	344_A_m_344_A	6.98078
Q9NTZ6	Q9NTZ6_2EK6	A	I	not_found	LCRHKQYMGNRFIQVHPITKKGMLE	not_found	no_data	not_found	no_data	not_found	no_data	not_found	no_data	not_found	no_data	not_found	no_data
Q9NUD5	Q9NUD5_AF	A	C	178_A_c_178_A	FQGDEGACPTRDFVV	178_A_c_178_A	4.74248	178_A_c_178_A	3.88751	178_A_c_178_A	3.51836	178_A_c_178_A	27.1515	178_A_c_178_A	13.1362	178_A_C_178_A	0
Q9NUK0	Q9NUK0_AF	A	H	199_A_h_199_A	NCTRGENDCRYAHPTDASMIEASDN	199_A_h_199_A	3.29258	199_A_h_199_A	3.29258	199_A_h_199_A	1.34233	199_A_h_199_A	3.18423	199_A_h_199_A	3.18423	199_A_h_199_A	22.3216
Q9NUK0	Q9NUK0_AF	A	F	232_A_f_232_A	YIKGRCSREKCKYFHPPAHLQARLKAA	232_A_f_232_A	7.68507	232_A_f_232_A	1.33187	232_A_F_232_A	0	232_A_f_232_A	1.33453	232_A_f_232_A	3.49352	232_A_f_232_A	25.7325
Q9NUK0	Q9NUK0_AF	A	K	230_A_k_230_A	REKCKYFHP	230_A_k_230_A	6.48509	230_A_K_230_A	0	230_A_k_230_A	1.33063	230_A_K_230_A	0	230_A_K_230_A	0	230_A_k_230_A	35.3935
Q9NUL7	Q9NUL7_AF	A	R	81_A_r_81_A	ELNQPARLTLGRW	no_data	no_data	81_A_R_81_A	0	81_A_r_81_A	4.88172	81_A_r_81_A	8.39678	81_A_r_81_A	17.3931	81_A_R_81_A	0
Q9NUQ6	Q9NUQ6_AF	A	C	367_A_c_367_A	SSRTPCSSLLP	367_A_c_367_A	1.3349	367_A_C_367_A	0	367_A_c_367_A	45.2513	367_A_c_367_A	35.4017	no_data	no_data	367_A_c_367_A	36.9438
Q9NUQ6	Q9NUQ6_AF	A	C	533_A_c_533_A	RGSVGRVSQCNLCPTRIEV	533_A_C_533_A	0	533_A_c_533_A	44.1558	533_A_c_533_A	16.1536	533_A_C_533_A	0	no_data	no_data	533_A_c_533_A	20.945
Q9NUQ8	Q9NUQ8_AF	A	D	408_A_d_408_A	HLHSQRLDGYRGDFETFIKSKQERL	408_A_d_408_A	4.65647	408_A_d_408_A	55.967	408_A_d_408_A	1.33189	408_A_d_408_A	7.7894	no_data	no_data	408_A_d_408_A	8.92706
Q9NV06	Q9NV06_AF	A	Y	401_A_y_401_A	LPKSIYSQIQE	401_A_y_401_A	3.34146	401_A_Y_401_A	0	401_A_y_401_A	3.46901	401_A_Y_401_A	0	401_A_y_401_A	6.58421	401_A_y_401_A	17.3942
Q9NVN8	Q9NVN8_AF	A	R	191_A_r_191_A	PKEVVEKWLDYLRNELPTVAFKAST	191_A_r_191_A	15.7352	191_A_r_191_A	13.5423	191_A_r_191_A	6.86407	191_A_r_191_A	9.90529	191_A_r_191_A	17.6719	191_A_R_191_A	0
Q9NVN8	Q9NVN8_AF	A	P	195_A_p_195_A	LDYLRNELPTVAFKAST	195_A_p_195_A	14.0927	195_A_p_195_A	10.1445	195_A_p_195_A	6.72737	195_A_p_195_A	11.4266	195_A_p_195_A	11.6578	195_A_p_195_A	2.83349
Q9NVN8	Q9NVN8_AF	A	C	213_A_c_213_A	NLNRCSVPV	213_A_c_213_A	11.2005	213_A_c_213_A	1.3283	213_A_C_213_A	0	213_A_C_213_A	0	213_A_c_213_A	25.1738	213_A_c_213_A	4.04017
Q9NVP1	Q9NVP1_3LY5	A	I	338_A_i_338_A	KNLQCLVIDEADRILDVGFEEELKQII	338_A_i_338_A	7.357	338_A_i_338_A	3.30152	338_A_i_338_A	3.30152	338_A_i_338_A	3.30152	338_A_i_338_A	1.33398	338_A_i_338_A	17.9024
Q9NW13	Q9NW13_AF	A	F	158_A_f_158_A	RGFGFVQFK	no_data	no_data	158_A_f_158_A	21.9563	158_A_F_158_A	0	158_A_F_158_A	0	no_data	no_data	158_A_f_158_A	5.23285
Q9NW13	Q9NW13_AF	A	C	378_A_c_378_A	PDTEHSKGCAFAQFMTQ	no_data	no_data	378_A_C_378_A	0	378_A_c_378_A	3.85976	378_A_C_378_A	0	no_data	no_data	378_A_c_378_A	13.6076
Q9NW13	Q9NW13_AF	A	C	490_A_c_490_A	QNIFVSRTRLCLHNLPKAVDD	no_data	no_data	490_A_C_490_A	0	490_A_C_490_A	0	490_A_c_490_A	3.35754	no_data	no_data	490_A_c_490_A	8.0276
Q9NW13	Q9NW13_AF	A	C	71_A_c_71_A	RALKEITTFEGCKINVTVAKKKL	no_data	no_data	71_A_c_71_A	33.1874	71_A_c_71_A	44.9671	71_A_c_71_A	7.46346	no_data	no_data	71_A_c_71_A	7.8965
Q9NW64	Q9NW64_6ICZ	O	Y	235_O_y_235_O	EDKTITTLYVGGLGDTI	235_O_y_235_O	7.33528	235_O_y_235_O	2.86683	235_O_y_235_O	24.2511	235_O_y_235_O	2.86683	235_O_Y_235_O	0	235_O_y_235_O	2.86683
Q9NW64	Q9NW64_6ICZ	O	V	264_O_v_264_O	EIRTITVVQRQQCAF	264_O_v_264_O	3.31854	264_O_v_264_O	3.41142	264_O_v_264_O	32.121	264_O_V_264_O	0	264_O_V_264_O	0	264_O_v_264_O	10.8938
Q9NW64	Q9NW64_6ICZ	O	Q	268_O_q_268_O	VVQRQQCAFIQ	268_O_q_268_O	1.34258	268_O_Q_268_O	0	268_O_q_268_O	27.3231	268_O_q_268_O	1.33117	268_O_Q_268_O	0	268_O_q_268_O	4.68696
Q9NWB1	Q9NWB1_4ZKA	A	F	52_A_f_52_A	NERGSKGFGFVTFENSADA	52_A_F_52_A	0	52_A_f_52_A	6.09722	52_A_F_52_A	0	52_A_f_52_A	2.57568	52_A_F_52_A	0	52_A_F_52_A	0
Q9NWB1	Q9NWB1_4ZKA	A	R	not_found	PSENTENKSQPKRLHVSNIPFRFRD	not_found	no_data	not_found	no_data	not_found	no_data	not_found	no_data	not_found	no_data	not_found	no_data
Q9NX07	Q9NX07_AF	A	F	49_A_f_49_A	PAGYCFVEFAD	49_A_f_49_A	3.69377	49_A_F_49_A	0	49_A_F_49_A	0	49_A_F_49_A	0	49_A_F_49_A	0	49_A_f_49_A	no_data
Q9NX24	Q9NX24_7BGB	E	C	not_found	PEAQAEACSGERTYQ	not_found	no_data	not_found	no_data	not_found	no_data	not_found	no_data	not_found	no_data	not_found	no_data
Q9NXG2	Q9NXG2_AF	A	C	222_A_c_222_A	NREEVIRELAGIVCTLNSENKVDLTNP	222_A_c_222_A	14.6829	222_A_c_222_A	8.54334	222_A_c_222_A	2.99424	222_A_c_222_A	23.9684	222_A_c_222_A	13.3545	222_A_c_222_A	1.33773
Q9NXH9	Q9NXH9_8D35	C	C	not_found	CQRGDQCCYSHSPPT	no_data	no_data	no_data	no_data	not_found	no_data	not_found	no_data	not_found	no_data	not_found	no_data
Q9NY12	Q9NY12_7V9A	D	Y	149_D_y_149_D	SFKKLQKFYIDPYKLLPLQRFLPRP	149_D_Y_149_D	0	149_D_Y_149_D	0	149_D_Y_149_D	0	149_D_y_149_D	8.49838	149_D_y_149_D	8.49838	149_D_y_149_D	12.8886
Q9NY93	Q9NY93_AF	A	C	185_A_c_185_A	ELKSLLCHLPRIY	185_A_c_185_A	7.98323	185_A_c_185_A	7.10127	185_A_c_185_A	11.1359	185_A_c_185_A	17.7787	185_A_c_185_A	19.6647	185_A_c_185_A	9.92655
Q9NYH9	Q9NYH9_AF	A	H	90_A_h_90_A	DEIENSIVHRVQGVFQR	90_A_h_90_A	3.06424	90_A_h_90_A	51.1497	90_A_H_90_A	0	90_A_H_90_A	0	90_A_h_90_A	15.098	90_A_H_90_A	0
Q9NYY8	Q9NYY8_AF	A	L	233_A_l_233_A	EAKIMQYKYLLFSLHAIVKLG	233_A_l_233_A	14.3936	233_A_l_233_A	1.33679	233_A_l_233_A	11.1596	233_A_l_233_A	30.039	no_data	no_data	233_A_l_233_A	4.59127
Q9NZB2	Q9NZB2_AF	A	P	1019_A_p_1019_A	YKNQAAIQGRPPYAASAEEVAKE	1019_A_p_1019_A	1.33941	1019_A_P_1019_A	0	1019_A_p_1019_A	31.2345	1019_A_p_1019_A	33.7896	no_data	no_data	1019_A_p_1019_A	35.0167
Q9NZB2	Q9NZB2_AF	A	Y	1020_A_y_1020_A	KNQAAIQGRPPYAASAEEVAKEL	1020_A_Y_1020_A	0	1020_A_Y_1020_A	0	1020_A_y_1020_A	27.5568	1020_A_y_1020_A	30.4125	no_data	no_data	1020_A_y_1020_A	32.3862
Q9NZB2	Q9NZB2_AF	A	Y	866_A_y_866_A	HTLPFPPPPALPFYPASAYPRHFGPVP	866_A_y_866_A	18.4743	866_A_y_866_A	25.3167	866_A_y_866_A	57.983	866_A_y_866_A	80.4144	no_data	no_data	866_A_y_866_A	46.5821
Q9NZB2	Q9NZB2_AF	A	C	919_A_c_919_A	RVAAASGHCGAFSGSDS	919_A_c_919_A	26.4513	919_A_c_919_A	18.3085	919_A_c_919_A	46.5593	919_A_c_919_A	68.2527	no_data	no_data	919_A_c_919_A	28.0567
Q9NZI8	Q9NZI8_6QEY	A	A	209_A_a_209_A	QYVGAIIGK	209_A_a_209_A	3.59844	209_A_a_209_A	3.19766	209_A_a_209_A	3.23931	209_A_A_209_A	0	209_A_a_209_A	1.32932	209_A_a_209_A	21.1955
Q9NZI8	Q9NZI8_6QEY	A	I	292_A_i_292_A	LAHNNFVGRLIGKEGRNLKKV	292_A_i_292_A	1.34209	292_A_i_292_A	7.01161	292_A_I_292_A	0	292_A_I_292_A	0	292_A_i_292_A	1.34209	292_A_i_292_A	19.1511
Q9NZI8	Q9NZI8_6QEY	A	Y	321_A_y_321_A	SSLQDLTLYNPERTITV	321_A_y_321_A	11.4329	321_A_Y_321_A	0	321_A_Y_321_A	0	321_A_y_321_A	12.7937	321_A_y_321_A	9.79206	321_A_y_321_A	16.0682
Q9NZI8	Q9NZI8_6QEY	A	G	not_found	RVPASAAGRVIGKGG	not_found	no_data	not_found	no_data	not_found	no_data	not_found	no_data	not_found	no_data	not_found	no_data
Q9NZI8	Q9NZI8_6QEY	A	G	not_found	YIPDEQIAQGPENGRRGGFGSRGQPRQ	not_found	no_data	not_found	no_data	not_found	no_data	not_found	no_data	not_found	no_data	not_found	no_data
Q9NZI8	Q9NZI8_6QEY	A	S	not_found	KKGQHIKQLSRFASASIKIAPPETPDS	not_found	no_data	not_found	no_data	not_found	no_data	not_found	no_data	not_found	no_data	not_found	no_data
Q9NZI8	Q9NZI8_6QEY	A	S	not_found	QLSRFASASIKIAPPET	not_found	no_data	not_found	no_data	not_found	no_data	not_found	no_data	not_found	no_data	not_found	no_data
Q9NZI8	Q9NZI8_6QEY	A	K	not_found	FKAQGRIYGKLKEENFFGPKEEV	not_found	no_data	not_found	no_data	not_found	no_data	not_found	no_data	not_found	no_data	not_found	no_data
Q9NZI8	Q9NZI8_6QEY	A	T	not_found	TAAEVVVPRDQTPDENDQVIVKI	not_found	no_data	not_found	no_data	not_found	no_data	not_found	no_data	not_found	no_data	not_found	no_data
Q9NZI8	Q9NZI8_6QEY	A	P	not_found	LTAAEVVVPRDQTPDEN	not_found	no_data	not_found	no_data	not_found	no_data	not_found	no_data	not_found	no_data	not_found	no_data
Q9NZI8	Q9NZI8_6QEY	A	F	not_found	VKSGYAFVDCPDE	not_found	no_data	not_found	no_data	not_found	no_data	not_found	no_data	not_found	no_data	not_found	no_data
Q9NZT1	Q9NZT1_AF	A	Q	48_A_q_48_A	TGKNLSEAQLRKLISEV	48_A_q_48_A	14.38	48_A_q_48_A	3.30076	48_A_Q_48_A	0	48_A_q_48_A	4.70865	48_A_q_48_A	no_data	48_A_q_48_A	14.4597
Q9P015	Q9P015_7OIB	M	R	77_M_r_77_M	LGFEGGQTPFYIRIPKYGFNEGHSF	77_M_R_77_M	0	77_M_R_77_M	0	77_M_r_77_M	29.1155	77_M_r_77_M	2.78132	77_M_R_77_M	0	77_M_r_77_M	5.60451
Q9P015	Q9P015_7OIB	M	I	78_M_i_78_M	LGFEGGQTPFYIRIPKYGFNEGHSFRR	78_M_i_78_M	1.32706	78_M_I_78_M	0	78_M_i_78_M	24.9388	78_M_i_78_M	1.33537	78_M_I_78_M	0	78_M_i_78_M	8.68631
Q9P258	Q9P258_5GWN	A	C	428_A_c_428_A	YPKAVQDLCGWRIRSLA	428_A_c_428_A	23.0752	428_A_c_428_A	11.5273	428_A_c_428_A	11.5414	428_A_c_428_A	21.7896	428_A_c_428_A	15.9561	428_A_c_428_A	no_data
Q9P2F8	Q9P2F8_AF	A	V	80_A_v_80_A	GVRARVSEWPP	80_A_v_80_A	1.34188	80_A_v_80_A	54.7095	80_A_v_80_A	45.4415	80_A_v_80_A	7.91627	no_data	no_data	80_A_v_80_A	36.1289
Q9P2H3	Q9P2H3_AF	A	Q	720_A_q_720_A	YKTHVDTVLAYRQKFLETFGKQETN	720_A_q_720_A	12.7506	720_A_q_720_A	66.2213	720_A_q_720_A	42.9986	720_A_q_720_A	37.2849	no_data	no_data	720_A_q_720_A	20.9537
Q9UG63	Q9UG63_AF	A	H	27_A_h_27_A	ARQRPRKGHEENGDVVT	27_A_H_27_A	0	27_A_h_27_A	91.964	27_A_h_27_A	45.5492	27_A_h_27_A	44.4386	no_data	no_data	27_A_h_27_A	14.0003
Q9UG63	Q9UG63_AF	A	V	33_A_v_33_A	RPRKGHEENGDVVTEPQVAEKNE	33_A_v_33_A	16.1227	33_A_v_33_A	91.8064	33_A_v_33_A	50.7417	33_A_v_33_A	51.9559	no_data	no_data	33_A_v_33_A	28.0001
Q9UG63	Q9UG63_AF	A	V	34_A_v_34_A	PRKGHEENGDVVTEPQVAEKNEA	34_A_v_34_A	18.9006	34_A_v_34_A	89.8683	34_A_v_34_A	50.9178	34_A_v_34_A	52.9631	no_data	no_data	34_A_v_34_A	29.7155
Q9UGR2	Q9UGR2_AF	A	T	476_A_t_476_A	TWKRIRPRPTKTSFVGSYYLCKD	476_A_T_476_A	0	476_A_t_476_A	6.30183	476_A_t_476_A	10.0774	476_A_t_476_A	4.56438	no_data	no_data	476_A_t_476_A	12.3814
Q9UGR2	Q9UGR2_AF	A	Y	483_A_y_483_A	TKTSFVGSYYLCKDMINKQ	483_A_y_483_A	3.53127	483_A_y_483_A	19.0016	483_A_y_483_A	7.17181	483_A_y_483_A	7.17181	no_data	no_data	483_A_y_483_A	21.4667
Q9UGR2	Q9UGR2_AF	A	Y	771_A_y_771_A	DLCIHAQNGRKCQYVGNCSFAHSPEER	771_A_Y_771_A	0	771_A_y_771_A	17.6449	771_A_y_771_A	5.37563	771_A_y_771_A	11.3308	no_data	no_data	771_A_y_771_A	5.37563
Q9UH17	Q9UH17_5CQI	A	R	not_found	PMERMYRDTFYDN	not_found	no_data	not_found	no_data	not_found	no_data	not_found	no_data	not_found	no_data	not_found	no_data
Q9UH17	Q9UH17_5CQI	A	W	not_found	AARLYYYWERDYRRA	not_found	no_data	not_found	no_data	not_found	no_data	not_found	no_data	not_found	no_data	not_found	no_data
Q9UH17	Q9UH17_5CQI	A	Y	not_found	DNFENEPILYGRSYTWLCY	not_found	no_data	not_found	no_data	not_found	no_data	not_found	no_data	not_found	no_data	not_found	no_data
Q9UH17	Q9UH17_5CQI	A	C	not_found	HMGFLCNEAKNLLCGFYGRHAELRFLD	not_found	no_data	not_found	no_data	not_found	no_data	not_found	no_data	not_found	no_data	not_found	no_data
Q9UHX1	Q9UHX1_7Q8A	A	Y	121_A_y_121_A	IMCRVYVGSIYYELGEDTIRQAF	121_A_y_121_A	6.04572	121_A_Y_121_A	0	121_A_y_121_A	7.42392	121_A_y_121_A	3.66149	121_A_y_121_A	3.66149	121_A_y_121_A	28.4414
Q9UI10	Q9UI10_6CAJ	E	C	not_found	TGSAVSAAQCQVGPTRELP	not_found	no_data	not_found	no_data	not_found	no_data	not_found	no_data	not_found	no_data	not_found	no_data
Q9UII4	Q9UII4_AF	A	C	994_A_c_994_A	IRALTCFSVLF	994_A_c_994_A	29.3779	994_A_c_994_A	55.4544	994_A_c_994_A	74.4148	994_A_c_994_A	71.8113	no_data	no_data	994_A_c_994_A	32.6406
Q9UJV3	Q9UJV3_7QRZ	A	E	not_found	KSHTPERFSGT	not_found	no_data	not_found	no_data	not_found	no_data	not_found	no_data	not_found	no_data	not_found	no_data
Q9UK61	Q9UK61_6SWG	C	K	not_found	FFKRGFGSGKREFIMFPYD	not_found	no_data	not_found	no_data	not_found	no_data	not_found	no_data	not_found	no_data	not_found	no_data
Q9UKA9	Q9UKA9_4CQ1	A	V	407_A_v_407_A	LNGQKMYGKIIRVTLSKHQTVQLPR	407_A_v_407_A	1.32335	407_A_v_407_A	1.32335	407_A_v_407_A	7.56941	407_A_v_407_A	2.79249	407_A_v_407_A	no_data	407_A_v_407_A	no_data
Q9UKA9	Q9UKA9_4CQ1	A	L	409_A_l_409_A	NGQKMYGKIIRVTLSKHQTVQLPREGL	409_A_l_409_A	3.97592	409_A_L_409_A	0	409_A_l_409_A	7.45195	409_A_l_409_A	8.31146	409_A_l_409_A	no_data	409_A_l_409_A	no_data
Q9UKM9	Q9UKM9_AF	A	Y	109_A_y_109_A	AASAIYSGYIF	109_A_Y_109_A	0	109_A_Y_109_A	0	109_A_y_109_A	8.71465	109_A_y_109_A	5.88969	109_A_Y_109_A	0	109_A_y_109_A	10.6681
Q9UKM9	Q9UKM9_AF	A	I	25_A_i_25_A	NKNDPKSINSRVFIGNLNTALVKKSDV	25_A_i_25_A	3.06156	25_A_i_25_A	1.32216	25_A_i_25_A	1.32216	25_A_i_25_A	7.54347	25_A_i_25_A	3.06156	25_A_i_25_A	31.3869
Q9UKM9	Q9UKM9_AF	A	F	24_A_f_24_A	INSRVFIGNLN	24_A_f_24_A	2.81051	24_A_F_24_A	0	24_A_F_24_A	0	24_A_f_24_A	4.22888	24_A_f_24_A	3.29272	24_A_f_24_A	29.9118
Q9UKM9	Q9UKM9_AF	A	V	48_A_v_48_A	VETIFSKYGRVAGCSVHKGYA	48_A_v_48_A	5.72717	48_A_v_48_A	6.28997	48_A_V_48_A	0	48_A_v_48_A	5.2237	48_A_v_48_A	6.28997	48_A_v_48_A	44.2345
Q9UKM9	Q9UKM9_AF	A	A	58_A_a_58_A	YGRVAGCSVHKGYAFVQYSNERHARAA	58_A_a_58_A	1.32832	58_A_a_58_A	1.32832	58_A_a_58_A	1.32832	58_A_a_58_A	6.70395	58_A_a_58_A	1.32832	58_A_a_58_A	33.4664
Q9UKM9	Q9UKM9_AF	A	F	59_A_f_59_A	VAGCSVHKGYAFVQYSNERHARA	59_A_F_59_A	0	59_A_F_59_A	0	59_A_F_59_A	0	59_A_f_59_A	3.19933	59_A_F_59_A	0	59_A_f_59_A	35.2025
Q9UKV8	Q9UKV8_3QX9	A	C	not_found	LDIKPEKCPRRVNRE	not_found	no_data	not_found	no_data	not_found	no_data	not_found	no_data	not_found	no_data	not_found	no_data
Q9ULC4	Q9ULC4_5ONS	A	C	14_A_c_14_A	KFDEKENVSNCIQLKTSVIKG	14_A_c_14_A	7.03756	14_A_c_14_A	1.32963	14_A_c_14_A	1.33579	14_A_c_14_A	4.1458	14_A_C_14_A	0	14_A_c_14_A	no_data
Q9ULL5	Q9ULL5_AF	A	Y	1646_A_y_1646_A	AKNRYQRLYVKFLENVN	1646_A_y_1646_A	3.07589	1646_A_y_1646_A	11.3657	no_data	no_data	1646_A_y_1646_A	29.1204	no_data	no_data	1646_A_Y_1646_A	0
Q9ULW3	Q9ULW3_AF	A	Y	105_A_y_105_A	YTKDYTEGW	105_A_y_105_A	3.33051	105_A_Y_105_A	0	105_A_Y_105_A	0	105_A_Y_105_A	0	105_A_y_105_A	1.32622	105_A_Y_105_A	0
Q9ULW3	Q9ULW3_AF	A	C	37_A_c_37_A	AEEEQEESEEAACGSKKRVVPGIVY	37_A_c_37_A	10.7434	37_A_c_37_A	18.0967	37_A_c_37_A	4.09576	37_A_c_37_A	13.3781	37_A_c_37_A	34.7711	37_A_c_37_A	10.7434
Q9UMR2	Q9UMR2_6B4K	A	W	224_A_w_224_A	TVLDWCSKL	224_A_w_224_A	6.18842	224_A_w_224_A	12.9747	224_A_w_224_A	10.8056	224_A_w_224_A	1.33719	224_A_w_224_A	13.5227	224_A_W_224_A	0
Q9UN86	Q9UN86_5DRV	A	Q	not_found	IIRYPDSHQLFVGNLPH	not_found	no_data	not_found	no_data	not_found	no_data	not_found	no_data	not_found	no_data	not_found	no_data
Q9UN86	Q9UN86_5DRV	A	F	not_found	TKGVGGKLPNFGFVVFDDSEP	not_found	no_data	not_found	no_data	not_found	no_data	not_found	no_data	not_found	no_data	not_found	no_data
Q9UN86	Q9UN86_5DRV	A	F	not_found	KLPNFGFVVFDDS	not_found	no_data	not_found	no_data	not_found	no_data	not_found	no_data	not_found	no_data	not_found	no_data
Q9UN86	Q9UN86_5DRV	A	F	not_found	IRYPDSHQLFVGNLPHDID	not_found	no_data	not_found	no_data	not_found	no_data	not_found	no_data	not_found	no_data	not_found	no_data
Q9UNL2	Q9UNL2_AF	A	R	110_A_r_110_A	EADNRKMSR	110_A_r_110_A	1.33806	110_A_r_110_A	22.0948	110_A_r_110_A	17.5103	110_A_r_110_A	25.4096	110_A_r_110_A	13.6695	110_A_R_110_A	0
Q9UNQ2	Q9UNQ2_6W6F	A	R	174_A_r_174_A	VAKPGDKLYCRLSINTQLLAR	174_A_R_174_A	0	174_A_R_174_A	0	174_A_R_174_A	0	174_A_R_174_A	0	174_A_r_174_A	9.77128	174_A_R_174_A	0
Q9UNQ2	Q9UNQ2_6W6F	A	C	173_A_c_173_A	AKPGDKLYCRLSINTQL	173_A_c_173_A	1.33957	173_A_C_173_A	0	173_A_C_173_A	0	173_A_c_173_A	1.33957	173_A_c_173_A	9.52124	173_A_C_173_A	0
Q9UNQ2	Q9UNQ2_6W6F	A	V	103_A_v_103_A	KRVQGTPVASKLQVL	103_A_v_103_A	11.0591	103_A_V_103_A	0	103_A_v_103_A	7.24988	103_A_v_103_A	19.6696	103_A_v_103_A	11.0591	103_A_V_103_A	0
Q9UNS1	Q9UNS1_4XHU	B	S	not_found	RFCRSRGNL	not_found	no_data	not_found	no_data	not_found	no_data	not_found	no_data	not_found	no_data	not_found	no_data
Q9UNU6	Q9UNU6_8EOH	A	L	57_A_l_57_A	AFRKNMFEFLKRMRTKHGD	57_A_l_57_A	9.67701	57_A_l_57_A	1.3299	57_A_l_57_A	2.17228	57_A_l_57_A	14.4488	57_A_l_57_A	2.17228	57_A_l_57_A	no_data
Q9UNX3	Q9UNX3_AF	A	Y	135_A_y_135_A	RQVGKEKGKYKEELIEKMQ	135_A_Y_135_A	0	135_A_Y_135_A	0	135_A_y_135_A	12.9625	135_A_y_135_A	5.41649	135_A_y_135_A	6.75806	135_A_Y_135_A	0
Q9UNX3	Q9UNX3_AF	A	H	61_A_h_61_A	PIRKDDEVQVVRGHYKGQQIGKVVQVY	61_A_H_61_A	0	61_A_H_61_A	0	61_A_H_61_A	0	61_A_H_61_A	0	61_A_H_61_A	0	61_A_H_61_A	0
Q9UNX3	Q9UNX3_AF	A	Y	74_A_y_74_A	QQIGKVVQVYRKKYVIYIE	74_A_Y_74_A	0	74_A_Y_74_A	0	74_A_Y_74_A	0	74_A_Y_74_A	0	74_A_Y_74_A	0	74_A_Y_74_A	0
Q9UNX3	Q9UNX3_AF	A	Y	81_A_y_81_A	VVQVYRKKYVIYIERVQREKANG	81_A_y_81_A	2.90414	81_A_Y_81_A	0	81_A_y_81_A	2.90414	81_A_y_81_A	2.90414	81_A_y_81_A	2.90414	81_A_Y_81_A	0
Q9UNX4	Q9UNX4_AF	A	C	307_A_c_307_A	CHGTDSVLELFCILSKKEIQKKM	no_data	no_data	307_A_c_307_A	8.61051	307_A_c_307_A	6.87838	307_A_c_307_A	8.20372	no_data	no_data	307_A_c_307_A	25.5215
Q9UNX4	Q9UNX4_AF	A	C	571_A_c_571_A	NQKLLAVSLLDCTVKIFYVDTLK	no_data	no_data	571_A_c_571_A	28.8363	571_A_c_571_A	6.73868	571_A_c_571_A	12.1109	no_data	no_data	571_A_c_571_A	38.1852
Q9UQ80	Q9UQ80_2Q8K	A	A	264_A_a_264_A	LKMKTSRAFFSEVER	264_A_a_264_A	2.96203	264_A_a_264_A	2.95904	264_A_a_264_A	8.38441	264_A_a_264_A	1.33427	264_A_a_264_A	8.79438	264_A_a_264_A	7.23826
Q9UQ80	Q9UQ80_2Q8K	A	F	266_A_f_266_A	MKTSRAFFSEVERRF	266_A_f_266_A	6.88631	266_A_f_266_A	1.33298	266_A_f_266_A	6.98799	266_A_f_266_A	3.38284	266_A_f_266_A	7.17762	266_A_f_266_A	3.92858
Q9Y244	Q9Y244_AF	A	T	66_A_t_66_A	NFQLNQDKMNFSTLRNIQGLFAPLK	66_A_t_66_A	22.6892	66_A_t_66_A	19.5374	66_A_T_66_A	0	66_A_t_66_A	22.6892	66_A_t_66_A	3.06569	66_A_t_66_A	no_data
Q9Y295	Q9Y295_AF	A	H	345_A_h_345_A	EFKYALVWGLSVKHNPQKVGKDHTLED	345_A_h_345_A	6.0723	345_A_h_345_A	3.07832	345_A_h_345_A	10.8942	345_A_H_345_A	0	345_A_H_345_A	0	345_A_h_345_A	48.6029
Q9Y2P0	Q9Y2P0_AF	A	P	106_A_p_106_A	PDSRQRERGGGPKKPWKCGDCGK	106_A_p_106_A	1.34167	106_A_P_106_A	0	106_A_p_106_A	12.8259	106_A_P_106_A	0	no_data	no_data	106_A_p_106_A	no_data
Q9Y2R4	Q9Y2R4_3DKP	A	P	242_A_p_242_A	FRALIISPTRELASQ	242_A_p_242_A	1.32793	242_A_P_242_A	0	242_A_P_242_A	0	242_A_P_242_A	0	242_A_P_242_A	0	242_A_p_242_A	15.0962
Q9Y2R4	Q9Y2R4_3DKP	A	E	245_A_e_245_A	IISPTRELASQIH	245_A_e_245_A	1.34355	245_A_E_245_A	0	245_A_e_245_A	1.32527	245_A_E_245_A	0	245_A_E_245_A	0	245_A_e_245_A	19.1861
Q9Y2R4	Q9Y2R4_3DKP	A	C	not_found	RESISTTPKCFLEKAKDKQ	not_found	no_data	not_found	no_data	not_found	no_data	not_found	no_data	not_found	no_data	not_found	no_data
Q9Y2R5	Q9Y2R5_8CSQ	N	Y	38_N_y_38_N	RLVLDPYLLKYFN	38_N_y_38_N	5.88551	38_N_y_38_N	5.88551	38_N_y_38_N	15.0554	38_N_Y_38_N	0	38_N_Y_38_N	0	38_N_Y_38_N	0
Q9Y2R5	Q9Y2R5_8CSQ	N	G	15_N_g_15_N	VRSSVHARWIVGKVIGTKMQKTA	15_N_g_15_N	1.32871	15_N_G_15_N	0	15_N_G_15_N	0	15_N_g_15_N	1.32871	15_N_G_15_N	0	15_N_G_15_N	0
Q9Y2R9	Q9Y2R9_8CSP	F	T	199_F_t_199_F	ECRDKKHQRTLMPEKLSHK	199_F_t_199_F	17.9951	199_F_T_199_F	0	199_F_T_199_F	0	199_F_T_199_F	0	199_F_T_199_F	0	199_F_t_199_F	14.3511
Q9Y2T2	Q9Y2T2_AF	A	C	288_A_c_288_A	SFKENSSCGRFDITI	288_A_c_288_A	18.9289	288_A_c_288_A	19.3405	288_A_c_288_A	33.1795	288_A_c_288_A	4.7004	288_A_c_288_A	43.7613	288_A_c_288_A	14.7349
Q9Y2T7	Q9Y2T7_7F3K	A	N	105_A_n_105_A	WFNVRNGYGFI	105_A_n_105_A	3.24715	105_A_n_105_A	5.3741	105_A_n_105_A	1.32811	105_A_N_105_A	0	105_A_N_105_A	0	105_A_n_105_A	21.7329
Q9Y2T7	Q9Y2T7_7F3K	A	Y	107_A_y_107_A	NVRNGYGFINR	107_A_Y_107_A	0	107_A_y_107_A	4.38052	107_A_y_107_A	2.84753	107_A_Y_107_A	0	107_A_Y_107_A	0	107_A_y_107_A	16.3878
Q9Y2X3	Q9Y2X3_AF	A	C	439_A_c_439_A	STLPTCSKKRK	439_A_c_439_A	7.75869	439_A_c_439_A	41.1675	439_A_c_439_A	54.3804	439_A_c_439_A	45.1693	no_data	no_data	439_A_c_439_A	74.8454
Q9Y324	Q9Y324_AF	A	Y	178_A_y_178_A	RIRKIPGVPIMYISNHRYNIERM	178_A_y_178_A	3.91343	178_A_y_178_A	26.447	178_A_y_178_A	1.32966	178_A_Y_178_A	0	178_A_Y_178_A	0	178_A_Y_178_A	0
Q9Y3A2	Q9Y3A2_AF	A	C	201_A_c_201_A	IAKERQKQYNCLTQRIEREKK	201_A_c_201_A	1.33881	201_A_C_201_A	0	201_A_c_201_A	1.33722	201_A_c_201_A	17.6846	201_A_C_201_A	0	201_A_C_201_A	0
Q9Y3C1	Q9Y3C1_AF	A	C	36_A_c_36_A	RRKAAPRIECSHIRHAWDH	36_A_C_36_A	0	36_A_c_36_A	1.33387	36_A_C_36_A	0	36_A_c_36_A	1.33387	36_A_c_36_A	1.33632	36_A_C_36_A	0
Q9Y3C1	Q9Y3C1_AF	A	H	41_A_h_41_A	SHIRHAWDH	41_A_H_41_A	0	41_A_H_41_A	0	41_A_h_41_A	3.28783	41_A_h_41_A	2.89569	41_A_h_41_A	1.33127	41_A_H_41_A	0
Q9Y3D3	Q9Y3D3_8CSP	M	R	not_found	MVHLTTLLCKAYRGGHLTIRLALGG	not_found	no_data	not_found	no_data	not_found	no_data	not_found	no_data	not_found	no_data	not_found	no_data
Q9Y3D9	Q9Y3D9_8CSR	S	F	92_S_f_92_S	GSGQRAFDLFNPNFKSTCQRFVEKYTE	92_S_f_92_S	1.32895	92_S_F_92_S	0	92_S_F_92_S	0	92_S_f_92_S	16.139	92_S_f_92_S	37.339	92_S_f_92_S	9.01966
Q9Y3I0	Q9Y3I0_7P3B	A	C	54_A_c_54_A	LRNACRGGG	54_A_c_54_A	17.2973	54_A_c_54_A	10.6672	54_A_c_54_A	10.6672	54_A_c_54_A	20.2767	54_A_c_54_A	16.7286	54_A_c_54_A	3.02905
Q9Y3I0	Q9Y3I0_7P3B	A	F	not_found	ELRNACRGGGVGGFLPAMKQIGNVAAL	not_found	no_data	not_found	no_data	not_found	no_data	not_found	no_data	not_found	no_data	not_found	no_data
Q9Y3X0	Q9Y3X0_AF	A	W	223_A_w_223_A	EESRRHGRNWGGPDFERVR	223_A_W_223_A	0	223_A_w_223_A	26.7312	223_A_W_223_A	0	223_A_w_223_A	14.3336	no_data	no_data	223_A_W_223_A	0
Q9Y4C8	Q9Y4C8_AF	A	F	44_A_f_44_A	DGKFRKFGFIGFK	no_data	no_data	44_A_f_44_A	33.6918	44_A_f_44_A	25.8381	44_A_F_44_A	0	no_data	no_data	44_A_f_44_A	9.80779
Q9Y4C8	Q9Y4C8_AF	A	H	432_A_h_432_A	PLSELHYPIDS	no_data	no_data	432_A_h_432_A	13.4703	432_A_h_432_A	1.33142	432_A_H_432_A	0	no_data	no_data	432_A_h_432_A	11.3109
Q9Y4C8	Q9Y4C8_AF	A	G	877_A_g_877_A	TGTHRGFGFVDFLTK	no_data	no_data	877_A_g_877_A	1.32766	877_A_g_877_A	1.3303	877_A_g_877_A	1.32766	no_data	no_data	877_A_g_877_A	38.7095
Q9Y4W2	Q9Y4W2_AF	A	C	456_A_c_456_A	WEARRGWRLFNCSASLDWPRMVE	456_A_c_456_A	7.36204	456_A_c_456_A	56.5987	456_A_c_456_A	3.23174	456_A_c_456_A	51.2783	456_A_C_456_A	0	456_A_c_456_A	1.32554
Q9Y580	Q9Y580_5IQQ	A	Q	51_A_q_51_A	DGKPKQFAFVN	51_A_Q_51_A	0	51_A_q_51_A	1.33243	51_A_Q_51_A	0	51_A_Q_51_A	0	51_A_Q_51_A	0	51_A_q_51_A	no_data
Q9Y580	Q9Y580_5IQQ	A	F	54_A_f_54_A	DGKPKQFAFVNFKHEVS	54_A_F_54_A	0	54_A_F_54_A	0	54_A_F_54_A	0	54_A_F_54_A	0	54_A_F_54_A	0	54_A_f_54_A	no_data
Q9Y580	Q9Y580_5IQQ	A	T	not_found	GAAAAEADRTLFVGNLETK	not_found	no_data	not_found	no_data	not_found	no_data	not_found	no_data	not_found	no_data	not_found	no_data
Q9Y580	Q9Y580_5IQQ	A	F	not_found	AAAAEADRTLFVGNLETKVTE	not_found	no_data	not_found	no_data	not_found	no_data	not_found	no_data	not_found	no_data	not_found	no_data
Q9Y5J1	Q9Y5J1_AF	A	R	295_A_r_295_A	SIYLERFPIFK	295_A_r_295_A	6.51302	295_A_r_295_A	21.2712	295_A_r_295_A	12.1893	295_A_r_295_A	15.3197	295_A_r_295_A	4.17108	295_A_r_295_A	21.2712
Q9Y6G3	Q9Y6G3_7QH7	a	M	115_a_m_115_a	EEGPMIEQLSKMFFTTKHRWYPH	115_a_m_115_a	10.4838	115_a_m_115_a	16.5829	115_a_m_115_a	1.33386	115_a_m_115_a	5.8744	115_a_m_115_a	no_data	115_a_m_115_a	no_data
Q9Y6G3	Q9Y6G3_7QH7	a	F	117_a_f_117_a	EEGPMIEQLSKMFFTTKHRWYPHGRYH	117_a_f_117_a	7.69689	117_a_f_117_a	16.4461	117_a_f_117_a	1.32409	117_a_f_117_a	1.32409	117_a_f_117_a	no_data	117_a_f_117_a	no_data
Q9Y6K5	Q9Y6K5_4S3N	A	C	350_A_c_350_A	SWKGPGLPRAGCSGLGHPIQLDP	350_A_c_350_A	24.8617	350_A_c_350_A	8.52691	350_A_c_350_A	21.9642	350_A_c_350_A	1.33019	350_A_c_350_A	21.5243	350_A_c_350_A	22.7196
Q9Y6M1	Q9Y6M1_6ROL	A	G	not_found	IPLKILAHNGLVGRLIGKEGRNLKK	not_found	no_data	not_found	no_data	not_found	no_data	not_found	no_data	not_found	no_data	not_found	no_data
