# Supplementary material for: pyRBDome: a comprehensive computational platform for enhancing RNA-binding proteome data
Source: Life Sci Alliance. 2024 Jul 30;7(10):e202402787. doi: 10.26508/lsa.202402787 (PMC11289467; doi:10.26508/lsa.202402787)
Supplement: Supplementary file 4 [file LSA-2024-02787_TableS4.xlsx]

## Sheet: Dataset_EV_4
ID	pdb_id	residue_number	amino_acid	aaRNA	BindUP	RNABindRPlus	DisoRDPbind	FTMap_distances	Domains	Peptide	Cross-linked_amino_acid	predictions
A0AV96	A0AV96_AF	1	M	7.24	0	0.01	0.01	81.71				0.0935031
A0AV96	A0AV96_AF	2	T	4.23	0	0.01	0.01	79.83				0.0695279
A0AV96	A0AV96_AF	3	A	0.62	0	0.01	0.01	75.88				0.0234065
A0AV96	A0AV96_AF	4	E	0.73	0	0.01	0.01	73.27				0.0368506
A0AV96	A0AV96_AF	5	D	0.53	0	0.01	0.01	70				0.0390818
A0AV96	A0AV96_AF	6	S	1.05	0	0.01	0.01	66.01				0.0900494
A0AV96	A0AV96_AF	7	T	1.2	0	0.01	0.01	63.34				0.088419
A0AV96	A0AV96_AF	8	A	0.89	0	0.01	0.01	60.02				0.16479
A0AV96	A0AV96_AF	9	A	1.6	0	0.01	0.01	57.49				0.271276
A0AV96	A0AV96_AF	10	M	4.07	0	0.01	0	55.37				0.198814
A0AV96	A0AV96_AF	11	S	2.09	0	0.01	0.01	52.33				0.187967
A0AV96	A0AV96_AF	12	S	2.32	0	0.01	0.01	50.24				0.260779
A0AV96	A0AV96_AF	13	D	1.96	0	0.01	0.01	45.89				0.240878
A0AV96	A0AV96_AF	14	S	1.79	0	0.01	0.01	44.2				0.433869
A0AV96	A0AV96_AF	15	A	1.33	0	0.01	0.01	42.94				0.38678
A0AV96	A0AV96_AF	16	A	1.41	0	0.01	0.01	39.52				0.29181
A0AV96	A0AV96_AF	17	G	1.72	0	0.01	0.01	37.56				0.420785
A0AV96	A0AV96_AF	18	S	5.71	0	0.01	0.01	33.81				0.224552
A0AV96	A0AV96_AF	19	S	3.84	0	0.01	0.01	31.91				0.113997
A0AV96	A0AV96_AF	20	A	1.92	0	0.01	0.01	29.44				0.0226142
A0AV96	A0AV96_AF	21	K	5.24	0	0.01	0.01	26				0.0490014
A0AV96	A0AV96_AF	22	V	0.68	0	0.01	0.01	24.71				0.00980712
A0AV96	A0AV96_AF	23	P	0.76	0	0.01	0.01	21.1				0.0127234
A0AV96	A0AV96_AF	24	E	3.15	0	0.01	0.01	19.19				0.0331613
A0AV96	A0AV96_AF	25	G	0.65	0	0.03	0.01	17.18				0.0175817
A0AV96	A0AV96_AF	26	V	0.39	0	0.05	0.01	19.34				0.015261
A0AV96	A0AV96_AF	27	A	0.7	0	0.04	0.01	21.04				0.0189728
A0AV96	A0AV96_AF	28	G	2.19	0	0.24	0.01	21.28				0.0923512
A0AV96	A0AV96_AF	29	A	0.79	0	0.18	0.01	19.62				0.0572106
A0AV96	A0AV96_AF	30	P	1.35	0	0.18	0.02	19.69				0.067996
A0AV96	A0AV96_AF	31	N	1.57	0	0.49	0.02	18.96				0.0741775
A0AV96	A0AV96_AF	32	E	0.6	0	0.1	0.01	22.93				0.0211679
A0AV96	A0AV96_AF	33	A	1.2	0	0.02	0.01	25.34				0.0331074
A0AV96	A0AV96_AF	34	A	0.62	0	0.02	0.02	22.68				0.018327
A0AV96	A0AV96_AF	35	L	0.17	0	0.01	0.03	19.04				0.011006
A0AV96	A0AV96_AF	36	L	0.36	0	0.02	0.04	22.89				0.0150878
A0AV96	A0AV96_AF	37	A	0.83	0	0.02	0.04	23.47				0.0357939
A0AV96	A0AV96_AF	38	L	0.24	0	0.01	0.04	17.78				0.00904358
A0AV96	A0AV96_AF	39	M	0.51	0	0.01	0.03	19.3				0.0111789
A0AV96	A0AV96_AF	40	E	1.46	0	0.01	0.03	22.56				0.0186295
A0AV96	A0AV96_AF	41	R	1.14	0	0.6	0.03	19.67				0.163137
A0AV96	A0AV96_AF	42	T	0.58	0	0.02	0.04	18.18				0.0199889
A0AV96	A0AV96_AF	43	G	0.3	0	0.01	0.04	18.47				0.00846807
A0AV96	A0AV96_AF	44	Y	0.45	0	0.38	0.05	13.33				0.0686539
A0AV96	A0AV96_AF	45	S	0.79	0	0.04	0.04	14.5				0.0349136
A0AV96	A0AV96_AF	46	M	1.02	0	0.02	0.05	15.8				0.0550543
A0AV96	A0AV96_AF	47	V	1.6	0	0.02	0.06	13.4				0.0759793
A0AV96	A0AV96_AF	48	Q	5.51	0	0.06	0.07	13.22				0.156964
A0AV96	A0AV96_AF	49	E	2.73	0	0.03	0.07	9.53				0.226589
A0AV96	A0AV96_AF	50	N	7.76	0	0.45	0.06	7.6				0.368976
A0AV96	A0AV96_AF	51	G	2.16	0	0.08	0.07	7.23				0.197373
A0AV96	A0AV96_AF	52	Q	2.56	0	0.54	0.06	5.34				0.270271
A0AV96	A0AV96_AF	53	R	1.72	0	0.65	0.06	10.25				0.222289
A0AV96	A0AV96_AF	54	K	2.07	0	0.7	0.05	9.53				0.480598
A0AV96	A0AV96_AF	55	Y	2.12	0	0.6	0.05	10.26				0.199758
A0AV96	A0AV96_AF	56	G	2.3	0	0.64	0.06	10.66				0.247377
A0AV96	A0AV96_AF	57	G	3.18	0	0.61	0.06	9.18				0.23809
A0AV96	A0AV96_AF	58	P	2.55	0	0.69	0.06	11.18				0.437141
A0AV96	A0AV96_AF	59	P	1.01	0	0.69	0.06	11.24				0.368644
A0AV96	A0AV96_AF	60	P	0.88	0	0.69	0.06	15.88				0.42938
A0AV96	A0AV96_AF	61	G	4.22	0	0.6	0.07	16.54				0.254558
A0AV96	A0AV96_AF	62	W	2.8	0	0.64	0.06	9.34				0.248645
A0AV96	A0AV96_AF	63	E	3.45	0	0.24	0.06	13.9				0.147396
A0AV96	A0AV96_AF	64	G	2.68	0	0.01	0.06	10.87				0.0522504
A0AV96	A0AV96_AF	65	P	6.35	0	0.02	0.06	7.9				0.122108
A0AV96	A0AV96_AF	66	H	6.19	0	0.02	0.06	3.94				0.17545
A0AV96	A0AV96_AF	67	P	1.69	0	0.03	0.07	2.24				0.147686
A0AV96	A0AV96_AF	68	Q	29.7	0	0.01	0.54	2.13				0.232228
A0AV96	A0AV96_AF	69	R	10.57	0	0.29	0.07	2.79				0.447747
A0AV96	A0AV96_AF	70	G	2.61	0	0.04	0.09	2.68				0.181597
A0AV96	A0AV96_AF	71	C	0.74	0	0.01	0.08	2.76				0.0568739
A0AV96	A0AV96_AF	72	E	0.65	0	0.02	0.1	2.06				0.143964
A0AV96	A0AV96_AF	73	V	1.04	0	0.01	0.12	4.96	1			0.0532255
A0AV96	A0AV96_AF	74	F	2.9	0	0.11	0.15	2.58	1			0.418434
A0AV96	A0AV96_AF	75	V	1.59	0	0.01	0.15	5.6	1			0.0544668
A0AV96	A0AV96_AF	76	G	3.23	0	0.24	0.15	5.58	1			0.445676
A0AV96	A0AV96_AF	77	K	14.34	0	0.19	0.14	6.61	1			0.646149
A0AV96	A0AV96_AF	78	I	2.15	0	0.01	0.14	8.16	1			0.13215
A0AV96	A0AV96_AF	79	P	3.91	0	0.01	0.15	11.4	1			0.107704
A0AV96	A0AV96_AF	80	R	14.46	0	0.13	0.15	8.62	1			0.406852
A0AV96	A0AV96_AF	81	D	3.64	0	0.01	0.13	14.31	1			0.126696
A0AV96	A0AV96_AF	82	V	0.81	0	0.01	0.13	13	1			0.0365994
A0AV96	A0AV96_AF	83	Y	1.22	0	0.01	0.14	14.67	1			0.0380435
A0AV96	A0AV96_AF	84	E	1.03	0	0.01	0.15	13.74	1			0.0363968
A0AV96	A0AV96_AF	85	D	0.41	0	0.01	0.13	17.95	1			0.0139594
A0AV96	A0AV96_AF	86	E	0.31	0	0.01	0.16	17.05	1			0.0116459
A0AV96	A0AV96_AF	87	L	0.25	0	0.01	0.17	11.89	1			0.0126433
A0AV96	A0AV96_AF	88	V	0.11	0	0.01	0.19	14.39	1			0.0220965
A0AV96	A0AV96_AF	89	P	0.26	0	0.01	0.18	17.61	1			0.0116459
A0AV96	A0AV96_AF	90	V	0.08	0	0.01	0.15	16.5	1			0.0234761
A0AV96	A0AV96_AF	91	F	0.44	0	0.01	0.15	11.44	1			0.0155868
A0AV96	A0AV96_AF	92	E	0.7	0	0.01	0.15	15.12	1			0.0206143
A0AV96	A0AV96_AF	93	A	0.71	0	0.01	0.13	17.06	1			0.0170226
A0AV96	A0AV96_AF	94	V	0.68	0	0.01	0.16	13.7	1			0.0206169
A0AV96	A0AV96_AF	95	G	4.38	0	0.01	0.14	12.93	1			0.0649985
A0AV96	A0AV96_AF	96	R	2.74	0	0.01	0.12	10.16	1			0.051757
A0AV96	A0AV96_AF	97	I	0.57	0	0.01	0.1	10.01	1			0.0163857
A0AV96	A0AV96_AF	98	Y	1.45	0	0.01	0.11	6.94	1			0.0352967
A0AV96	A0AV96_AF	99	E	0.88	0	0.01	0.12	4.75	1			0.130898
A0AV96	A0AV96_AF	100	L	0.44	0	0.01	0.11	8.26	1			0.0172359
A0AV96	A0AV96_AF	101	R	8.1	0	0.46	0.11	3.19	1			0.550569
A0AV96	A0AV96_AF	102	L	1.56	0	0.01	0.1	8.46	1			0.0333022
A0AV96	A0AV96_AF	103	M	5.4	0	0.09	0.08	3.19	1			0.585601
A0AV96	A0AV96_AF	104	M	3.94	0	0.04	0.08	8	1			0.196374
A0AV96	A0AV96_AF	105	D	9.16	0	0.01	0.07	9.46	1			0.303129
A0AV96	A0AV96_AF	106	F	15.79	0	0.01	0.08	10.75	1			0.413837
A0AV96	A0AV96_AF	107	D	13.5	0	0.01	0.09	14.54	1			0.246577
A0AV96	A0AV96_AF	108	G	6.74	0	0.01	0.07	14.99	1			0.104092
A0AV96	A0AV96_AF	109	K	10.7	0	0.09	0.08	12.01	1			0.322274
A0AV96	A0AV96_AF	110	N	3.6	0	0.18	0.09	9.64	1			0.131376
A0AV96	A0AV96_AF	111	R	19.69	0	0.91	0.08	5.99	1			0.912412
A0AV96	A0AV96_AF	112	G	11.03	0	0.48	0.09	5.69	1			0.498828
A0AV96	A0AV96_AF	113	Y	31.72	0	0.85	0.1	2.64	1			0.920164
A0AV96	A0AV96_AF	114	A	14.66	0	0.01	0.1	5.67	1			0.169709
A0AV96	A0AV96_AF	115	F	20.72	0	0.67	0.1	2.3	1			0.829864
A0AV96	A0AV96_AF	116	V	1.54	0	0.01	0.11	5.91	1			0.0498906
A0AV96	A0AV96_AF	117	M	2.28	0	0.08	0.16	2.99	1			0.249807
A0AV96	A0AV96_AF	118	Y	1.59	0	0.19	0.16	5.63	1			0.146126
A0AV96	A0AV96_AF	119	C	0.29	0	0.03	0.19	6.88	1			0.0316103
A0AV96	A0AV96_AF	120	H	7.44	0	0.17	0.17	7.56	1			0.222123
A0AV96	A0AV96_AF	121	K	13.55	0	0.12	0.21	6.47	1			0.228898
A0AV96	A0AV96_AF	122	H	5.12	0	0.04	0.18	9.55	1			0.115529
A0AV96	A0AV96_AF	123	E	1.33	0	0.01	0.16	9.81	1			0.030476
A0AV96	A0AV96_AF	124	A	6.29	0	0.01	0.15	6.6	1			0.146579
A0AV96	A0AV96_AF	125	K	7.39	0	0.09	0.18	8.91	1			0.119923
A0AV96	A0AV96_AF	126	R	9.39	0	0.23	0.19	12.14	1			0.205641
A0AV96	A0AV96_AF	127	A	2.09	0	0.01	0.2	11.04	1			0.0408414
A0AV96	A0AV96_AF	128	V	1.72	0	0.01	0.19	7.38	1			0.0894401
A0AV96	A0AV96_AF	129	R	11.13	0	0.12	0.18	11.61	1			0.17107
A0AV96	A0AV96_AF	130	E	4.12	0	0.02	0.17	13.89	1			0.0968844
A0AV96	A0AV96_AF	131	L	1.32	0	0.01	0.19	12.13	1			0.0296615
A0AV96	A0AV96_AF	132	N	18.79	0	0.01	0.17	8.99	1			0.261294
A0AV96	A0AV96_AF	133	N	15.7	0	0.01	0.18	11.88	1			0.346262
A0AV96	A0AV96_AF	134	Y	19.25	0	0.03	0.17	14.09	1			0.217247
A0AV96	A0AV96_AF	135	E	5.39	0	0.01	0.17	17.04	1			0.164339
A0AV96	A0AV96_AF	136	I	10.02	0	0.01	0.17	14.8	1			0.107042
A0AV96	A0AV96_AF	137	R	17.87	0	0.62	0.18	17.96	1			0.42329
A0AV96	A0AV96_AF	138	P	9.13	0	0.18	0.2	19.8				0.315045
A0AV96	A0AV96_AF	139	G	39.41	0	0.71	0.18	16.84		1		0.875616
A0AV96	A0AV96_AF	140	R	61.32	0	0.92	0.18	14.03		1		0.914498
A0AV96	A0AV96_AF	141	L	13.58	0	0.16	0.17	11.9		1		0.515003
A0AV96	A0AV96_AF	142	L	6.97	0	0.57	0.16	10.47		1		0.302626
A0AV96	A0AV96_AF	143	G	13.36	0	0.69	0.15	6.65		1		0.6664
A0AV96	A0AV96_AF	144	V	7.6	0	0.01	0.12	6.36		1		0.143807
A0AV96	A0AV96_AF	145	C	10.63	0	0.13	0.12	3.52		1	1	0.418204
A0AV96	A0AV96_AF	146	C	4.97	0	0.05	0.11	2.05		1		0.328365
A0AV96	A0AV96_AF	147	S	11.79	0	0.61	0.11	1.86		1		0.797306
A0AV96	A0AV96_AF	148	V	6.84	0	0.06	0.1	2.84		1	1	0.501511
A0AV96	A0AV96_AF	149	D	3.54	0	0.02	0.09	2.21		1		0.458039
A0AV96	A0AV96_AF	150	N	6.58	0	0.08	0.14	3.14		1		0.475282
A0AV96	A0AV96_AF	151	C	1.08	0	0.02	0.15	2.57		1		0.350712
A0AV96	A0AV96_AF	152	R	6.46	10	0.97	0.17	4.16		1	1	0.823266
A0AV96	A0AV96_AF	153	L	1.88	0	0.01	0.17	6.54	1	1	1	0.0473659
A0AV96	A0AV96_AF	154	F	7.02	0	0.96	0.19	3.59	1	1	1	0.843534
A0AV96	A0AV96_AF	155	I	3.62	0	0.01	0.2	7.08	1	1		0.0556491
A0AV96	A0AV96_AF	156	G	6.64	0	0.88	0.21	7.56	1	1		0.800374
A0AV96	A0AV96_AF	157	G	19.28	0	0.53	0.22	10.06	1	1		0.509226
A0AV96	A0AV96_AF	158	I	10.76	0	0.01	0.23	11.66	1	1		0.239161
A0AV96	A0AV96_AF	159	P	11.72	0	0.04	0.21	15.34	1	1		0.307706
A0AV96	A0AV96_AF	160	K	36.64	10	0.81	0.22	14.51	1	1		0.948435
A0AV96	A0AV96_AF	161	M	21.42	0	0.01	0.23	18.39	1	1		0.355308
A0AV96	A0AV96_AF	162	K	8.68	0	0.01	0.23	16.93	1	1		0.154625
A0AV96	A0AV96_AF	163	K	12.5	0	0.07	0.22	17.75	1	1		0.114043
A0AV96	A0AV96_AF	164	R	5.08	0	0.01	0.21	14.5	1	1		0.154564
A0AV96	A0AV96_AF	165	E	3.54	0	0.01	0.19	19.44	1	1		0.0527489
A0AV96	A0AV96_AF	166	E	1.56	0	0.01	0.18	19.41	1	1		0.0753281
A0AV96	A0AV96_AF	167	I	0.44	0	0.01	0.21	14.48	1			0.0184733
A0AV96	A0AV96_AF	168	L	0.93	0	0.01	0.18	15.67	1			0.0340906
A0AV96	A0AV96_AF	169	E	1.88	0	0.01	0.16	19.31	1			0.0390985
A0AV96	A0AV96_AF	170	E	0.67	0	0.01	0.15	19.25	1			0.0184444
A0AV96	A0AV96_AF	171	I	0.18	0	0.01	0.15	14.19	1			0.0169025
A0AV96	A0AV96_AF	172	A	0.34	0	0.01	0.16	17.71	1			0.0116459
A0AV96	A0AV96_AF	173	K	3.2	0	0.01	0.16	20.15	1			0.0504709
A0AV96	A0AV96_AF	174	V	0.57	0	0.01	0.16	17.72	1			0.0693697
A0AV96	A0AV96_AF	175	T	0.55	0	0.01	0.17	14.63	1			0.0723104
A0AV96	A0AV96_AF	176	E	1.94	0	0.01	0.12	11.67	1			0.197937
A0AV96	A0AV96_AF	177	G	1.78	0	0.01	0.09	9.55	1			0.0959974
A0AV96	A0AV96_AF	178	V	1.07	0	0.02	0.11	11.76	1			0.121362
A0AV96	A0AV96_AF	179	L	1.74	0	0.05	0.1	8.04	1			0.181433
A0AV96	A0AV96_AF	180	D	1.89	0	0.01	0.08	10.37	1			0.0979219
A0AV96	A0AV96_AF	181	V	0.54	0	0.06	0.07	12.02	1			0.0315378
A0AV96	A0AV96_AF	182	I	2.17	0	0.02	0.06	8.75	1			0.323574
A0AV96	A0AV96_AF	183	V	4.4	0	0.08	0.06	12.1	1			0.227662
A0AV96	A0AV96_AF	184	Y	28.65	10	0.58	0.05	7.49	1			0.918482
A0AV96	A0AV96_AF	185	A	4.7	10	0.07	0.05	13.76	1			0.548178
A0AV96	A0AV96_AF	186	S	13.01	10	0.1	0.05	14.98	1			0.875215
A0AV96	A0AV96_AF	187	A	2.1	0	0.02	0.07	15.25	1			0.563777
A0AV96	A0AV96_AF	188	A	5.49	10	0.06	0.06	17.98	1			0.721745
A0AV96	A0AV96_AF	189	D	1.82	0	0.24	0.06	18.6	1			0.461614
A0AV96	A0AV96_AF	190	K	7.9	10	0.52	0.06	16.24	1			0.437342
A0AV96	A0AV96_AF	191	M	15.4	0	0.34	0.08	20.04	1			0.420443
A0AV96	A0AV96_AF	192	K	7.63	10	0.51	0.07	16.27	1			0.67284
A0AV96	A0AV96_AF	193	N	4.21	10	0.51	0.07	13.45	1			0.599292
A0AV96	A0AV96_AF	194	R	15.59	10	0.98	0.09	10.33	1			0.965581
A0AV96	A0AV96_AF	195	G	6.72	0	0.92	0.11	9.79	1			0.845675
A0AV96	A0AV96_AF	196	F	4.97	0	0.96	0.12	6.2	1			0.911907
A0AV96	A0AV96_AF	197	A	4.79	0	0.07	0.1	7.52	1			0.1057
A0AV96	A0AV96_AF	198	F	8.99	10	0.97	0.12	3.69	1			0.973343
A0AV96	A0AV96_AF	199	V	1.55	0	0.01	0.12	7.56	1			0.0451416
A0AV96	A0AV96_AF	200	E	1.52	0	0.45	0.12	4.88	1			0.299114
A0AV96	A0AV96_AF	201	Y	1.67	0	0.31	0.14	5.73	1			0.171349
A0AV96	A0AV96_AF	202	E	2.97	0	0.01	0.13	4.2	1			0.17546
A0AV96	A0AV96_AF	203	S	4.79	0	0.03	0.2	3.39	1			0.286372
A0AV96	A0AV96_AF	204	H	12.87	0	0.52	0.22	2.84	1			0.765574
A0AV96	A0AV96_AF	205	R	13.76	0	0.51	0.21	4.91	1			0.481067
A0AV96	A0AV96_AF	206	A	2.18	0	0.21	0.17	6.81	1			0.457774
A0AV96	A0AV96_AF	207	A	6.4	0	0.2	0.17	7.54	1			0.230358
A0AV96	A0AV96_AF	208	A	6.73	0	0.48	0.18	6.38	1			0.48562
A0AV96	A0AV96_AF	209	M	20.27	0	0.53	0.16	9.23	1			0.606426
A0AV96	A0AV96_AF	210	A	8.24	0	0.51	0.18	10.62	1			0.714534
A0AV96	A0AV96_AF	211	R	9.4	0	0.53	0.18	5.55	1			0.554796
A0AV96	A0AV96_AF	212	R	9.58	0	0.53	0.19	9.06	1			0.53527
A0AV96	A0AV96_AF	213	K	12.74	0	0.53	0.17	12.7	1			0.867635
A0AV96	A0AV96_AF	214	L	2.62	0	0.46	0.2	13.36	1			0.65369
A0AV96	A0AV96_AF	215	M	9.37	0	0.1	0.19	9.86				0.410639
A0AV96	A0AV96_AF	216	P	5.31	0	0.66	0.2	14.4				0.901081
A0AV96	A0AV96_AF	217	G	16.7	0	0.38	0.18	16.69				0.739585
A0AV96	A0AV96_AF	218	R	75.08	0	0.69	0.17	18.94				0.97128
A0AV96	A0AV96_AF	219	I	9.03	0	0.01	0.17	17				0.72065
A0AV96	A0AV96_AF	220	Q	13.9	0	0.42	0.18	18.53				0.586533
A0AV96	A0AV96_AF	221	L	7.05	0	0.01	0.2	15.7				0.274471
A0AV96	A0AV96_AF	222	W	19.05	0	0.01	0.19	16.27				0.151384
A0AV96	A0AV96_AF	223	G	37.9	0	0.01	0.2	20.02				0.375332
A0AV96	A0AV96_AF	224	H	51.03	0	0.01	0.22	16.65				0.338746
A0AV96	A0AV96_AF	225	Q	59.07	0	0.01	0.21	13.46				0.448492
A0AV96	A0AV96_AF	226	I	6.11	0	0.01	0.22	11.37				0.319338
A0AV96	A0AV96_AF	227	A	24.5	0	0.01	0.21	7.52				0.550295
A0AV96	A0AV96_AF	228	V	7.88	0	0.01	0.2	7.34				0.295562
A0AV96	A0AV96_AF	229	D	32.72	0	0.01	0.19	4.65				0.605078
A0AV96	A0AV96_AF	230	W	7.38	0	0.01	0.15	2.39				0.343544
A0AV96	A0AV96_AF	231	A	6.11	0	0.01	0.14	3.74				0.300281
A0AV96	A0AV96_AF	232	E	11.09	0	0.01	0.2	3.53				0.288864
A0AV96	A0AV96_AF	233	P	3.03	0	0.01	0.17	3.27				0.291967
A0AV96	A0AV96_AF	234	E	4.89	0	0.01	0.14	2.58				0.301249
A0AV96	A0AV96_AF	235	I	4.61	0	0.01	0.15	3.71				0.169952
A0AV96	A0AV96_AF	236	D	10.68	0	0.01	0.15	3.38				0.256124
A0AV96	A0AV96_AF	237	V	1.52	0	0.01	0.16	6.18				0.0501425
A0AV96	A0AV96_AF	238	D	5.87	0	0.01	0.14	8.08				0.092375
A0AV96	A0AV96_AF	239	E	7.79	0	0.01	0.57	10.9				0.113972
A0AV96	A0AV96_AF	240	D	15.49	0	0.01	0.13	13.47				0.156812
A0AV96	A0AV96_AF	241	V	0.93	0	0.01	0.57	11.55				0.0431398
A0AV96	A0AV96_AF	242	M	1.95	0	0.01	0.56	6.23				0.0880204
A0AV96	A0AV96_AF	243	E	0.98	0	0.01	0.56	12.31				0.038867
A0AV96	A0AV96_AF	244	T	1.81	0	0.13	0.12	12.54				0.0908643
A0AV96	A0AV96_AF	245	V	0.3	0	0.01	0.12	7.83				0.0425614
A0AV96	A0AV96_AF	246	K	4.16	0	0.01	0.1	10.72				0.0528738
A0AV96	A0AV96_AF	247	I	1.33	0	0.01	0.1	6.84				0.115475
A0AV96	A0AV96_AF	248	L	0.97	0	0.02	0.09	6.54	1			0.0640185
A0AV96	A0AV96_AF	249	Y	4.85	10	0.03	0.08	2.66	1			0.637803
A0AV96	A0AV96_AF	250	V	0.59	0	0.01	0.08	6.66	1			0.0219274
A0AV96	A0AV96_AF	251	R	4.29	10	0.21	0.07	4.77	1			0.808496
A0AV96	A0AV96_AF	252	N	4.27	10	0.04	0.08	10.79	1			0.380667
A0AV96	A0AV96_AF	253	L	0.88	10	0.04	0.07	12.04	1			0.176917
A0AV96	A0AV96_AF	254	M	2.93	0	0.04	0.07	16.15	1			0.10046
A0AV96	A0AV96_AF	255	I	2.67	10	0.01	0.07	17.17	1			0.371397
A0AV96	A0AV96_AF	256	E	2.74	0	0.01	0.06	19.17	1			0.194921
A0AV96	A0AV96_AF	257	T	1.43	0	0.01	0.07	17.41	1			0.150422
A0AV96	A0AV96_AF	258	T	5.56	0	0.01	0.05	17.7	1			0.155063
A0AV96	A0AV96_AF	259	E	4.5	0	0.01	0.06	14.36	1			0.188898
A0AV96	A0AV96_AF	260	D	5.04	0	0.01	0.04	19.22	1			0.127237
A0AV96	A0AV96_AF	261	T	0.89	0	0.01	0.05	18.82	1			0.0728828
A0AV96	A0AV96_AF	262	I	0.63	0	0.01	0.04	13.93	1			0.0153154
A0AV96	A0AV96_AF	263	K	3.56	0	0.01	0.03	17.33	1			0.110494
A0AV96	A0AV96_AF	264	K	6.38	0	0.01	0.04	19.67	1			0.112469
A0AV96	A0AV96_AF	265	S	0.47	0	0.01	0.03	17.19	1			0.00972792
A0AV96	A0AV96_AF	266	F	1.64	0	0.01	0.03	12.31	1			0.026522
A0AV96	A0AV96_AF	267	G	0.19	0	0.01	0.03	18.48	1			0.0288954
A0AV96	A0AV96_AF	268	Q	1.96	0	0.01	0.03	20.64	1			0.0264795
A0AV96	A0AV96_AF	269	F	2.36	0	0.01	0.02	18.64	1			0.032366
A0AV96	A0AV96_AF	270	N	2.73	0	0.02	0.02	21.64	1	1		0.174892
A0AV96	A0AV96_AF	271	P	1.3	0	0.03	0.02	23.81	1	1		0.149188
A0AV96	A0AV96_AF	272	G	6.04	0	0.15	0.03	20.84	1	1		0.302275
A0AV96	A0AV96_AF	273	C	0.24	0	0.04	0.02	17.35	1	1		0.0139269
A0AV96	A0AV96_AF	274	V	0.7	0	0.03	0.03	15.91	1	1		0.0768124
A0AV96	A0AV96_AF	275	E	5.05	0	0.49	0.03	15.63	1	1		0.34163
A0AV96	A0AV96_AF	276	R	17.54	10	0.47	0.03	13.12	1	1		0.757313
A0AV96	A0AV96_AF	277	V	2.96	10	0.06	0.03	13.05	1	1		0.460666
A0AV96	A0AV96_AF	278	K	16.55	10	0.66	0.03	9.44	1	1		0.866271
A0AV96	A0AV96_AF	279	K	5.1	0	0.68	0.03	11.36	1	1	1	0.67171
A0AV96	A0AV96_AF	280	I	5.84	10	0.35	0.02	8.1	1	1		0.751487
A0AV96	A0AV96_AF	281	R	40.09	10	0.66	0.02	12.03	1	1		0.935093
A0AV96	A0AV96_AF	282	D	1.38	10	0.66	0.02	10.71	1	1		0.679924
A0AV96	A0AV96_AF	283	Y	6.49	0	0.69	0.02	5.9	1	1		0.869902
A0AV96	A0AV96_AF	284	A	1.73	0	0.05	0.02	7.23	1	1	1	0.0534431
A0AV96	A0AV96_AF	285	F	10.65	10	0.46	0.03	3.56	1	1		0.703587
A0AV96	A0AV96_AF	286	V	1.74	0	0.06	0.04	9.38	1	1		0.0571862
A0AV96	A0AV96_AF	287	H	6.43	10	0.5	0.04	9.86	1	1		0.610583
A0AV96	A0AV96_AF	288	F	3.83	0	0.04	0.04	12.63	1	1		0.218783
A0AV96	A0AV96_AF	289	T	3.4	0	0.03	0.06	16.52	1	1		0.0944956
A0AV96	A0AV96_AF	290	S	3.2	0	0.02	0.06	15.19	1	1		0.0956234
A0AV96	A0AV96_AF	291	R	8.94	0	0.07	0.06	11.66	1	1		0.149778
A0AV96	A0AV96_AF	292	E	1.79	0	0.01	0.07	16.46	1	1		0.0450381
A0AV96	A0AV96_AF	293	D	0.81	0	0.01	0.07	15.39	1	1		0.0358956
A0AV96	A0AV96_AF	294	A	2.52	0	0.01	0.07	12.14	1	1		0.0493625
A0AV96	A0AV96_AF	295	V	2	0	0.01	0.07	13.06	1	1		0.0510842
A0AV96	A0AV96_AF	296	H	2.88	0	0.01	0.06	15.43	1	1		0.0606552
A0AV96	A0AV96_AF	297	A	1.27	0	0.01	0.06	13.92	1			0.0374345
A0AV96	A0AV96_AF	298	M	1.52	0	0.01	0.06	9.28	1			0.0330474
A0AV96	A0AV96_AF	299	N	3.99	0	0.01	0.07	13.9	1			0.0668872
A0AV96	A0AV96_AF	300	N	3.76	0	0.01	0.06	16.21	1			0.134631
A0AV96	A0AV96_AF	301	L	1.32	0	0.01	0.06	14.51	1			0.0374345
A0AV96	A0AV96_AF	302	N	16.67	0	0.01	0.05	11.51	1			0.0992271
A0AV96	A0AV96_AF	303	G	6.67	0	0.01	0.05	14.59	1			0.0992808
A0AV96	A0AV96_AF	304	T	4.32	0	0.01	0.04	16.67	1			0.0487085
A0AV96	A0AV96_AF	305	E	9.16	0	0.01	0.04	19.01	1			0.0801731
A0AV96	A0AV96_AF	306	L	2.59	0	0.01	0.04	16.64	1			0.041129
A0AV96	A0AV96_AF	307	E	5.27	0	0.01	0.04	20.07	1			0.148191
A0AV96	A0AV96_AF	308	G	5.49	10	0.01	0.05	20.5	1			0.178157
A0AV96	A0AV96_AF	309	S	2.33	0	0.01	0.05	17.02	1			0.0984503
A0AV96	A0AV96_AF	310	C	5.93	0	0.01	0.05	14.39	1			0.0924247
A0AV96	A0AV96_AF	311	L	1.01	0	0.01	0.05	12.38	1			0.0290926
A0AV96	A0AV96_AF	312	E	6.02	0	0.01	0.04	8.63				0.235495
A0AV96	A0AV96_AF	313	V	2.63	0	0.01	0.04	7.96				0.0453824
A0AV96	A0AV96_AF	314	T	20.82	0	0.02	0.04	3.87				0.321345
A0AV96	A0AV96_AF	315	L	3.9	0	0.01	0.05	3.16				0.122295
A0AV96	A0AV96_AF	316	A	7.48	0	0.01	0.04	3.38				0.364273
A0AV96	A0AV96_AF	317	K	8.46	0	0.46	0.04	3.02				0.49444
A0AV96	A0AV96_AF	318	P	1.13	0	0.02	0.04	5.34				0.181211
A0AV96	A0AV96_AF	319	V	13.22	0	0.02	0.05	3.8				0.368005
A0AV96	A0AV96_AF	320	D	14.33	0	0.1	0.53	8.35				0.34743
A0AV96	A0AV96_AF	321	K	60.2	0	0.18	0.05	10.73				0.591187
A0AV96	A0AV96_AF	322	E	49.07	0	0.02	0.05	12.94				0.609644
A0AV96	A0AV96_AF	323	Q	39.92	0	0.15	0.52	6.87				0.730597
A0AV96	A0AV96_AF	324	Y	50.4	0	0.16	0.53	7.28				0.861196
A0AV96	A0AV96_AF	325	S	31.1	0	0.01	0.06	12.37				0.431353
A0AV96	A0AV96_AF	326	R	57.2	0	0.45	0.52	11.62				0.763438
A0AV96	A0AV96_AF	327	Y	35.33	0	0.11	0.06	9.21				0.875498
A0AV96	A0AV96_AF	328	Q	20.19	0	0.11	0.06	11.62				0.77428
A0AV96	A0AV96_AF	329	K	40.58	0	0.26	0.05	15.77				0.822033
A0AV96	A0AV96_AF	330	A	19.12	0	0.17	0.06	14.4				0.856351
A0AV96	A0AV96_AF	331	A	5.04	0	0.14	0.05	12.78				0.902666
A0AV96	A0AV96_AF	332	R	21.25	0	0.57	0.53	15.41				0.906064
A0AV96	A0AV96_AF	333	G	4.98	0	0.29	0.05	18.01				0.713777
A0AV96	A0AV96_AF	334	G	10.5	0	0.07	0.52	18.9				0.683073
A0AV96	A0AV96_AF	335	G	8.23	0	0.01	0.52	21.57				0.52313
A0AV96	A0AV96_AF	336	A	15.7	0	0.02	0.04	24.04				0.424096
A0AV96	A0AV96_AF	337	A	7.94	0	0.01	0.05	23.03				0.292634
A0AV96	A0AV96_AF	338	E	20.34	0	0.01	0.04	23.49				0.190734
A0AV96	A0AV96_AF	339	A	10.92	0	0.01	0.04	22.62		1		0.200323
A0AV96	A0AV96_AF	340	A	12.44	0	0.01	0.04	20.2		1		0.282957
A0AV96	A0AV96_AF	341	Q	37.88	0	0.01	0.03	19.54		1		0.397284
A0AV96	A0AV96_AF	342	Q	30.82	0	0.01	0.52	15.84		1		0.627671
A0AV96	A0AV96_AF	343	P	9.27	0	0.01	0.04	13.94		1		0.608582
A0AV96	A0AV96_AF	344	S	9.98	0	0.01	0.03	10.61		1		0.425706
A0AV96	A0AV96_AF	345	Y	30	0	0.01	0.52	8.56		1		0.540552
A0AV96	A0AV96_AF	346	V	4.68	0	0.01	0.03	6.49		1		0.254729
A0AV96	A0AV96_AF	347	Y	12.48	0	0.01	0.03	2.63		1		0.539456
A0AV96	A0AV96_AF	348	S	9.59	0	0.01	0.03	2.04		1		0.549738
A0AV96	A0AV96_AF	349	C	6.25	0	0.01	0.03	2.36		1	1	0.491054
A0AV96	A0AV96_AF	350	D	11.47	0	0.01	0.03	2.11		1		0.607477
A0AV96	A0AV96_AF	351	P	4.63	0	0.01	0.03	3.15		1		0.331484
A0AV96	A0AV96_AF	352	Y	18.75	0	0.01	0.03	2.07		1		0.606178
A0AV96	A0AV96_AF	353	T	14.23	0	0.01	0.03	2.25		1		0.381204
A0AV96	A0AV96_AF	354	L	19.43	0	0.01	0.03	4.86		1		0.552951
A0AV96	A0AV96_AF	355	A	2.51	0	0.01	0.04	4.16		1		0.171873
A0AV96	A0AV96_AF	356	Y	15.91	0	0.01	0.04	2.67		1		0.374916
A0AV96	A0AV96_AF	357	Y	17.08	0	0.01	0.04	5.73		1		0.31397
A0AV96	A0AV96_AF	358	G	7.34	0	0.01	0.05	8.2		1		0.316887
A0AV96	A0AV96_AF	359	Y	45.69	0	0.01	0.05	9.72		1		0.617046
A0AV96	A0AV96_AF	360	P	9.44	0	0.01	0.04	12.06				0.276663
A0AV96	A0AV96_AF	361	Y	45.56	0	0.01	0.04	8.28				0.411394
A0AV96	A0AV96_AF	362	N	37.8	0	0.01	0.04	13.75				0.428165
A0AV96	A0AV96_AF	363	A	5.54	0	0.01	0.05	11.64				0.252475
A0AV96	A0AV96_AF	364	L	4.64	0	0.01	0.04	10.22				0.204224
A0AV96	A0AV96_AF	365	I	15.14	0	0.01	0.05	11.42				0.247545
A0AV96	A0AV96_AF	366	G	5.56	0	0.01	0.04	12.58				0.249397
A0AV96	A0AV96_AF	367	P	4.16	0	0.01	0.05	12.1				0.135752
A0AV96	A0AV96_AF	368	N	13.77	0	0.02	0.05	7.95				0.475216
A0AV96	A0AV96_AF	369	R	47.06	0	0.03	0.04	9				0.714328
A0AV96	A0AV96_AF	370	D	21.68	0	0.01	0.04	9.86				0.62611
A0AV96	A0AV96_AF	371	Y	32.86	0	0.02	0.04	8.42				0.692343
A0AV96	A0AV96_AF	372	F	28.22	0	0.02	0.05	5.24				0.923289
A0AV96	A0AV96_AF	373	V	24.19	0	0.01	0.05	11.49				0.866494
A0AV96	A0AV96_AF	374	K	48.9	0	0.29	0.05	14.78				0.960341
A0AV96	A0AV96_AF	375	A	16.86	0	0.33	0.04	16.03				0.865132
A0AV96	A0AV96_AF	376	G	20.94	0	0.16	0.04	19.13				0.911365
A0AV96	A0AV96_AF	377	S	27.97	0	0.32	0.04	22.25				0.955017
A0AV96	A0AV96_AF	378	I	24.58	0	0.09	0.05	25.77				0.941317
A0AV96	A0AV96_AF	379	R	64.5	0	0.68	0.06	28.39				0.973192
A0AV96	A0AV96_AF	380	G	9.19	0	0.62	0.06	30.95				0.94171
A0AV96	A0AV96_AF	381	R	72.85	0	0.7	0.07	33.08				0.981271
A0AV96	A0AV96_AF	382	G	8.79	0	0.66	0.06	35.37				0.93096
A0AV96	A0AV96_AF	383	R	74.5	0	0.68	0.07	37.74				0.974472
A0AV96	A0AV96_AF	384	G	22.24	0	0.69	0.07	38.73				0.95153
A0AV96	A0AV96_AF	385	A	27.11	0	0.69	0.05	40.17				0.888865
A0AV96	A0AV96_AF	386	A	23.78	0	0.7	0.05	42.14				0.94582
A0AV96	A0AV96_AF	387	G	16.24	0	0.7	0.05	42.97				0.905169
A0AV96	A0AV96_AF	388	N	31.6	0	0.7	0.06	44.54				0.913247
A0AV96	A0AV96_AF	389	R	58.18	0	0.7	0.06	45.13				0.959151
A0AV96	A0AV96_AF	390	A	10.81	0	0.7	0.08	44.56				0.850876
A0AV96	A0AV96_AF	391	P	17.2	0	0.69	0.08	43.49				0.866415
A0AV96	A0AV96_AF	392	G	10.53	0	0.69	0.07	42.54				0.81656
A0AV96	A0AV96_AF	393	P	9	0	0.68	0.08	40.58				0.854814
A0AV96	A0AV96_AF	394	R	50.83	0	0.7	0.08	38.6				0.897208
A0AV96	A0AV96_AF	395	G	9.29	0	0.69	0.09	35.09				0.863885
A0AV96	A0AV96_AF	396	S	27.35	0	0.66	0.09	33.64				0.898297
A0AV96	A0AV96_AF	397	Y	39.3	0	0.68	0.08	27.11				0.912275
A0AV96	A0AV96_AF	398	L	19.16	0	0.68	0.08	30.26				0.904062
A0AV96	A0AV96_AF	399	G	25.35	0	0.65	0.09	28.57				0.89777
A0AV96	A0AV96_AF	400	G	20.01	0	0.6	0.08	25.94				0.856308
A0AV96	A0AV96_AF	401	Y	68.84	0	0.7	0.06	21.68				0.933048
A0AV96	A0AV96_AF	402	S	37.23	0	0.66	0.07	24.34				0.912726
A0AV96	A0AV96_AF	403	A	23.68	0	0.65	0.07	24.66				0.876881
A0AV96	A0AV96_AF	404	G	13.82	0	0.65	0.07	23.09				0.8392
A0AV96	A0AV96_AF	405	R	70.78	0	0.61	0.07	23.68				0.91722
A0AV96	A0AV96_AF	406	G	35.17	0	0.19	0.06	23.4				0.868573
A0AV96	A0AV96_AF	407	I	38.67	0	0.06	0.06	23.9				0.829241
A0AV96	A0AV96_AF	408	Y	70.86	0	0.02	0.05	21.61				0.806345
A0AV96	A0AV96_AF	409	S	32.12	0	0.02	0.04	26.22				0.719522
A0AV96	A0AV96_AF	410	R	55.32	0	0.01	0.05	27.15				0.742126
A0AV96	A0AV96_AF	411	Y	43.17	0	0.04	0.04	27.37				0.705701
A0AV96	A0AV96_AF	412	H	22.79	0	0.01	0.04	29.53				0.590862
A0AV96	A0AV96_AF	413	E	12.38	0	0.01	0.04	30.13				0.314034
A0AV96	A0AV96_AF	414	G	4.05	0	0.01	0.04	31.16				0.212368
A0AV96	A0AV96_AF	415	K	29.52	0	0.01	0.03	31.4				0.317853
A0AV96	A0AV96_AF	416	G	7.43	0	0.01	0.03	33.04				0.20034
A0AV96	A0AV96_AF	417	K	24.96	0	0.01	0.03	32.97				0.347571
A0AV96	A0AV96_AF	418	Q	16.44	0	0.01	0.03	34.14				0.263107
A0AV96	A0AV96_AF	419	Q	13.46	0	0.01	0.04	31.76				0.275754
A0AV96	A0AV96_AF	420	E	2.77	0	0.01	0.03	35.74				0.117074
A0AV96	A0AV96_AF	421	K	6.42	0	0.02	0.04	35.67				0.259744
A0AV96	A0AV96_AF	422	G	1.51	0	0.01	0.03	37.57				0.085766
A0AV96	A0AV96_AF	423	Y	4.29	0	0.01	0.03	39.19				0.122108
A0AV96	A0AV96_AF	424	E	1.04	0	0.01	0.03	41.02				0.0842198
A0AV96	A0AV96_AF	425	L	1.74	0	0.01	0.04	43.76				0.118121
A0AV96	A0AV96_AF	426	V	1.65	0	0.01	0.04	43.41				0.128125
A0AV96	A0AV96_AF	427	P	0.55	0	0.01	0.03	45.44				0.0526762
A0AV96	A0AV96_AF	428	N	2.13	0	0.01	0.03	46.26				0.125276
A0AV96	A0AV96_AF	429	L	1.03	0	0.01	0.03	45.08				0.118563
A0AV96	A0AV96_AF	430	E	1.74	0	0.01	0.03	45.9				0.180857
A0AV96	A0AV96_AF	431	I	1.57	0	0.01	0.03	43.57				0.250092
A0AV96	A0AV96_AF	432	P	1.06	0	0.01	0.04	45.54				0.216479
A0AV96	A0AV96_AF	433	T	1.16	0	0.01	0.03	44.15				0.18989
A0AV96	A0AV96_AF	434	V	0.89	0	0.01	0.03	44.01				0.323285
A0AV96	A0AV96_AF	435	N	8.66	0	0.02	0.03	43.98				0.538046
A0AV96	A0AV96_AF	436	P	3.92	0	0.04	0.03	41.22				0.343051
A0AV96	A0AV96_AF	437	V	4.01	0	0.01	0.03	42.51				0.235954
A0AV96	A0AV96_AF	438	A	2.44	0	0.01	0.03	41.97				0.173097
A0AV96	A0AV96_AF	439	I	6.61	0	0.01	0.03	40.85				0.360564
A0AV96	A0AV96_AF	440	K	10.91	0	0.04	0.04	41.47				0.523585
A0AV96	A0AV96_AF	441	P	3.48	0	0.01	0.04	38.66				0.182015
A0AV96	A0AV96_AF	442	G	2.63	0	0.01	0.05	41.17				0.177844
A0AV96	A0AV96_AF	443	T	10.09	0	0.12	0.05	40.74				0.52465
A0AV96	A0AV96_AF	444	V	8.2	0	0.02	0.04	41.42				0.416146
A0AV96	A0AV96_AF	445	A	12.12	0	0.11	0.03	42.71				0.483606
A0AV96	A0AV96_AF	446	I	9.77	0	0.02	0.03	41.92				0.362345
A0AV96	A0AV96_AF	447	P	10.72	0	0.07	0.04	43.22				0.415555
A0AV96	A0AV96_AF	448	A	12.5	0	0.02	0.03	41.7				0.332599
A0AV96	A0AV96_AF	449	I	10.63	0	0.02	0.03	41.8				0.456711
A0AV96	A0AV96_AF	450	G	12	0	0.02	0.03	43				0.517778
A0AV96	A0AV96_AF	451	A	5.1	0	0.01	0.03	41.5				0.224627
A0AV96	A0AV96_AF	452	Q	18.87	0	0.02	0.02	42.59				0.558348
A0AV96	A0AV96_AF	453	Y	13.66	0	0.02	0.02	40.93				0.606296
A0AV96	A0AV96_AF	454	S	5.84	0	0.01	0.02	41.29				0.70573
A0AV96	A0AV96_AF	455	M	7.17	0	0.01	0.03	41.06				0.717505
A0AV96	A0AV96_AF	456	F	7.2	0	0.01	0.04	40.18				0.787063
A0AV96	A0AV96_AF	457	P	4.34	0	0.01	0.03	41.61				0.607155
A0AV96	A0AV96_AF	458	A	3.21	0	0.01	0.03	40.13				0.642922
A0AV96	A0AV96_AF	459	A	3.01	0	0.01	0.03	38.69				0.661342
A0AV96	A0AV96_AF	460	P	2.91	0	0.01	0.03	39.41				0.399049
A0AV96	A0AV96_AF	461	A	1.37	0	0.01	0.04	38.91				0.128378
A0AV96	A0AV96_AF	462	P	2.96	0	0.01	0.03	39.13				0.156472
A0AV96	A0AV96_AF	463	K	10.61	0	0.01	0.04	40.96				0.252272
A0AV96	A0AV96_AF	464	M	12.49	0	0.01	0.04	42.4				0.171848
A0AV96	A0AV96_AF	465	I	5.21	0	0.01	0.03	42.29				0.174536
A0AV96	A0AV96_AF	466	E	1.68	0	0.01	0.04	43.82				0.141442
A0AV96	A0AV96_AF	467	D	2.6	0	0.01	0.04	44.73				0.14293
A0AV96	A0AV96_AF	468	G	2.67	0	0.01	0.03	45.1				0.149139
A0AV96	A0AV96_AF	469	K	2.47	0	0.01	0.04	46.6				0.137443
A0AV96	A0AV96_AF	470	I	2.24	0	0.01	0.04	46.69				0.139023
A0AV96	A0AV96_AF	471	H	4.06	0	0.01	0.05	47.57				0.166274
A0AV96	A0AV96_AF	472	T	1.5	0	0.01	0.05	47.59				0.193113
A0AV96	A0AV96_AF	473	V	1.6	0	0.01	0.04	48.75				0.332714
A0AV96	A0AV96_AF	474	E	3.59	0	0.01	0.04	43.91				0.513768
A0AV96	A0AV96_AF	475	H	2.49	0	0.01	0.05	48.08				0.733119
A0AV96	A0AV96_AF	476	M	7.1	0	0.01	0.06	48.15				0.82902
A0AV96	A0AV96_AF	477	I	2.31	0	0.01	0.07	49.49				0.769368
A0AV96	A0AV96_AF	478	S	1.68	0	0.01	0.06	47.1				0.75492
A0AV96	A0AV96_AF	479	P	1.2	0	0.01	0.05	49.23				0.588414
A0AV96	A0AV96_AF	480	I	2.02	0	0.01	0.06	50.1				0.409975
A0AV96	A0AV96_AF	481	A	0.95	0	0.01	0.05	49.87				0.178688
A0AV96	A0AV96_AF	482	V	0.77	0	0.01	0.04	49.46				0.0861598
A0AV96	A0AV96_AF	483	Q	2.95	0	0.01	0.04	47.84				0.0588655
A0AV96	A0AV96_AF	484	P	0.3	0	0.01	0.03	45.59				0.0153282
A0AV96	A0AV96_AF	485	D	0.44	0	0.01	0.03	44.46				0.0176332
A0AV96	A0AV96_AF	486	P	0.24	0	0.01	0.03	43.85				0.0163876
A0AV96	A0AV96_AF	487	A	0.35	0	0.01	0.03	45.1				0.0153282
A0AV96	A0AV96_AF	488	S	0.99	0	0.01	0.03	44.39				0.0957576
A0AV96	A0AV96_AF	489	A	0.79	0	0.01	0.04	42.95				0.0788294
A0AV96	A0AV96_AF	490	A	1.38	0	0.01	0.04	41.74				0.0624907
A0AV96	A0AV96_AF	491	A	2.11	0	0.01	0.03	39.27				0.0916863
A0AV96	A0AV96_AF	492	A	2.9	0	0.01	0.03	37.66				0.0977412
A0AV96	A0AV96_AF	493	A	6.26	0	0.01	0.03	35.31				0.138131
A0AV96	A0AV96_AF	494	A	8.99	0	0.01	0.03	34.37				0.154586
A0AV96	A0AV96_AF	495	A	5.45	0	0.01	0.03	33.71				0.131927
A0AV96	A0AV96_AF	496	A	5.08	0	0.01	0.03	30.99				0.126861
A0AV96	A0AV96_AF	497	A	5.47	0	0.01	0.03	31.63				0.148988
A0AV96	A0AV96_AF	498	A	5.14	0	0.01	0.03	32.63				0.154781
A0AV96	A0AV96_AF	499	A	5.18	0	0.01	0.04	33.35				0.146282
A0AV96	A0AV96_AF	500	A	6.86	0	0.01	0.04	31.94				0.156388
A0AV96	A0AV96_AF	501	A	3.83	0	0.01	0.04	32.12				0.112388
A0AV96	A0AV96_AF	502	A	4.84	0	0.01	0.04	31.17				0.110184
A0AV96	A0AV96_AF	503	V	5.18	0	0.01	0.06	31.55				0.167474
A0AV96	A0AV96_AF	504	I	2.72	0	0.01	0.07	27.28				0.107287
A0AV96	A0AV96_AF	505	P	1.38	0	0.01	0.07	30.61				0.0709233
A0AV96	A0AV96_AF	506	T	3.8	0	0.01	0.06	31.78				0.109766
A0AV96	A0AV96_AF	507	V	2.09	0	0.01	0.07	31.7				0.100707
A0AV96	A0AV96_AF	508	S	2.23	0	0.01	0.08	30.58				0.118894
A0AV96	A0AV96_AF	509	T	1.65	0	0.01	0.08	30.67				0.100158
A0AV96	A0AV96_AF	510	P	1.99	0	0.01	0.08	29.68				0.102922
A0AV96	A0AV96_AF	511	P	1.47	0	0.01	0.08	30.79				0.0968415
A0AV96	A0AV96_AF	512	P	2	0	0.01	0.08	30.81				0.107202
A0AV96	A0AV96_AF	513	F	6.12	0	0.01	0.07	30.16				0.389318
A0AV96	A0AV96_AF	514	Q	7.35	0	0.01	0.08	32.39				0.599211
A0AV96	A0AV96_AF	515	G	1.64	0	0.01	0.08	31.88				0.462955
A0AV96	A0AV96_AF	516	R	23.63	0	0.01	0.08	31.72				0.871862
A0AV96	A0AV96_AF	517	P	1.95	0	0.01	0.08	30.87				0.306538
A0AV96	A0AV96_AF	518	I	1.09	0	0.01	0.08	32.03				0.260094
A0AV96	A0AV96_AF	519	T	7.42	0	0.01	0.08	30.89				0.173794
A0AV96	A0AV96_AF	520	P	3.05	0	0.01	0.08	32.38				0.201004
A0AV96	A0AV96_AF	521	V	3.28	0	0.01	0.09	32.97				0.235643
A0AV96	A0AV96_AF	522	Y	9.42	0	0.01	0.07	34.4				0.620061
A0AV96	A0AV96_AF	523	T	5.06	0	0.01	0.08	35.08				0.525803
A0AV96	A0AV96_AF	524	V	5.1	0	0.01	0.07	35.76				0.422558
A0AV96	A0AV96_AF	525	A	3.22	0	0.01	0.07	37.05				0.419342
A0AV96	A0AV96_AF	526	P	2.54	0	0.01	0.07	38.57				0.693683
A0AV96	A0AV96_AF	527	N	12.16	0	0.01	0.05	41.14				0.718783
A0AV96	A0AV96_AF	528	V	2.33	0	0.01	0.05	41.85				0.376304
A0AV96	A0AV96_AF	529	Q	9.41	0	0.01	0.06	39.24				0.563731
A0AV96	A0AV96_AF	530	R	18.15	0	0.01	0.06	42.27				0.439816
A0AV96	A0AV96_AF	531	I	6.11	0	0.01	0.05	40.8				0.175795
A0AV96	A0AV96_AF	532	P	3.24	0	0.01	0.05	44.01				0.252105
A0AV96	A0AV96_AF	533	T	4.31	0	0.01	0.06	46.27				0.164172
A0AV96	A0AV96_AF	534	A	7.48	0	0.01	0.06	46.97				0.0993302
A0AV96	A0AV96_AF	535	G	11.2	0	0.01	0.05	47.55				0.184879
A0AV96	A0AV96_AF	536	I	4.38	0	0.01	0.06	48.51				0.140162
A0AV96	A0AV96_AF	537	Y	28.69	0	0.02	0.07	49.08				0.64363
A0AV96	A0AV96_AF	538	G	8.64	0	0.01	0.07	48.09				0.238128
A0AV96	A0AV96_AF	539	A	12.49	0	0.01	0.07	48.99				0.213645
A0AV96	A0AV96_AF	540	S	8.72	0	0.01	0.09	49.76				0.219284
A0AV96	A0AV96_AF	541	Y	17.6	0	0.02	0.09	49.21				0.463932
A0AV96	A0AV96_AF	542	V	4.36	0	0.01	0.08	51.61				0.156977
A0AV96	A0AV96_AF	543	P	2.1	0	0.01	0.08	49.74				0.141803
A0AV96	A0AV96_AF	544	F	4.4	0	0.01	0.08	51.18				0.30605
A0AV96	A0AV96_AF	545	A	1.37	0	0.02	0.09	52.17				0.512216
A0AV96	A0AV96_AF	546	A	3.67	0	0.01	0.09	51.69				0.469644
A0AV96	A0AV96_AF	547	P	3.64	0	0.02	0.09	52.4				0.783743
A0AV96	A0AV96_AF	548	A	1.39	0	0.02	0.11	51.11				0.598299
A0AV96	A0AV96_AF	549	T	3.95	0	0.11	0.1	50.45				0.638545
A0AV96	A0AV96_AF	550	A	2.79	0	0.06	0.1	49.65				0.419988
A0AV96	A0AV96_AF	551	T	5.15	0	0.02	0.1	48.44				0.714643
A0AV96	A0AV96_AF	552	I	3.02	0	0.01	0.09	48.15				0.262087
A0AV96	A0AV96_AF	553	A	1.93	0	0.01	0.09	46.75				0.295363
A0AV96	A0AV96_AF	554	T	2.51	0	0.01	0.1	47.3				0.290576
A0AV96	A0AV96_AF	555	L	2.71	0	0.01	0.11	45.37				0.283531
A0AV96	A0AV96_AF	556	Q	10.24	0	0.02	0.1	46.76				0.76397
A0AV96	A0AV96_AF	557	K	5.06	0	0.02	0.11	44.86				0.781314
A0AV96	A0AV96_AF	558	N	6.46	0	0.09	0.08	44.01				0.807249
A0AV96	A0AV96_AF	559	A	1.82	0	0.02	0.09	44.92				0.729934
A0AV96	A0AV96_AF	560	A	3.12	0	0.02	0.08	43.89				0.789308
A0AV96	A0AV96_AF	561	A	5.6	0	0.01	0.1	46.06				0.582229
A0AV96	A0AV96_AF	562	A	6.64	0	0.02	0.11	44.38				0.797116
A0AV96	A0AV96_AF	563	A	8.06	0	0.01	0.11	45.98				0.681489
A0AV96	A0AV96_AF	564	A	4.93	0	0.04	0.11	45.76				0.691308
A0AV96	A0AV96_AF	565	M	9.22	0	0.01	0.08	43.61				0.617592
A0AV96	A0AV96_AF	566	Y	16.27	0	0.02	0.07	42.81				0.620498
A0AV96	A0AV96_AF	567	G	4.05	0	0.01	0.06	40.55				0.19862
A0AV96	A0AV96_AF	568	G	2.19	0	0.02	0.06	40.25				0.442167
A0AV96	A0AV96_AF	569	Y	20.49	0	0.03	0.06	37.49				0.710058
A0AV96	A0AV96_AF	570	A	5.99	0	0.01	0.06	37.7				0.349268
A0AV96	A0AV96_AF	571	G	7.55	0	0.01	0.06	34.35				0.62233
A0AV96	A0AV96_AF	572	Y	32.87	0	0.01	0.06	33.56				0.774286
A0AV96	A0AV96_AF	573	I	12.29	0	0.01	0.05	34.96				0.617311
A0AV96	A0AV96_AF	574	P	10.89	0	0.01	0.05	32.72				0.605394
A0AV96	A0AV96_AF	575	Q	12.2	0	0.01	0.05	35.54				0.616222
A0AV96	A0AV96_AF	576	A	3.92	0	0.01	0.05	35.08				0.456862
A0AV96	A0AV96_AF	577	F	15.89	0	0.01	0.07	35.18				0.686336
A0AV96	A0AV96_AF	578	P	5.04	0	0.01	0.07	36				0.747498
A0AV96	A0AV96_AF	579	A	14.51	0	0.01	0.1	34.56				0.785048
A0AV96	A0AV96_AF	580	A	4.92	0	0.01	0.1	33.74				0.452118
A0AV96	A0AV96_AF	581	A	7.66	0	0.01	0.1	34.47				0.438248
A0AV96	A0AV96_AF	582	I	5.41	0	0.01	0.14	31.65				0.285563
A0AV96	A0AV96_AF	583	Q	34.83	0	0.01	0.13	32.03				0.59519
A0AV96	A0AV96_AF	584	V	5.61	0	0.01	0.13	27.94				0.237711
A0AV96	A0AV96_AF	585	P	11.2	0	0.01	0.12	29				0.205207
A0AV96	A0AV96_AF	586	I	5.28	0	0.01	0.14	30.4				0.173568
A0AV96	A0AV96_AF	587	P	4.01	0	0.01	0.13	27.65				0.137008
A0AV96	A0AV96_AF	588	D	7.94	0	0.01	0.13	30.8				0.200628
A0AV96	A0AV96_AF	589	V	3.7	0	0.01	0.14	31.58				0.106039
A0AV96	A0AV96_AF	590	Y	29.8	0	0.01	0.17	33.19				0.273516
A0AV96	A0AV96_AF	591	Q	17.35	0	0.01	0.18	35.52				0.202976
A0AV96	A0AV96_AF	592	T	14.66	0	0.01	0.19	36.44				0.188614
A0AV96	A0AV96_AF	593	Y	54.22	0	0.01	0.25	36.46				0.307183
A1L020	A1L020_AF	1	M	10.51	0	0.01	0.03					0.5758
A1L020	A1L020_AF	2	P	3.33	0	0.01	0.04					0.36575
A1L020	A1L020_AF	3	S	1.87	0	0.13	0.05					0.670287
A1L020	A1L020_AF	4	L	0.94	0	0.01	0.06					0.115719
A1L020	A1L020_AF	5	V	1.23	0	0.01	0.06					0.0958026
A1L020	A1L020_AF	6	V	0.7	0	0.01	0.05					0.0500423
A1L020	A1L020_AF	7	S	1.8	0	0.01	0.05					0.132176
A1L020	A1L020_AF	8	G	1.44	0	0.01	0.04					0.129041
A1L020	A1L020_AF	9	I	4	0	0.01	0.03					0.249579
A1L020	A1L020_AF	10	M	4.15	0	0.01	0.03					0.535782
A1L020	A1L020_AF	11	E	2.33	0	0.01	0.02					0.576789
A1L020	A1L020_AF	12	R	4.21	0	0.06	0.02					0.728569
A1L020	A1L020_AF	13	N	4.51	0	0.04	0.02					0.761778
A1L020	A1L020_AF	14	G	1.3	0	0.01	0.01					0.382734
A1L020	A1L020_AF	15	G	0.96	0	0.01	0.01					0.262323
A1L020	A1L020_AF	16	F	6.06	0	0.01	0.01					0.192888
A1L020	A1L020_AF	17	G	2.69	0	0.01	0.01					0.109826
A1L020	A1L020_AF	18	E	3.44	0	0.02	0.01					0.21269
A1L020	A1L020_AF	19	L	3.65	0	0.01	0.01					0.112898
A1L020	A1L020_AF	20	G	2.96	0	0.01	0.02					0.107107
A1L020	A1L020_AF	21	C	2.43	0	0.01	0.02					0.105571
A1L020	A1L020_AF	22	F	6.58	0	0.02	0.02					0.268102
A1L020	A1L020_AF	23	G	7.67	0	0.01	0.03					0.140667
A1L020	A1L020_AF	24	G	11.29	0	0.01	0.03					0.14398
A1L020	A1L020_AF	25	S	32.17	0	0.01	0.04					0.110904
A1L020	A1L020_AF	26	A	23.56	0	0.01	0.03					0.197561
A1L020	A1L020_AF	27	K	28.66	0	0.01	0.03					0.216528
A1L020	A1L020_AF	28	D	8.17	0	0.01	0.03					0.165255
A1L020	A1L020_AF	29	R	16.21	0	0.01	0.03					0.129939
A1L020	A1L020_AF	30	G	3.14	0	0.01	0.04					0.101361
A1L020	A1L020_AF	31	L	3.84	0	0.01	0.04					0.124885
A1L020	A1L020_AF	32	L	5.37	0	0.01	0.04					0.146349
A1L020	A1L020_AF	33	E	2.74	0	0.01	0.04					0.105532
A1L020	A1L020_AF	34	D	2.31	0	0.01	0.04					0.105541
A1L020	A1L020_AF	35	E	1.2	0	0.01	0.06					0.0940193
A1L020	A1L020_AF	36	R	5.08	0	0.01	0.06					0.180475
A1L020	A1L020_AF	37	A	0.95	0	0.01	0.06					0.0989149
A1L020	A1L020_AF	38	L	2.55	0	0.01	0.07					0.122315
A1L020	A1L020_AF	39	Q	4.5	0	0.01	0.07					0.116612
A1L020	A1L020_AF	40	L	0.9	0	0.01	0.07					0.102293
A1L020	A1L020_AF	41	A	0.91	0	0.01	0.08					0.114048
A1L020	A1L020_AF	42	L	1.09	0	0.01	0.08					0.0727891
A1L020	A1L020_AF	43	D	0.8	0	0.01	0.07					0.0695105
A1L020	A1L020_AF	44	Q	2.16	0	0.01	0.06					0.150086
A1L020	A1L020_AF	45	L	1.13	0	0.01	0.06					0.148362
A1L020	A1L020_AF	46	C	0.85	0	0.01	0.06					0.107795
A1L020	A1L020_AF	47	L	2.45	0	0.01	0.05					0.150364
A1L020	A1L020_AF	48	L	0.69	0	0.01	0.05					0.0692022
A1L020	A1L020_AF	49	G	1.35	0	0.01	0.05					0.123112
A1L020	A1L020_AF	50	L	0.87	0	0.01	0.04					0.1793
A1L020	A1L020_AF	51	G	0.96	0	0.01	0.04					0.1107
A1L020	A1L020_AF	52	E	0.86	0	0.01	0.04					0.110822
A1L020	A1L020_AF	53	P	0.53	0	0.01	0.04					0.0494556
A1L020	A1L020_AF	54	P	0.91	0	0.01	0.04					0.0868597
A1L020	A1L020_AF	55	A	0.52	0	0.01	0.03					0.0693314
A1L020	A1L020_AF	56	P	0.64	0	0.01	0.03					0.0604184
A1L020	A1L020_AF	57	T	1.2	0	0.01	0.02					0.144937
A1L020	A1L020_AF	58	A	0.62	0	0.01	0.02					0.0622874
A1L020	A1L020_AF	59	G	0.48	0	0.01	0.02					0.0828889
A1L020	A1L020_AF	60	E	0.48	0	0.02	0.02					0.174346
A1L020	A1L020_AF	61	D	0.65	0	0.01	0.01					0.0836754
A1L020	A1L020_AF	62	G	0.29	0	0.01	0.01					0.219332
A1L020	A1L020_AF	63	G	0.26	0	0.01	0.02					0.0866944
A1L020	A1L020_AF	64	G	0.37	0	0.01	0.02					0.0801422
A1L020	A1L020_AF	65	G	0.61	0	0.01	0.01					0.133643
A1L020	A1L020_AF	66	G	0.58	0	0.01	0.01					0.0630145
A1L020	A1L020_AF	67	G	0.43	0	0.01	0.01					0.0555759
A1L020	A1L020_AF	68	G	0.76	0	0.01	0.01					0.109914
A1L020	A1L020_AF	69	A	0.91	0	0.01	0.01					0.102153
A1L020	A1L020_AF	70	P	0.98	0	0.01	0.01					0.109529
A1L020	A1L020_AF	71	A	1.44	0	0.01	0.01					0.229607
A1L020	A1L020_AF	72	Q	15.88	0	0.01	0.02					0.280443
A1L020	A1L020_AF	73	P	4.52	0	0.01	0.01					0.395678
A1L020	A1L020_AF	74	A	3.43	0	0.01	0.01					0.395661
A1L020	A1L020_AF	75	A	4.27	0	0.01	0.01					0.641372
A1L020	A1L020_AF	76	P	2.02	0	0.01	0.01					0.556558
A1L020	A1L020_AF	77	P	1.19	0	0.01	0.01					0.284793
A1L020	A1L020_AF	78	Q	16.66	0	0.01	0.01					0.519018
A1L020	A1L020_AF	79	P	2.33	0	0.01	0.01					0.36256
A1L020	A1L020_AF	80	A	1.76	0	0.01	0.01					0.168847
A1L020	A1L020_AF	81	P	1.17	0	0.01	0.01					0.135089
A1L020	A1L020_AF	82	P	0.78	0	0.01	0.01					0.0956574
A1L020	A1L020_AF	83	P	0.69	0	0.01	0.01					0.0556997
A1L020	A1L020_AF	84	P	1.69	0	0.01	0.01					0.0983619
A1L020	A1L020_AF	85	P	1.37	0	0.01	0.01					0.120655
A1L020	A1L020_AF	86	A	0.97	0	0.01	0.01					0.0747181
A1L020	A1L020_AF	87	A	1.28	0	0.01	0.01					0.0586002
A1L020	A1L020_AF	88	P	1.12	0	0.01	0.01					0.0542674
A1L020	A1L020_AF	89	P	1.33	0	0.01	0.01					0.0586002
A1L020	A1L020_AF	90	A	1.32	0	0.01	0.01					0.0586002
A1L020	A1L020_AF	91	A	1.67	0	0.01	0.01					0.079278
A1L020	A1L020_AF	92	P	1.4	0	0.01	0.01					0.0642996
A1L020	A1L020_AF	93	T	4.26	0	0.01	0.01					0.106161
A1L020	A1L020_AF	94	A	1.62	0	0.01	0.01					0.129272
A1L020	A1L020_AF	95	A	1.32	0	0.01	0.01					0.0952336
A1L020	A1L020_AF	96	P	1.02	0	0.01	0.01					0.0942081
A1L020	A1L020_AF	97	A	2.07	0	0.01	0.01					0.141542
A1L020	A1L020_AF	98	A	2.73	0	0.01	0.01					0.145031
A1L020	A1L020_AF	99	Q	4.49	0	0.01	0.01					0.156992
A1L020	A1L020_AF	100	T	1.48	0	0.01	0.01					0.107294
A1L020	A1L020_AF	101	P	1.06	0	0.01	0.02					0.0339559
A1L020	A1L020_AF	102	Q	4.67	0	0.01	0.01					0.0601983
A1L020	A1L020_AF	103	P	1.77	0	0.01	0.01					0.0417154
A1L020	A1L020_AF	104	P	2.47	0	0.01	0.01					0.0509267
A1L020	A1L020_AF	105	T	4.51	0	0.01	0.01					0.0601983
A1L020	A1L020_AF	106	A	3.19	0	0.01	0.01					0.0551377
A1L020	A1L020_AF	107	P	5.22	0	0.02	0.01					0.1555
A1L020	A1L020_AF	108	K	17.14	0	0.02	0.01					0.166548
A1L020	A1L020_AF	109	G	4.94	0	0.01	0.02					0.171207
A1L020	A1L020_AF	110	A	7.17	0	0.01	0.02					0.194215
A1L020	A1L020_AF	111	S	7.1	0	0.01	0.02					0.164463
A1L020	A1L020_AF	112	D	2.5	0	0.01	0.02					0.0904792
A1L020	A1L020_AF	113	A	3.06	0	0.01	0.02					0.0976244
A1L020	A1L020_AF	114	K	12.62	0	0.01	0.02					0.13757
A1L020	A1L020_AF	115	L	4.13	0	0.02	0.02					0.25872
A1L020	A1L020_AF	116	C	9.36	0	0.01	0.02					0.150574
A1L020	A1L020_AF	117	A	10.24	0	0.01	0.02					0.171043
A1L020	A1L020_AF	118	L	4.57	0	0.01	0.02					0.116365
A1L020	A1L020_AF	119	Y	28.28	0	0.01	0.02					0.210599
A1L020	A1L020_AF	120	K	32.11	0	0.01	0.03					0.20228
A1L020	A1L020_AF	121	E	11.08	0	0.01	0.04					0.226607
A1L020	A1L020_AF	122	A	1.71	0	0.01	0.04					0.0910674
A1L020	A1L020_AF	123	E	10.76	0	0.01	0.06					0.286371
A1L020	A1L020_AF	124	L	5.42	0	0.01	0.06					0.182877
A1L020	A1L020_AF	125	R	36.24	0	0.01	0.06					0.440721
A1L020	A1L020_AF	126	L	3.44	0	0.01	0.07					0.154984
A1L020	A1L020_AF	127	K	8.56	0	0.01	0.06					0.191937
A1L020	A1L020_AF	128	G	1.81	0	0.02	0.07					0.209263
A1L020	A1L020_AF	129	S	10.12	0	0.01	0.09					0.225028
A1L020	A1L020_AF	130	S	4.54	0	0.01	0.09					0.158633
A1L020	A1L020_AF	131	N	27.83	0	0.01	0.1					0.315138
A1L020	A1L020_AF	132	T	2.27	0	0.01	0.12					0.149025
A1L020	A1L020_AF	133	T	14.04	0	0.01	0.15					0.236774
A1L020	A1L020_AF	134	E	8.68	0	0.01	0.15		1			0.0949039
A1L020	A1L020_AF	135	C	6.92	0	0.01	0.15		1			0.081091
A1L020	A1L020_AF	136	V	2.23	0	0.01	0.14		1			0.0529729
A1L020	A1L020_AF	137	P	4.65	0	0.02	0.11		1			0.084369
A1L020	A1L020_AF	138	V	0.93	0	0.01	0.11		1			0.039633
A1L020	A1L020_AF	139	P	4.54	0	0.01	0.12		1			0.060424
A1L020	A1L020_AF	140	T	2.66	0	0.02	0.12		1			0.261006
A1L020	A1L020_AF	141	S	6.38	0	0.02	0.11		1			0.413745
A1L020	A1L020_AF	142	E	9.14	0	0.09	0.1		1			0.465359
A1L020	A1L020_AF	143	H	2.49	0	0.02	0.1		1			0.214391
A1L020	A1L020_AF	144	V	1.26	0	0.01	0.11		1			0.263393
A1L020	A1L020_AF	145	A	7.53	0	0.01	0.12		1			0.594212
A1L020	A1L020_AF	146	E	3.4	0	0.01	0.12		1			0.234924
A1L020	A1L020_AF	147	I	0.9	0	0.01	0.12		1			0.209817
A1L020	A1L020_AF	148	V	3.93	0	0.01	0.1		1			0.254124
A1L020	A1L020_AF	149	G	9.26	10	0.01	0.12		1			0.667395
A1L020	A1L020_AF	150	R	84.14	10	0.03	0.13		1			0.933041
A1L020	A1L020_AF	151	Q	74.03	10	0.05	0.13		1			0.917737
A1L020	A1L020_AF	152	G	34.52	10	0.06	0.13		1			0.884578
A1L020	A1L020_AF	153	C	34.98	10	0.04	0.1		1			0.913087
A1L020	A1L020_AF	154	K	68.03	10	0.02	0.1		1			0.830281
A1L020	A1L020_AF	155	I	12.57	10	0.01	0.1		1			0.652427
A1L020	A1L020_AF	156	K	68.26	10	0.09	0.1		1			0.947989
A1L020	A1L020_AF	157	A	26.64	10	0.03	0.1		1			0.757279
A1L020	A1L020_AF	158	L	9.84	10	0.02	0.1		1			0.637526
A1L020	A1L020_AF	159	R	43.04	10	0.08	0.11		1			0.893181
A1L020	A1L020_AF	160	A	37.07	10	0.04	0.12		1			0.854232
A1L020	A1L020_AF	161	K	25.87	10	0.34	0.11		1			0.736553
A1L020	A1L020_AF	162	T	7.8	0	0.11	0.1		1			0.420943
A1L020	A1L020_AF	163	N	48.53	0	0.33	0.1		1			0.679339
A1L020	A1L020_AF	164	T	13.79	0	0.03	0.11		1			0.464253
A1L020	A1L020_AF	165	Y	60.09	10	0.11	0.12		1			0.813125
A1L020	A1L020_AF	166	I	17.41	0	0.05	0.11		1			0.279264
A1L020	A1L020_AF	167	K	42.83	10	0.14	0.12		1	1		0.908492
A1L020	A1L020_AF	168	T	5.85	10	0.03	0.11		1	1		0.721803
A1L020	A1L020_AF	169	P	6.68	0	0.14	0.13		1	1		0.630178
A1L020	A1L020_AF	170	V	12.04	0	0.02	0.13		1	1		0.788303
A1L020	A1L020_AF	171	R	55.48	0	0.06	0.17		1	1		0.761447
A1L020	A1L020_AF	172	G	8.37	0	0.07	0.12		1	1	1	0.494573
A1L020	A1L020_AF	173	E	5.88	0	0.02	0.13		1	1		0.646745
A1L020	A1L020_AF	174	E	6.39	0	0.06	0.11		1	1		0.264135
A1L020	A1L020_AF	175	P	0.82	0	0.02	0.12		1	1		0.287268
A1L020	A1L020_AF	176	V	0.86	0	0.01	0.11		1	1		0.0645777
A1L020	A1L020_AF	177	F	1.18	0	0.01	0.12		1	1		0.0524255
A1L020	A1L020_AF	178	M	8.66	10	0.01	0.11		1			0.354942
A1L020	A1L020_AF	179	V	3.77	0	0.01	0.1		1			0.0517296
A1L020	A1L020_AF	180	T	27.41	10	0.02	0.1		1			0.734464
A1L020	A1L020_AF	181	G	9.24	0	0.01	0.09		1			0.321715
A1L020	A1L020_AF	182	R	63.87	0	0.1	0.08		1			0.501781
A1L020	A1L020_AF	183	R	24.75	0	0.02	0.08		1			0.442983
A1L020	A1L020_AF	184	E	34.26	0	0.01	0.08		1			0.426467
A1L020	A1L020_AF	185	D	14.66	0	0.01	0.09		1			0.235184
A1L020	A1L020_AF	186	V	3.32	0	0.01	0.07		1			0.055388
A1L020	A1L020_AF	187	A	9.04	0	0.01	0.07		1			0.104964
A1L020	A1L020_AF	188	T	10.82	0	0.01	0.07		1			0.11905
A1L020	A1L020_AF	189	A	3.27	0	0.01	0.07		1			0.0824603
A1L020	A1L020_AF	190	R	9.78	0	0.01	0.09		1			0.148268
A1L020	A1L020_AF	191	R	19.36	0	0.01	0.09		1			0.203694
A1L020	A1L020_AF	192	E	9.29	0	0.01	0.1		1			0.259699
A1L020	A1L020_AF	193	I	1.51	0	0.01	0.11		1			0.172558
A1L020	A1L020_AF	194	I	3.3	0	0.01	0.1		1			0.0920765
A1L020	A1L020_AF	195	S	18.48	0	0.01	0.1					0.189452
A1L020	A1L020_AF	196	A	5.25	10	0.01	0.13					0.443253
A1L020	A1L020_AF	197	A	1.29	0	0.01	0.17					0.050919
A1L020	A1L020_AF	198	E	6.73	0	0.02	0.12					0.131931
A1L020	A1L020_AF	199	H	14.85	10	0.02	0.11					0.555983
A1L020	A1L020_AF	200	F	7.25	10	0.02	0.12					0.60991
A1L020	A1L020_AF	201	S	11.05	0	0.01	0.13					0.175416
A1L020	A1L020_AF	202	M	17.08	0	0.01	0.14					0.216007
A1L020	A1L020_AF	203	I	16.75	10	0.01	0.17					0.561014
A1L020	A1L020_AF	204	R	32.37	0	0.05	0.14					0.632947
A1L020	A1L020_AF	205	A	14.52	0	0.05	0.14					0.387875
A1L020	A1L020_AF	206	S	25.97	0	0.05	0.16					0.492879
A1L020	A1L020_AF	207	R	70.41	0	0.02	0.17					0.793127
A1L020	A1L020_AF	208	N	44.74	0	0.02	0.24					0.629096
A1L020	A1L020_AF	209	K	61.93	0	0.04	0.23					0.596388
A1L020	A1L020_AF	210	S	25.38	0	0.02	0.23					0.543117
A1L020	A1L020_AF	211	G	29.92	0	0.02	0.23					0.697938
A1L020	A1L020_AF	212	A	32.93	0	0.03	0.27					0.807894
A1L020	A1L020_AF	213	A	16.46	0	0.02	0.3					0.700957
A1L020	A1L020_AF	214	F	50.39	0	0.02	0.25					0.693013
A1L020	A1L020_AF	215	G	23.57	0	0.02	0.25					0.61323
A1L020	A1L020_AF	216	V	4.89	0	0.04	0.31					0.349963
A1L020	A1L020_AF	217	A	3.09	0	0.02	0.32					0.239099
A1L020	A1L020_AF	218	P	8.25	0	0.03	0.23					0.366658
A1L020	A1L020_AF	219	A	3.4	0	0.02	0.21					0.193829
A1L020	A1L020_AF	220	L	8.62	0	0.02	0.22					0.252398
A1L020	A1L020_AF	221	P	19.25	0	0.01	0.23					0.143327
A1L020	A1L020_AF	222	G	3.57	0	0.01	0.23					0.0591985
A1L020	A1L020_AF	223	Q	7.62	0	0.01	0.26					0.0861781
A1L020	A1L020_AF	224	V	1.16	0	0.01	0.24					0.0300434
A1L020	A1L020_AF	225	T	8.72	0	0.01	0.27		1			0.165775
A1L020	A1L020_AF	226	I	4.19	0	0.01	0.23		1			0.0588658
A1L020	A1L020_AF	227	R	20.77	0	0.01	0.31		1			0.408217
A1L020	A1L020_AF	228	V	0.83	0	0.01	0.27		1			0.108412
A1L020	A1L020_AF	229	R	61.79	0	0.01	0.32		1			0.718129
A1L020	A1L020_AF	230	V	3.08	0	0.01	0.33		1			0.466672
A1L020	A1L020_AF	231	P	9.26	0	0.01	0.33		1			0.656335
A1L020	A1L020_AF	232	Y	43.61	0	0.25	0.28		1			0.929002
A1L020	A1L020_AF	233	R	70.36	0	0.05	0.26		1			0.863112
A1L020	A1L020_AF	234	V	1.78	0	0.11	0.27		1			0.496019
A1L020	A1L020_AF	235	V	2.27	0	0.04	0.27		1			0.588151
A1L020	A1L020_AF	236	G	17.41	0	0.04	0.31		1			0.801596
A1L020	A1L020_AF	237	L	16.36	0	0.04	0.33		1			0.651465
A1L020	A1L020_AF	238	V	0.95	0	0.14	0.34		1			0.150242
A1L020	A1L020_AF	239	V	9.78	0	0.31	0.29		1			0.803082
A1L020	A1L020_AF	240	G	37.94	0	0.51	0.31		1			0.76885
A1L020	A1L020_AF	241	P	54.2	0	0.53	0.31		1			0.840666
A1L020	A1L020_AF	242	K	96.11	0	0.53	0.29		1			0.83908
A1L020	A1L020_AF	243	G	75.09	0	0.53	0.27		1			0.804699
A1L020	A1L020_AF	244	A	57.02	0	0.49	0.2		1			0.768183
A1L020	A1L020_AF	245	T	62.24	0	0.12	0.19		1			0.850832
A1L020	A1L020_AF	246	I	27.73	0	0.15	0.2		1			0.827181
A1L020	A1L020_AF	247	K	85.66	0	0.48	0.17		1			0.802982
A1L020	A1L020_AF	248	R	46.4	0	0.15	0.16		1			0.693531
A1L020	A1L020_AF	249	I	15.27	0	0.01	0.16		1			0.257438
A1L020	A1L020_AF	250	Q	16.32	0	0.01	0.17		1			0.295614
A1L020	A1L020_AF	251	Q	60.95	0	0.01	0.15		1			0.419231
A1L020	A1L020_AF	252	Q	25.27	0	0.03	0.14		1			0.272096
A1L020	A1L020_AF	253	T	5.15	0	0.01	0.15		1			0.090227
A1L020	A1L020_AF	254	N	31.2	0	0.01	0.16		1			0.20619
A1L020	A1L020_AF	255	T	8.8	0	0.01	0.14		1			0.214198
A1L020	A1L020_AF	256	Y	46.95	0	0.01	0.12		1			0.443161
A1L020	A1L020_AF	257	I	6.5	0	0.01	0.1		1			0.342645
A1L020	A1L020_AF	258	I	13.3	0	0.01	0.09		1			0.445746
A1L020	A1L020_AF	259	T	14.04	0	0.01	0.07		1			0.470935
A1L020	A1L020_AF	260	P	8.46	0	0.01	0.05		1			0.378039
A1L020	A1L020_AF	261	S	15.05	0	0.01	0.04		1			0.626356
A1L020	A1L020_AF	262	R	62.71	0	0.01	0.04		1			0.665257
A1L020	A1L020_AF	263	D	10.46	0	0.01	0.04		1			0.541369
A1L020	A1L020_AF	264	R	4.44	0	0.01	0.04		1			0.261191
A1L020	A1L020_AF	265	D	3.47	0	0.01	0.03		1			0.325723
A1L020	A1L020_AF	266	P	1.08	0	0.01	0.03		1			0.498737
A1L020	A1L020_AF	267	V	4.7	0	0.01	0.03		1			0.264403
A1L020	A1L020_AF	268	F	3.64	0	0.01	0.03		1			0.0803515
A1L020	A1L020_AF	269	E	17.91	0	0.01	0.03		1			0.349308
A1L020	A1L020_AF	270	I	1.65	0	0.01	0.04		1			0.0487242
A1L020	A1L020_AF	271	T	13.15	0	0.01	0.04		1			0.199846
A1L020	A1L020_AF	272	G	7.48	0	0.01	0.03		1			0.0731175
A1L020	A1L020_AF	273	A	5.08	0	0.01	0.04		1			0.0674776
A1L020	A1L020_AF	274	P	11.09	0	0.01	0.04		1			0.0879602
A1L020	A1L020_AF	275	G	8.66	0	0.01	0.04		1			0.0911034
A1L020	A1L020_AF	276	N	15.77	0	0.01	0.03		1			0.0725249
A1L020	A1L020_AF	277	V	4.83	0	0.01	0.04		1			0.0470216
A1L020	A1L020_AF	278	E	3.07	0	0.01	0.04		1			0.043018
A1L020	A1L020_AF	279	R	13.46	0	0.01	0.04		1			0.078184
A1L020	A1L020_AF	280	A	3.59	0	0.01	0.04		1			0.0507338
A1L020	A1L020_AF	281	R	11.91	0	0.01	0.05		1			0.213976
A1L020	A1L020_AF	282	E	4.28	0	0.01	0.04		1			0.113936
A1L020	A1L020_AF	283	E	3.86	0	0.01	0.05		1			0.139585
A1L020	A1L020_AF	284	I	1.71	0	0.01	0.05		1			0.0612189
A1L020	A1L020_AF	285	E	4.86	0	0.01	0.04		1			0.197912
A1L020	A1L020_AF	286	T	2.6	0	0.01	0.04					0.133347
A1L020	A1L020_AF	287	H	4	0	0.11	0.05					0.404052
A1L020	A1L020_AF	288	I	1.47	0	0.01	0.04					0.186283
A1L020	A1L020_AF	289	A	1.33	0	0.01	0.05					0.148413
A1L020	A1L020_AF	290	V	1.93	0	0.01	0.04					0.131735
A1L020	A1L020_AF	291	R	28.52	0	0.01	0.04					0.441972
A1L020	A1L020_AF	292	T	5.33	0	0.01	0.04					0.312359
A1L020	A1L020_AF	293	G	12.17	0	0.01	0.04					0.365944
A1L020	A1L020_AF	294	K	22.88	0	0.01	0.05					0.519124
A1L020	A1L020_AF	295	I	8.42	0	0.01	0.06					0.348939
A1L020	A1L020_AF	296	L	2.03	0	0.01	0.05					0.252943
A1L020	A1L020_AF	297	E	2.61	0	0.01	0.04					0.120335
A1L020	A1L020_AF	298	Y	8.23	0	0.01	0.04					0.261265
A1L020	A1L020_AF	299	N	8.12	0	0.01	0.05					0.248203
A1L020	A1L020_AF	300	N	6.69	0	0.01	0.05					0.294356
A1L020	A1L020_AF	301	E	3.4	0	0.01	0.05					0.134759
A1L020	A1L020_AF	302	N	8.88	0	0.12	0.06					0.492562
A1L020	A1L020_AF	303	D	10.84	0	0.01	0.04					0.465591
A1L020	A1L020_AF	304	F	13.35	0	0.01	0.04					0.338578
A1L020	A1L020_AF	305	L	1.38	0	0.01	0.04					0.262321
A1L020	A1L020_AF	306	A	0.85	0	0.16	0.03					0.538549
A1L020	A1L020_AF	307	G	0.71	0	0.16	0.02					0.194934
A1L020	A1L020_AF	308	S	1.12	0	0.14	0.02					0.309648
A1L020	A1L020_AF	309	P	0.88	0	0.01	0.02					0.0892284
A1L020	A1L020_AF	310	D	2.04	0	0.01	0.02					0.0984094
A1L020	A1L020_AF	311	A	0.74	0	0.06	0.02					0.0688724
A1L020	A1L020_AF	312	A	1.45	0	0.15	0.02					0.230704
A1L020	A1L020_AF	313	I	1.4	0	0.15	0.02					0.261043
A1L020	A1L020_AF	314	D	2.3	0	0.15	0.02					0.349702
A1L020	A1L020_AF	315	S	1.64	0	0.15	0.03					0.326237
A1L020	A1L020_AF	316	R	4.99	0	0.11	0.03					0.435183
A1L020	A1L020_AF	317	Y	8.32	0	0.03	0.03					0.498982
A1L020	A1L020_AF	318	S	4.07	0	0.01	0.03					0.212803
A1L020	A1L020_AF	319	D	1.94	0	0.15	0.02					0.471066
A1L020	A1L020_AF	320	A	1.68	0	0.01	0.03					0.264829
A1L020	A1L020_AF	321	W	17.61	0	0.01	0.02					0.323628
A1L020	A1L020_AF	322	R	18.98	0	0.01	0.02					0.308511
A1L020	A1L020_AF	323	V	1.22	0	0.01	0.02					0.115172
A1L020	A1L020_AF	324	H	10.63	0	0.02	0.02					0.499826
A1L020	A1L020_AF	325	Q	4.07	0	0.01	0.02					0.216097
A1L020	A1L020_AF	326	P	3.42	0	0.01	0.02					0.172744
A1L020	A1L020_AF	327	G	2.37	0	0.17	0.02					0.493192
A1L020	A1L020_AF	328	C	2.03	0	0.19	0.02					0.574738
A1L020	A1L020_AF	329	K	14.88	0	0.23	0.02					0.790223
A1L020	A1L020_AF	330	P	6.3	0	0.19	0.03					0.759804
A1L020	A1L020_AF	331	L	11.99	0	0.23	0.03					0.723139
A1L020	A1L020_AF	332	S	11.57	0	0.25	0.02					0.69994
A1L020	A1L020_AF	333	T	7.31	0	0.35	0.02					0.689141
A1L020	A1L020_AF	334	F	10.15	0	0.28	0.02					0.751379
A1L020	A1L020_AF	335	R	39.05	0	0.46	0.02					0.724195
A1L020	A1L020_AF	336	Q	8.61	0	0.14	0.03					0.650618
A1L020	A1L020_AF	337	N	10.98	0	0.03	0.03					0.393393
A1L020	A1L020_AF	338	S	7.46	0	0.01	0.03					0.158235
A1L020	A1L020_AF	339	L	9.64	0	0.01	0.03					0.148798
A1L020	A1L020_AF	340	G	9.3	0	0.01	0.03					0.154586
A1L020	A1L020_AF	341	C	5.47	0	0.01	0.03					0.131927
A1L020	A1L020_AF	342	I	10.78	0	0.01	0.03					0.154586
A1L020	A1L020_AF	343	G	4.92	0	0.01	0.03					0.137369
A1L020	A1L020_AF	344	E	3.52	0	0.01	0.02					0.11242
A1L020	A1L020_AF	345	C	2.29	0	0.01	0.02					0.086241
A1L020	A1L020_AF	346	G	3.95	0	0.01	0.03					0.113831
A1L020	A1L020_AF	347	V	4.08	0	0.01	0.03					0.116873
A1L020	A1L020_AF	348	D	2.47	0	0.01	0.04					0.0939707
A1L020	A1L020_AF	349	S	4.7	0	0.15	0.03					0.288452
A1L020	A1L020_AF	350	G	1.38	0	0.01	0.02					0.0780202
A1L020	A1L020_AF	351	F	4.72	0	0.15	0.02					0.30947
A1L020	A1L020_AF	352	E	0.73	0	0.01	0.03					0.0531077
A1L020	A1L020_AF	353	A	0.67	0	0.13	0.03					0.19202
A1L020	A1L020_AF	354	P	0.42	0	0.01	0.04					0.213809
A1L020	A1L020_AF	355	R	5.68	0	0.2	0.04					0.709766
A1L020	A1L020_AF	356	L	1.27	0	0.18	0.04					0.431043
A1L020	A1L020_AF	357	G	3.36	0	0.16	0.04					0.415731
A1L020	A1L020_AF	358	E	1.42	0	0.18	0.04					0.327602
A1L020	A1L020_AF	359	Q	4.77	0	0.27	0.04					0.348706
A1L020	A1L020_AF	360	G	4.84	0	0.18	0.04					0.41936
A1L020	A1L020_AF	361	G	2.59	0	0.18	0.04					0.266186
A1L020	A1L020_AF	362	D	2.95	0	0.15	0.04					0.312634
A1L020	A1L020_AF	363	F	8.82	0	0.15	0.03					0.388128
A1L020	A1L020_AF	364	G	3.31	0	0.16	0.03					0.295809
A1L020	A1L020_AF	365	Y	38.97	0	0.09	0.05					0.42516
A1L020	A1L020_AF	366	G	10.32	0	0.14	0.05					0.363068
A1L020	A1L020_AF	367	G	5.57	0	0.01	0.05					0.20554
A1L020	A1L020_AF	368	Y	21.34	0	0.01	0.05					0.278326
A1L020	A1L020_AF	369	L	8.44	0	0.01	0.05					0.266532
A1L020	A1L020_AF	370	F	27.83	0	0.01	0.04					0.339303
A1L020	A1L020_AF	371	P	3.08	0	0.01	0.04					0.285081
A1L020	A1L020_AF	372	G	1.22	0	0.01	0.03					0.127858
A1L020	A1L020_AF	373	Y	17.73	0	0.01	0.03					0.345214
A1L020	A1L020_AF	374	G	3.37	0	0.01	0.02					0.142943
A1L020	A1L020_AF	375	V	7.04	0	0.01	0.02					0.146919
A1L020	A1L020_AF	376	G	6.14	0	0.01	0.03					0.128927
A1L020	A1L020_AF	377	K	12.31	0	0.01	0.03					0.157337
A1L020	A1L020_AF	378	Q	6.57	0	0.01	0.03					0.153095
A1L020	A1L020_AF	379	D	6.66	0	0.01	0.03					0.135775
A1L020	A1L020_AF	380	V	2.7	0	0.01	0.02					0.0872219
A1L020	A1L020_AF	381	Y	10.76	0	0.01	0.02					0.146203
A1L020	A1L020_AF	382	Y	10.17	0	0.01	0.02					0.146203
A1L020	A1L020_AF	383	G	2.83	0	0.01	0.02					0.0892528
A1L020	A1L020_AF	384	V	3.65	0	0.01	0.01					0.11242
A1L020	A1L020_AF	385	A	0.64	0	0.01	0.01					0.0440921
A1L020	A1L020_AF	386	E	1.83	0	0.01	0.01					0.0763283
A1L020	A1L020_AF	387	T	1.57	0	0.01	0.01					0.082757
A1L020	A1L020_AF	388	S	3.14	0	0.01	0.01					0.108926
A1L020	A1L020_AF	389	P	0.81	0	0.01	0.01					0.0455291
A1L020	A1L020_AF	390	P	0.58	0	0.01	0.01					0.0438912
A1L020	A1L020_AF	391	L	4.11	0	0.01	0.01					0.0971361
A1L020	A1L020_AF	392	W	37.88	0	0.01	0.01					0.186879
A1L020	A1L020_AF	393	A	1.95	0	0.01	0.01					0.0905555
A1L020	A1L020_AF	394	G	1.28	0	0.01	0.01					0.0586002
A1L020	A1L020_AF	395	Q	5.77	0	0.01	0.01					0.134998
A1L020	A1L020_AF	396	E	2.11	0	0.01	0.01					0.0836751
A1L020	A1L020_AF	397	N	5.97	0	0.02	0.01					0.265461
A1L020	A1L020_AF	398	A	1.49	0	0.01	0.01					0.0880266
A1L020	A1L020_AF	399	T	1.65	0	0.01	0.01					0.107726
A1L020	A1L020_AF	400	P	0.73	0	0.02	0.01					0.122439
A1L020	A1L020_AF	401	T	0.88	0	0.02	0.01					0.232552
A1L020	A1L020_AF	402	S	1	0	0.01	0					0.0901505
A1L020	A1L020_AF	403	V	1	0	0.01	0					0.0847333
A1L020	A1L020_AF	404	L	0.35	0	0.01	0					0.0143511
A1L020	A1L020_AF	405	F	1.3	0	0.01	0					0.117374
A1L020	A1L020_AF	406	S	1.69	0	0.02	0					0.336723
A1L020	A1L020_AF	407	S	0.93	0	0.02	0					0.329634
A1L020	A1L020_AF	408	A	0.41	0	0.02	0					0.457648
A1L020	A1L020_AF	409	S	1.72	0	0.03	0					0.731261
A1L020	A1L020_AF	410	S	2.52	0	0.02	0					0.599071
A1L020	A1L020_AF	411	S	5.97	0	0.02	0					0.576543
A1L020	A1L020_AF	412	S	6.99	0	0.02	0					0.397807
A1L020	A1L020_AF	413	S	12.19	0	0.06	0					0.399226
A1L020	A1L020_AF	414	S	6.81	0	0.03	0					0.613676
A1L020	A1L020_AF	415	S	10.18	0	0.02	0					0.7977
A1L020	A1L020_AF	416	A	3.78	0	0.02	0					0.758113
A1L020	A1L020_AF	417	K	17.56	0	0.02	0					0.841115
A1L020	A1L020_AF	418	A	5.73	0	0.02	0					0.770708
A1L020	A1L020_AF	419	R	44.65	0	0.02	0					0.895097
A1L020	A1L020_AF	420	A	10.37	0	0.02	0					0.817401
A1L020	A1L020_AF	421	G	20.67	0	0.02	0					0.886863
A1L020	A1L020_AF	422	P	17.16	0	0.03	0					0.796677
A1L020	A1L020_AF	423	P	11.59	0	0.05	0					0.801436
A1L020	A1L020_AF	424	G	13.37	0	0.01	0					0.721308
A1L020	A1L020_AF	425	A	11.74	0	0.01	0					0.531303
A1L020	A1L020_AF	426	H	8.12	0	0.01	0					0.223138
A1L020	A1L020_AF	427	R	16.39	0	0.01	0					0.238541
A1L020	A1L020_AF	428	S	17.19	0	0.01	0.01					0.168162
A1L020	A1L020_AF	429	P	8.41	0	0.01	0.01					0.162428
A1L020	A1L020_AF	430	A	1.34	0	0.01	0.01					0.0780202
A1L020	A1L020_AF	431	T	4.04	0	0.01	0.01					0.0971361
A1L020	A1L020_AF	432	S	5.92	0	0.01	0.01					0.130502
A1L020	A1L020_AF	433	A	0.98	0	0.01	0.01					0.0841177
A1L020	A1L020_AF	434	G	0.74	0	0.01	0.01					0.0515904
A1L020	A1L020_AF	435	P	0.78	0	0.01	0.01					0.0513609
A1L020	A1L020_AF	436	E	2.49	0	0.01	0.01					0.0904792
A1L020	A1L020_AF	437	L	1.36	0	0.01	0.01					0.0642996
A1L020	A1L020_AF	438	A	2.17	0	0.01	0.01					0.109838
A1L020	A1L020_AF	439	G	1.41	0	0.01	0.01					0.120853
A1L020	A1L020_AF	440	L	3.98	0	0.01	0.02					0.297562
A1L020	A1L020_AF	441	P	2.54	0	0.01	0.02					0.302042
A1L020	A1L020_AF	442	R	26.92	0	0.02	0.03					0.858772
A1L020	A1L020_AF	443	R	43.18	0	0.02	0.03					0.606189
A1L020	A1L020_AF	444	P	3.64	0	0.01	0.03					0.220669
A1L020	A1L020_AF	445	P	4.79	0	0.02	0.03					0.348147
A1L020	A1L020_AF	446	G	11.07	0	0.01	0.04					0.253847
A1L020	A1L020_AF	447	E	34.5	0	0.01	0.04					0.251985
A1L020	A1L020_AF	448	P	31.04	0	0.01	0.03					0.379587
A1L020	A1L020_AF	449	L	24.23	0	0.01	0.04					0.274424
A1L020	A1L020_AF	450	Q	28.5	0	0.02	0.04					0.710162
A1L020	A1L020_AF	451	G	7.65	0	0.01	0.04					0.490438
A1L020	A1L020_AF	452	F	28.59	0	0.01	0.04					0.479547
A1L020	A1L020_AF	453	S	35.8	0	0.01	0.04					0.360459
A1L020	A1L020_AF	454	K	37.99	0	0.02	0.06					0.521738
A1L020	A1L020_AF	455	L	7.82	0	0.01	0.05					0.181062
A1L020	A1L020_AF	456	G	12.07	0	0.01	0.05					0.175906
A1L020	A1L020_AF	457	G	18.28	0	0.01	0.06					0.309087
A1L020	A1L020_AF	458	G	9.47	0	0.01	0.06					0.196032
A1L020	A1L020_AF	459	G	9.36	0	0.03	0.06					0.27995
A1L020	A1L020_AF	460	L	14.99	0	0.01	0.07					0.216849
A1L020	A1L020_AF	461	R	43.09	0	0.02	0.07					0.586222
A1L020	A1L020_AF	462	S	32.63	0	0.05	0.08					0.578099
A1L020	A1L020_AF	463	P	19.43	0	0.12	0.09					0.457885
A1L020	A1L020_AF	464	G	5.59	0	0.08	0.09					0.310983
A1L020	A1L020_AF	465	G	24.88	0	0.03	0.09					0.550982
A1L020	A1L020_AF	466	G	4.27	0	0.07	0.09					0.260569
A1L020	A1L020_AF	467	R	7.16	0	0.25	0.09		1			0.359539
A1L020	A1L020_AF	468	D	5.01	0	0.04	0.09		1			0.350957
A1L020	A1L020_AF	469	C	1.65	0	0.02	0.11		1			0.107985
A1L020	A1L020_AF	470	M	6.38	0	0.01	0.1		1			0.261358
A1L020	A1L020_AF	471	V	1.32	0	0.03	0.08		1			0.305496
A1L020	A1L020_AF	472	C	1.99	0	0.03	0.1		1			0.289806
A1L020	A1L020_AF	473	F	3.46	0	0.01	0.12		1			0.252154
A1L020	A1L020_AF	474	E	1.44	0	0.02	0.09		1			0.237281
A1L020	A1L020_AF	475	S	0.46	0	0.01	0.09		1			0.0530941
A1L020	A1L020_AF	476	E	1.36	0	0.01	0.1		1			0.0706836
A1L020	A1L020_AF	477	V	0.2	0	0.01	0.09		1			0.0534154
A1L020	A1L020_AF	478	T	0.35	0	0.01	0.09		1			0.069713
A1L020	A1L020_AF	479	A	0.6	0	0.02	0.08		1			0.0294412
A1L020	A1L020_AF	480	A	0.98	0	0.02	0.08		1			0.202981
A1L020	A1L020_AF	481	L	1.74	0	0.01	0.1		1			0.0395197
A1L020	A1L020_AF	482	V	4.61	0	0.01	0.07		1			0.0668872
A1L020	A1L020_AF	483	P	4.7	0	0.18	0.07		1			0.155605
A1L020	A1L020_AF	484	C	1.93	0	0.07	0.05		1			0.20295
A1L020	A1L020_AF	485	G	3.96	0	0.09	0.04		1			0.205813
A1L020	A1L020_AF	486	H	8	0	0.11	0.03		1			0.310336
A1L020	A1L020_AF	487	N	22.38	0	0.17	0.03		1			0.482689
A1L020	A1L020_AF	488	L	1.73	0	0.03	0.02		1			0.219576
A1L020	A1L020_AF	489	F	2.84	0	0.01	0.03		1			0.0592285
A1L020	A1L020_AF	490	C	4.22	0	0.01	0.03		1			0.135264
A1L020	A1L020_AF	491	M	4.59	0	0.01	0.03		1			0.129839
A1L020	A1L020_AF	492	E	4.37	0	0.01	0.03		1			0.112956
A1L020	A1L020_AF	493	C	1.83	0	0.01	0.02		1			0.0866569
A1L020	A1L020_AF	494	A	1.18	0	0.01	0.03		1			0.023891
A1L020	A1L020_AF	495	V	1.63	0	0.01	0.03		1			0.026522
A1L020	A1L020_AF	496	R	9.51	0	0.01	0.02		1			0.188706
A1L020	A1L020_AF	497	I	2.26	0	0.01	0.02		1			0.0406415
A1L020	A1L020_AF	498	C	1.94	0	0.01	0.02		1			0.0237051
A1L020	A1L020_AF	499	E	1.87	0	0.01	0.01		1			0.0247015
A1L020	A1L020_AF	500	R	2.32	0	0.01	0.01		1			0.0378074
A1L020	A1L020_AF	501	T	2.41	0	0.01	0.01		1			0.0342776
A1L020	A1L020_AF	502	D	1.88	0	0.01	0.01		1			0.0775553
A1L020	A1L020_AF	503	P	0.44	0	0.02	0.01		1			0.0207175
A1L020	A1L020_AF	504	E	1.81	0	0.06	0.01		1			0.0530887
A1L020	A1L020_AF	505	C	9.55	0	0.2	0.01		1			0.206896
A1L020	A1L020_AF	506	P	24.09	0	0.32	0.02		1			0.438173
A1L020	A1L020_AF	507	V	6.51	0	0.04	0.02		1			0.262715
A1L020	A1L020_AF	508	C	7.13	0	0.09	0.02		1			0.114242
A1L020	A1L020_AF	509	H	25.69	0	0.62	0.02		1			0.576679
A1L020	A1L020_AF	510	I	1.23	0	0.65	0.01		1			0.275251
A1L020	A1L020_AF	511	T	2.64	0	0.19	0.02					0.102714
A1L020	A1L020_AF	512	A	0.45	0	0.01	0.03					0.0120875
A1L020	A1L020_AF	513	T	7.72	0	0.68	0.03					0.513234
A1L020	A1L020_AF	514	Q	7.85	0	0.39	0.05					0.204592
A1L020	A1L020_AF	515	A	4.45	0	0.01	0.06					0.137139
A1L020	A1L020_AF	516	I	6.53	0	0.01	0.04					0.215521
A1L020	A1L020_AF	517	R	8.62	0	0.7	0.04					0.770597
A1L020	A1L020_AF	518	I	2.27	0	0.01	0.04					0.186427
A1L020	A1L020_AF	519	F	24.19	0	0.02	0.04					0.518163
A1L020	A1L020_AF	520	S	19.79	0	0.01	0.05					0.565765
A6NKH3	A6NKH3_AF	1	M	66.29	10	0.7	0.04	8.71				0.975826
A6NKH3	A6NKH3_AF	2	A	19.81	10	0.7	0.05	9.93				0.985125
A6NKH3	A6NKH3_AF	3	K	26.61	10	0.7	0.04	9.01				0.967369
A6NKH3	A6NKH3_AF	4	C	7.15	10	0.7	0.04	8.7				0.97093
A6NKH3	A6NKH3_AF	5	T	18.4	10	0.7	0.05	6.01	1			0.977116
A6NKH3	A6NKH3_AF	6	K	37.58	10	0.7	0.04	8.88	1			0.973372
A6NKH3	A6NKH3_AF	7	K	73.27	10	0.7	0.04	6.58	1			0.985602
A6NKH3	A6NKH3_AF	8	V	17.6	10	0.69	0.03	4.56	1			0.970576
A6NKH3	A6NKH3_AF	9	G	15.24	10	0.7	0.02	3.24	1			0.982396
A6NKH3	A6NKH3_AF	10	G	56.01	10	0.7	0.03	3.05	1			0.988821
A6NKH3	A6NKH3_AF	11	I	25.73	10	0.98	0.03	3.07	1			0.991142
A6NKH3	A6NKH3_AF	12	V	4.08	0	0.98	0.02	4.85	1			0.727442
A6NKH3	A6NKH3_AF	13	S	39.13	10	0.98	0.02	6.53	1			0.989472
A6NKH3	A6NKH3_AF	14	K	62.12	10	0.98	0.02	3.07	1			0.99363
A6NKH3	A6NKH3_AF	15	Y	29.23	10	0.98	0.02	2.08	1			0.98825
A6NKH3	A6NKH3_AF	16	R	35.41	10	0.98	0.02	10.22	1			0.985486
A6NKH3	A6NKH3_AF	17	T	32.98	10	0.98	0.02	12.19	1			0.986145
A6NKH3	A6NKH3_AF	18	H	17.12	10	0.98	0.02	9.39	1			0.982933
A6NKH3	A6NKH3_AF	19	H	35.39	10	0.98	0.02	6.73	1			0.976159
A6NKH3	A6NKH3_AF	20	G	53.21	10	0.98	0.02	10.33	1			0.986016
A6NKH3	A6NKH3_AF	21	A	28.92	10	0.98	0.03	11.83	1			0.982361
A6NKH3	A6NKH3_AF	22	S	33.26	10	0.98	0.03	10.49	1			0.984865
A6NKH3	A6NKH3_AF	23	L	21.09	10	0.98	0.03	7.14	1			0.961164
A6NKH3	A6NKH3_AF	24	W	4.72	10	0.98	0.04	7.67	1			0.974759
A6NKH3	A6NKH3_AF	25	K	32.04	10	0.55	0.04	6.54	1			0.943918
A6NKH3	A6NKH3_AF	26	M	10.77	10	0.92	0.05	4.92	1			0.911099
A6NKH3	A6NKH3_AF	27	V	2.1	10	0.01	0.06	2.77	1			0.625419
A6NKH3	A6NKH3_AF	28	K	6.39	10	0.04	0.06	3.98	1			0.86085
A6NKH3	A6NKH3_AF	29	E	10.81	10	0.31	0.07	2.15	1			0.753792
A6NKH3	A6NKH3_AF	30	I	8.12	10	0.07	0.06	2.7	1			0.716325
A6NKH3	A6NKH3_AF	31	E	4.26	10	0.98	0.06	2.09	1			0.950574
A6NKH3	A6NKH3_AF	32	I	4.73	10	0.3	0.06	1.92	1			0.810691
A6NKH3	A6NKH3_AF	33	S	18.43	10	0.44	0.07	1.91	1	1		0.87683
A6NKH3	A6NKH3_AF	34	Q	4.86	10	0.98	0.07	1.95	1	1		0.955148
A6NKH3	A6NKH3_AF	35	H	9.39	10	0.98	0.07	2.12	1	1		0.984409
A6NKH3	A6NKH3_AF	36	T	4.63	10	0.44	0.06	2.27	1	1		0.838789
A6NKH3	A6NKH3_AF	37	K	16.45	10	0.78	0.04	3.09	1	1		0.981441
A6NKH3	A6NKH3_AF	38	Y	16.31	10	0.51	0.04	2.72	1	1	1	0.851097
A6NKH3	A6NKH3_AF	39	T	13.89	10	0.51	0.04	2	1	1		0.947235
A6NKH3	A6NKH3_AF	40	C	8.63	10	0.51	0.04	4.16	1	1		0.894672
A6NKH3	A6NKH3_AF	41	S	18.36	10	0.45	0.04	4.94	1	1		0.933575
A6NKH3	A6NKH3_AF	42	F	17.21	10	0.64	0.04	7.74	1	1		0.839299
A6NKH3	A6NKH3_AF	43	C	19.06	10	0.98	0.05	9.21	1	1		0.963256
A6NKH3	A6NKH3_AF	44	G	17.46	10	0.51	0.04	7.78	1			0.800851
A6NKH3	A6NKH3_AF	45	K	31.8	10	0.55	0.05	6.63	1			0.890389
A6NKH3	A6NKH3_AF	46	T	16.55	10	0.25	0.06	6.55	1			0.915214
A6NKH3	A6NKH3_AF	47	K	17.31	10	0.98	0.06	6.91	1			0.972294
A6NKH3	A6NKH3_AF	48	M	11.26	0	0.37	0.04	4.1	1			0.230805
A6NKH3	A6NKH3_AF	49	K	36.73	10	0.82	0.04	3.33	1			0.988085
A6NKH3	A6NKH3_AF	50	R	60.99	10	0.98	0.04	1.99	1			0.97123
A6NKH3	A6NKH3_AF	51	R	52.11	10	0.98	0.04	4.2	1			0.977177
A6NKH3	A6NKH3_AF	52	A	45.01	10	0.98	0.03	5.62	1			0.987179
A6NKH3	A6NKH3_AF	53	V	25.48	10	0.98	0.03	7.15	1			0.962333
A6NKH3	A6NKH3_AF	54	K	44.34	10	0.53	0.03	6.82	1			0.802924
A6NKH3	A6NKH3_AF	55	I	29.65	10	0.55	0.03	6.75	1			0.8403
A6NKH3	A6NKH3_AF	56	R	17.14	10	0.53	0.03	5.08	1			0.504487
A6NKH3	A6NKH3_AF	57	H	13.2	10	0.53	0.03	6.63	1			0.862501
A6NKH3	A6NKH3_AF	58	C	27.23	0	0.48	0.03	8.84	1			0.21839
A6NKH3	A6NKH3_AF	59	N	49.01	10	0.97	0.03	7.23	1			0.987681
A6NKH3	A6NKH3_AF	60	S	13	10	0.98	0.03	11.59	1			0.947607
A6NKH3	A6NKH3_AF	61	C	20.52	10	0.98	0.03	10.48	1			0.955399
A6NKH3	A6NKH3_AF	62	M	41.62	10	0.51	0.03	12.85	1			0.914309
A6NKH3	A6NKH3_AF	63	K	39.06	10	0.41	0.04	10.62	1			0.839414
A6NKH3	A6NKH3_AF	64	T	22.52	10	0.52	0.05	11.12	1			0.826241
A6NKH3	A6NKH3_AF	65	V	10.71	10	0.42	0.06	8.56	1			0.835717
A6NKH3	A6NKH3_AF	66	A	66.56	10	0.11	0.06	9.91	1			0.815482
A6NKH3	A6NKH3_AF	67	G	57.93	10	0.51	0.07	6.41	1			0.903711
A6NKH3	A6NKH3_AF	68	S	39.84	10	0.46	0.07	1.98	1			0.884537
A6NKH3	A6NKH3_AF	69	A	39.52	10	0.3	0.07	3.19	1			0.926689
A6NKH3	A6NKH3_AF	70	W	67.34	10	0.98	0.08	2.53	1			0.958853
A6NKH3	A6NKH3_AF	71	T	47.45	10	0.02	0.07	2.5	1			0.779585
A6NKH3	A6NKH3_AF	72	Y	32.09	10	0.17	0.05	2.89	1			0.853675
A6NKH3	A6NKH3_AF	73	N	49.76	10	0.48	0.05	2.09	1			0.8133
A6NKH3	A6NKH3_AF	74	T	57.03	10	0.42	0.07	3.4	1			0.845011
A6NKH3	A6NKH3_AF	75	T	41.19	10	0.42	0.08	4.89	1			0.817457
A6NKH3	A6NKH3_AF	76	S	43.31	10	0.27	0.08	6.99	1			0.766918
A6NKH3	A6NKH3_AF	77	A	34.65	10	0.42	0.07	7.77	1			0.872203
A6NKH3	A6NKH3_AF	78	V	15.82	10	0.52	0.07	4.01	1			0.674786
A6NKH3	A6NKH3_AF	79	M	32.97	10	0.53	0.07	8.32	1			0.855277
A6NKH3	A6NKH3_AF	80	V	16.64	10	0.19	0.06	10.89	1			0.746834
A6NKH3	A6NKH3_AF	81	K	56.01	10	0.53	0.05	9.08	1			0.851434
A6NKH3	A6NKH3_AF	82	S	29.21	10	0.53	0.04	11.18	1			0.657085
A6NKH3	A6NKH3_AF	83	A	12.93	10	0.32	0.04	13.58	1			0.729514
A6NKH3	A6NKH3_AF	84	I	14.5	10	0.69	0.03	15.44	1			0.912129
A6NKH3	A6NKH3_AF	85	R	48.54	10	0.7	0.04	12.3	1			0.922384
A6NKH3	A6NKH3_AF	86	R	63.18	10	0.7	0.04	15.1	1			0.934065
A6NKH3	A6NKH3_AF	87	L	21.01	10	0.23	0.04	19.37	1			0.789166
A6NKH3	A6NKH3_AF	88	K	32.44	10	0.7	0.06	19.02	1			0.942278
A6NKH3	A6NKH3_AF	89	E	5.41	10	0.64	0.05	17.98	1			0.841694
A6NKH3	A6NKH3_AF	90	L	2.78	0	0.01	0.05	23.1				0.391277
A6NKH3	A6NKH3_AF	91	K	12.82	10	0.03	0.05	25.15				0.585341
A6NKH3	A6NKH3_AF	92	D	6.79	10	0.02	0.07	23.98				0.671904
A6NKH3	A6NKH3_AF	93	Q	12.97	0	0.15	0.06	26.63				0.691637
B7ZW38	B7ZW38_AF	1	M	45.01	0	0.01	0.01	3.63				0.103598
B7ZW38	B7ZW38_AF	2	A	6.56	0	0.01	0.02	2.94				0.0987827
B7ZW38	B7ZW38_AF	3	S	14.9	0	0.05	0.02	6.13				0.316055
B7ZW38	B7ZW38_AF	4	N	46.56	0	0.54	0.01	3.88				0.471195
B7ZW38	B7ZW38_AF	5	V	10.99	0	0.01	0.01	3.42				0.713514
B7ZW38	B7ZW38_AF	6	T	4.41	0	0.42	0.02	2.74				0.921643
B7ZW38	B7ZW38_AF	7	N	25.69	0	0.65	0.02	4.86		1		0.899704
B7ZW38	B7ZW38_AF	8	K	47.19	0	0.69	0.02	3.22		1		0.980315
B7ZW38	B7ZW38_AF	9	M	22.58	0	0.21	0.02	5.94		1		0.936144
B7ZW38	B7ZW38_AF	10	D	10.35	0	0.22	0.02	7.84		1		0.740173
B7ZW38	B7ZW38_AF	11	P	5.38	0	0.24	0.02	8.94		1		0.680925
B7ZW38	B7ZW38_AF	12	H	21.4	0	0.64	0.02	9.58		1		0.563913
B7ZW38	B7ZW38_AF	13	S	6.67	0	0.19	0.02	6.17		1		0.627501
B7ZW38	B7ZW38_AF	14	M	5.56	0	0.01	0.02	3.32		1		0.682129
B7ZW38	B7ZW38_AF	15	N	9.5	0	0.16	0.02	6.43		1		0.499146
B7ZW38	B7ZW38_AF	16	S	1.96	0	0.04	0.02	7.43		1		0.294036
B7ZW38	B7ZW38_AF	17	R	4.12	0	0.97	0.02	3.07		1		0.978375
B7ZW38	B7ZW38_AF	18	V	1.17	0	0.01	0.02	5.44	1	1	1	0.0317705
B7ZW38	B7ZW38_AF	19	F	6.17	0	0.74	0.02	2.91	1	1		0.971172
B7ZW38	B7ZW38_AF	20	I	0.73	0	0.03	0.02	4.24	1	1	1	0.03736
B7ZW38	B7ZW38_AF	21	G	9.44	0	0.94	0.02	3.05	1	1	1	0.947586
B7ZW38	B7ZW38_AF	22	N	48.09	0	0.97	0.02	2.73	1	1		0.897758
B7ZW38	B7ZW38_AF	23	L	6.76	0	0.62	0.02	4.11	1	1		0.786473
B7ZW38	B7ZW38_AF	24	N	17.78	0	0.31	0.02	6.62	1	1		0.23019
B7ZW38	B7ZW38_AF	25	T	29.54	0	0.39	0.02	7.04	1	1		0.762386
B7ZW38	B7ZW38_AF	26	L	26.18	0	0.03	0.02	9.32	1	1		0.356061
B7ZW38	B7ZW38_AF	27	V	12.84	0	0.01	0.03	11.36	1	1		0.0668576
B7ZW38	B7ZW38_AF	28	V	7.39	0	0.11	0.03	9.43	1	1		0.145913
B7ZW38	B7ZW38_AF	29	K	25.34	0	0.01	0.03	6.18	1	1		0.235728
B7ZW38	B7ZW38_AF	30	K	12.39	0	0.01	0.03	3.5	1	1		0.21066
B7ZW38	B7ZW38_AF	31	S	10.22	0	0.01	0.03	2.13	1	1	1	0.233238
B7ZW38	B7ZW38_AF	32	D	6.37	0	0.01	0.04	4.36	1	1		0.0806716
B7ZW38	B7ZW38_AF	33	V	0.96	0	0.01	0.03	5.21	1	1		0.0426858
B7ZW38	B7ZW38_AF	34	E	5.79	0	0.01	0.04	2.27	1	1		0.184083
B7ZW38	B7ZW38_AF	35	A	10.85	0	0.01	0.04	2.65	1	1		0.140786
B7ZW38	B7ZW38_AF	36	I	4.58	0	0.01	0.04	5.34	1	1	1	0.068322
B7ZW38	B7ZW38_AF	37	F	2.95	0	0.01	0.05	5.22	1	1		0.0946457
B7ZW38	B7ZW38_AF	38	S	10.57	0	0.01	0.05	2.93	1	1		0.175589
B7ZW38	B7ZW38_AF	39	K	6.96	0	0.14	0.05	5.97	1	1		0.221185
B7ZW38	B7ZW38_AF	40	Y	19.59	0	0.01	0.07	7.14	1	1		0.164553
B7ZW38	B7ZW38_AF	41	G	7.42	0	0.01	0.09	3.35	1	1		0.19663
B7ZW38	B7ZW38_AF	42	K	19.92	0	0.16	0.08	3.09	1	1		0.424663
B7ZW38	B7ZW38_AF	43	I	3.36	0	0.01	0.1	2.63	1	1		0.125317
B7ZW38	B7ZW38_AF	44	A	4.8	0	0.01	0.11	5.04	1	1		0.168216
B7ZW38	B7ZW38_AF	45	G	7.1	0	0.01	0.11	5.98	1	1		0.313397
B7ZW38	B7ZW38_AF	46	C	6	0	0.03	0.11	5.2	1	1		0.20324
B7ZW38	B7ZW38_AF	47	S	25.57	0	0.44	0.11	2.72	1	1		0.955835
B7ZW38	B7ZW38_AF	48	V	28.77	0	0.01	0.12	6.02	1	1		0.754292
B7ZW38	B7ZW38_AF	49	H	57.84	0	0.97	0.11	2.82	1	1		0.992252
B7ZW38	B7ZW38_AF	50	K	89.76	0	0.88	0.11	3.6	1	1		0.984107
B7ZW38	B7ZW38_AF	51	G	26.46	0	0.32	0.1	1.96	1	1	1	0.827197
B7ZW38	B7ZW38_AF	52	F	30.31	0	0.78	0.11	2.6	1	1		0.951764
B7ZW38	B7ZW38_AF	53	A	18.61	0	0.01	0.14	5.5	1	1		0.210181
B7ZW38	B7ZW38_AF	54	F	45.99	0	0.21	0.13	2.92	1	1		0.934616
B7ZW38	B7ZW38_AF	55	V	5.02	0	0.01	0.12	6.4	1	1		0.09624
B7ZW38	B7ZW38_AF	56	Q	12.72	0	0.05	0.1	6.72	1	1		0.490524
B7ZW38	B7ZW38_AF	57	Y	7.29	0	0.01	0.1	5.59	1	1		0.213137
B7ZW38	B7ZW38_AF	58	D	3.63	0	0.01	0.1	6.14	1	1		0.0724058
B7ZW38	B7ZW38_AF	59	K	13	0	0.01	0.11	9.78	1	1		0.102232
B7ZW38	B7ZW38_AF	60	E	14.14	0	0.01	0.11	6.62	1	1		0.202048
B7ZW38	B7ZW38_AF	61	K	11.81	0	0.01	0.09	7.03	1			0.0973856
B7ZW38	B7ZW38_AF	62	N	13.69	0	0.02	0.09	7.35	1			0.183496
B7ZW38	B7ZW38_AF	63	A	7.59	0	0.01	0.11	4.58	1			0.165143
B7ZW38	B7ZW38_AF	64	R	40.6	0	0.35	0.1	2.5	1			0.638422
B7ZW38	B7ZW38_AF	65	A	10.62	0	0.12	0.12	4.62	1			0.357469
B7ZW38	B7ZW38_AF	66	A	10.16	0	0.31	0.13	5.62	1			0.313633
B7ZW38	B7ZW38_AF	67	V	3.67	0	0.06	0.12	3.26	1			0.428502
B7ZW38	B7ZW38_AF	68	A	14.5	0	0.1	0.11	3.26	1			0.451427
B7ZW38	B7ZW38_AF	69	G	10.67	0	0.16	0.11	5.96	1			0.389918
B7ZW38	B7ZW38_AF	70	E	4.41	0	0.04	0.11	7.94	1			0.230964
B7ZW38	B7ZW38_AF	71	D	5.37	0	0.09	0.1	6.14	1			0.58024
B7ZW38	B7ZW38_AF	72	G	14.34	0	0.01	0.11	5.61	1			0.373571
B7ZW38	B7ZW38_AF	73	R	31.34	0	0.19	0.09	6.04	1			0.401171
B7ZW38	B7ZW38_AF	74	M	45.95	0	0.01	0.09	7.76	1			0.200466
B7ZW38	B7ZW38_AF	75	I	16.53	0	0.02	0.1	8.34	1			0.185744
B7ZW38	B7ZW38_AF	76	A	21.18	0	0.01	0.1	10.65	1			0.150642
B7ZW38	B7ZW38_AF	77	S	22.61	0	0.02	0.12	8.41	1			0.24216
B7ZW38	B7ZW38_AF	78	Q	39.2	0	0.01	0.12	5.49	1			0.372916
B7ZW38	B7ZW38_AF	79	V	27.05	0	0.01	0.13	2.36	1			0.436549
B7ZW38	B7ZW38_AF	80	V	1.9	0	0.01	0.11	3.81				0.0668189
B7ZW38	B7ZW38_AF	81	D	46.6	0	0.01	0.11	2.01				0.539438
B7ZW38	B7ZW38_AF	82	I	5.96	0	0.01	0.11	4.25				0.129043
B7ZW38	B7ZW38_AF	83	N	36.84	0	0.02	0.09	2.39				0.750929
B7ZW38	B7ZW38_AF	84	L	9.45	0	0.01	0.09	1.99				0.734186
B7ZW38	B7ZW38_AF	85	A	38.51	0	0.01	0.09	2.04				0.725856
B7ZW38	B7ZW38_AF	86	A	12.47	0	0.01	0.1	3.15				0.47805
B7ZW38	B7ZW38_AF	87	E	18.38	0	0.01	0.09	2.96				0.476435
B7ZW38	B7ZW38_AF	88	P	22.38	0	0.02	0.1	2.84				0.75316
B7ZW38	B7ZW38_AF	89	K	32.8	0	0.04	0.11	2.09				0.856724
B7ZW38	B7ZW38_AF	90	V	15.79	0	0.02	0.12	4.09				0.622191
B7ZW38	B7ZW38_AF	91	N	30.97	0	0.05	0.12	3.83				0.634548
B7ZW38	B7ZW38_AF	92	R	71.17	0	0.13	0.11	4.61				0.640342
B7ZW38	B7ZW38_AF	93	G	10.23	0	0.02	0.12	6.18				0.444183
B7ZW38	B7ZW38_AF	94	N	39.98	0	0.16	0.12	6.96				0.602436
B7ZW38	B7ZW38_AF	95	A	29.94	0	0.05	0.11	8.41				0.44705
B7ZW38	B7ZW38_AF	96	G	18.89	0	0.03	0.11	10.17				0.505979
B7ZW38	B7ZW38_AF	97	V	28.31	0	0.06	0.11	12.42				0.491399
B7ZW38	B7ZW38_AF	98	K	66.61	0	0.15	0.1	11.94				0.693809
B7ZW38	B7ZW38_AF	99	R	85.53	0	0.53	0.1	13.85				0.686294
B7ZW38	B7ZW38_AF	100	S	55.07	0	0.03	0.1	14.51				0.718143
B7ZW38	B7ZW38_AF	101	A	32.8	0	0.01	0.09	17.74				0.771023
B7ZW38	B7ZW38_AF	102	A	7.96	0	0.01	0.1	19.19				0.610658
B7ZW38	B7ZW38_AF	103	E	20.86	0	0.01	0.11	14.1				0.47071
B7ZW38	B7ZW38_AF	104	M	11.56	0	0.01	0.09	19.01				0.331118
B7ZW38	B7ZW38_AF	105	Y	50.38	0	0.01	0.08	21.82				0.608088
B7ZW38	B7ZW38_AF	106	G	4.29	0	0.01	0.08	22.61				0.213266
B7ZW38	B7ZW38_AF	107	S	10.86	0	0.01	0.06	22.67				0.286305
B7ZW38	B7ZW38_AF	108	S	17.33	0	0.01	0.05	26.08				0.236459
B7ZW38	B7ZW38_AF	109	F	12.72	0	0.01	0.05	27				0.21322
B7ZW38	B7ZW38_AF	110	D	10.21	0	0.01	0.05	26.87				0.232709
B7ZW38	B7ZW38_AF	111	L	3.44	0	0.01	0.05	26.42				0.175339
B7ZW38	B7ZW38_AF	112	D	7.79	0	0.01	0.05	31.27				0.221417
B7ZW38	B7ZW38_AF	113	Y	21.11	0	0.01	0.06	32.56				0.413961
B7ZW38	B7ZW38_AF	114	N	7.43	0	0.01	0.06	28.5				0.178443
B7ZW38	B7ZW38_AF	115	L	1.18	0	0.01	0.05	33.03				0.0906582
B7ZW38	B7ZW38_AF	116	Q	13.17	0	0.01	0.05	35.73				0.185758
B7ZW38	B7ZW38_AF	117	R	30.39	0	0.01	0.05	35.13				0.251719
B7ZW38	B7ZW38_AF	118	D	13.93	0	0.01	0.05	33.38				0.216549
B7ZW38	B7ZW38_AF	119	Y	26.74	0	0.01	0.04	38.4				0.18111
B7ZW38	B7ZW38_AF	120	Y	14.21	0	0.01	0.04	40.63				0.150747
B7ZW38	B7ZW38_AF	121	G	2.61	0	0.01	0.04	40.65				0.15745
B7ZW38	B7ZW38_AF	122	G	8.92	0	0.01	0.04	41.59				0.434647
B7ZW38	B7ZW38_AF	123	M	14.24	0	0.01	0.04	44.06				0.343922
B7ZW38	B7ZW38_AF	124	Y	20.11	0	0.01	0.04	46.39				0.361003
B7ZW38	B7ZW38_AF	125	S	19.01	0	0.01	0.03	45.55				0.717658
B7ZW38	B7ZW38_AF	126	F	10.96	0	0.01	0.03	49.1				0.750646
B7ZW38	B7ZW38_AF	127	P	4.81	0	0.02	0.03	50.34				0.721667
B7ZW38	B7ZW38_AF	128	A	1.84	0	0.02	0.04	49.31				0.736059
B7ZW38	B7ZW38_AF	129	R	31.66	0	0.04	0.04	50.72				0.794162
B7ZW38	B7ZW38_AF	130	V	2.78	0	0.05	0.05	47.12				0.656742
B7ZW38	B7ZW38_AF	131	P	2.56	0	0.24	0.05	45.5				0.489446
B7ZW38	B7ZW38_AF	132	P	2.28	0	0.05	0.05	42.68				0.433315
B7ZW38	B7ZW38_AF	133	P	7.02	0	0.22	0.05	40.31				0.394596
B7ZW38	B7ZW38_AF	134	P	5.62	0	0.39	0.05	38.72				0.350563
B7ZW38	B7ZW38_AF	135	P	5.5	0	0.46	0.05	36.28				0.332768
B7ZW38	B7ZW38_AF	136	I	6.91	0	0.28	0.06	33.34				0.443931
B7ZW38	B7ZW38_AF	137	A	5.55	0	0.27	0.05	33.23				0.351087
B7ZW38	B7ZW38_AF	138	L	5.63	0	0.64	0.06	27.9				0.486876
B7ZW38	B7ZW38_AF	139	A	11.83	0	0.37	0.06	29.84				0.3425
B7ZW38	B7ZW38_AF	140	V	19.41	0	0.11	0.07	29.74				0.476101
B7ZW38	B7ZW38_AF	141	V	10.53	0	0.31	0.07	28.82				0.395248
B7ZW38	B7ZW38_AF	142	P	20.19	0	0.53	0.07	31.06				0.609709
B7ZW38	B7ZW38_AF	143	S	32.9	0	0.49	0.06	28.02				0.843079
B7ZW38	B7ZW38_AF	144	K	53.6	0	0.69	0.05	31.78				0.86774
B7ZW38	B7ZW38_AF	145	R	65.7	0	0.69	0.04	29.5				0.926327
B7ZW38	B7ZW38_AF	146	Q	21.28	0	0.68	0.04	33.51				0.92946
B7ZW38	B7ZW38_AF	147	R	55.32	0	0.7	0.04	35.47				0.951708
B7ZW38	B7ZW38_AF	148	I	7.67	0	0.64	0.05	34.44				0.699141
B7ZW38	B7ZW38_AF	149	S	25.8	0	0.65	0.05	38.29				0.853018
B7ZW38	B7ZW38_AF	150	G	6.9	0	0.62	0.05	37.96				0.692547
B7ZW38	B7ZW38_AF	151	N	29.05	0	0.5	0.05	40.02				0.759356
B7ZW38	B7ZW38_AF	152	T	23.52	0	0.46	0.05	38.98				0.856086
B7ZW38	B7ZW38_AF	153	S	32.3	0	0.64	0.05	40.5				0.963958
B7ZW38	B7ZW38_AF	154	R	62.78	10	0.68	0.05	37.87				0.983838
B7ZW38	B7ZW38_AF	155	R	79.92	10	0.53	0.05	36.9				0.968779
B7ZW38	B7ZW38_AF	156	G	31.24	10	0.09	0.05	34.43				0.956726
B7ZW38	B7ZW38_AF	157	K	69.4	10	0.39	0.04	35.06				0.965722
B7ZW38	B7ZW38_AF	158	S	57.32	10	0.15	0.03	31.66				0.955431
B7ZW38	B7ZW38_AF	159	G	31	10	0.11	0.04	29.7				0.846481
B7ZW38	B7ZW38_AF	160	F	68.64	10	0.04	0.04	24.92				0.812439
B7ZW38	B7ZW38_AF	161	N	55.25	10	0.05	0.04	26.43				0.731896
B7ZW38	B7ZW38_AF	162	S	62.65	10	0.08	0.05	23.42				0.716212
B7ZW38	B7ZW38_AF	163	K	82.22	10	0.6	0.05	23.96				0.944935
B7ZW38	B7ZW38_AF	164	S	60.24	0	0.11	0.05	24.28				0.652731
B7ZW38	B7ZW38_AF	165	G	35.75	0	0.07	0.05	23.42				0.640826
B7ZW38	B7ZW38_AF	166	K	52.84	0	0.03	0.05	24.22				0.747846
B7ZW38	B7ZW38_AF	167	R	89.4	0	0.15	0.05	19.48				0.912393
B7ZW38	B7ZW38_AF	168	G	40.71	0	0.22	0.04	24.17				0.801202
B7ZW38	B7ZW38_AF	169	S	58.85	0	0.01	0.03	27.22				0.489152
B7ZW38	B7ZW38_AF	170	S	67.83	0	0.05	0.04	27.64				0.571313
B7ZW38	B7ZW38_AF	171	K	70.66	0	0.02	0.05	29.67				0.801831
B7ZW38	B7ZW38_AF	172	S	49.07	0	0.02	0.04	30.84				0.738458
B7ZW38	B7ZW38_AF	173	G	19.59	0	0.01	0.03	31.13				0.396616
B7ZW38	B7ZW38_AF	174	K	65.97	0	0.02	0.03	33.42				0.600417
B7ZW38	B7ZW38_AF	175	L	22.49	0	0.02	0.03	29.38				0.430231
B7ZW38	B7ZW38_AF	176	K	59.95	0	0.01	0.03	34.17				0.378347
B7ZW38	B7ZW38_AF	177	G	9.51	0	0.01	0.04	36.67				0.182574
B7ZW38	B7ZW38_AF	178	D	11.34	0	0.01	0.03	34.83				0.177191
B7ZW38	B7ZW38_AF	179	D	8.04	0	0.01	0.04	31.8				0.162716
B7ZW38	B7ZW38_AF	180	L	12.15	0	0.01	0.04	32.81				0.160548
B7ZW38	B7ZW38_AF	181	Q	34.27	0	0.02	0.04	34.74				0.377731
B7ZW38	B7ZW38_AF	182	A	4.1	0	0.01	0.03	31.91				0.113831
B7ZW38	B7ZW38_AF	183	I	5.69	0	0.01	0.03	28.81				0.139298
B7ZW38	B7ZW38_AF	184	K	24.72	0	0.02	0.03	32.38				0.332682
B7ZW38	B7ZW38_AF	185	Q	3.53	0	0.03	0.02	33.01				0.218222
B7ZW38	B7ZW38_AF	186	E	6.47	0	0.02	0.03	27.3				0.300719
B7ZW38	B7ZW38_AF	187	L	9.84	0	0.01	0.03	27.94				0.213701
B7ZW38	B7ZW38_AF	188	T	8.38	0	0.01	0.02	32.55				0.250558
B7ZW38	B7ZW38_AF	189	Q	27.57	0	0.01	0.02	31.68				0.328441
B7ZW38	B7ZW38_AF	190	I	13.84	0	0.01	0.02	26.66				0.270982
B7ZW38	B7ZW38_AF	191	K	25.8	0	0.02	0.02	31.04				0.48801
B7ZW38	B7ZW38_AF	192	Q	6.87	0	0.01	0.02	33.34				0.249456
B7ZW38	B7ZW38_AF	193	K	18.03	0	0.08	0.02	29.79				0.405558
B7ZW38	B7ZW38_AF	194	V	2.55	0	0.01	0.02	27.52				0.149202
B7ZW38	B7ZW38_AF	195	D	1.91	0	0.01	0.02	31.51				0.12396
B7ZW38	B7ZW38_AF	196	S	2.94	0	0.01	0.01	32.57				0.154854
B7ZW38	B7ZW38_AF	197	L	7.91	0	0.01	0.01	27.52				0.258396
B7ZW38	B7ZW38_AF	198	L	7.15	0	0.01	0.01	28.3				0.152717
B7ZW38	B7ZW38_AF	199	E	2.91	0	0.01	0.01	32.94				0.105614
B7ZW38	B7ZW38_AF	200	N	3.66	0	0.01	0.01	32.42				0.109479
B7ZW38	B7ZW38_AF	201	L	5.76	0	0.01	0.01	27.07				0.160688
B7ZW38	B7ZW38_AF	202	E	3.88	0	0.01	0.01	32.33				0.111765
B7ZW38	B7ZW38_AF	203	K	9.12	0	0.01	0.01	34.84				0.200759
B7ZW38	B7ZW38_AF	204	I	4.83	0	0.01	0.01	31.25				0.160993
B7ZW38	B7ZW38_AF	205	E	4.65	0	0.01	0.01	31.52				0.11476
B7ZW38	B7ZW38_AF	206	K	5.48	0	0.01	0.01	35.47				0.178836
B7ZW38	B7ZW38_AF	207	E	5.75	0	0.01	0.01	35.8				0.135556
B7ZW38	B7ZW38_AF	208	H	14.95	0	0.01	0	30.21				0.167398
B7ZW38	B7ZW38_AF	209	C	2.5	0	0.01	0	35.66				0.0927372
B7ZW38	B7ZW38_AF	210	K	15.94	0	0.01	0	37.8				0.150356
B7ZW38	B7ZW38_AF	211	Q	23.19	0	0.01	0	33.51				0.189597
B7ZW38	B7ZW38_AF	212	G	3.77	0	0.01	0.01	34.65				0.11242
B7ZW38	B7ZW38_AF	213	V	4.49	0	0.01	0	36.62				0.119875
B7ZW38	B7ZW38_AF	214	E	11.14	0	0.01	0.01	34.35				0.194643
B7ZW38	B7ZW38_AF	215	V	6.13	0	0.01	0	30.83				0.169977
B7ZW38	B7ZW38_AF	216	K	18.88	0	0.01	0.01	33.73				0.251436
B7ZW38	B7ZW38_AF	217	N	18.76	0	0.01	0.01	35.85				0.249824
B7ZW38	B7ZW38_AF	218	A	2.33	0	0.01	0.01	33.87				0.102789
B7ZW38	B7ZW38_AF	219	K	24.2	0	0.01	0.01	32				0.197629
B7ZW38	B7ZW38_AF	220	S	11.66	0	0.01	0.01	38.04				0.163865
B7ZW38	B7ZW38_AF	221	E	6.81	0	0.01	0.01	40.14				0.169928
B7ZW38	B7ZW38_AF	222	E	2.92	0	0.01	0.01	43.03				0.151527
B7ZW38	B7ZW38_AF	223	E	2.59	0	0.01	0.01	43.76				0.195656
B7ZW38	B7ZW38_AF	224	Q	3.43	0	0.01	0.01	45.85				0.246459
B7ZW38	B7ZW38_AF	225	T	0.7	0	0.01	0.01	47.48				0.190651
B7ZW38	B7ZW38_AF	226	S	2	0	0.01	0.01	48.18				0.560717
B7ZW38	B7ZW38_AF	227	S	2.55	0	0.01	0.01	49.74				0.585162
B7ZW38	B7ZW38_AF	228	S	2.56	0	0.01	0.01	49.81				0.585162
B7ZW38	B7ZW38_AF	229	S	1.16	0	0.01	0.01	50.6				0.481107
B7ZW38	B7ZW38_AF	230	K	9.03	0	0.01	0.01	49.92				0.684913
B7ZW38	B7ZW38_AF	231	K	8.36	0	0.01	0.01	49.01				0.686364
B7ZW38	B7ZW38_AF	232	D	2.52	0	0.01	0.01	46.32				0.395663
B7ZW38	B7ZW38_AF	233	K	4.78	0	0.01	0.01	46.75				0.366662
B7ZW38	B7ZW38_AF	234	T	7.51	0	0.01	0.01	43.52				0.345056
B7ZW38	B7ZW38_AF	235	H	14.01	0	0.01	0.01	43.83				0.316183
B7ZW38	B7ZW38_AF	236	V	5.38	0	0.01	0.02	40.31				0.224396
B7ZW38	B7ZW38_AF	237	K	4.71	0	0.01	0.01	40.42				0.226205
B7ZW38	B7ZW38_AF	238	M	4.99	0	0.01	0.01	37.18				0.21286
B7ZW38	B7ZW38_AF	239	E	1.33	0	0.01	0.01	37.65				0.0831358
B7ZW38	B7ZW38_AF	240	S	1.37	0	0.01	0.01	34.34				0.0586002
B7ZW38	B7ZW38_AF	241	E	1.55	0	0.01	0.01	34.71				0.0190241
B7ZW38	B7ZW38_AF	242	G	0.46	0	0.01	0.01	31.78				0.00899912
B7ZW38	B7ZW38_AF	243	G	0.3	0	0.01	0.01	30.73				0.0077905
B7ZW38	B7ZW38_AF	244	A	0.4	0	0.01	0.01	30.12				0.00873751
B7ZW38	B7ZW38_AF	245	D	0.32	0	0.01	0.01	28.86				0.030508
B7ZW38	B7ZW38_AF	246	D	0.67	0	0.01	0.01	25.62				0.0438912
B7ZW38	B7ZW38_AF	247	S	0.87	0	0.01	0.01	23.65				0.0768934
B7ZW38	B7ZW38_AF	248	V	0.23	0	0.01	0.01	23.8				0.0393117
B7ZW38	B7ZW38_AF	249	E	0.53	0	0.01	0.01	22.54				0.0443692
B7ZW38	B7ZW38_AF	250	E	1.01	0	0.01	0.01	22.37				0.0521723
B7ZW38	B7ZW38_AF	251	G	0.44	0	0.01	0.01	19.74				0.045149
B7ZW38	B7ZW38_AF	252	D	1.09	0	0.01	0.01	21.87				0.0654516
B7ZW38	B7ZW38_AF	253	L	0.47	0	0.01	0.01	20.39				0.0345103
B7ZW38	B7ZW38_AF	254	L	0.33	0	0.01	0.02	21.73				0.00788171
B7ZW38	B7ZW38_AF	255	C	0.25	0	0.01	0.02	22.45				0.00701256
B7ZW38	B7ZW38_AF	256	D	0.46	0	0.01	0.02	23.37				0.00899912
B7ZW38	B7ZW38_AF	257	D	0.35	0	0.01	0.03	20.95				0.00914577
B7ZW38	B7ZW38_AF	258	D	0.29	0	0.01	0.02	23.71				0.0077905
B7ZW38	B7ZW38_AF	259	N	0.96	0	0.01	0.02	18.84				0.0187771
B7ZW38	B7ZW38_AF	260	E	1.02	0	0.01	0.02	21.96				0.0654516
B7ZW38	B7ZW38_AF	261	D	0.49	0	0.01	0.02	17.63				0.00838408
B7ZW38	B7ZW38_AF	262	Q	1.92	0	0.01	0.03	20.25				0.0831876
B7ZW38	B7ZW38_AF	263	G	0.43	0	0.01	0.04	21.24				0.0463705
B7ZW38	B7ZW38_AF	264	D	0.74	0	0.01	0.03	16.45				0.0604606
B7ZW38	B7ZW38_AF	265	N	1.28	0	0.01	0.03	18				0.078769
B7ZW38	B7ZW38_AF	266	Q	4.49	0	0.01	0.03	23.84				0.120145
B7ZW38	B7ZW38_AF	267	L	0.86	0	0.01	0.03	22.22				0.0912487
B7ZW38	B7ZW38_AF	268	E	1.32	0	0.01	0.03	24.5				0.0818408
B7ZW38	B7ZW38_AF	269	L	0.63	0	0.01	0.03	29.22				0.0435077
B7ZW38	B7ZW38_AF	270	I	0.49	0	0.01	0.02	29.08				0.0341216
B7ZW38	B7ZW38_AF	271	K	1.54	0	0.01	0.02	33.13				0.0755537
B7ZW38	B7ZW38_AF	272	D	0.32	0	0.01	0.02	32.43				0.030508
B7ZW38	B7ZW38_AF	273	D	0.55	0	0.01	0.02	33.71				0.00980712
B7ZW38	B7ZW38_AF	274	E	0.44	0	0.01	0.02	35.72				0.0352803
B7ZW38	B7ZW38_AF	275	K	2.17	0	0.01	0.02	39.39				0.125397
B7ZW38	B7ZW38_AF	276	G	0.5	0	0.01	0.02	38.04				0.0545194
B7ZW38	B7ZW38_AF	277	A	0.55	0	0.01	0.02	39.31				0.0539136
B7ZW38	B7ZW38_AF	278	E	0.92	0	0.01	0.02	38.13				0.0841177
B7ZW38	B7ZW38_AF	279	E	1.14	0	0.01	0.01	38.14				0.0831358
B7ZW38	B7ZW38_AF	280	G	1.15	0	0.01	0.01	38.16				0.0853108
B7ZW38	B7ZW38_AF	281	E	1.63	0	0.01	0.01	38.47				0.0760843
B7ZW38	B7ZW38_AF	282	D	0.88	0	0.01	0.01	38.49				0.0633574
B7ZW38	B7ZW38_AF	283	D	0.98	0	0.01	0.01	38.24				0.0193342
B7ZW38	B7ZW38_AF	284	R	3.01	0	0.01	0.01	35.86				0.0921051
B7ZW38	B7ZW38_AF	285	D	0.69	0	0.01	0.01	45.03				0.0487174
B7ZW38	B7ZW38_AF	286	R	4.56	0	0.01	0.01	44.7				0.164638
B7ZW38	B7ZW38_AF	287	A	0.79	0	0.01	0.01	49.8				0.0847492
B7ZW38	B7ZW38_AF	288	N	4.75	0	0.01	0.01	51.07				0.161421
B7ZW38	B7ZW38_AF	289	G	0.3	0	0.01	0.01	53.68				0.0769055
B7ZW38	B7ZW38_AF	290	Q	1.04	0	0.01	0.01	55.27				0.102626
B7ZW38	B7ZW38_AF	291	D	0.38	0	0.01	0.01	60.19				0.0153642
B7ZW38	B7ZW38_AF	292	D	0.94	0	0.01	0.01	62.84				0.0263706
B7ZW38	B7ZW38_AF	293	S	3.31	0	0.01	0.01	65.96				0.0519636
C9JQI7	C9JQI7_AF	1	M	17.32	0	0.01	0.01					0.661788
C9JQI7	C9JQI7_AF	2	N	30.86	0	0.08	0.01					0.890298
C9JQI7	C9JQI7_AF	3	M	37.01	0	0.53	0.01					0.78448
C9JQI7	C9JQI7_AF	4	P	5.22	0	0.7	0.01					0.786047
C9JQI7	C9JQI7_AF	5	V	5.23	0	0.02	0.01					0.577062
C9JQI7	C9JQI7_AF	6	N	20.58	0	0.33	0.01					0.702355
C9JQI7	C9JQI7_AF	7	K	18.06	0	0.56	0.01					0.852004
C9JQI7	C9JQI7_AF	8	S	5.67	0	0.02	0.01					0.361513
C9JQI7	C9JQI7_AF	9	P	13.24	0	0.57	0.01					0.684288
C9JQI7	C9JQI7_AF	10	M	22.11	0	0.01	0.02					0.355447
C9JQI7	C9JQI7_AF	11	I	8.67	0	0.01	0.02					0.279367
C9JQI7	C9JQI7_AF	12	N	18.49	0	0.06	0.02					0.412295
C9JQI7	C9JQI7_AF	13	T	14.52	0	0.53	0.02					0.333293
C9JQI7	C9JQI7_AF	14	C	10.51	0	0.02	0.02					0.36926
C9JQI7	C9JQI7_AF	15	G	28.4	0	0.08	0.02					0.429665
C9JQI7	C9JQI7_AF	16	G	13.92	0	0.02	0.02					0.292476
C9JQI7	C9JQI7_AF	17	I	7.28	0	0.01	0.01					0.206291
C9JQI7	C9JQI7_AF	18	S	39.47	0	0.02	0.02					0.272839
C9JQI7	C9JQI7_AF	19	S	14.9	0	0.22	0.02					0.287552
C9JQI7	C9JQI7_AF	20	P	5.91	0	0.09	0.02					0.231606
C9JQI7	C9JQI7_AF	21	Y	5.37	0	0.17	0.01					0.341748
C9JQI7	C9JQI7_AF	22	H	2.81	0	0.04	0.01					0.182234
C9JQI7	C9JQI7_AF	23	E	3.07	0	0.01	0.02					0.0892528
C9JQI7	C9JQI7_AF	24	E	2.52	0	0.01	0.02					0.0826642
C9JQI7	C9JQI7_AF	25	L	1.02	0	0.01	0.02					0.117913
C9JQI7	C9JQI7_AF	26	W	1.34	0	0.01	0.03					0.0839118
C9JQI7	C9JQI7_AF	27	K	7.99	0	0.01	0.03					0.192111
C9JQI7	C9JQI7_AF	28	L	0.94	0	0.01	0.03					0.107902
C9JQI7	C9JQI7_AF	29	N	1.17	0	0.01	0.02					0.183527
C9JQI7	C9JQI7_AF	30	F	0.85	10	0.01	0.02					0.244091
C9JQI7	C9JQI7_AF	31	Q	4.78	0	0.02	0.01					0.215752
C9JQI7	C9JQI7_AF	32	H	8.42	0	0.01	0.02					0.457148
C9JQI7	C9JQI7_AF	33	L	2.96	0	0.01	0.01					0.616971
C9JQI7	C9JQI7_AF	34	S	13.69	0	0.01	0.01					0.270732
C9JQI7	C9JQI7_AF	35	G	2.56	0	0.01	0.01					0.229319
C9JQI7	C9JQI7_AF	36	E	13.34	0	0.02	0.01					0.424278
C9JQI7	C9JQI7_AF	37	R	43.01	0	0.01	0.01					0.49864
C9JQI7	C9JQI7_AF	38	G	11.14	0	0.02	0.01					0.406973
C9JQI7	C9JQI7_AF	39	H	37.61	0	0.01	0.01					0.419298
C9JQI7	C9JQI7_AF	40	K	52.35	0	0.02	0.01					0.520185
C9JQI7	C9JQI7_AF	41	S	48.01	0	0.02	0.02					0.450733
C9JQI7	C9JQI7_AF	42	R	55.65	0	0.02	0.02		1			0.832182
C9JQI7	C9JQI7_AF	43	P	8.77	0	0.04	0.02		1			0.377905
C9JQI7	C9JQI7_AF	44	T	19.97	0	0.08	0.01		1			0.58198
C9JQI7	C9JQI7_AF	45	F	13.42	0	0.06	0.01		1			0.448042
C9JQI7	C9JQI7_AF	46	S	6.8	10	0.05	0.02		1			0.546269
C9JQI7	C9JQI7_AF	47	I	1.15	0	0.01	0.02		1			0.0208488
C9JQI7	C9JQI7_AF	48	T	13.52	0	0.01	0.02		1			0.161222
C9JQI7	C9JQI7_AF	49	K	6.79	0	0.01	0.02		1			0.149747
C9JQI7	C9JQI7_AF	50	E	8.13	0	0.01	0.03		1			0.152501
C9JQI7	C9JQI7_AF	51	F	4.6	0	0.01	0.03		1			0.106329
C9JQI7	C9JQI7_AF	52	I	4.71	0	0.01	0.03		1			0.159824
C9JQI7	C9JQI7_AF	53	L	2.55	0	0.01	0.04		1			0.100361
C9JQI7	C9JQI7_AF	54	R	7.55	0	0.01	0.03		1			0.207823
C9JQI7	C9JQI7_AF	55	F	1.65	0	0.01	0.03		1			0.181723
C9JQI7	C9JQI7_AF	56	N	4.62	0	0.01	0.03		1			0.398867
C9JQI7	C9JQI7_AF	57	Q	4.71	0	0.01	0.04		1			0.371364
C9JQI7	C9JQI7_AF	58	T	0.92	0	0.01	0.04		1			0.12131
C9JQI7	C9JQI7_AF	59	Q	14.81	0	0.01	0.03		1			0.54131
C9JQI7	C9JQI7_AF	60	N	11.88	0	0.01	0.04		1			0.314034
C9JQI7	C9JQI7_AF	61	S	10.14	0	0.01	0.04		1			0.286114
C9JQI7	C9JQI7_AF	62	K	10.57	0	0.01	0.04		1			0.226607
C9JQI7	C9JQI7_AF	63	E	2.38	0	0.01	0.04		1			0.107024
C9JQI7	C9JQI7_AF	64	K	3.72	0	0.01	0.04		1			0.316286
C9JQI7	C9JQI7_AF	65	E	3.4	0	0.01	0.03		1			0.107141
C9JQI7	C9JQI7_AF	66	E	1.67	0	0.01	0.03		1			0.0980951
C9JQI7	C9JQI7_AF	67	L	0.9	0	0.01	0.03		1			0.0878487
C9JQI7	C9JQI7_AF	68	L	0.52	0	0.01	0.03		1			0.0494965
C9JQI7	C9JQI7_AF	69	E	2.65	0	0.01	0.03		1			0.112238
C9JQI7	C9JQI7_AF	70	L	0.63	10	0.01	0.03		1			0.0870587
C9JQI7	C9JQI7_AF	71	A	1.18	0	0.01	0.04		1			0.0269623
C9JQI7	C9JQI7_AF	72	R	7.84	0	0.02	0.05		1			0.269893
C9JQI7	C9JQI7_AF	73	K	10.94	10	0.07	0.04		1			0.748828
C9JQI7	C9JQI7_AF	74	I	1.06	10	0.01	0.04		1			0.232365
C9JQI7	C9JQI7_AF	75	I	1.33	10	0.01	0.05		1			0.185802
C9JQI7	C9JQI7_AF	76	L	4.77	10	0.04	0.06		1			0.740726
C9JQI7	C9JQI7_AF	77	R	27.6	10	0.66	0.05		1			0.969599
C9JQI7	C9JQI7_AF	78	C	1.19	0	0.08	0.06		1			0.07193
C9JQI7	C9JQI7_AF	79	K	19.34	10	0.66	0.06		1			0.906706
C9JQI7	C9JQI7_AF	80	R	33.83	10	0.66	0.06		1			0.986931
C9JQI7	C9JQI7_AF	81	K	5.6	10	0.69	0.07		1			0.966658
C9JQI7	C9JQI7_AF	82	L	1.13	0	0.45	0.06		1			0.0794796
C9JQI7	C9JQI7_AF	83	G	13.72	0	0.39	0.07		1			0.900924
C9JQI7	C9JQI7_AF	84	L	7.85	10	0.06	0.07		1			0.923977
C9JQI7	C9JQI7_AF	85	K	36.27	10	0.69	0.07		1			0.98099
C9JQI7	C9JQI7_AF	86	T	25.56	0	0.35	0.09		1			0.937229
C9JQI7	C9JQI7_AF	87	L	2.83	0	0.37	0.09		1			0.432335
C9JQI7	C9JQI7_AF	88	G	10.61	0	0.53	0.09		1			0.848536
C9JQI7	C9JQI7_AF	89	S	40.63	0	0.15	0.09		1			0.948501
C9JQI7	C9JQI7_AF	90	G	47.65	10	0.01	0.11		1			0.968086
C9JQI7	C9JQI7_AF	91	R	65.86	10	0.02	0.1		1			0.964154
C9JQI7	C9JQI7_AF	92	H	44.02	10	0.05	0.09		1			0.977425
C9JQI7	C9JQI7_AF	93	V	6.12	0	0.01	0.11		1			0.581609
C9JQI7	C9JQI7_AF	94	H	23	10	0.02	0.11		1			0.95112
C9JQI7	C9JQI7_AF	95	L	3.7	0	0.01	0.11		1			0.453543
C9JQI7	C9JQI7_AF	96	P	5.15	0	0.06	0.1		1			0.829584
C9JQI7	C9JQI7_AF	97	A	0.9	10	0.01	0.09		1			0.442273
C9JQI7	C9JQI7_AF	98	A	2.55	0	0.01	0.09		1			0.058667
C9JQI7	C9JQI7_AF	99	W	4.3	0	0.01	0.07		1			0.0574643
C9JQI7	C9JQI7_AF	100	T	0.58	0	0.01	0.06		1			0.0217549
C9JQI7	C9JQI7_AF	101	E	1.02	10	0.01	0.06		1			0.114381
C9JQI7	C9JQI7_AF	102	V	0.26	0	0.01	0.06		1			0.0167223
C9JQI7	C9JQI7_AF	103	I	0.32	0	0.01	0.06		1			0.0146012
C9JQI7	C9JQI7_AF	104	Y	1.92	0	0.01	0.06		1			0.138714
C9JQI7	C9JQI7_AF	105	L	1.12	0	0.01	0.05		1			0.0280799
C9JQI7	C9JQI7_AF	106	A	0.76	0	0.01	0.04		1			0.0181056
C9JQI7	C9JQI7_AF	107	Q	5.99	0	0.01	0.04		1			0.261074
C9JQI7	C9JQI7_AF	108	C	1.04	0	0.01	0.03		1			0.0243723
C9JQI7	C9JQI7_AF	109	K	40.82	0	0.02	0.03		1			0.588516
C9JQI7	C9JQI7_AF	110	G	6.84	0	0.01	0.03		1			0.178464
C9JQI7	C9JQI7_AF	111	E	5.17	0	0.01	0.02		1			0.157685
C9JQI7	C9JQI7_AF	112	I	0.86	0	0.01	0.02		1			0.0833952
C9JQI7	C9JQI7_AF	113	Q	4.79	0	0.01	0.02		1			0.135301
C9JQI7	C9JQI7_AF	114	D	0.57	0	0.01	0.03		1			0.10589
C9JQI7	C9JQI7_AF	115	E	0.42	10	0.01	0.02		1			0.126984
C9JQI7	C9JQI7_AF	116	S	0.21	0	0.01	0.02		1			0.0154829
C9JQI7	C9JQI7_AF	117	L	0.27	0	0.01	0.02		1			0.139185
C9JQI7	C9JQI7_AF	118	N	1.14	0	0.01	0.02		1			0.183807
C9JQI7	C9JQI7_AF	119	M	0.77	0	0.01	0.02		1			0.0328749
C9JQI7	C9JQI7_AF	120	L	0.58	0	0.01	0.03		1			0.0193211
C9JQI7	C9JQI7_AF	121	Y	8.36	0	0.01	0.03		1			0.647036
C9JQI7	C9JQI7_AF	122	A	0.79	0	0.01	0.04		1			0.154431
C9JQI7	C9JQI7_AF	123	S	2.26	0	0.01	0.04		1			0.0578477
C9JQI7	C9JQI7_AF	124	L	0.61	0	0.01	0.04		1			0.0293453
C9JQI7	C9JQI7_AF	125	D	1.72	0	0.01	0.04		1			0.245709
C9JQI7	C9JQI7_AF	126	H	4.09	0	0.01	0.04		1			0.245512
C9JQI7	C9JQI7_AF	127	A	0.8	0	0.01	0.03		1			0.0199629
C9JQI7	C9JQI7_AF	128	S	4.11	0	0.01	0.04		1			0.350647
C9JQI7	C9JQI7_AF	129	F	2.61	0	0.01	0.03		1			0.164609
C9JQI7	C9JQI7_AF	130	D	4.24	0	0.01	0.03		1			0.407309
C9JQI7	C9JQI7_AF	131	Y	9.91	0	0.01	0.03		1			0.539187
C9JQI7	C9JQI7_AF	132	D	4.86	0	0.01	0.03		1			0.403022
C9JQI7	C9JQI7_AF	133	H	2.5	0	0.01	0.03		1			0.430385
C9JQI7	C9JQI7_AF	134	L	0.57	0	0.01	0.03		1			0.0138662
C9JQI7	C9JQI7_AF	135	P	4.13	0	0.01	0.03		1			0.353748
C9JQI7	C9JQI7_AF	136	A	0.52	0	0.01	0.03		1			0.0144992
C9JQI7	C9JQI7_AF	137	L	0.41	0	0.01	0.03		1			0.0117372
C9JQI7	C9JQI7_AF	138	F	2.66	0	0.01	0.04		1			0.044145
C9JQI7	C9JQI7_AF	139	F	1.64	0	0.01	0.03		1			0.0286736
C9JQI7	C9JQI7_AF	140	V	0.17	0	0.01	0.04		1			0.0127753
C9JQI7	C9JQI7_AF	141	A	0.56	0	0.01	0.03		1			0.0128111
C9JQI7	C9JQI7_AF	142	E	1.28	0	0.01	0.04		1			0.097307
C9JQI7	C9JQI7_AF	143	S	1.55	0	0.01	0.04		1			0.162228
C9JQI7	C9JQI7_AF	144	V	0.83	0	0.01	0.05		1			0.0293124
C9JQI7	C9JQI7_AF	145	L	1.21	0	0.01	0.06		1			0.031164
C9JQI7	C9JQI7_AF	146	Y	4.17	0	0.01	0.06		1			0.254082
C9JQI7	C9JQI7_AF	147	R	3.93	0	0.02	0.07		1			0.355022
C9JQI7	C9JQI7_AF	148	L	0.4	0	0.01	0.07		1			0.0573538
C9JQI7	C9JQI7_AF	149	C	0.77	0	0.01	0.07		1			0.0976365
C9JQI7	C9JQI7_AF	150	C	0.78	0	0.01	0.08		1			0.101407
C9JQI7	C9JQI7_AF	151	D	4.7	0	0.01	0.08		1			0.160729
C9JQI7	C9JQI7_AF	152	A	1.12	0	0.01	0.07		1			0.110662
C9JQI7	C9JQI7_AF	153	S	2.06	0	0.01	0.07		1			0.114856
C9JQI7	C9JQI7_AF	154	L	13.08	0	0.01	0.1		1			0.192198
C9JQI7	C9JQI7_AF	155	K	28.59	0	0.01	0.07		1			0.423254
C9JQI7	C9JQI7_AF	156	T	15.09	0	0.01	0.07		1			0.148365
C9JQI7	C9JQI7_AF	157	Y	27.93	0	0.01	0.05		1			0.163224
C9JQI7	C9JQI7_AF	158	L	9.62	0	0.01	0.05		1			0.099688
C9JQI7	C9JQI7_AF	159	Y	14.29	0	0.02	0.05		1			0.306049
C9JQI7	C9JQI7_AF	160	S	22.57	0	0.02	0.04		1			0.366924
C9JQI7	C9JQI7_AF	161	V	1.91	0	0.01	0.06		1			0.129837
C9JQI7	C9JQI7_AF	162	E	4.21	0	0.01	0.05		1			0.132594
C9JQI7	C9JQI7_AF	163	I	1.15	0	0.01	0.06		1			0.141166
C9JQI7	C9JQI7_AF	164	K	6.33	0	0.01	0.05		1			0.224654
C9JQI7	C9JQI7_AF	165	L	1.83	0	0.01	0.05		1			0.204406
C9JQI7	C9JQI7_AF	166	A	0.92	0	0.01	0.06		1			0.0622486
C9JQI7	C9JQI7_AF	167	K	10.81	0	0.01	0.07		1			0.387707
C9JQI7	C9JQI7_AF	168	I	0.71	0	0.01	0.06		1			0.0369789
C9JQI7	C9JQI7_AF	169	G	2.45	0	0.01	0.06		1			0.0748764
C9JQI7	C9JQI7_AF	170	Y	4.5	0	0.02	0.06		1			0.404156
C9JQI7	C9JQI7_AF	171	L	2.24	0	0.01	0.07		1			0.266394
C9JQI7	C9JQI7_AF	172	V	0.84	0	0.01	0.07		1			0.0463369
C9JQI7	C9JQI7_AF	173	F	3.14	0	0.01	0.06		1			0.057296
C9JQI7	C9JQI7_AF	174	L	0.61	0	0.01	0.07		1			0.0552926
C9JQI7	C9JQI7_AF	175	R	7.08	0	0.02	0.07		1			0.145208
C9JQI7	C9JQI7_AF	176	L	1.23	0	0.01	0.05		1			0.030389
C9JQI7	C9JQI7_AF	177	F	1.14	0	0.01	0.05		1			0.030389
C9JQI7	C9JQI7_AF	178	I	0.42	0	0.01	0.05		1			0.0638272
C9JQI7	C9JQI7_AF	179	F	0.88	0	0.01	0.05		1			0.199591
C9JQI7	C9JQI7_AF	180	F	0.36	0	0.01	0.05		1			0.016239
C9JQI7	C9JQI7_AF	181	L	0.85	0	0.01	0.05		1			0.0291275
C9JQI7	C9JQI7_AF	182	H	4.65	0	0.01	0.05		1			0.153588
C9JQI7	C9JQI7_AF	183	G	3.12	0	0.01	0.04		1			0.130302
C9JQI7	C9JQI7_AF	184	H	4.55	0	0.01	0.05		1			0.310099
C9JQI7	C9JQI7_AF	185	L	1.11	0	0.01	0.05		1			0.0324586
C9JQI7	C9JQI7_AF	186	E	15.93	0	0.01	0.04		1			0.170016
C9JQI7	C9JQI7_AF	187	S	12.3	0	0.01	0.04		1			0.244324
C9JQI7	C9JQI7_AF	188	F	2.26	0	0.01	0.05		1			0.209903
C9JQI7	C9JQI7_AF	189	K	5.38	0	0.01	0.04		1			0.12627
C9JQI7	C9JQI7_AF	190	Q	9.33	0	0.01	0.03		1			0.178536
C9JQI7	C9JQI7_AF	191	H	5.98	0	0.01	0.03		1			0.16136
C9JQI7	C9JQI7_AF	192	L	0.51	0	0.01	0.03		1			0.00972792
C9JQI7	C9JQI7_AF	193	L	1.19	0	0.01	0.03		1			0.0950998
C9JQI7	C9JQI7_AF	194	R	15.49	0	0.01	0.03		1			0.162168
C9JQI7	C9JQI7_AF	195	L	1.44	0	0.01	0.03		1			0.0251411
C9JQI7	C9JQI7_AF	196	Q	5.47	0	0.01	0.03		1			0.133678
C9JQI7	C9JQI7_AF	197	P	2.98	0	0.01	0.03		1			0.114778
C9JQI7	C9JQI7_AF	198	Y	14.72	0	0.01	0.03		1			0.201586
C9JQI7	C9JQI7_AF	199	L	1.28	0	0.01	0.02		1			0.0637596
C9JQI7	C9JQI7_AF	200	Y	18.09	0	0.01	0.02		1			0.175817
C9JQI7	C9JQI7_AF	201	A	4.44	0	0.01	0.02		1			0.0316774
C9JQI7	C9JQI7_AF	202	L	0.93	0	0.01	0.01		1			0.0189539
C9JQI7	C9JQI7_AF	203	S	5.19	0	0.01	0.01		1			0.13929
C9JQI7	C9JQI7_AF	204	F	11.88	0	0.01	0.01		1			0.149945
C9JQI7	C9JQI7_AF	205	S	4.62	0	0.01	0.01		1			0.102478
C9JQI7	C9JQI7_AF	206	G	4.1	0	0.01	0.01		1			0.136479
C9JQI7	C9JQI7_AF	207	A	16.2	0	0.01	0.01		1			0.0595649
C9JQI7	C9JQI7_AF	208	S	10.11	0	0.01	0.02		1			0.198288
C9JQI7	C9JQI7_AF	209	Y	21.29	0	0.01	0.02		1			0.0764225
C9JQI7	C9JQI7_AF	210	H	11.66	0	0.02	0.02		1			0.106402
C9JQI7	C9JQI7_AF	211	K	27.99	0	0.02	0.02		1			0.143307
C9JQI7	C9JQI7_AF	212	Y	24.74	0	0.03	0.03		1			0.168579
C9JQI7	C9JQI7_AF	213	P	5.49	0	0.01	0.03		1			0.0813336
C9JQI7	C9JQI7_AF	214	N	9.28	0	0.02	0.03		1			0.484417
C9JQI7	C9JQI7_AF	215	I	1.84	0	0.01	0.04		1			0.0477803
C9JQI7	C9JQI7_AF	216	F	1.83	0	0.01	0.04		1			0.0475291
C9JQI7	C9JQI7_AF	217	S	2	0	0.01	0.04		1			0.190326
C9JQI7	C9JQI7_AF	218	N	7.69	0	0.02	0.04		1			0.576231
C9JQI7	C9JQI7_AF	219	V	1.33	0	0.01	0.05		1			0.0450976
C9JQI7	C9JQI7_AF	220	Q	3.29	0	0.02	0.06		1			0.0922699
C9JQI7	C9JQI7_AF	221	F	1.68	0	0.01	0.06		1			0.0573976
C9JQI7	C9JQI7_AF	222	I	1.65	0	0.01	0.06		1			0.0490573
C9JQI7	C9JQI7_AF	223	L	0.89	0	0.01	0.06		1			0.0382315
C9JQI7	C9JQI7_AF	224	K	2.97	0	0.01	0.06		1			0.0535147
C9JQI7	C9JQI7_AF	225	A	0.48	0	0.01	0.06		1			0.0170466
C9JQI7	C9JQI7_AF	226	S	0.96	0	0.01	0.06		1			0.0385002
C9JQI7	C9JQI7_AF	227	E	5.51	0	0.02	0.05		1			0.131737
C9JQI7	C9JQI7_AF	228	I	1.11	0	0.01	0.05		1			0.0349613
C9JQI7	C9JQI7_AF	229	I	0.96	0	0.01	0.05		1			0.114337
C9JQI7	C9JQI7_AF	230	G	1.26	0	0.01	0.05		1			0.0294871
C9JQI7	C9JQI7_AF	231	K	8.64	0	0.01	0.06		1			0.0973784
C9JQI7	C9JQI7_AF	232	R	2.18	0	0.01	0.05		1			0.104869
C9JQI7	C9JQI7_AF	233	E	0.44	0	0.01	0.05		1			0.042957
C9JQI7	C9JQI7_AF	234	L	0.33	0	0.01	0.05		1			0.0375811
C9JQI7	C9JQI7_AF	235	R	11.95	0	0.01	0.04		1			0.188926
C9JQI7	C9JQI7_AF	236	S	6.99	0	0.01	0.04		1			0.0631812
C9JQI7	C9JQI7_AF	237	E	4.34	0	0.01	0.04		1			0.0931891
C9JQI7	C9JQI7_AF	238	S	7.19	0	0.01	0.05		1			0.148508
C9JQI7	C9JQI7_AF	239	I	7.4	0	0.01	0.06		1			0.178363
C9JQI7	C9JQI7_AF	240	F	9.36	0	0.01	0.05		1			0.222487
C9JQI7	C9JQI7_AF	241	R	8.23	0	0.01	0.06		1			0.193907
C9JQI7	C9JQI7_AF	242	P	6.21	0	0.01	0.07		1			0.183231
C9JQI7	C9JQI7_AF	243	V	4.8	0	0.01	0.07		1			0.137232
C9JQI7	C9JQI7_AF	244	E	8.97	0	0.01	0.07		1			0.248311
C9JQI7	C9JQI7_AF	245	D	1.95	0	0.01	0.1		1			0.180107
C9JQI7	C9JQI7_AF	246	K	11.91	0	0.01	0.09		1			0.262344
C9JQI7	C9JQI7_AF	247	K	12.96	0	0.01	0.08		1			0.248899
C9JQI7	C9JQI7_AF	248	R	29.76	0	0.01	0.09		1			0.407048
C9JQI7	C9JQI7_AF	249	Y	20.54	0	0.01	0.08		1			0.339828
C9JQI7	C9JQI7_AF	250	E	8.57	0	0.01	0.08		1			0.179373
C9JQI7	C9JQI7_AF	251	N	22.71	0	0.01	0.07		1			0.322737
C9JQI7	C9JQI7_AF	252	T	13.94	0	0.01	0.06		1			0.22345
C9JQI7	C9JQI7_AF	253	D	7.44	0	0.01	0.05		1			0.166233
C9JQI7	C9JQI7_AF	254	S	8.97	0	0.01	0.06		1			0.0911587
C9JQI7	C9JQI7_AF	255	D	4.46	0	0.01	0.07		1			0.131993
C9JQI7	C9JQI7_AF	256	M	8.09	0	0.01	0.06		1			0.0863416
C9JQI7	C9JQI7_AF	257	G	2.33	0	0.01	0.06		1			0.138704
C9JQI7	C9JQI7_AF	258	G	4.46	0	0.01	0.06		1			0.156114
C9JQI7	C9JQI7_AF	259	Y	2.43	0	0.01	0.06		1			0.131408
C9JQI7	C9JQI7_AF	260	E	2.95	0	0.01	0.05		1			0.151801
C9JQI7	C9JQI7_AF	261	I	1.3	0	0.01	0.04		1			0.0716973
C9JQI7	C9JQI7_AF	262	N	5.02	0	0.01	0.04		1			0.160833
C9JQI7	C9JQI7_AF	263	H	7.4	0	0.01	0.04		1			0.395344
C9JQI7	C9JQI7_AF	264	L	1.01	0	0.01	0.05		1			0.0349613
C9JQI7	C9JQI7_AF	265	L	2.06	0	0.01	0.04		1			0.0351207
C9JQI7	C9JQI7_AF	266	W	8.89	0	0.01	0.04		1			0.196253
C9JQI7	C9JQI7_AF	267	H	2.99	0	0.01	0.03		1			0.128491
C9JQI7	C9JQI7_AF	268	C	0.51	0	0.01	0.03		1			0.0163267
C9JQI7	C9JQI7_AF	269	V	0.49	0	0.01	0.03		1			0.0125429
C9JQI7	C9JQI7_AF	270	A	1.14	0	0.01	0.03		1			0.0982197
C9JQI7	C9JQI7_AF	271	A	1.04	0	0.01	0.03		1			0.0247277
C9JQI7	C9JQI7_AF	272	W	4.69	0	0.01	0.03		1			0.0439067
C9JQI7	C9JQI7_AF	273	S	4.61	0	0.02	0.03		1			0.0703616
C9JQI7	C9JQI7_AF	274	C	2.99	0	0.02	0.03		1			0.0537327
C9JQI7	C9JQI7_AF	275	V	0.69	0	0.02	0.03		1			0.0233307
C9JQI7	C9JQI7_AF	276	Q	2.1	0	0.11	0.03		1			0.0909479
C9JQI7	C9JQI7_AF	277	N	9.13	0	0.28	0.02		1			0.168708
C9JQI7	C9JQI7_AF	278	N	11.92	0	0.21	0.02		1			0.305138
C9JQI7	C9JQI7_AF	279	S	5.74	0	0.32	0.03		1			0.147493
C9JQI7	C9JQI7_AF	280	P	6.07	0	0.56	0.03		1			0.215914
C9JQI7	C9JQI7_AF	281	Q	20.75	0	0.47	0.03		1			0.4636
C9JQI7	C9JQI7_AF	282	L	2.17	0	0.02	0.04		1			0.061886
C9JQI7	C9JQI7_AF	283	N	17.87	0	0.24	0.04		1			0.192572
C9JQI7	C9JQI7_AF	284	N	9.95	0	0.33	0.04		1			0.323241
C9JQI7	C9JQI7_AF	285	V	0.58	0	0.01	0.05		1			0.0544552
C9JQI7	C9JQI7_AF	286	L	0.88	0	0.01	0.04		1			0.0203603
C9JQI7	C9JQI7_AF	287	E	7.05	0	0.01	0.04		1			0.0641956
C9JQI7	C9JQI7_AF	288	H	24.35	0	0.01	0.04		1			0.329205
C9JQI7	C9JQI7_AF	289	L	1.37	0	0.01	0.05		1			0.0345565
C9JQI7	C9JQI7_AF	290	V	0.67	0	0.01	0.05		1			0.0152968
C9JQI7	C9JQI7_AF	291	F	10.27	0	0.01	0.06		1			0.323858
C9JQI7	C9JQI7_AF	292	H	3.58	0	0.01	0.05		1			0.212635
C9JQI7	C9JQI7_AF	293	K	2.71	0	0.01	0.05		1			0.0444528
C9JQI7	C9JQI7_AF	294	T	11.68	0	0.01	0.04		1			0.0717203
C9JQI7	C9JQI7_AF	295	Q	6.86	0	0.01	0.06		1			0.0972468
C9JQI7	C9JQI7_AF	296	L	0.89	0	0.01	0.05		1			0.0291275
C9JQI7	C9JQI7_AF	297	Q	7.92	0	0.01	0.04		1			0.0794142
C9JQI7	C9JQI7_AF	298	K	11.21	0	0.01	0.04		1			0.0821074
C9JQI7	C9JQI7_AF	299	K	19.84	0	0.01	0.04		1			0.0955801
C9JQI7	C9JQI7_AF	300	C	1.8	0	0.02	0.03		1			0.0541509
C9JQI7	C9JQI7_AF	301	W	12.72	0	0.02	0.04		1			0.115868
C9JQI7	C9JQI7_AF	302	L	0.78	0	0.01	0.04		1			0.0205876
C9JQI7	C9JQI7_AF	303	D	2.21	0	0.01	0.04		1			0.108621
C9JQI7	C9JQI7_AF	304	S	0.95	0	0.01	0.04		1			0.0252029
C9JQI7	C9JQI7_AF	305	V	0.28	0	0.01	0.05		1			0.0312242
C9JQI7	C9JQI7_AF	306	L	0.38	0	0.01	0.06		1			0.0274446
C9JQI7	C9JQI7_AF	307	A	0.53	0	0.01	0.05		1			0.0183805
C9JQI7	C9JQI7_AF	308	L	0.28	0	0.01	0.06		1			0.0187702
C9JQI7	C9JQI7_AF	309	L	0.22	0	0.01	0.06		1			0.149652
C9JQI7	C9JQI7_AF	310	V	0.27	0	0.01	0.06		1			0.0187702
C9JQI7	C9JQI7_AF	311	L	0.36	0	0.01	0.06		1			0.0154792
C9JQI7	C9JQI7_AF	312	G	0.58	0	0.01	0.07		1			0.0189286
C9JQI7	C9JQI7_AF	313	E	0.75	0	0.01	0.08		1			0.036082
C9JQI7	C9JQI7_AF	314	A	0.67	0	0.01	0.07		1			0.0184622
C9JQI7	C9JQI7_AF	315	A	1.09	0	0.01	0.08		1			0.0314575
C9JQI7	C9JQI7_AF	316	K	0.72	0	0.02	0.1		1			0.0502748
C9JQI7	C9JQI7_AF	317	L	0.67	0	0.01	0.1		1			0.0212132
C9JQI7	C9JQI7_AF	318	N	6.44	0	0.01	0.09		1			0.164772
C9JQI7	C9JQI7_AF	319	M	12.32	0	0.01	0.09		1			0.083305
C9JQI7	C9JQI7_AF	320	A	0.43	0	0.02	0.13		1			0.0205864
C9JQI7	C9JQI7_AF	321	C	0.98	0	0.01	0.16		1			0.035061
C9JQI7	C9JQI7_AF	322	L	1.51	0	0.01	0.19		1			0.0302263
C9JQI7	C9JQI7_AF	323	K	8.32	0	0.05	0.18		1			0.142857
C9JQI7	C9JQI7_AF	324	A	0.98	0	0.01	0.19		1			0.0340906
C9JQI7	C9JQI7_AF	325	L	1.52	0	0.01	0.17		1			0.0310559
C9JQI7	C9JQI7_AF	326	M	2.25	0	0.01	0.2		1			0.0538612
C9JQI7	C9JQI7_AF	327	D	2.7	0	0.01	0.22		1			0.0549002
C9JQI7	C9JQI7_AF	328	V	0.79	0	0.01	0.26		1			0.0275946
C9JQI7	C9JQI7_AF	329	V	0.32	0	0.01	0.19		1			0.013872
C9JQI7	C9JQI7_AF	330	R	4.11	0	0.01	0.18		1			0.123376
C9JQI7	C9JQI7_AF	331	D	1.43	0	0.01	0.19		1			0.0273589
C9JQI7	C9JQI7_AF	332	F	1.78	0	0.01	0.21		1			0.0364618
C9JQI7	C9JQI7_AF	333	V	0.51	0	0.01	0.2		1			0.0184733
C9JQI7	C9JQI7_AF	334	S	2.1	0	0.01	0.19		1			0.0916329
C9JQI7	C9JQI7_AF	335	S	6.59	0	0.01	0.15		1			0.173973
C9JQI7	C9JQI7_AF	336	I	0.36	0	0.01	0.14		1			0.0158373
C9JQI7	C9JQI7_AF	337	M	0.69	0	0.01	0.13		1			0.0166933
C9JQI7	C9JQI7_AF	338	S	4.65	0	0.01	0.13		1			0.0504098
C9JQI7	C9JQI7_AF	339	V	0.8	0	0.01	0.12		1			0.0975427
C9JQI7	C9JQI7_AF	340	Q	1.57	0	0.01	0.11		1			0.0305231
C9JQI7	C9JQI7_AF	341	N	5.89	0	0.01	0.11		1			0.0827683
C9JQI7	C9JQI7_AF	342	Q	13.73	0	0.01	0.11		1			0.182879
C9JQI7	C9JQI7_AF	343	E	5.79	0	0.01	0.12		1			0.0704355
C9JQI7	C9JQI7_AF	344	E	6.42	0	0.01	0.11		1			0.141456
C9JQI7	C9JQI7_AF	345	S	7.14	0	0.01	0.1		1			0.272067
C9JQI7	C9JQI7_AF	346	C	5.29	0	0.01	0.11		1			0.170907
C9JQI7	C9JQI7_AF	347	K	7.76	0	0.01	0.09		1			0.178822
C9JQI7	C9JQI7_AF	348	V	1.28	0	0.01	0.08		1			0.0750591
C9JQI7	C9JQI7_AF	349	D	3.17	0	0.01	0.08		1			0.0535074
C9JQI7	C9JQI7_AF	350	D	2.31	0	0.01	0.08		1			0.106265
C9JQI7	C9JQI7_AF	351	F	4.49	0	0.01	0.08		1			0.142816
C9JQI7	C9JQI7_AF	352	S	14.95	0	0.01	0.08		1			0.179225
C9JQI7	C9JQI7_AF	353	W	25.14	0	0.01	0.06		1			0.176579
C9JQI7	C9JQI7_AF	354	A	1.09	0	0.01	0.06		1			0.0314956
C9JQI7	C9JQI7_AF	355	W	2.64	0	0.01	0.07		1			0.0594619
C9JQI7	C9JQI7_AF	356	N	2.13	0	0.01	0.07		1			0.0642418
C9JQI7	C9JQI7_AF	357	V	0.63	0	0.01	0.07		1			0.0231399
C9JQI7	C9JQI7_AF	358	V	0.95	0	0.01	0.07		1			0.0352999
C9JQI7	C9JQI7_AF	359	Y	6.67	0	0.01	0.07		1			0.650229
C9JQI7	C9JQI7_AF	360	I	1.58	0	0.01	0.06		1			0.18318
C9JQI7	C9JQI7_AF	361	Y	4.96	0	0.01	0.06		1			0.124086
C9JQI7	C9JQI7_AF	362	T	1.54	0	0.01	0.07		1			0.0556169
C9JQI7	C9JQI7_AF	363	V	0.64	0	0.01	0.07		1			0.160294
C9JQI7	C9JQI7_AF	364	I	0.95	0	0.01	0.07		1			0.16659
C9JQI7	C9JQI7_AF	365	L	1.15	0	0.01	0.07		1			0.0515443
C9JQI7	C9JQI7_AF	366	A	1.23	0	0.01	0.08		1			0.166975
C9JQI7	C9JQI7_AF	367	E	1.14	0	0.01	0.08		1			0.166975
C9JQI7	C9JQI7_AF	368	I	0.7	0	0.01	0.08		1			0.0311386
C9JQI7	C9JQI7_AF	369	C	1.12	0	0.01	0.09		1			0.0314982
C9JQI7	C9JQI7_AF	370	L	2.14	0	0.02	0.08		1			0.39038
C9JQI7	C9JQI7_AF	371	Y	4.61	0	0.38	0.09		1			0.372886
C9JQI7	C9JQI7_AF	372	A	2.03	0	0.01	0.08		1			0.0449092
C9JQI7	C9JQI7_AF	373	A	2.05	0	0.01	0.09		1			0.116317
C9JQI7	C9JQI7_AF	374	T	27.74	0	0.02	0.08		1			0.567052
C9JQI7	C9JQI7_AF	375	S	17.82	0	0.01	0.08		1			0.302685
C9JQI7	C9JQI7_AF	376	D	7.32	0	0.03	0.07		1			0.376893
C9JQI7	C9JQI7_AF	377	L	1.29	0	0.01	0.05		1			0.0429377
C9JQI7	C9JQI7_AF	378	R	7.55	0	0.04	0.06		1			0.451707
C9JQI7	C9JQI7_AF	379	K	16.72	0	0.06	0.05		1			0.491661
C9JQI7	C9JQI7_AF	380	T	3.08	0	0.04	0.06		1			0.419492
C9JQI7	C9JQI7_AF	381	A	2.12	0	0.03	0.05		1			0.0721238
C9JQI7	C9JQI7_AF	382	L	1.85	0	0.02	0.04		1			0.741134
C9JQI7	C9JQI7_AF	383	I	1.61	0	0.03	0.02		1			0.5333
C9JQI7	C9JQI7_AF	384	G	7.54	0	0.08	0.03		1			0.476897
C9JQI7	C9JQI7_AF	385	F	6.21	0	0.05	0.02		1			0.0802914
C9JQI7	C9JQI7_AF	386	C	4.13	0	0.03	0.02		1			0.355092
C9JQI7	C9JQI7_AF	387	H	52.43	0	0.01	0.02		1			0.320625
C9JQI7	C9JQI7_AF	388	C	7.13	0	0.01	0.02		1			0.152717
C9JQI7	C9JQI7_AF	389	K	52.09	0	0.01	0.02		1			0.491818
C9JQI7	C9JQI7_AF	390	S	12.45	0	0.01	0.03		1			0.291192
C9JQI7	C9JQI7_AF	391	S	27.08	0	0.01	0.02		1			0.359044
C9JQI7	C9JQI7_AF	392	Q	30.61	0	0.01	0.02		1			0.801115
C9JQI7	C9JQI7_AF	393	K	43.69	0	0.01	0.01		1			0.423562
C9JQI7	C9JQI7_AF	394	N	32	0	0.01	0.01		1			0.223914
C9JQI7	C9JQI7_AF	395	I	3.36	0	0.01	0.01		1			0.391796
C9JQI7	C9JQI7_AF	396	L	1.68	0	0.01	0.01		1			0.0865857
C9JQI7	C9JQI7_AF	397	Y	21.44	0	0.01	0.01		1			0.26997
C9JQI7	C9JQI7_AF	398	L	3.13	0	0.01	0.01		1			0.0310164
C9JQI7	C9JQI7_AF	399	D	5.93	0	0.01	0.01		1			0.0513284
C9JQI7	C9JQI7_AF	400	K	12.85	0	0.01	0.01		1			0.0512946
C9JQI7	C9JQI7_AF	401	S	3.48	0	0.01	0.01		1			0.0331938
C9JQI7	C9JQI7_AF	402	V	1.69	0	0.01	0.02		1			0.0233211
C9JQI7	C9JQI7_AF	403	P	0.82	0	0.01	0.02		1			0.0172013
C9JQI7	C9JQI7_AF	404	P	0.31	0	0.01	0.03		1			0.00904006
C9JQI7	C9JQI7_AF	405	E	6.35	0	0.01	0.03		1			0.0513787
C9JQI7	C9JQI7_AF	406	L	0.86	0	0.01	0.02		1			0.0163761
C9JQI7	C9JQI7_AF	407	K	10.47	0	0.01	0.03		1			0.158266
C9JQI7	C9JQI7_AF	408	E	0.79	0	0.01	0.03		1			0.0151739
C9JQI7	C9JQI7_AF	409	T	0.39	0	0.01	0.03		1			0.0136896
C9JQI7	C9JQI7_AF	410	S	2.5	0	0.01	0.04		1			0.0386427
C9JQI7	C9JQI7_AF	411	I	0.51	0	0.01	0.04		1			0.0155055
C9JQI7	C9JQI7_AF	412	L	0.45	0	0.01	0.03		1			0.112975
C9JQI7	C9JQI7_AF	413	S	1.04	0	0.01	0.03		1			0.117065
C9JQI7	C9JQI7_AF	414	L	1.99	0	0.01	0.03		1			0.0297218
C9JQI7	C9JQI7_AF	415	L	0.74	0	0.01	0.04		1			0.0808953
C9JQI7	C9JQI7_AF	416	E	0.91	0	0.01	0.04		1			0.0749959
C9JQI7	C9JQI7_AF	417	Y	2.14	0	0.01	0.03		1			0.027488
C9JQI7	C9JQI7_AF	418	F	0.65	0	0.01	0.03		1			0.0149337
C9JQI7	C9JQI7_AF	419	S	0.55	0	0.01	0.04		1			0.0351472
C9JQI7	C9JQI7_AF	420	S	0.65	0	0.01	0.04		1			0.0123554
C9JQI7	C9JQI7_AF	421	K	0.94	0	0.01	0.04		1			0.0220599
C9JQI7	C9JQI7_AF	422	M	0.94	0	0.01	0.05		1			0.0274266
C9JQI7	C9JQI7_AF	423	S	3.13	0	0.01	0.05		1			0.0481213
C9JQI7	C9JQI7_AF	424	E	6.63	0	0.01	0.05		1			0.0798324
C9JQI7	C9JQI7_AF	425	N	17.28	0	0.01	0.05		1			0.103312
C9JQI7	C9JQI7_AF	426	C	1.42	0	0.01	0.04		1			0.0206773
C9JQI7	C9JQI7_AF	427	D	1.85	0	0.01	0.04		1			0.0331035
C9JQI7	C9JQI7_AF	428	Q	5.45	0	0.01	0.04		1			0.0674776
C9JQI7	C9JQI7_AF	429	V	1.21	0	0.01	0.04		1			0.0265757
C9JQI7	C9JQI7_AF	430	V	0.91	0	0.01	0.04		1			0.0290749
C9JQI7	C9JQI7_AF	431	W	8.27	0	0.01	0.05		1			0.0936752
C9JQI7	C9JQI7_AF	432	T	1.82	0	0.03	0.06		1			0.0677257
C9JQI7	C9JQI7_AF	433	G	0.77	0	0.01	0.05		1			0.0241197
C9JQI7	C9JQI7_AF	434	Y	1.35	0	0.03	0.04		1			0.155538
C9JQI7	C9JQI7_AF	435	Y	6.44	0	0.03	0.05		1			0.228939
C9JQI7	C9JQI7_AF	436	G	1.84	0	0.15	0.04		1			0.112013
C9JQI7	C9JQI7_AF	437	L	0.63	0	0.02	0.05		1			0.0373752
C9JQI7	C9JQI7_AF	438	V	0.55	0	0.01	0.06		1			0.0217449
C9JQI7	C9JQI7_AF	439	Y	4.91	0	0.04	0.07		1			0.429991
C9JQI7	C9JQI7_AF	440	N	1.98	0	0.03	0.07		1			0.526708
C9JQI7	C9JQI7_AF	441	L	1.55	0	0.01	0.06		1			0.0620923
C9JQI7	C9JQI7_AF	442	V	1.44	0	0.01	0.07		1			0.440756
C9JQI7	C9JQI7_AF	443	K	5.12	0	0.05	0.07		1			0.534659
C9JQI7	C9JQI7_AF	444	I	0.29	0	0.01	0.07		1			0.156718
C9JQI7	C9JQI7_AF	445	S	1.35	0	0.01	0.07		1			0.370256
C9JQI7	C9JQI7_AF	446	W	3.45	0	0.03	0.07		1			0.623551
C9JQI7	C9JQI7_AF	447	E	2.75	0	0.01	0.08		1			0.290805
C9JQI7	C9JQI7_AF	448	L	0.38	0	0.01	0.1		1			0.0818966
C9JQI7	C9JQI7_AF	449	Q	1.88	0	0.01	0.1		1			0.265165
C9JQI7	C9JQI7_AF	450	G	2.88	0	0.01	0.1		1			0.210433
C9JQI7	C9JQI7_AF	451	D	1.78	0	0.01	0.12		1			0.15946
C9JQI7	C9JQI7_AF	452	E	1.62	0	0.01	0.11		1			0.154346
C9JQI7	C9JQI7_AF	453	E	4.49	0	0.01	0.11		1			0.172935
C9JQI7	C9JQI7_AF	454	Q	2.37	0	0.02	0.1		1			0.303438
C9JQI7	C9JQI7_AF	455	D	1.16	0	0.02	0.09		1			0.523597
C9JQI7	C9JQI7_AF	456	G	6.42	0	0.02	0.09		1			0.739429
C9JQI7	C9JQI7_AF	457	L	0.36	0	0.01	0.08		1			0.193169
C9JQI7	C9JQI7_AF	458	R	3.32	0	0.2	0.07		1			0.694784
C9JQI7	C9JQI7_AF	459	N	4.12	0	0.66	0.05		1			0.904153
C9JQI7	C9JQI7_AF	460	M	3.92	0	0.04	0.06		1			0.851921
C9JQI7	C9JQI7_AF	461	I	0.72	0	0.01	0.06		1			0.0213327
C9JQI7	C9JQI7_AF	462	W	31.85	0	0.03	0.06		1			0.867859
C9JQI7	C9JQI7_AF	463	Q	10.73	0	0.34	0.05		1			0.903984
C9JQI7	C9JQI7_AF	464	T	3.49	0	0.01	0.05		1			0.729238
C9JQI7	C9JQI7_AF	465	L	2	0	0.01	0.04		1			0.339244
C9JQI7	C9JQI7_AF	466	Q	10.91	0	0.02	0.04		1			0.558973
C9JQI7	C9JQI7_AF	467	K	1.43	0	0.05	0.03		1			0.425245
C9JQI7	C9JQI7_AF	468	T	0.66	0	0.02	0.04		1			0.119647
C9JQI7	C9JQI7_AF	469	K	6.36	0	0.02	0.03		1			0.360399
C9JQI7	C9JQI7_AF	470	D	1.27	0	0.01	0.04		1			0.117977
C9JQI7	C9JQI7_AF	471	Y	1.74	0	0.01	0.04		1			0.118542
C9JQI7	C9JQI7_AF	472	E	1.75	0	0.01	0.04		1			0.0746107
C9JQI7	C9JQI7_AF	473	E	2.93	0	0.02	0.03		1			0.177776
C9JQI7	C9JQI7_AF	474	D	7.07	0	0.01	0.02		1			0.0495846
C9JQI7	C9JQI7_AF	475	V	5.21	0	0.01	0.02		1			0.163179
C9JQI7	C9JQI7_AF	476	R	24.77	0	0.02	0.02		1			0.186738
C9JQI7	C9JQI7_AF	477	I	0.52	0	0.01	0.02		1			0.0130446
C9JQI7	C9JQI7_AF	478	Q	5.46	0	0.01	0.01		1			0.156035
C9JQI7	C9JQI7_AF	479	N	6.11	0	0.01	0.02		1			0.0551661
C9JQI7	C9JQI7_AF	480	A	5.53	0	0.01	0.02		1			0.0548333
C9JQI7	C9JQI7_AF	481	I	3.43	0	0.01	0.02		1			0.176658
C9JQI7	C9JQI7_AF	482	N	15.42	0	0.01	0.02		1			0.163614
C9JQI7	C9JQI7_AF	483	I	4.07	0	0.01	0.02		1			0.0433947
C9JQI7	C9JQI7_AF	484	A	2.29	0	0.01	0.02		1			0.0374524
C9JQI7	C9JQI7_AF	485	Q	11.2	0	0.01	0.02		1			0.435688
C9JQI7	C9JQI7_AF	486	A	2.57	0	0.01	0.02					0.155572
C9JQI7	C9JQI7_AF	487	E	0.63	0	0.01	0.02					0.0934252
C9JQI7	C9JQI7_AF	488	L	0.54	0	0.01	0.02					0.458081
C9JQI7	C9JQI7_AF	489	N	2.94	0	0.01	0.02					0.177059
C9JQI7	C9JQI7_AF	490	D	0.23	0	0.01	0.02					0.10872
C9JQI7	C9JQI7_AF	491	P	0.33	0	0.01	0.03					0.107561
C9JQI7	C9JQI7_AF	492	T	0.67	10	0.01	0.03					0.171444
C9JQI7	C9JQI7_AF	493	D	1.76	0	0.01	0.03					0.154322
C9JQI7	C9JQI7_AF	494	P	1.29	10	0.01	0.03					0.211303
C9JQI7	C9JQI7_AF	495	F	5.23	10	0.01	0.02					0.488784
C9JQI7	C9JQI7_AF	496	T	8.11	0	0.01	0.03					0.211061
C9JQI7	C9JQI7_AF	497	R	22.71	0	0.01	0.02					0.222523
C9JQI7	C9JQI7_AF	498	Y	27.95	10	0.01	0.02					0.410799
C9JQI7	C9JQI7_AF	499	S	2.67	0	0.01	0.02					0.154937
C9JQI7	C9JQI7_AF	500	T	5.96	0	0.01	0.02					0.282471
[truncated: 225,660+ more rows]
