# Supplementary material for: pyRBDome: a comprehensive computational platform for enhancing RNA-binding proteome data
Source: Life Sci Alliance. 2024 Jul 30;7(10):e202402787. doi: 10.26508/lsa.202402787 (PMC11289467; doi:10.26508/lsa.202402787)
Supplement: Supplementary file 5 [file LSA-2024-02787_TableS5.xlsx]

## Sheet: Dataset_EV_5
							PLIP analysis results
ID	pdb_id	residue_number	amino_acid	Peptide	Cross-linked_amino_acid	Distance_to_RNA	hydrogen bond	hydrophobic	saltbridge	p-cation	p-stacking	all bonds	Distance_to_PLIP (in Å)
P23396	P23396_merged	1	M			8.07
P23396	P23396_merged	2	A			4.78
P23396	P23396_merged	3	V			2.88
P23396	P23396_merged	4	Q			2.62
P23396	P23396_merged	5	I			2.85
P23396	P23396_merged	6	S			3.01
P23396	P23396_merged	7	K			2.85
P23396	P23396_merged	8	K			2.3
P23396	P23396_merged	9	R			2.49
P23396	P23396_merged	10	K			6.32
P23396	P23396_merged	11	F			8.33
P23396	P23396_merged	12	V			7.62
P23396	P23396_merged	13	A			6.06
P23396	P23396_merged	14	D			7.79
P23396	P23396_merged	15	G			9.57
P23396	P23396_merged	16	I			6.08
P23396	P23396_merged	17	F			5.54
P23396	P23396_merged	18	K			8.88
P23396	P23396_merged	19	A			9.8
P23396	P23396_merged	20	E			6.4
P23396	P23396_merged	21	L			9.32
P23396	P23396_merged	22	N			10.11
P23396	P23396_merged	23	E			4.4
P23396	P23396_merged	24	F			8.76
P23396	P23396_merged	25	L			10.72
P23396	P23396_merged	26	T			8.5
P23396	P23396_merged	27	R			2.37
P23396	P23396_merged	28	E			9.2
P23396	P23396_merged	29	L			12.03
P23396	P23396_merged	30	A			11.02
P23396	P23396_merged	31	E			11.88
P23396	P23396_merged	32	D			16.13
P23396	P23396_merged	33	G			17.14
P23396	P23396_merged	34	Y			12.95
P23396	P23396_merged	35	S			15.52
P23396	P23396_merged	36	G			16.93
P23396	P23396_merged	37	V			14.53
P23396	P23396_merged	38	E			15.33
P23396	P23396_merged	39	V			11.28
P23396	P23396_merged	40	R			14.24
P23396	P23396_merged	41	V			11.57
P23396	P23396_merged	42	T			14.54
P23396	P23396_merged	43	P			15.75
P23396	P23396_merged	44	T			16.64
P23396	P23396_merged	45	R	1		14.86
P23396	P23396_merged	46	T	1		10.69
P23396	P23396_merged	47	E	1		13.95
P23396	P23396_merged	48	I	1		10.59
P23396	P23396_merged	49	I	1		16.24
P23396	P23396_merged	50	I	1		16.36
P23396	P23396_merged	51	L	1		18.85
P23396	P23396_merged	52	A	1		19.87
P23396	P23396_merged	53	T	1		17.41
P23396	P23396_merged	54	R	1	1	16.18
P23396	P23396_merged	55	T	1		18.13
P23396	P23396_merged	56	Q	1		14.91
P23396	P23396_merged	57	N	1		16.58
P23396	P23396_merged	58	V	1	1	18.13
P23396	P23396_merged	59	L	1		19.63
P23396	P23396_merged	60	G	1		17.2
P23396	P23396_merged	61	E	1		16.36
P23396	P23396_merged	62	K	1		17.5
P23396	P23396_merged	63	G	1		19.86
P23396	P23396_merged	64	R	1		17.93
P23396	P23396_merged	65	R	1		14.93
P23396	P23396_merged	66	I	1		18.43
P23396	P23396_merged	67	R	1		17.88
P23396	P23396_merged	68	E	1		16.04
P23396	P23396_merged	69	L	1		13.9
P23396	P23396_merged	70	T	1		13.25
P23396	P23396_merged	71	A	1		12.51
P23396	P23396_merged	72	V	1		10.1
P23396	P23396_merged	73	V	1		8.37
P23396	P23396_merged	74	Q	1		8.98
P23396	P23396_merged	75	K	1		8.66
P23396	P23396_merged	76	R	1		2.48
P23396	P23396_merged	77	F	1		3.44
P23396	P23396_merged	78	G	1		5.41
P23396	P23396_merged	79	F	1		5.11
P23396	P23396_merged	80	P	1		10.43
P23396	P23396_merged	81	E	1		14.28
P23396	P23396_merged	82	G	1		15.22
P23396	P23396_merged	83	S	1	1	12.49
P23396	P23396_merged	84	V	1		9.86
P23396	P23396_merged	85	E	1		14.39
P23396	P23396_merged	86	L	1		13.71
P23396	P23396_merged	87	Y	1	1	18.25
P23396	P23396_merged	88	A	1		21.25
P23396	P23396_merged	89	E	1		22.84
P23396	P23396_merged	90	K	1	1	16.53
P23396	P23396_merged	91	V	1		16.19
P23396	P23396_merged	92	A	1		12.91
P23396	P23396_merged	93	T	1		13.21
P23396	P23396_merged	94	R	1	1	13.5
P23396	P23396_merged	95	G	1		13.47
P23396	P23396_merged	96	L	1		15.03
P23396	P23396_merged	97	C	1		15.57
P23396	P23396_merged	98	A	1		12.06
P23396	P23396_merged	99	I	1		12.05
P23396	P23396_merged	100	A	1		15.47
P23396	P23396_merged	101	Q	1		13.2
P23396	P23396_merged	102	A	1		10.52
P23396	P23396_merged	103	E	1		11.12
P23396	P23396_merged	104	S	1		14.84
P23396	P23396_merged	105	L	1		10.16
P23396	P23396_merged	106	R	1	1	7.55
P23396	P23396_merged	107	Y	1	1	12
P23396	P23396_merged	108	K	1		10.42
P23396	P23396_merged	109	L	1		9.03
P23396	P23396_merged	110	L	1		10.08
P23396	P23396_merged	111	G	1		10.1
P23396	P23396_merged	112	G	1		6.33
P23396	P23396_merged	113	L	1		5.96
P23396	P23396_merged	114	A	1		4.49
P23396	P23396_merged	115	V	1		6.06
P23396	P23396_merged	116	R	1		3.22
P23396	P23396_merged	117	R	1		4.81
P23396	P23396_merged	118	A	1	1	7.62
P23396	P23396_merged	119	C	1		8.56
P23396	P23396_merged	120	Y	1	1	4.25
P23396	P23396_merged	121	G	1		9.58
P23396	P23396_merged	122	V	1		11.88
P23396	P23396_merged	123	L	1		10.75
P23396	P23396_merged	124	R	1		5.27
P23396	P23396_merged	125	F	1	1	9.95
P23396	P23396_merged	126	I	1	1	12.59
P23396	P23396_merged	127	M	1		11.07
P23396	P23396_merged	128	E	1		5.14
P23396	P23396_merged	129	S	1		9.68
P23396	P23396_merged	130	G	1		11.01
P23396	P23396_merged	131	A	1		10.57
P23396	P23396_merged	132	K	1		6.88
P23396	P23396_merged	133	G	1		8.6
P23396	P23396_merged	134	C	1		9.12
P23396	P23396_merged	135	E	1		3.97
P23396	P23396_merged	136	V	1		8.51
P23396	P23396_merged	137	V	1		4.74
P23396	P23396_merged	138	V	1		5.67
P23396	P23396_merged	139	S	1		2.25
P23396	P23396_merged	140	G	1		3.37
P23396	P23396_merged	141	K	1	1	2.71
P23396	P23396_merged	142	L	1	1	3.46
P23396	P23396_merged	143	R	1		2.54
P23396	P23396_merged	144	G	1		2.62
P23396	P23396_merged	145	Q	1	1	2.07
P23396	P23396_merged	146	R	1		2.45
P23396	P23396_merged	147	A	1		2.62
P23396	P23396_merged	148	K	1		3.68
P23396	P23396_merged	149	S	1		4.87
P23396	P23396_merged	150	M	1		5.1
P23396	P23396_merged	151	K	1	1	2.48
P23396	P23396_merged	152	F	1		6.77
P23396	P23396_merged	153	V	1		5.34
P23396	P23396_merged	154	D	1		7.23
P23396	P23396_merged	155	G	1		4.26
P23396	P23396_merged	156	L	1		3.05
P23396	P23396_merged	157	M	1		2.72
P23396	P23396_merged	158	I	1		2.24
P23396	P23396_merged	159	H	1		2.07
P23396	P23396_merged	160	S	1		2.33
P23396	P23396_merged	161	G	1		2.64
P23396	P23396_merged	162	D	1		2.69
P23396	P23396_merged	163	P			3.04
P23396	P23396_merged	164	V			3.31
P23396	P23396_merged	165	N			5.27
P23396	P23396_merged	166	Y			4.29
P23396	P23396_merged	167	Y			7.02
P23396	P23396_merged	168	V			8.16
P23396	P23396_merged	169	D			10.56
P23396	P23396_merged	170	T			5.83
P23396	P23396_merged	171	A			7.13
P23396	P23396_merged	172	V			3.62
P23396	P23396_merged	173	R			3.96
P23396	P23396_merged	174	H			2.65
P23396	P23396_merged	175	V			5.78
P23396	P23396_merged	176	L			3.29
P23396	P23396_merged	177	L			4.02
P23396	P23396_merged	178	R			3.07
P23396	P23396_merged	179	Q			2.93
P23396	P23396_merged	180	G			3.32
P23396	P23396_merged	181	V			2.75
P23396	P23396_merged	182	L			3.84
P23396	P23396_merged	183	G			3.07
P23396	P23396_merged	184	I			4.18
P23396	P23396_merged	185	K			2.62
P23396	P23396_merged	186	V			7.99
P23396	P23396_merged	187	K			5.36
P23396	P23396_merged	188	I			10.95
P23396	P23396_merged	189	M			6.1
P23396	P23396_merged	190	L			9.25
P23396	P23396_merged	191	P			10.61
P23396	P23396_merged	192	W			11.4
P23396	P23396_merged	193	D			14.5
P23396	P23396_merged	194	P			16.14
P23396	P23396_merged	195	T			15.98
P23396	P23396_merged	196	G			17.73
P23396	P23396_merged	197	K			19.26
P23396	P23396_merged	198	I			15.22
P23396	P23396_merged	199	G			14.83
P23396	P23396_merged	200	P			11.26
P23396	P23396_merged	201	K			11.83
P23396	P23396_merged	202	K			4.21
P23396	P23396_merged	203	P			7.15
P23396	P23396_merged	204	L			5.03
P23396	P23396_merged	205	P			2.84
P23396	P23396_merged	206	D			2.28
P23396	P23396_merged	207	H			6.1
P23396	P23396_merged	208	V			6.85
P23396	P23396_merged	209	S			10.71
P23396	P23396_merged	210	I			9.75
P23396	P23396_merged	211	V			14.22
P23396	P23396_merged	212	E			12.89
P23396	P23396_merged	213	P			15.38
P23396	P23396_merged	214	K			19.37
P23396	P23396_merged	215	D			20.93
P23396	P23396_merged	216	E			22.67
P23396	P23396_merged	217	I			27.43
P23396	P23396_merged	218	L			25.18
P23396	P23396_merged	219	P			28.7
P23396	P23396_merged	220	T			30.07
P23396	P23396_merged	221	T			33.14
P23396	P23396_merged	222	P			32.99
P23396	P23396_merged	223	I			34.26
P23396	P23396_merged	224	S			34.93
P23396	P23396_merged	225	E			33.82
P23396	P23396_merged	226	Q			35.79
P23396	P23396_merged	227	K			32.64
P37108	P37108_merged	2	V			2.76	1	0	0		0	1	0
P37108	P37108_merged	3	L			5.99	0	0	0		0	0	1.32516
P37108	P37108_merged	4	L			8.19	0	0	0		0	0	1.33203
P37108	P37108_merged	5	E			3.09	1	0	0		0	1	0
P37108	P37108_merged	6	S			6.44	0	0	0		0	0	1.32398
P37108	P37108_merged	7	E			3.44	0	0	0		0	0	1.32987
P37108	P37108_merged	8	Q			3.66	1	0	0		0	1	0
P37108	P37108_merged	9	F			8.41	0	0	0		0	0	1.33287
P37108	P37108_merged	10	L			8.02	0	0	0		0	0	3.2986
P37108	P37108_merged	11	T			6.47	0	0	0		0	0	3.10828
P37108	P37108_merged	12	E			8.99	0	0	0		0	0	2.50518
P37108	P37108_merged	13	L			11.84	0	0	0		0	0	4.54601
P37108	P37108_merged	14	T			12.4	0	0	0		0	0	6.43672
P37108	P37108_merged	15	R			10.18	0	0	0		0	0	7.06088
P37108	P37108_merged	16	L			8.97	0	0	0		0	0	4.27947
P37108	P37108_merged	17	F			10.99	0	0	0		0	0	6.74067
P37108	P37108_merged	18	Q			11.25	0	0	0		0	0	7.28039
P37108	P37108_merged	19	K			5.38	0	0	0		0	0	3.77832
P37108	P37108_merged	20	C			6.77	0	0	0		0	0	3.34803
P37108	P37108_merged	21	R	1		8.23	0	0	0		0	0	3.38751
P37108	P37108_merged	22	T	1		6.2	0	0	0		0	0	1.33507
P37108	P37108_merged	23	S	1		2.68	1	0	0		0	1	0
P37108	P37108_merged	24	G	1		2.46	4	0	0		0	4	0
P37108	P37108_merged	25	S	1		1.97	4	0	0		0	4	0
P37108	P37108_merged	26	V	1		6.45	0	0	0		0	0	1.33105
P37108	P37108_merged	27	Y	1	1	1.95	4	2	0		1	7	0
P37108	P37108_merged	28	I	1		7.2	0	0	0		0	0	1.33008
P37108	P37108_merged	29	T	1		3.24	0	0	0		0	0	2.85367
P37108	P37108_merged	30	L	1		7.07	0	0	0		0	0	1.32897
P37108	P37108_merged	31	K	1		1.8	0	0	4		0	4	0
P37108	P37108_merged	32	K	1		5.23	0	0	0		0	0	1.32888
P37108	P37108_merged	33	Y	1		2.42	1	0	0		0	1	0
P37108	P37108_merged	34	D			5.04	0	0	0		0	0	1.33423
P37108	P37108_merged	35	G			4.98	0	0	0		0	0	1.33967
P37108	P37108_merged	36	R			2.43	1	0	0		0	1	0
P37108	P37108_merged	37	T			2.72	0	0	0		0	0	1.32983
P37108	P37108_merged	38	K			1.87	0	0	3		0	3	0
P37108	P37108_merged	39	P			2.37	0	0	0		0	0	1.33742
P37108	P37108_merged	40	I			4.7	0	0	0		0	0	3.89745
P37108	P37108_merged	41	P			5.43	0	0	0		0	0	6.96233
P37108	P37108_merged	42	K			5.21	0	0	0		0	0	10.7969
P37108	P37108_merged	50	E			11.04	0	0	0		0	0	6.94103
P37108	P37108_merged	51	P			9.94	0	0	0		0	0	6.39648
P37108	P37108_merged	52	A			9.37	0	0	0		0	0	3.42282
P37108	P37108_merged	53	D			11.3	0	0	0		0	0	5.02046
P37108	P37108_merged	54	N			8.17	0	0	0		0	0	5.2454
P37108	P37108_merged	55	K			8.52	0	0	0		0	0	3.15482
P37108	P37108_merged	56	C			7.85	0	0	0		0	0	3.64432
P37108	P37108_merged	57	L			2.26	0	0	0		0	0	2.83125
P37108	P37108_merged	58	L			6.39	0	0	0		0	0	1.32832
P37108	P37108_merged	59	R			1.89	1	0	4		0	5	0
P37108	P37108_merged	60	A			7.13	0	0	0		0	0	1.32968
P37108	P37108_merged	61	T			3.53	0	0	0		0	0	2.59656
P37108	P37108_merged	62	D			5.14	0	0	0		0	0	2.72701
P37108	P37108_merged	63	G			2.54	0	0	0		0	0	1.33568
P37108	P37108_merged	64	K			2	0	0	4		0	4	0
P37108	P37108_merged	65	K			3.89	0	0	1		0	1	0
P37108	P37108_merged	66	K			2.11	4	0	4		0	8	0
P37108	P37108_merged	67	I			5.29	0	0	0		0	0	1.32843
P37108	P37108_merged	68	S			4.4	0	0	0		0	0	3.21148
P37108	P37108_merged	69	T			6.89	0	0	0		0	0	4.13365
P37108	P37108_merged	70	V			5.94	0	0	0		0	0	3.86936
P37108	P37108_merged	71	V			7.69	0	0	0		0	0	6.23791
P37108	P37108_merged	72	S			5.52	0	0	0		0	0	5.59883
P37108	P37108_merged	73	S			3.43	0	0	0		0	0	4.55761
P37108	P37108_merged	74	K			4.63	0	0	0		0	0	5.39939
P37108	P37108_merged	75	E			6.12	0	0	0		0	0	3.46418
P37108	P37108_merged	76	V			3.41	0	0	0		0	0	1.33325
P37108	P37108_merged	77	N			3.03	1	0	0		0	1	0
P37108	P37108_merged	78	K			3.44	1	0	0		0	1	0
P37108	P37108_merged	79	F			6.56	0	0	0		0	0	1.32796
P37108	P37108_merged	80	Q			2.74	2	0	0		0	2	0
P37108	P37108_merged	82	A			8.13	0	0	0		0	0	3.5004
P37108	P37108_merged	83	Y			8.14	0	0	0		0	0	3.80545
P37108	P37108_merged	84	S			4.33	0	0	0		0	0	2.95189
P37108	P37108_merged	85	N			7.48	0	0	0		0	0	2.67215
P37108	P37108_merged	86	L			10.09	0	0	0		0	0	3.38145
P37108	P37108_merged	87	L			10.04	0	0	0		0	0	1.3259
P37108	P37108_merged	88	R			4.08	1	0	0		0	1	0
P37108	P37108_merged	89	A			11.97	0	0	0		0	0	1.33312
P37108	P37108_merged	90	N			14.29	0	0	0		0	0	3.25163
P37108	P37108_merged	92	D			14.51	0	0	0		0	0	4.05305
P37108	P37108_merged	93	G			13.36	0	0	0		0	0	7.19154
P37108	P37108_merged	94	L			11.59	0	0	0		0	0	8.4152
P37108	P37108_merged	95	K			6.51	0	0	0		0	0	11.3223
P37108	P37108_merged	96	K			18.53	0	0	0		0	0	9.933
P37108	P37108_merged	97	R			17.69	0	0	0		0	0	15.0839
P62273	P62273_merged	2	G	0	0	2.38
P62273	P62273_merged	3	H	0	0	2.89
P62273	P62273_merged	4	Q	0	0	5.14
P62273	P62273_merged	5	Q	0	0	2.86
P62273	P62273_merged	6	L	0	0	3.09
P62273	P62273_merged	7	Y	0	0	2.16
P62273	P62273_merged	8	W	0	0	3.13
P62273	P62273_merged	9	S	0	0	2.94
P62273	P62273_merged	10	H	0	0	2.22
P62273	P62273_merged	11	P	0	0	2.49
P62273	P62273_merged	12	R	0	0	2.4
P62273	P62273_merged	13	K	0	0	2.75
P62273	P62273_merged	14	F	0	0	2.65
P62273	P62273_merged	15	G	0	0	3.03
P62273	P62273_merged	16	Q	0	0	2.47
P62273	P62273_merged	17	G	0	0	2.37
P62273	P62273_merged	18	S	0	0	2.44
P62273	P62273_merged	19	R	0	0	2.53
P62273	P62273_merged	20	S	0	0	4.07
P62273	P62273_merged	21	C	0	0	6.06
P62273	P62273_merged	22	R	0	0	2.54
P62273	P62273_merged	23	V	0	0	4.48
P62273	P62273_merged	24	C	0	0	2.72
P62273	P62273_merged	25	S	0	0	5.09
P62273	P62273_merged	26	N	0	0	2.33
P62273	P62273_merged	27	R	0	0	3.17
P62273	P62273_merged	28	H	0	0	2.24
P62273	P62273_merged	29	G	0	0	3.37
P62273	P62273_merged	30	L	0	0	2.38
P62273	P62273_merged	31	I	0	0	2.86
P62273	P62273_merged	32	R	0	0	2.15
P62273	P62273_merged	33	K	0	0	2.52
P62273	P62273_merged	34	Y	0	0	2.3
P62273	P62273_merged	35	G	0	0	4.58
P62273	P62273_merged	36	L	0	0	5.38
P62273	P62273_merged	37	N	0	0	2.85
P62273	P62273_merged	38	M	0	0	5.85
P62273	P62273_merged	39	C	0	0	3.33
P62273	P62273_merged	40	R	0	0	2.42
P62273	P62273_merged	41	Q	0	0	3.04
P62273	P62273_merged	42	C	0	0	2.85
P62273	P62273_merged	43	F	0	0	5.74
P62273	P62273_merged	44	R	0	0	2.36
P62273	P62273_merged	45	Q	0	0	2.42
P62273	P62273_merged	46	Y	0	0	5.73
P62273	P62273_merged	47	A	0	0	9.62
P62273	P62273_merged	48	K	0	0	8.26
P62273	P62273_merged	49	D	0	0	10.98
P62273	P62273_merged	50	I	0	0	10.65
P62273	P62273_merged	51	G	0	0	12.09
P62273	P62273_merged	52	F	0	0	8.09
P62273	P62273_merged	53	I	0	0	6.57
P62273	P62273_merged	54	K	0	0	2.31
P62273	P62273_merged	55	L	0	0	3.13
P62273	P62273_merged	56	D	0	0	2.41
P62841	P62841_merged	13	R			18.51
P62841	P62841_merged	14	K			16.32
P62841	P62841_merged	15	F			11.91
P62841	P62841_merged	16	T			10.48
P62841	P62841_merged	17	Y			6.04
P62841	P62841_merged	18	R			2.3
P62841	P62841_merged	19	G			10.41
P62841	P62841_merged	20	V			12.29
P62841	P62841_merged	21	D			14.83
P62841	P62841_merged	22	L			16.07
P62841	P62841_merged	23	D			18.7
P62841	P62841_merged	24	Q			17.13
P62841	P62841_merged	25	L			12.74
P62841	P62841_merged	26	L			17.87
P62841	P62841_merged	27	D			18.76
P62841	P62841_merged	28	M			11.68
P62841	P62841_merged	29	S			14.37
P62841	P62841_merged	30	Y			10.23
P62841	P62841_merged	31	E			10.87
P62841	P62841_merged	32	Q			10.37
P62841	P62841_merged	33	L			8.34
P62841	P62841_merged	34	M			5.76
P62841	P62841_merged	35	Q			4.93
P62841	P62841_merged	36	L			5.71
P62841	P62841_merged	37	Y			3.05
P62841	P62841_merged	38	S			3.13
P62841	P62841_merged	39	A	1		2.53
P62841	P62841_merged	40	R	1		2.37
P62841	P62841_merged	41	Q	1		5
P62841	P62841_merged	42	R	1		2.31
P62841	P62841_merged	43	R	1		2.52
P62841	P62841_merged	44	R	1		2.65
P62841	P62841_merged	45	L	1		6.9
P62841	P62841_merged	46	N	1		5.95
P62841	P62841_merged	47	R	1		2.3
P62841	P62841_merged	48	G	1		4.13
P62841	P62841_merged	49	L	1		6.11
P62841	P62841_merged	50	R	1		2.97
P62841	P62841_merged	51	R	1	1	2.94
P62841	P62841_merged	52	K	1	1	2.42
P62841	P62841_merged	53	Q	1		5.81
P62841	P62841_merged	54	H	1		6.93
P62841	P62841_merged	55	S	1		3.44
P62841	P62841_merged	56	L	1		4.39
P62841	P62841_merged	57	L	1		8.16
P62841	P62841_merged	58	K	1		2.93
P62841	P62841_merged	59	R	1		2.53
P62841	P62841_merged	60	L	1		7.55
P62841	P62841_merged	61	R	1		8.77
P62841	P62841_merged	62	K	1		2.49
P62841	P62841_merged	63	A	1		7.31
P62841	P62841_merged	64	K	1		10.03
P62841	P62841_merged	65	K	1		9.36
P62841	P62841_merged	66	E			7.22
P62841	P62841_merged	67	A			11.87
P62841	P62841_merged	68	P			14.13
P62841	P62841_merged	69	P			17.67
P62841	P62841_merged	70	M			18.91
P62841	P62841_merged	71	E			15.57
P62841	P62841_merged	72	K			13.27
P62841	P62841_merged	73	P			11.06
P62841	P62841_merged	74	E			6.54
P62841	P62841_merged	75	V			6.59
P62841	P62841_merged	76	V			5.03
P62841	P62841_merged	77	K			2.76
P62841	P62841_merged	78	T			3.3
P62841	P62841_merged	79	H			2.27
P62841	P62841_merged	80	L			3.86
P62841	P62841_merged	81	R			2.75
P62841	P62841_merged	82	D			2.64
P62841	P62841_merged	83	M			5.49
P62841	P62841_merged	84	I			5.27
P62841	P62841_merged	85	I			9.2
P62841	P62841_merged	86	L			10.97
P62841	P62841_merged	87	P			14.53
P62841	P62841_merged	88	E			14.02
P62841	P62841_merged	89	M			11.18
P62841	P62841_merged	90	V			16.31
P62841	P62841_merged	91	G			15.98
P62841	P62841_merged	92	S			12.59
P62841	P62841_merged	93	M			9.92
P62841	P62841_merged	94	V			8.74
P62841	P62841_merged	95	G			6.09
P62841	P62841_merged	96	V			5.46
P62841	P62841_merged	97	Y			2.13
P62841	P62841_merged	98	N			2.12
P62841	P62841_merged	99	G			2.53
P62841	P62841_merged	100	K			2.97
P62841	P62841_merged	101	T			4.91
P62841	P62841_merged	102	F			3.49
P62841	P62841_merged	103	N			7.49
P62841	P62841_merged	104	Q			9.86
P62841	P62841_merged	105	V			10.48
P62841	P62841_merged	106	E			14.63
P62841	P62841_merged	107	I			13.14
P62841	P62841_merged	108	K			14.13
P62841	P62841_merged	109	P			11.97
P62841	P62841_merged	110	E			9.62
P62841	P62841_merged	111	M			9.57
P62841	P62841_merged	112	I			8.81
P62841	P62841_merged	113	G			6.92
P62841	P62841_merged	114	H			5.79
P62841	P62841_merged	115	Y			2.27
P62841	P62841_merged	116	L			5.37
P62841	P62841_merged	117	G			3.5
P62841	P62841_merged	118	E			2.33
P62841	P62841_merged	119	F			5.98
P62841	P62841_merged	120	S			3.29
P62841	P62841_merged	121	I			3.27
P62841	P62841_merged	122	T			1.99
P62841	P62841_merged	123	Y			3.2
P62841	P62841_merged	124	K			2.65
P62841	P62841_merged	125	P			3.25
P62841	P62841_merged	126	V			3.24
P62841	P62841_merged	127	K			3.34
P62841	P62841_merged	128	H			2.71
P62841	P62841_merged	129	G			2.3
P62841	P62841_merged	130	R			2.94
P62841	P62841_merged	131	P			2.88
P62841	P62841_merged	132	G			3.12
P62841	P62841_merged	133	I			3.06
P62841	P62841_merged	134	G			2.23
P62841	P62841_merged	135	A			3.28
P62841	P62841_merged	136	T			3.4
P62269	P62269_merged	3	L			8
P62269	P62269_merged	4	V			11.05
P62269	P62269_merged	5	I			13.53
P62269	P62269_merged	6	P			13.31
P62269	P62269_merged	7	E			16.66
P62269	P62269_merged	8	K			16.14
P62269	P62269_merged	9	F			10.18
P62269	P62269_merged	10	Q			13.1
P62269	P62269_merged	11	H			11.65
P62269	P62269_merged	12	I			12.9
P62269	P62269_merged	13	L			13.84
P62269	P62269_merged	14	R			14.4
P62269	P62269_merged	15	V			10.95
P62269	P62269_merged	16	L			10.57
P62269	P62269_merged	17	N			10.78
P62269	P62269_merged	18	T			8.65
P62269	P62269_merged	19	N			10.15
P62269	P62269_merged	20	I			10.21
P62269	P62269_merged	21	D			7.67
P62269	P62269_merged	22	G			8.15
P62269	P62269_merged	23	R			4.23
P62269	P62269_merged	24	R			2.59
P62269	P62269_merged	25	K			2.42
P62269	P62269_merged	26	I			6.59
P62269	P62269_merged	27	A			6.88
P62269	P62269_merged	28	F			3.17
P62269	P62269_merged	29	A			6.64
P62269	P62269_merged	30	I			5.77
P62269	P62269_merged	31	T			3.38
P62269	P62269_merged	32	A			4.92
P62269	P62269_merged	33	I			2.45
P62269	P62269_merged	34	K			2.55
P62269	P62269_merged	35	G			2.79
P62269	P62269_merged	36	V			2.81
P62269	P62269_merged	37	G			2.3
P62269	P62269_merged	38	R			2.8
P62269	P62269_merged	39	R			2.76
P62269	P62269_merged	40	Y			2.73
P62269	P62269_merged	41	A			4.59
P62269	P62269_merged	42	H			6.47
P62269	P62269_merged	43	V			6.87
P62269	P62269_merged	44	V			8.5
P62269	P62269_merged	45	L			10.33
P62269	P62269_merged	46	R			7.53
P62269	P62269_merged	47	K			11
P62269	P62269_merged	48	A			14.06
P62269	P62269_merged	49	D			16.3
P62269	P62269_merged	50	I			12.68
P62269	P62269_merged	51	D			9.6
P62269	P62269_merged	52	L			6.2
P62269	P62269_merged	53	T			5.06
P62269	P62269_merged	54	K			6.47
P62269	P62269_merged	55	R			2.49
P62269	P62269_merged	56	A			9.08
P62269	P62269_merged	57	G			11.01
P62269	P62269_merged	58	E			8.97
P62269	P62269_merged	59	L			12.85
P62269	P62269_merged	60	T			16.94
P62269	P62269_merged	61	E			20.13
P62269	P62269_merged	62	D			20.82
P62269	P62269_merged	63	E			16.4
P62269	P62269_merged	64	V			16.67
P62269	P62269_merged	65	E			18.16
P62269	P62269_merged	66	R			16
P62269	P62269_merged	67	V			12.94
P62269	P62269_merged	68	I			13.76
P62269	P62269_merged	69	T			14.81
P62269	P62269_merged	70	I			11.7
P62269	P62269_merged	71	M			9.29
P62269	P62269_merged	72	Q			11.96
P62269	P62269_merged	73	N			12.39
P62269	P62269_merged	74	P			8.94
P62269	P62269_merged	75	R	1		10.91
P62269	P62269_merged	76	Q	1		14.23
P62269	P62269_merged	77	Y	1		13.22
P62269	P62269_merged	78	K	1		6.96
P62269	P62269_merged	79	I	1		8.02
P62269	P62269_merged	80	P	1		6.41
P62269	P62269_merged	81	D	1		4.95
P62269	P62269_merged	82	W	1	1	2.95
P62269	P62269_merged	83	F	1		2.32
P62269	P62269_merged	84	L	1		3.27
P62269	P62269_merged	85	N	1		2.36
P62269	P62269_merged	86	R	1		2.29
P62269	P62269_merged	87	Q	1		2.25
P62269	P62269_merged	88	K	1		2.46
P62269	P62269_merged	89	D	1		4.75
P62269	P62269_merged	90	V			3.63
P62269	P62269_merged	91	K			7.36
P62269	P62269_merged	92	D			9.13
P62269	P62269_merged	93	G			7.44
P62269	P62269_merged	94	K			6.94
P62269	P62269_merged	95	Y			5.04
P62269	P62269_merged	96	S			6.64
P62269	P62269_merged	97	Q			3.58
P62269	P62269_merged	98	V			5.31
P62269	P62269_merged	99	L			6.49
P62269	P62269_merged	100	A			7.43
P62269	P62269_merged	101	N			9.6
P62269	P62269_merged	102	G			8.01
P62269	P62269_merged	103	L			3.28
P62269	P62269_merged	104	D			6.87
P62269	P62269_merged	105	N			7.97
P62269	P62269_merged	106	K			4.76
P62269	P62269_merged	107	L			3.43
P62269	P62269_merged	108	R			6.83
P62269	P62269_merged	109	E			7.36
P62269	P62269_merged	110	D			2.88
P62269	P62269_merged	111	L			4.19
P62269	P62269_merged	112	E			8.64
P62269	P62269_merged	113	R			3.05
P62269	P62269_merged	114	L			4.35
P62269	P62269_merged	115	K			8.83
P62269	P62269_merged	116	K			11.63
P62269	P62269_merged	117	I			8.52
P62269	P62269_merged	118	R			8.84
P62269	P62269_merged	119	A	1		6.06
P62269	P62269_merged	120	H	1		2.88
P62269	P62269_merged	121	R	1		2.63
P62269	P62269_merged	122	G	1		6.58
P62269	P62269_merged	123	L	1		7.81
P62269	P62269_merged	124	R	1		2.77
P62269	P62269_merged	125	H	1		2.75
P62269	P62269_merged	126	F	1		9.05
P62269	P62269_merged	127	W	1	1	5.52
P62269	P62269_merged	128	G	1		5.49
P62269	P62269_merged	129	L	1		3.28
P62269	P62269_merged	130	R	1		2.63
P62269	P62269_merged	131	V	1		2.6
P62269	P62269_merged	132	R	1		2.09
P62269	P62269_merged	133	G	1		2.69
P62269	P62269_merged	134	Q	1		2.2
P62269	P62269_merged	135	H	1		2.88
P62269	P62269_merged	136	T			2.15
P62269	P62269_merged	137	K			2.26
P62269	P62269_merged	138	T			2.7
P62269	P62269_merged	139	T			2.6
P62269	P62269_merged	140	G			2.89
P62269	P62269_merged	141	R			2.87
P62269	P62269_merged	142	R			3.1
P62269	P62269_merged	143	G			6.15
P62269	P62269_merged	144	R			2.64
P62269	P62269_merged	145	T			2.22
P62753	P62753_merged	1	M			7.59
P62753	P62753_merged	2	K			2.4
P62753	P62753_merged	3	L			5.75
P62753	P62753_merged	4	N			2.5
P62753	P62753_merged	5	I			5.01
P62753	P62753_merged	6	S			2.96
P62753	P62753_merged	7	F	1		3.5
P62753	P62753_merged	8	P	1		3.21
P62753	P62753_merged	9	A	1		5.19
P62753	P62753_merged	10	T	1		4.29
P62753	P62753_merged	11	G	1		3.48
P62753	P62753_merged	12	C	1	1	4.45
P62753	P62753_merged	13	Q	1		2.38
P62753	P62753_merged	14	K	1		3.24
P62753	P62753_merged	15	L	1		3.29
P62753	P62753_merged	16	I	1		6.52
P62753	P62753_merged	17	E	1		5.89
P62753	P62753_merged	18	V			10.41
P62753	P62753_merged	19	D			10.63
P62753	P62753_merged	20	D			15.03
P62753	P62753_merged	21	E			15.58
P62753	P62753_merged	22	R			19.17
P62753	P62753_merged	23	K			16.58
P62753	P62753_merged	24	L			13.38
P62753	P62753_merged	25	R			15.77
P62753	P62753_merged	26	T			13.29
P62753	P62753_merged	27	F			11.97
P62753	P62753_merged	28	Y			12.35
P62753	P62753_merged	29	E			9.71
P62753	P62753_merged	30	K			7.68
P62753	P62753_merged	31	R			2.44
P62753	P62753_merged	32	M			4.14
P62753	P62753_merged	33	A			3.8
P62753	P62753_merged	34	T			4.02
P62753	P62753_merged	35	E			5.27
P62753	P62753_merged	36	V			10.48
P62753	P62753_merged	37	A			11.82
P62753	P62753_merged	38	A			13.86
P62753	P62753_merged	39	D			15.02
P62753	P62753_merged	40	A			18.06
P62753	P62753_merged	41	L			13.29
P62753	P62753_merged	42	G			17.87
P62753	P62753_merged	43	E			19.32
P62753	P62753_merged	44	E			14.68
P62753	P62753_merged	45	W			10.88
P62753	P62753_merged	46	K			14.63
P62753	P62753_merged	47	G			10.99
P62753	P62753_merged	48	Y			11.6
P62753	P62753_merged	49	V			7.61
P62753	P62753_merged	50	V			8.95
P62753	P62753_merged	51	R			2.95
P62753	P62753_merged	52	I			6.5
P62753	P62753_merged	53	S			2.58
P62753	P62753_merged	54	G			4.07
P62753	P62753_merged	55	G			3.58
P62753	P62753_merged	56	N			3.13
P62753	P62753_merged	57	D			3.45
P62753	P62753_merged	58	K			3.26
P62753	P62753_merged	59	Q			2.76
P62753	P62753_merged	60	G			2.94
P62753	P62753_merged	61	F			3.22
P62753	P62753_merged	62	P			3.33
P62753	P62753_merged	63	M			4.77
P62753	P62753_merged	64	K			3.06
P62753	P62753_merged	65	Q			2.67
P62753	P62753_merged	66	G			3.19
P62753	P62753_merged	67	V			3.29
P62753	P62753_merged	68	L			3.52
P62753	P62753_merged	69	T			5.71
P62753	P62753_merged	70	H			9.25
P62753	P62753_merged	71	G			8.13
P62753	P62753_merged	72	R			2.48
P62753	P62753_merged	73	V			4.59
P62753	P62753_merged	74	R			2.7
P62753	P62753_merged	75	L			3.24
P62753	P62753_merged	76	L			3.68
P62753	P62753_merged	77	L			6.08
P62753	P62753_merged	78	S			6.39
P62753	P62753_merged	79	K			3.62
P62753	P62753_merged	80	G			6.78
P62753	P62753_merged	81	H			3.26
P62753	P62753_merged	82	S			3.13
P62753	P62753_merged	83	C			2.72
P62753	P62753_merged	84	Y			3.17
P62753	P62753_merged	85	R			2.69
P62753	P62753_merged	86	P			5.2
P62753	P62753_merged	87	R			2.41
P62753	P62753_merged	88	R			2.8
P62753	P62753_merged	89	T			3.08
P62753	P62753_merged	90	G			2.4
P62753	P62753_merged	91	E			3.14
P62753	P62753_merged	92	R			2.23
P62753	P62753_merged	93	K			3.21
P62753	P62753_merged	94	R			2.72
P62753	P62753_merged	95	K			2.88
P62753	P62753_merged	96	S	1		2.27
P62753	P62753_merged	97	V	1		6.5
P62753	P62753_merged	98	R	1		8.53
P62753	P62753_merged	99	G	1		7.84
P62753	P62753_merged	100	C	1	1	4.51
P62753	P62753_merged	101	I	1		7.84
P62753	P62753_merged	102	V	1		10.47
P62753	P62753_merged	103	D	1		11.91
P62753	P62753_merged	104	A	1		10.82
P62753	P62753_merged	105	N			6.36
P62753	P62753_merged	106	L			6.74
P62753	P62753_merged	107	S			2.59
P62753	P62753_merged	108	V			3.33
P62753	P62753_merged	109	L			6.74
P62753	P62753_merged	110	N			3.11
P62753	P62753_merged	111	L			4.52
P62753	P62753_merged	112	V			3.37
P62753	P62753_merged	113	I			7.22
P62753	P62753_merged	114	V			5.78
P62753	P62753_merged	115	K			5.36
P62753	P62753_merged	116	K			9.27
P62753	P62753_merged	117	G			12.2
P62753	P62753_merged	118	E			14.3
P62753	P62753_merged	119	K			16.41
P62753	P62753_merged	120	D			16
P62753	P62753_merged	121	I			11.87
P62753	P62753_merged	122	P			11.83
P62753	P62753_merged	123	G			7.87
P62753	P62753_merged	124	L			7.6
P62753	P62753_merged	125	T			11.26
P62753	P62753_merged	126	D			12.35
P62753	P62753_merged	127	T			8.16
P62753	P62753_merged	128	T			7.78
P62753	P62753_merged	129	V			4.28
P62753	P62753_merged	130	P			4.34
P62753	P62753_merged	131	R			2.5
P62753	P62753_merged	132	R			2.24
P62753	P62753_merged	133	L			2.46
P62753	P62753_merged	134	G			2.3
P62753	P62753_merged	135	P	1		3.31
P62753	P62753_merged	136	K	1		2.36
P62753	P62753_merged	137	R	1		2.39
P62753	P62753_merged	138	A	1		5.39
P62753	P62753_merged	139	S	1		2.25
P62753	P62753_merged	140	R	1		2.38
P62753	P62753_merged	141	I	1		5.85
P62753	P62753_merged	142	R	1		4.42
P62753	P62753_merged	143	K	1		3
P62753	P62753_merged	144	L	1		3.44
P62753	P62753_merged	145	F	1		6.82
P62753	P62753_merged	146	N	1		2.96
P62753	P62753_merged	147	L	1		7.89
P62753	P62753_merged	148	S	1	1	7.27
P62753	P62753_merged	149	K	1		2.46
P62753	P62753_merged	150	E	1	1	7.05
P62753	P62753_merged	151	D	1		8.62
P62753	P62753_merged	152	D	1	1	4.18
P62753	P62753_merged	153	V	1	1	5.88
P62753	P62753_merged	154	R	1		2.46
P62753	P62753_merged	155	Q	1		2.5
P62753	P62753_merged	156	Y	1		4.52
P62753	P62753_merged	157	V	1		3.84
P62753	P62753_merged	158	V	1		4.22
P62753	P62753_merged	159	R	1		2.42
P62753	P62753_merged	160	K	1		2.61
P62753	P62753_merged	161	P	1		5.82
P62753	P62753_merged	162	L	1		2.86
P62753	P62753_merged	163	N	1		3.33
P62753	P62753_merged	164	K	1		2.36
P62753	P62753_merged	165	E			5.66
P62753	P62753_merged	166	G			5.85
P62753	P62753_merged	167	K			2.36
P62753	P62753_merged	168	K			2.38
P62753	P62753_merged	169	P			3.74
P62753	P62753_merged	170	R			2.54
P62753	P62753_merged	171	T			3.66
P62753	P62753_merged	172	K			2.38
P62753	P62753_merged	173	A			3.29
P62753	P62753_merged	174	P	1		2.38
P62753	P62753_merged	175	K	1		2.78
P62753	P62753_merged	176	I	1		3.07
P62753	P62753_merged	177	Q	1		2.76
P62753	P62753_merged	178	R	1		2.41
P62753	P62753_merged	179	L	1		3.67
P62753	P62753_merged	180	V	1	1	3.32
P62753	P62753_merged	181	T	1		3.69
P62753	P62753_merged	182	P	1		5.56
P62753	P62753_merged	183	R	1		2.33
P62753	P62753_merged	184	V	1		3.25
P62753	P62753_merged	185	L	1		3.31
P62753	P62753_merged	186	Q	1		2.45
P62753	P62753_merged	187	H			3.12
P62753	P62753_merged	188	K			2.38
P62753	P62753_merged	189	R			2.68
P62753	P62753_merged	190	R			2.38
P62753	P62753_merged	191	R			2.36
P62753	P62753_merged	192	I			3.37
P62753	P62753_merged	193	A			3.57
P62753	P62753_merged	194	L			4.68
P62753	P62753_merged	195	K			2.39
P62753	P62753_merged	196	K			2.43
P62753	P62753_merged	197	Q			2.9
P62753	P62753_merged	198	R			2.33
P62753	P62753_merged	199	T			3.1
P62753	P62753_merged	200	K			6.48
P62753	P62753_merged	201	K			2.37
P62753	P62753_merged	202	N			2.47
P62753	P62753_merged	203	K			7.2
P62753	P62753_merged	204	E	1		8.69
P62753	P62753_merged	205	E	1		3.95
P62753	P62753_merged	206	A	1		8.58
P62753	P62753_merged	207	A	1		11.66
P62753	P62753_merged	208	E	1		11.25
P62753	P62753_merged	209	Y	1		5.63
P62753	P62753_merged	210	A	1		11.31
P62753	P62753_merged	211	K	1		13.15
P62753	P62753_merged	212	L	1		10.85
P62753	P62753_merged	213	L	1		5.94
P62753	P62753_merged	214	A	1		10.78
P62753	P62753_merged	215	K	1		11.43
P62753	P62753_merged	216	R	1		8.38
P62753	P62753_merged	217	M	1	1	4.61
P62753	P62753_merged	218	K	1		10.55
P62753	P62753_merged	219	E	1		11.07
P62753	P62753_merged	220	A	1		7.85
P62753	P62753_merged	221	K	1		9.98
P62753	P62753_merged	222	E	1		12.05
P62753	P62753_merged	223	K	1		8.66
P62753	P62753_merged	224	R	1		7.94
P62753	P62753_merged	225	Q	1		10.42
P62753	P62753_merged	226	E	1		7.59
P62753	P62753_merged	227	Q	1		4.25
P62753	P62753_merged	228	I	1		6.25
P62753	P62753_merged	229	A	1		9.45
P62753	P62753_merged	230	K	1		7.04
G1U7M4	G1U7M4_merged	2	G	0	0	2.53
G1U7M4	G1U7M4_merged	3	H	0	0	2.53
G1U7M4	G1U7M4_merged	4	Q	0	0	3.4
G1U7M4	G1U7M4_merged	5	Q	0	0	2.44
G1U7M4	G1U7M4_merged	6	L	0	0	3.24
G1U7M4	G1U7M4_merged	7	Y	0	0	2.32
G1U7M4	G1U7M4_merged	8	W	0	0	4.59
G1U7M4	G1U7M4_merged	9	S	0	0	2.46
G1U7M4	G1U7M4_merged	10	H	0	0	2.43
G1U7M4	G1U7M4_merged	11	P	0	0	3.03
G1U7M4	G1U7M4_merged	12	R	0	0	2.39
G1U7M4	G1U7M4_merged	13	K	0	0	2.95
G1U7M4	G1U7M4_merged	14	F	0	0	3.16
G1U7M4	G1U7M4_merged	15	G	0	0	3.23
G1U7M4	G1U7M4_merged	16	Q	0	0	2.44
G1U7M4	G1U7M4_merged	17	G	0	0	2.42
G1U7M4	G1U7M4_merged	18	S	0	0	2.75
G1U7M4	G1U7M4_merged	19	R	0	0	2.38
G1U7M4	G1U7M4_merged	20	S	0	0	4.55
G1U7M4	G1U7M4_merged	21	C	0	0	5.99
G1U7M4	G1U7M4_merged	22	R	0	0	3
G1U7M4	G1U7M4_merged	23	V	0	0	4.87
G1U7M4	G1U7M4_merged	24	C	0	0	2.83
G1U7M4	G1U7M4_merged	25	S	0	0	5.65
G1U7M4	G1U7M4_merged	26	N	0	0	2.26
G1U7M4	G1U7M4_merged	27	R	0	0	2.58
G1U7M4	G1U7M4_merged	28	H	0	0	2.82
G1U7M4	G1U7M4_merged	29	G	0	0	3.21
G1U7M4	G1U7M4_merged	30	L	0	0	2.59
G1U7M4	G1U7M4_merged	31	I	0	0	3.25
G1U7M4	G1U7M4_merged	32	R	0	0	2.38
G1U7M4	G1U7M4_merged	33	K	0	0	2.45
G1U7M4	G1U7M4_merged	34	Y	0	0	2.26
G1U7M4	G1U7M4_merged	35	G	0	0	4.42
G1U7M4	G1U7M4_merged	36	L	0	0	4.17
G1U7M4	G1U7M4_merged	37	N	0	0	2.5
G1U7M4	G1U7M4_merged	38	M	0	0	6.25
G1U7M4	G1U7M4_merged	39	C	0	0	4.25
G1U7M4	G1U7M4_merged	40	R	0	0	2.42
G1U7M4	G1U7M4_merged	41	Q	0	0	3.02
G1U7M4	G1U7M4_merged	42	C	0	0	2.69
G1U7M4	G1U7M4_merged	43	F	0	0	5.8
G1U7M4	G1U7M4_merged	44	R	0	0	2.39
G1U7M4	G1U7M4_merged	45	Q	0	0	3.04
G1U7M4	G1U7M4_merged	46	Y	0	0	5.93
G1U7M4	G1U7M4_merged	47	A	0	0	8.87
G1U7M4	G1U7M4_merged	48	K	0	0	6.34
G1U7M4	G1U7M4_merged	49	D	0	0	10.64
G1U7M4	G1U7M4_merged	50	I	0	0	11.22
G1U7M4	G1U7M4_merged	51	G	0	0	12.4
G1U7M4	G1U7M4_merged	52	F	0	0	8.06
G1U7M4	G1U7M4_merged	53	I	0	0	6.37
G1U7M4	G1U7M4_merged	54	K	0	0	2.43
G1U7M4	G1U7M4_merged	55	L	0	0	3.28
G1U7M4	G1U7M4_merged	56	D	0	0	2.36
I3LGP4	I3LGP4_merged	16	E	0	0	42.79	0		0	0	0	0	37.0123
I3LGP4	I3LGP4_merged	17	I	0	0	37.79	0		0	0	0	0	36.4206
I3LGP4	I3LGP4_merged	18	T	0	0	39.88	0		0	0	0	0	32.6609
I3LGP4	I3LGP4_merged	19	P	0	0	38.36	0		0	0	0	0	35.5483
I3LGP4	I3LGP4_merged	20	D	0	0	39.08	0		0	0	0	0	34.4888
I3LGP4	I3LGP4_merged	21	L	0	0	36.97	0		0	0	0	0	31.8501
I3LGP4	I3LGP4_merged	22	W	0	0	32.38	0		0	0	0	0	26.6086
I3LGP4	I3LGP4_merged	23	Q	0	0	30.11	0		0	0	0	0	27.2452
I3LGP4	I3LGP4_merged	24	E	0	0	33.12	0		0	0	0	0	28.2499
I3LGP4	I3LGP4_merged	25	A	0	0	33.03	0		0	0	0	0	26.6263
I3LGP4	I3LGP4_merged	26	C	0	0	29.95	0		0	0	0	0	23.0819
I3LGP4	I3LGP4_merged	27	W	0	0	23.74	0		0	0	0	0	20.0065
I3LGP4	I3LGP4_merged	28	I	0	0	30.77	0		0	0	0	0	24.2953
I3LGP4	I3LGP4_merged	29	V	0	0	29.17	0		0	0	0	0	21.481
I3LGP4	I3LGP4_merged	30	I	0	0	24.57	0		0	0	0	0	18.6829
I3LGP4	I3LGP4_merged	31	S	0	0	26.73	0		0	0	0	0	20.5112
I3LGP4	I3LGP4_merged	32	S	0	0	28.48	0		0	0	0	0	20.5417
I3LGP4	I3LGP4_merged	33	Y	0	0	21.74	0		0	0	0	0	13.2339
I3LGP4	I3LGP4_merged	34	F	0	0	19.98	0		0	0	0	0	13.3035
I3LGP4	I3LGP4_merged	35	D	0	0	26.47	0		0	0	0	0	18.7199
I3LGP4	I3LGP4_merged	36	E	0	0	26.53	0		0	0	0	0	18.0301
I3LGP4	I3LGP4_merged	37	K	0	0	22.96	0		0	0	0	0	14.8386
I3LGP4	I3LGP4_merged	38	G	0	0	20.26	0		0	0	0	0	11.6646
I3LGP4	I3LGP4_merged	39	L	0	0	16	0		0	0	0	0	8.02062
I3LGP4	I3LGP4_merged	40	V	0	0	15.01	0		0	0	0	0	8.86554
I3LGP4	I3LGP4_merged	41	R	0	0	19.26	0		0	0	0	0	10.151
I3LGP4	I3LGP4_merged	42	Q	0	0	14.4	0		0	0	0	0	4.21464
I3LGP4	I3LGP4_merged	43	Q	0	0	11.84	0		0	0	0	0	6.16052
I3LGP4	I3LGP4_merged	44	L	0	0	19.15	0		0	0	0	0	11.1764
I3LGP4	I3LGP4_merged	45	D	0	0	21.25	0		0	0	0	0	13.1377
I3LGP4	I3LGP4_merged	46	S	0	0	18.65	0		0	0	0	0	10.9961
I3LGP4	I3LGP4_merged	47	F	0	0	18.78	0		0	0	0	0	13.3403
I3LGP4	I3LGP4_merged	48	D	0	0	22.74	0		0	0	0	0	15.9296
I3LGP4	I3LGP4_merged	49	E	0	0	24.18	0		0	0	0	0	17.2518
I3LGP4	I3LGP4_merged	50	F	0	0	20.82	0		0	0	0	0	16.6129
I3LGP4	I3LGP4_merged	51	I	0	0	22.38	0		0	0	0	0	18.7812
I3LGP4	I3LGP4_merged	52	Q	0	0	26.66	0		0	0	0	0	21.3146
I3LGP4	I3LGP4_merged	53	M	0	0	27.34	0		0	0	0	0	21.6674
I3LGP4	I3LGP4_merged	54	S	0	0	23.46	0		0	0	0	0	18.8492
I3LGP4	I3LGP4_merged	55	V	0	0	24.02	0		0	0	0	0	20.7391
I3LGP4	I3LGP4_merged	56	Q	0	0	28.47	0		0	0	0	0	24.775
I3LGP4	I3LGP4_merged	57	R	0	0	26.95	0		0	0	0	0	22.303
I3LGP4	I3LGP4_merged	58	I	0	0	23.47	0		0	0	0	0	20.4148
I3LGP4	I3LGP4_merged	59	V	0	0	28.25	0		0	0	0	0	25.7623
I3LGP4	I3LGP4_merged	60	E	0	0	31.51	0		0	0	0	0	28.4371
I3LGP4	I3LGP4_merged	61	D	0	0	29.82	0		0	0	0	0	27.2228
I3LGP4	I3LGP4_merged	62	A	0	0	29.45	0		0	0	0	0	27.6424
I3LGP4	I3LGP4_merged	63	P	0	0	31.09	0		0	0	0	0	29.0554
I3LGP4	I3LGP4_merged	64	P	0	0	35.62	0		0	0	0	0	33.2284
I3LGP4	I3LGP4_merged	65	I	0	0	32.68	0		0	0	0	0	32.2277
I3LGP4	I3LGP4_merged	66	D	0	0	37.6	0		0	0	0	0	35.9506
I3LGP4	I3LGP4_merged	67	L	0	0	35.53	0		0	0	0	0	37.7032
I3LGP4	I3LGP4_merged	68	Q	0	0	40.97	0		0	0	0	0	40.6955
I3LGP4	I3LGP4_merged	81	P	0	0	45.03	0		0	0	0	0	48.2572
I3LGP4	I3LGP4_merged	82	P	0	0	44.39	0		0	0	0	0	45.0067
I3LGP4	I3LGP4_merged	83	R	0	0	43.63	0		0	0	0	0	43.3261
I3LGP4	I3LGP4_merged	84	Y	0	0	37.73	0		0	0	0	0	39.3578
I3LGP4	I3LGP4_merged	85	L	0	0	37.96	0		0	0	0	0	38.4469
I3LGP4	I3LGP4_merged	86	L	0	0	35.53	0		0	0	0	0	34.9582
I3LGP4	I3LGP4_merged	87	K	0	0	36.32	0		0	0	0	0	34.7654
I3LGP4	I3LGP4_merged	88	F	0	0	31.2	0		0	0	0	0	30.5235
I3LGP4	I3LGP4_merged	89	E	0	0	35.48	0		0	0	0	0	33.4658
I3LGP4	I3LGP4_merged	90	Q	0	0	34.09	0		0	0	0	0	30.7266
I3LGP4	I3LGP4_merged	91	I	0	0	28.87	0		0	0	0	0	25.4556
I3LGP4	I3LGP4_merged	92	Y	0	0	30.67	0		0	0	0	0	25.6954
I3LGP4	I3LGP4_merged	93	L	0	0	25.34	0		0	0	0	0	21.4075
I3LGP4	I3LGP4_merged	94	S	0	0	28.55	0		0	0	0	0	22.7235
I3LGP4	I3LGP4_merged	95	K	0	0	28.18	0		0	0	0	0	22.4472
I3LGP4	I3LGP4_merged	96	P	0	0	24.35	0		0	0	0	0	19.0329
I3LGP4	I3LGP4_merged	97	T	0	0	25.62	0		0	0	0	0	21.7135
I3LGP4	I3LGP4_merged	98	H	0	0	22.69	0		0	0	0	0	21.538
I3LGP4	I3LGP4_merged	99	W	0	0	24.54	0		0	0	0	0	24.2227
I3LGP4	I3LGP4_merged	100	E	0	0	24.48	0		0	0	0	0	26.4306
I3LGP4	I3LGP4_merged	101	R	0	0	21.11	0		0	0	0	0	24.4628
I3LGP4	I3LGP4_merged	102	D	0	0	25.29	0		0	0	0	0	28.7869
I3LGP4	I3LGP4_merged	103	G	0	0	27.98	0		0	0	0	0	30.5483
I3LGP4	I3LGP4_merged	104	A	0	0	29.9	0		0	0	0	0	28.5139
I3LGP4	I3LGP4_merged	105	P	0	0	30.11	0		0	0	0	0	28.2437
I3LGP4	I3LGP4_merged	106	S	0	0	29.01	0		0	0	0	0	24.7511
I3LGP4	I3LGP4_merged	107	P	0	0	29.21	0		0	0	0	0	23.7575
I3LGP4	I3LGP4_merged	108	M	0	0	21.8	0		0	0	0	0	17.5809
I3LGP4	I3LGP4_merged	109	M	0	0	23.58	0		0	0	0	0	18.4753
I3LGP4	I3LGP4_merged	110	P	0	0	20.5	0		0	0	0	0	15.66
I3LGP4	I3LGP4_merged	111	N	0	0	21.35	0		0	0	0	0	17.2505
I3LGP4	I3LGP4_merged	112	E	0	0	21.82	0		0	0	0	0	18.1782
I3LGP4	I3LGP4_merged	113	A	0	0	18.59	0		0	0	0	0	14.6081
I3LGP4	I3LGP4_merged	114	R	0	0	16.63	0		0	0	0	0	12.6192
I3LGP4	I3LGP4_merged	115	L	0	0	18.18	0		0	0	0	0	16.6964
I3LGP4	I3LGP4_merged	116	R	0	0	17.21	0		0	0	0	0	17.9068
I3LGP4	I3LGP4_merged	117	N	0	0	12.52	0		0	0	0	0	14.305
I3LGP4	I3LGP4_merged	118	L	0	0	16.98	0		0	0	0	0	14.0527
I3LGP4	I3LGP4_merged	119	T	0	0	15.92	0		0	0	0	0	13.2965
I3LGP4	I3LGP4_merged	120	Y	0	0	18.53	0		0	0	0	0	14.127
I3LGP4	I3LGP4_merged	121	S	0	0	20.15	0		0	0	0	0	16.2496
I3LGP4	I3LGP4_merged	122	A	0	0	23.56	0		0	0	0	0	18.4297
I3LGP4	I3LGP4_merged	123	P	0	0	26.07	0		0	0	0	0	21.861
I3LGP4	I3LGP4_merged	124	L	0	0	25.84	0		0	0	0	0	22.5742
I3LGP4	I3LGP4_merged	125	Y	0	0	30.12	0		0	0	0	0	26.392
I3LGP4	I3LGP4_merged	126	V	0	0	31.04	0		0	0	0	0	27.6842
I3LGP4	I3LGP4_merged	127	D	0	0	35.01	0		0	0	0	0	31.9956
I3LGP4	I3LGP4_merged	128	I	0	0	24.11	0		0	0	0	0	32.8477
I3LGP4	I3LGP4_merged	129	T	0	0	38.87	0		0	0	0	0	37.2901
I3LGP4	I3LGP4_merged	130	K	0	0	39.99	0		0	0	0	0	39.8864
I3LGP4	I3LGP4_merged	131	T	0	0	43.18	0		0	0	0	0	41.6836
I3LGP4	I3LGP4_merged	132	V	0	0	24.9	0		0	0	0	0	44.1746
I3LGP4	I3LGP4_merged	133	I	0	0	47.29	0		0	0	0	0	45.7935
I3LGP4	I3LGP4_merged	134	K	0	0	49.79	0		0	0	0	0	49.5151
I3LGP4	I3LGP4_merged	135	E	0	0	51.57	0		0	0	0	0	50.0426
I3LGP4	I3LGP4_merged	136	G	0	0	55.37	0		0	0	0	0	53.9148
I3LGP4	I3LGP4_merged	137	E	0	0	31.59	0		0	0	0	0	53.274
I3LGP4	I3LGP4_merged	138	E	0	0	51.91	0		0	0	0	0	51.1836
I3LGP4	I3LGP4_merged	139	Q	0	0	48.53	0		0	0	0	0	46.8848
I3LGP4	I3LGP4_merged	140	L	0	0	46.1	0		0	0	0	0	45.8219
I3LGP4	I3LGP4_merged	141	Q	0	0	46.11	0		0	0	0	0	44.624
I3LGP4	I3LGP4_merged	142	T	0	0	42.52	0		0	0	0	0	40.9326
I3LGP4	I3LGP4_merged	143	Q	0	0	41.78	0		0	0	0	0	39.7908
I3LGP4	I3LGP4_merged	144	H	0	0	38.07	0		0	0	0	0	35.704
I3LGP4	I3LGP4_merged	145	Q	0	0	37.92	0		0	0	0	0	34.7176
I3LGP4	I3LGP4_merged	146	K	0	0	34.96	0		0	0	0	0	31.8608
I3LGP4	I3LGP4_merged	147	T	0	0	31.79	0		0	0	0	0	29.4045
I3LGP4	I3LGP4_merged	148	F	0	0	25.41	0		0	0	0	0	24.6679
I3LGP4	I3LGP4_merged	149	I	0	0	25.94	0		0	0	0	0	24.4842
I3LGP4	I3LGP4_merged	150	G	0	0	24.29	0		0	0	0	0	21.9647
I3LGP4	I3LGP4_merged	151	K	0	0	21.03	0		0	0	0	0	17.9129
I3LGP4	I3LGP4_merged	152	I	0	0	20.7	0		0	0	0	0	15.9895
I3LGP4	I3LGP4_merged	153	P	0	0	16.82	0		0	0	0	0	12.4312
I3LGP4	I3LGP4_merged	154	I	0	0	18.74	0		0	0	0	0	12.8283
I3LGP4	I3LGP4_merged	155	M	0	0	15.89	0		0	0	0	0	11.2431
I3LGP4	I3LGP4_merged	156	L	0	0	17.53	0		0	0	0	0	12.1163
I3LGP4	I3LGP4_merged	157	R	0	0	20.64	0		0	0	0	0	15.3889
I3LGP4	I3LGP4_merged	158	S	0	0	21.7	0		0	0	0	0	16.6517
I3LGP4	I3LGP4_merged	159	T	0	0	25.35	0		0	0	0	0	19.394
I3LGP4	I3LGP4_merged	160	Y	0	0	25.31	0		0	0	0	0	19.7842
I3LGP4	I3LGP4_merged	161	C	0	0	22.87	0		0	0	0	0	17.3154
I3LGP4	I3LGP4_merged	162	L	0	0	25.68	0		0	0	0	0	20.1261
I3LGP4	I3LGP4_merged	163	L	0	0	22.15	0		0	0	0	0	17.78
I3LGP4	I3LGP4_merged	164	N	0	0	26.74	0		0	0	0	0	20.7342
I3LGP4	I3LGP4_merged	165	G	0	0	28.17	0		0	0	0	0	23.1605
I3LGP4	I3LGP4_merged	166	L	0	0	27.97	0		0	0	0	0	23.7252
I3LGP4	I3LGP4_merged	167	T	0	0	29.46	0		0	0	0	0	25.3734
I3LGP4	I3LGP4_merged	168	D	0	0	28.09	0		0	0	0	0	25.976
I3LGP4	I3LGP4_merged	169	R	0	0	30.95	0		0	0	0	0	27.9205
I3LGP4	I3LGP4_merged	170	D	0	0	29.74	0		0	0	0	0	25.3174
I3LGP4	I3LGP4_merged	171	L	0	0	24.82	0		0	0	0	0	21.3828
I3LGP4	I3LGP4_merged	172	C	0	0	27.18	0		0	0	0	0	24.7189
I3LGP4	I3LGP4_merged	173	E	0	0	29.93	0		0	0	0	0	25.734
I3LGP4	I3LGP4_merged	174	L	0	0	26.25	0		0	0	0	0	21.4799
I3LGP4	I3LGP4_merged	175	N	0	0	23.47	0		0	0	0	0	19.7664
I3LGP4	I3LGP4_merged	176	E	0	0	20.64	0		0	0	0	0	16.4166
I3LGP4	I3LGP4_merged	177	C	0	0	19.97	0		0	0	0	0	18.3268
I3LGP4	I3LGP4_merged	178	P	0	0	23.02	0		0	0	0	0	19.3508
I3LGP4	I3LGP4_merged	179	L	0	0	19.27	0		0	0	0	0	15.9976
I3LGP4	I3LGP4_merged	180	D	0	0	16.85	0		0	0	0	0	13.2106
I3LGP4	I3LGP4_merged	181	P	0	0	15.5	0		0	0	0	0	11.7677
I3LGP4	I3LGP4_merged	182	G	0	0	15.63	0		0	0	0	0	10.9651
I3LGP4	I3LGP4_merged	183	G	0	0	14.44	0		0	0	0	0	8.95465
I3LGP4	I3LGP4_merged	184	Y	0	0	12.64	0		0	0	0	0	7.32214
I3LGP4	I3LGP4_merged	185	F	0	0	13.38	0		0	0	0	0	7.51591
I3LGP4	I3LGP4_merged	186	I	0	0	14.43	0		0	0	0	0	9.50388
I3LGP4	I3LGP4_merged	187	I	0	0	12.06	0		0	0	0	0	8.66561
I3LGP4	I3LGP4_merged	188	N	0	0	10.97	0		0	0	0	0	11.5201
I3LGP4	I3LGP4_merged	189	G	0	0	14.35	0		0	0	0	0	10.413
I3LGP4	I3LGP4_merged	190	S	0	0	9.1	0		0	0	0	0	7.31909
I3LGP4	I3LGP4_merged	191	E	0	0	9.37	0		0	0	0	0	3.98912
I3LGP4	I3LGP4_merged	192	K	0	0	7.73	0		0	0	0	0	3.52604
I3LGP4	I3LGP4_merged	193	V	0	0	7.62	0		0	0	0	0	3.01327
I3LGP4	I3LGP4_merged	194	L	0	0	9.74	0		0	0	0	0	5.54417
I3LGP4	I3LGP4_merged	195	I	0	0	5.67	0		0	0	0	0	2.90968
I3LGP4	I3LGP4_merged	196	A	0	0	10.03	0		0	0	0	0	3.57781
I3LGP4	I3LGP4_merged	197	Q	0	0	7.48	0		0	0	0	0	4.2438
I3LGP4	I3LGP4_merged	198	E	0	0	11.46	0		0	0	0	0	7.54424
I3LGP4	I3LGP4_merged	199	K	0	0	15.45	0		0	0	0	0	10.6192
I3LGP4	I3LGP4_merged	200	M	0	0	17.99	0		0	0	0	0	14.1493
I3LGP4	I3LGP4_merged	201	A	0	0	21.41	0		0	0	0	0	15.9058
I3LGP4	I3LGP4_merged	202	T	0	0	22.32	0		0	0	0	0	17.96
I3LGP4	I3LGP4_merged	203	N	0	0	26.26	0		0	0	0	0	21.4695
I3LGP4	I3LGP4_merged	204	T	0	0	27.09	0		0	0	0	0	21.0102
I3LGP4	I3LGP4_merged	205	V	0	0	29.24	0		0	0	0	0	24.7586
I3LGP4	I3LGP4_merged	206	Y	0	0	24.2	0		0	0	0	0	19.131
I3LGP4	I3LGP4_merged	207	V	0	0	28.74	0		0	0	0	0	25.9514
I3LGP4	I3LGP4_merged	208	F	0	0	23.91	0		0	0	0	0	22.1698
I3LGP4	I3LGP4_merged	209	A	0	0	27.72	0		0	0	0	0	28.451
I3LGP4	I3LGP4_merged	210	K	0	0	23.99	0		0	0	0	0	24.9567
I3LGP4	I3LGP4_merged	211	K	0	0	24.97	0		0	0	0	0	24.8933
I3LGP4	I3LGP4_merged	212	D	0	0	25.56	0		0	0	0	0	29.761
I3LGP4	I3LGP4_merged	213	S	0	0	27.82	0		0	0	0	0	30.5442
I3LGP4	I3LGP4_merged	214	K	0	0	31.07	0		0	0	0	0	33.2304
I3LGP4	I3LGP4_merged	215	Y	0	0	28.52	0		0	0	0	0	31.1932
I3LGP4	I3LGP4_merged	216	A	0	0	32.53	0		0	0	0	0	32.9435
I3LGP4	I3LGP4_merged	217	Y	0	0	32.32	0		0	0	0	0	32.1562
I3LGP4	I3LGP4_merged	218	T	0	0	27.73	0		0	0	0	0	28.299
I3LGP4	I3LGP4_merged	219	G	0	0	29.28	0		0	0	0	0	28.4053
I3LGP4	I3LGP4_merged	220	E	0	0	23.53	0		0	0	0	0	23.5182
I3LGP4	I3LGP4_merged	221	C	0	0	26.72	0		0	0	0	0	24.4612
I3LGP4	I3LGP4_merged	222	R	0	0	18.56	0		0	0	0	0	17.214
I3LGP4	I3LGP4_merged	223	S	0	0	26.08	0		0	0	0	0	23.3398
I3LGP4	I3LGP4_merged	224	C	0	0	23.84	0		0	0	0	0	20.7659
I3LGP4	I3LGP4_merged	225	L	0	0	27.38	0		0	0	0	0	23.8986
I3LGP4	I3LGP4_merged	226	E	0	0	27.72	0		0	0	0	0	21.7577
I3LGP4	I3LGP4_merged	227	N	0	0	23.43	0		0	0	0	0	17.4209
I3LGP4	I3LGP4_merged	228	S	0	0	22.69	0		0	0	0	0	22.9538
I3LGP4	I3LGP4_merged	229	S	0	0	23.73	0		0	0	0	0	22.5988
I3LGP4	I3LGP4_merged	230	R	0	0	21.75	0		0	0	0	0	20.3648
I3LGP4	I3LGP4_merged	231	P	0	0	20.48	0		0	0	0	0	17.9983
I3LGP4	I3LGP4_merged	232	T	0	0	20.91	0		0	0	0	0	19.0404
I3LGP4	I3LGP4_merged	233	S	0	0	24.68	0		0	0	0	0	22.861
I3LGP4	I3LGP4_merged	234	T	0	0	22.53	0		0	0	0	0	21.8554
I3LGP4	I3LGP4_merged	235	I	0	0	27.69	0		0	0	0	0	26.56
I3LGP4	I3LGP4_merged	236	W	0	0	23.36	0		0	0	0	0	23.7742
I3LGP4	I3LGP4_merged	237	V	0	0	31.44	0		0	0	0	0	31.1147
I3LGP4	I3LGP4_merged	238	S	0	0	30.91	0		0	0	0	0	31.4287
I3LGP4	I3LGP4_merged	239	M	0	0	34.58	0		0	0	0	0	35.3771
I3LGP4	I3LGP4_merged	240	L	0	0	23.74	0		0	0	0	0	36.7406
I3LGP4	I3LGP4_merged	241	A	0	0	35.54	0		0	0	0	0	38.3001
I3LGP4	I3LGP4_merged	242	R	0	0	39.31	0		0	0	0	0	41.0781
I3LGP4	I3LGP4_merged	243	G	0	0	39.53	0		0	0	0	0	42.2435
I3LGP4	I3LGP4_merged	244	G	0	0	41.49	0		0	0	0	0	42.9915
I3LGP4	I3LGP4_merged	245	Q	0	0	43.4	0		0	0	0	0	45.0488
I3LGP4	I3LGP4_merged	246	G	0	0	46.43	0		0	0	0	0	48.1625
I3LGP4	I3LGP4_merged	247	A	0	0	49.08	0		0	0	0	0	50.6781
I3LGP4	I3LGP4_merged	248	K	0	0	47.64	0		0	0	0	0	48.616
I3LGP4	I3LGP4_merged	249	K	0	0	42.63	0		0	0	0	0	43.8142
I3LGP4	I3LGP4_merged	250	S	0	0	47.27	0		0	0	0	0	48.4782
I3LGP4	I3LGP4_merged	251	A	0	0	44.56	0		0	0	0	0	50.3709
I3LGP4	I3LGP4_merged	252	I	0	0	44.71	0		0	0	0	0	45.3965
I3LGP4	I3LGP4_merged	253	G	0	0	43.82	0		0	0	0	0	44.5616
I3LGP4	I3LGP4_merged	254	Q	0	0	39.18	0		0	0	0	0	40.6826
I3LGP4	I3LGP4_merged	255	R	0	0	39.01	0		0	0	0	0	39.4165
I3LGP4	I3LGP4_merged	256	I	0	0	37.64	0		0	0	0	0	37.6038
I3LGP4	I3LGP4_merged	257	V	0	0	34.39	0		0	0	0	0	34.5365
I3LGP4	I3LGP4_merged	258	A	0	0	33.43	0		0	0	0	0	33.1154
I3LGP4	I3LGP4_merged	259	T	0	0	28.83	0		0	0	0	0	29.188
I3LGP4	I3LGP4_merged	260	L	0	0	29.89	0		0	0	0	0	28.9126
I3LGP4	I3LGP4_merged	261	P	0	0	27.84	0		0	0	0	0	26.9689
I3LGP4	I3LGP4_merged	262	Y	0	0	26.04	0		0	0	0	0	24.4998
I3LGP4	I3LGP4_merged	263	I	0	0	15.95	0		0	0	0	0	30.1834
I3LGP4	I3LGP4_merged	264	K	0	0	25.74	0		0	0	0	0	30.9575
I3LGP4	I3LGP4_merged	265	Q	0	0	32.66	0		0	0	0	0	32.8194
I3LGP4	I3LGP4_merged	266	E	0	0	32.01	0		0	0	0	0	33.5277
I3LGP4	I3LGP4_merged	267	V	0	0	35.75	0		0	0	0	0	35.852
I3LGP4	I3LGP4_merged	268	P	0	0	39.19	0		0	0	0	0	38.9806
I3LGP4	I3LGP4_merged	269	I	0	0	37.37	0		0	0	0	0	36.9934
I3LGP4	I3LGP4_merged	270	I	0	0	42.29	0		0	0	0	0	41.9104
I3LGP4	I3LGP4_merged	271	I	0	0	41.64	0		0	0	0	0	41.56
I3LGP4	I3LGP4_merged	272	V	0	0	37.54	0		0	0	0	0	37.3498
I3LGP4	I3LGP4_merged	273	F	0	0	40.77	0		0	0	0	0	39.068
I3LGP4	I3LGP4_merged	274	R	0	0	44.63	0		0	0	0	0	43.6881
I3LGP4	I3LGP4_merged	275	A	0	0	41.89	0		0	0	0	0	40.9879
I3LGP4	I3LGP4_merged	276	L	0	0	39.67	0		0	0	0	0	38.6597
I3LGP4	I3LGP4_merged	277	G	0	0	46.03	0		0	0	0	0	44.3075
I3LGP4	I3LGP4_merged	278	F	0	0	44.99	0		0	0	0	0	42.7483
I3LGP4	I3LGP4_merged	279	V	0	0	49.53	0		0	0	0	0	48.8482
I3LGP4	I3LGP4_merged	280	S	0	0	50.36	0		0	0	0	0	48.5744
I3LGP4	I3LGP4_merged	281	D	0	0	50.21	0		0	0	0	0	48.2648
I3LGP4	I3LGP4_merged	282	R	0	0	51.11	0		0	0	0	0	47.8579
I3LGP4	I3LGP4_merged	283	D	0	0	48.41	0		0	0	0	0	44.8981
I3LGP4	I3LGP4_merged	284	I	0	0	45.01	0		0	0	0	0	43.1368
I3LGP4	I3LGP4_merged	285	L	0	0	47	0		0	0	0	0	44.3965
I3LGP4	I3LGP4_merged	286	E	0	0	47.11	0		0	0	0	0	42.9384
I3LGP4	I3LGP4_merged	287	H	0	0	43.35	0		0	0	0	0	39.2886
I3LGP4	I3LGP4_merged	288	I	0	0	42.29	0		0	0	0	0	39.2651
I3LGP4	I3LGP4_merged	289	I	0	0	45.39	0		0	0	0	0	41.438
I3LGP4	I3LGP4_merged	290	Y	0	0	41.72	0		0	0	0	0	36.4946
I3LGP4	I3LGP4_merged	291	D	0	0	48.66	0		0	0	0	0	43.5606
I3LGP4	I3LGP4_merged	292	F	0	0	51.36	0		0	0	0	0	46.8059
I3LGP4	I3LGP4_merged	293	E	0	0	53.24	0		0	0	0	0	48.4143
I3LGP4	I3LGP4_merged	294	D	0	0	48.01	0		0	0	0	0	43.2246
I3LGP4	I3LGP4_merged	295	P	0	0	50.49	0		0	0	0	0	47.223
I3LGP4	I3LGP4_merged	296	E	0	0	46.42	0		0	0	0	0	43.9387
I3LGP4	I3LGP4_merged	297	M	0	0	43.05	0		0	0	0	0	39.6494
I3LGP4	I3LGP4_merged	298	M	0	0	48.34	0		0	0	0	0	45.4766
I3LGP4	I3LGP4_merged	299	E	0	0	47.69	0		0	0	0	0	46.0906
I3LGP4	I3LGP4_merged	300	M	0	0	42.28	0		0	0	0	0	40.8664
I3LGP4	I3LGP4_merged	301	V	0	0	44.25	0		0	0	0	0	42.6916
I3LGP4	I3LGP4_merged	302	K	0	0	47.36	0		0	0	0	0	46.3502
I3LGP4	I3LGP4_merged	303	P	0	0	44.78	0		0	0	0	0	45.9827
I3LGP4	I3LGP4_merged	304	S	0	0	42.56	0		0	0	0	0	42.7346
I3LGP4	I3LGP4_merged	305	L	0	0	46.15	0		0	0	0	0	46.7006
I3LGP4	I3LGP4_merged	306	D	0	0	48.36	0		0	0	0	0	48.6561
I3LGP4	I3LGP4_merged	307	E	0	0	42.51	0		0	0	0	0	44.3814
I3LGP4	I3LGP4_merged	308	A	0	0	45.37	0		0	0	0	0	45.5737
I3LGP4	I3LGP4_merged	309	F	0	0	49.33	0		0	0	0	0	48.815
I3LGP4	I3LGP4_merged	310	V	0	0	49.22	0		0	0	0	0	48.7315
I3LGP4	I3LGP4_merged	311	I	0	0	45.59	0		0	0	0	0	46.4238
I3LGP4	I3LGP4_merged	312	Q	0	0	50.68	0		0	0	0	0	50.278
I3LGP4	I3LGP4_merged	313	E	0	0	48.77	0		0	0	0	0	47.7293
I3LGP4	I3LGP4_merged	314	Q	0	0	45.7	0		0	0	0	0	45.3877
I3LGP4	I3LGP4_merged	315	N	0	0	47	0		0	0	0	0	46.5818
I3LGP4	I3LGP4_merged	316	V	0	0	46.08	0		0	0	0	0	45.5983
I3LGP4	I3LGP4_merged	317	A	0	0	43.14	0		0	0	0	0	42.3941
I3LGP4	I3LGP4_merged	318	L	0	0	41.77	0		0	0	0	0	41.177
I3LGP4	I3LGP4_merged	319	N	0	0	42.41	0		0	0	0	0	42.4547
I3LGP4	I3LGP4_merged	320	F	0	0	40.19	0		0	0	0	0	40.4671
I3LGP4	I3LGP4_merged	321	I	0	0	37.53	0		0	0	0	0	37.0731
I3LGP4	I3LGP4_merged	322	G	0	0	38.24	0		0	0	0	0	38.4572
I3LGP4	I3LGP4_merged	323	S	0	0	37.6	0		0	0	0	0	38.4811
I3LGP4	I3LGP4_merged	324	R	0	0	33.81	0		0	0	0	0	34.1925
I3LGP4	I3LGP4_merged	325	G	0	0	32.71	0		0	0	0	0	33.6844
I3LGP4	I3LGP4_merged	326	A	0	0	29.37	0		0	0	0	0	31.021
I3LGP4	I3LGP4_merged	327	K	0	0	28.62	0		0	0	0	0	33.9723
I3LGP4	I3LGP4_merged	328	P	0	0	33.86	0		0	0	0	0	37.3695
I3LGP4	I3LGP4_merged	329	G	0	0	38.26	0		0	0	0	0	39.8893
I3LGP4	I3LGP4_merged	330	V	0	0	40.99	0		0	0	0	0	42.4047
I3LGP4	I3LGP4_merged	331	T	0	0	43.88	0		0	0	0	0	44.2255
I3LGP4	I3LGP4_merged	332	K	0	0	45.07	0		0	0	0	0	44.26
I3LGP4	I3LGP4_merged	333	E	0	0	44.1	0		0	0	0	0	43.903
I3LGP4	I3LGP4_merged	334	K	0	0	40.44	0		0	0	0	0	39.9914
I3LGP4	I3LGP4_merged	335	R	0	0	40.77	0		0	0	0	0	40.0723
I3LGP4	I3LGP4_merged	336	I	0	0	42.35	0		0	0	0	0	41.2036
I3LGP4	I3LGP4_merged	337	K	0	0	40	0		0	0	0	0	38.8939
I3LGP4	I3LGP4_merged	338	Y	0	0	32.36	0		0	0	0	0	32.3095
I3LGP4	I3LGP4_merged	339	A	0	0	38.24	0		0	0	0	0	36.893
I3LGP4	I3LGP4_merged	340	K	0	0	39.1	0		0	0	0	0	37.2705
I3LGP4	I3LGP4_merged	341	E	0	0	34.49	0		0	0	0	0	33.7262
I3LGP4	I3LGP4_merged	342	V	0	0	33.2	0		0	0	0	0	32.756
I3LGP4	I3LGP4_merged	343	L	0	0	36.35	0		0	0	0	0	34.7076
I3LGP4	I3LGP4_merged	344	Q	0	0	35.99	0		0	0	0	0	33.4895
I3LGP4	I3LGP4_merged	345	K	0	0	31.64	0		0	0	0	0	30.0859
I3LGP4	I3LGP4_merged	346	E	0	0	28.66	0		0	0	0	0	26.2441
I3LGP4	I3LGP4_merged	347	M	0	0	31.91	0		0	0	0	0	30.7145
I3LGP4	I3LGP4_merged	348	L	0	0	31.38	0		0	0	0	0	29.6389
I3LGP4	I3LGP4_merged	349	P	0	0	28.91	0		0	0	0	0	27.2242
I3LGP4	I3LGP4_merged	350	H	0	0	30.13	0		0	0	0	0	26.0127
I3LGP4	I3LGP4_merged	351	V	0	0	33.68	0		0	0	0	0	29.3374
I3LGP4	I3LGP4_merged	352	G	0	0	34.97	0		0	0	0	0	31.7958
I3LGP4	I3LGP4_merged	353	V	0	0	32.86	0		0	0	0	0	31.2393
I3LGP4	I3LGP4_merged	354	S	0	0	38.29	0		0	0	0	0	35.8006
I3LGP4	I3LGP4_merged	355	D	0	0	41.62	0		0	0	0	0	39.0029
I3LGP4	I3LGP4_merged	356	F	0	0	43.24	0		0	0	0	0	40.1095
I3LGP4	I3LGP4_merged	357	C	0	0	39.62	0		0	0	0	0	36.5141
I3LGP4	I3LGP4_merged	358	E	0	0	41.78	0		0	0	0	0	39.1002
I3LGP4	I3LGP4_merged	359	T	0	0	42.76	0		0	0	0	0	38.5528
I3LGP4	I3LGP4_merged	360	K	0	0	39.46	0		0	0	0	0	35.0749
I3LGP4	I3LGP4_merged	361	K	0	0	35.68	0		0	0	0	0	32.8358
I3LGP4	I3LGP4_merged	362	A	0	0	40.52	0		0	0	0	0	37.2755
I3LGP4	I3LGP4_merged	363	Y	0	0	39.8	0		0	0	0	0	35.5875
I3LGP4	I3LGP4_merged	364	F	0	0	32.68	0		0	0	0	0	28.3645
I3LGP4	I3LGP4_merged	365	L	0	0	35.64	0		0	0	0	0	34.0197
I3LGP4	I3LGP4_merged	366	G	0	0	39.39	0		0	0	0	0	35.876
I3LGP4	I3LGP4_merged	367	Y	0	0	34.47	0		0	0	0	0	30.0122
I3LGP4	I3LGP4_merged	368	M	0	0	31.04	0		0	0	0	0	29.4138
I3LGP4	I3LGP4_merged	369	V	0	0	37.1	0		0	0	0	0	34.3096
I3LGP4	I3LGP4_merged	370	H	0	0	38.81	0		0	0	0	0	35.0971
I3LGP4	I3LGP4_merged	371	R	0	0	31.46	0		0	0	0	0	26.325
I3LGP4	I3LGP4_merged	372	L	0	0	33.66	0		0	0	0	0	32.8472
I3LGP4	I3LGP4_merged	373	L	0	0	38.35	0		0	0	0	0	35.5743
I3LGP4	I3LGP4_merged	374	L	0	0	38.38	0		0	0	0	0	34.6052
I3LGP4	I3LGP4_merged	375	A	0	0	34.95	0		0	0	0	0	32.1914
I3LGP4	I3LGP4_merged	376	A	0	0	37.65	0		0	0	0	0	35.5143
I3LGP4	I3LGP4_merged	377	L	0	0	40.14	0		0	0	0	0	37.9901
I3LGP4	I3LGP4_merged	378	G	0	0	39.15	0		0	0	0	0	36.2418
I3LGP4	I3LGP4_merged	379	R	0	0	39.65	0		0	0	0	0	34.7058
I3LGP4	I3LGP4_merged	380	R	0	0	33.43	0		0	0	0	0	28.5879
I3LGP4	I3LGP4_merged	381	E	0	0	31.6	0		0	0	0	0	27.6848
I3LGP4	I3LGP4_merged	382	L	0	0	30.08	0		0	0	0	0	26.0443
I3LGP4	I3LGP4_merged	383	D	0	0	26.85	0		0	0	0	0	23.5673
I3LGP4	I3LGP4_merged	384	D	0	0	23.37	0		0	0	0	0	19.8246
I3LGP4	I3LGP4_merged	385	R	0	0	18.91	0		0	0	0	0	17.1693
I3LGP4	I3LGP4_merged	386	D	0	0	18.33	0		0	0	0	0	15.2997
I3LGP4	I3LGP4_merged	387	H	0	0	21.47	0		0	0	0	0	16.0013
I3LGP4	I3LGP4_merged	388	Y	0	0	14.07	0		0	0	0	0	8.13425
I3LGP4	I3LGP4_merged	389	G	0	0	22.87	0		0	0	0	0	15.4809
I3LGP4	I3LGP4_merged	390	N	0	0	21.62	0		0	0	0	0	15.2482
I3LGP4	I3LGP4_merged	391	K	0	0	15.21	0		0	0	0	0	11.8584
I3LGP4	I3LGP4_merged	392	R	0	0	16.48	0		0	0	0	0	9.826
I3LGP4	I3LGP4_merged	393	L	0	0	13.38	0		0	0	0	0	6.52331
I3LGP4	I3LGP4_merged	394	D	0	0	13.85	0		0	0	0	0	7.25784
I3LGP4	I3LGP4_merged	395	L	0	0	14.53	0		0	0	0	0	5.7785
I3LGP4	I3LGP4_merged	396	A	0	0	14.82	0		0	0	0	0	9.29879
I3LGP4	I3LGP4_merged	397	G	0	0	17.98	0		0	0	0	0	11.8875
I3LGP4	I3LGP4_merged	398	P	0	0	18.05	0		0	0	0	0	11.906
I3LGP4	I3LGP4_merged	399	L	0	0	11.94	0		0	0	0	0	8.47876
I3LGP4	I3LGP4_merged	400	L	0	0	15.61	0		0	0	0	0	11.7566
I3LGP4	I3LGP4_merged	401	A	0	0	18.92	0		0	0	0	0	15.2765
I3LGP4	I3LGP4_merged	402	F	0	0	14.49	0		0	0	0	0	12.2401
I3LGP4	I3LGP4_merged	403	L	0	0	13.27	0		0	0	0	0	11.9117
I3LGP4	I3LGP4_merged	404	F	0	0	18.91	0		0	0	0	0	16.0283
I3LGP4	I3LGP4_merged	405	R	0	0	20.48	0		0	0	0	0	17.6901
I3LGP4	I3LGP4_merged	406	G	0	0	19.31	0		0	0	0	0	18.284
I3LGP4	I3LGP4_merged	407	M	0	0	15.37	0		0	0	0	0	15.7707
I3LGP4	I3LGP4_merged	408	F	0	0	22.49	0		0	0	0	0	20.6109
I3LGP4	I3LGP4_merged	409	K	0	0	23.04	0		0	0	0	0	22.3764
I3LGP4	I3LGP4_merged	410	N	0	0	20.13	0		0	0	0	0	19.4527
I3LGP4	I3LGP4_merged	411	L	0	0	24.32	0		0	0	0	0	23.7349
I3LGP4	I3LGP4_merged	412	L	0	0	26.98	0		0	0	0	0	26.2729
I3LGP4	I3LGP4_merged	413	K	0	0	23.08	0		0	0	0	0	25.1729
I3LGP4	I3LGP4_merged	414	E	0	0	23.21	0		0	0	0	0	24.6049
I3LGP4	I3LGP4_merged	415	V	0	0	28.68	0		0	0	0	0	29.336
I3LGP4	I3LGP4_merged	416	R	0	0	29.24	0		0	0	0	0	31.2877
I3LGP4	I3LGP4_merged	417	I	0	0	27.9	0		0	0	0	0	28.9977
I3LGP4	I3LGP4_merged	418	Y	0	0	29.52	0		0	0	0	0	32.6386
I3LGP4	I3LGP4_merged	419	A	0	0	32.52	0		0	0	0	0	34.7121
I3LGP4	I3LGP4_merged	420	Q	0	0	33.79	0		0	0	0	0	36.2583
I3LGP4	I3LGP4_merged	421	K	0	0	28.38	0		0	0	0	0	33.8168
I3LGP4	I3LGP4_merged	422	F	0	0	32.18	0		0	0	0	0	38.8833
I3LGP4	I3LGP4_merged	423	I	0	0	37.1	0		0	0	0	0	39.85
I3LGP4	I3LGP4_merged	424	D	0	0	37.1	0		0	0	0	0	41.0072
I3LGP4	I3LGP4_merged	425	R	0	0	32.77	0		0	0	0	0	44.2183
I3LGP4	I3LGP4_merged	426	G	0	0	40.73	0		0	0	0	0	45.7474
I3LGP4	I3LGP4_merged	427	K	0	0	38.76	0		0	0	0	0	44.8578
I3LGP4	I3LGP4_merged	428	D	0	0	37.68	0		0	0	0	0	42.7304
I3LGP4	I3LGP4_merged	429	F	0	0	35.4	0		0	0	0	0	36.1947
I3LGP4	I3LGP4_merged	430	N	0	0	32.49	0		0	0	0	0	37.0539
I3LGP4	I3LGP4_merged	431	L	0	0	31.78	0		0	0	0	0	34.1577
I3LGP4	I3LGP4_merged	432	E	0	0	29.09	0		0	0	0	0	33.3057
I3LGP4	I3LGP4_merged	433	L	0	0	27.74	0		0	0	0	0	33.1064
I3LGP4	I3LGP4_merged	434	A	0	0	27.96	0		0	0	0	0	30.6583
I3LGP4	I3LGP4_merged	435	I	0	0	26.96	0		0	0	0	0	28.6466
I3LGP4	I3LGP4_merged	436	K	0	0	20.17	0		0	0	0	0	25.1329
I3LGP4	I3LGP4_merged	437	T	0	0	21.92	0		0	0	0	0	22.5948
I3LGP4	I3LGP4_merged	438	R	0	0	18.16	0		0	0	0	0	20.7991
I3LGP4	I3LGP4_merged	439	I	0	0	19.13	0		0	0	0	0	19.2368
I3LGP4	I3LGP4_merged	440	I	0	0	19.02	0		0	0	0	0	17.953
I3LGP4	I3LGP4_merged	441	S	0	0	17.22	0		0	0	0	0	16.7342
I3LGP4	I3LGP4_merged	442	D	0	0	14.48	0		0	0	0	0	16.1777
I3LGP4	I3LGP4_merged	443	G	0	0	13.88	0		0	0	0	0	13.8454
I3LGP4	I3LGP4_merged	444	L	0	0	13.79	0		0	0	0	0	11.9776
I3LGP4	I3LGP4_merged	445	K	0	0	11.86	0		0	0	0	0	11.6341
I3LGP4	I3LGP4_merged	446	Y	0	0	7.3	0		0	0	0	0	10.5394
I3LGP4	I3LGP4_merged	447	S	0	0	9.12	0		0	0	0	0	7.92896
I3LGP4	I3LGP4_merged	448	L	0	0	9.56	0		0	0	0	0	6.26567
I3LGP4	I3LGP4_merged	449	A	0	0	7.24	0		0	0	0	0	6.88002
I3LGP4	I3LGP4_merged	450	T	0	0	4.38	0		0	0	0	0	6.2804
I3LGP4	I3LGP4_merged	451	G	0	0	5.06	0		0	0	0	0	3.51951
I3LGP4	I3LGP4_merged	452	N	0	0	3.81	0		0	0	0	0	4.95624
I3LGP4	I3LGP4_merged	453	W	0	0	7.82	0		0	0	0	0	5.73226
I3LGP4	I3LGP4_merged	454	G	0	0	10.59	0		0	0	0	0	8.88156
I3LGP4	I3LGP4_merged	455	D	0	0	10.62	0		0	0	0	0	11.4717
I3LGP4	I3LGP4_merged	456	Q	0	0	9.64	0		0	0	0	0	12.6178
I3LGP4	I3LGP4_merged	457	K	0	0	10.96	0		0	0	0	0	14.4016
I3LGP4	I3LGP4_merged	458	K	0	0	9.62	0		0	0	0	0	11.7464
I3LGP4	I3LGP4_merged	459	A	0	0	5.42	0		0	0	0	0	8.93523
I3LGP4	I3LGP4_merged	460	H	0	0	4.73	0		0	0	0	0	10.5009
I3LGP4	I3LGP4_merged	461	Q	0	0	8.81	0		0	0	0	0	10.248
I3LGP4	I3LGP4_merged	462	A	0	0	7.1	0		0	0	0	0	7.07581
I3LGP4	I3LGP4_merged	463	R	0	0	6.52	0		0	0	0	0	4.50602
I3LGP4	I3LGP4_merged	464	A	0	0	2.92	0		0	0	0	0	1.32833
I3LGP4	I3LGP4_merged	465	G	0	0	2.56	1		0	0	0	1	0
I3LGP4	I3LGP4_merged	466	V	0	0	5.51	0		0	0	0	0	1.3118
I3LGP4	I3LGP4_merged	467	S	0	0	5.89	0		0	0	0	0	1.32831
I3LGP4	I3LGP4_merged	468	Q	0	0	2.61	7		0	0	0	7	0
I3LGP4	I3LGP4_merged	469	V	0	0	4.19	0		0	0	0	0	1.33236
I3LGP4	I3LGP4_merged	470	L	0	0	7.45	0		0	0	0	0	3.42456
I3LGP4	I3LGP4_merged	471	N	0	0	4.13	0		0	0	0	0	6.31128
I3LGP4	I3LGP4_merged	472	R	0	0	8.05	0		0	0	0	0	8.43572
I3LGP4	I3LGP4_merged	473	L	0	0	6.85	0		0	0	0	0	4.04104
I3LGP4	I3LGP4_merged	474	T	0	0	10	0		0	0	0	0	4.45379
I3LGP4	I3LGP4_merged	475	F	0	0	12.56	0		0	0	0	0	8.63073
I3LGP4	I3LGP4_merged	476	A	0	0	9.77	0		0	0	0	0	7.25544
I3LGP4	I3LGP4_merged	477	S	0	0	7.02	0		0	0	0	0	5.32466
I3LGP4	I3LGP4_merged	478	T	0	0	9.51	0		0	0	0	0	7.47748
I3LGP4	I3LGP4_merged	479	L	0	0	10.79	0		0	0	0	0	5.99861
I3LGP4	I3LGP4_merged	480	S	0	0	7.01	0		0	0	0	0	3.68571
I3LGP4	I3LGP4_merged	481	H	0	0	4.12	0		0	0	0	0	3.47401
I3LGP4	I3LGP4_merged	482	L	0	0	10.01	0		0	0	0	0	3.9216
I3LGP4	I3LGP4_merged	483	R	0	0	10.42	0		0	0	0	0	1.32383
I3LGP4	I3LGP4_merged	484	R	0	0	3.43	1		0	0	0	1	0
I3LGP4	I3LGP4_merged	485	L	0	0	8.06	0		0	0	0	0	1.32938
I3LGP4	I3LGP4_merged	486	N	0	0	4.11	0		0	0	0	0	4.43463
I3LGP4	I3LGP4_merged	487	S	0	0	8.6	0		0	0	0	0	7.698
I3LGP4	I3LGP4_merged	488	P	0	0	8.59	0		0	0	0	0	9.30051
I3LGP4	I3LGP4_merged	489	I	0	0	8.44	0		0	0	0	0	10.3683
I3LGP4	I3LGP4_merged	490	G	0	0	7.75	0		0	0	0	0	11.3215
I3LGP4	I3LGP4_merged	491	R	0	0	3.62	0		0	0	0	0	7.07035
I3LGP4	I3LGP4_merged	492	D	0	0	8.92	0		0	0	0	0	11.562
I3LGP4	I3LGP4_merged	493	G	0	0	11.38	0		0	0	0	0	12.0018
I3LGP4	I3LGP4_merged	494	K	0	0	10.75	0		0	0	0	0	10.9049
I3LGP4	I3LGP4_merged	495	L	0	0	16.12	0		0	0	0	0	13.4322
I3LGP4	I3LGP4_merged	496	A	0	0	17.01	0		0	0	0	0	13.7773
I3LGP4	I3LGP4_merged	497	K	0	0	17.87	0		0	0	0	0	15.4049
I3LGP4	I3LGP4_merged	498	P	0	0	14.1	0		0	0	0	0	12.9642
I3LGP4	I3LGP4_merged	499	R	0	0	10.33	0		0	0	0	0	7.56209
I3LGP4	I3LGP4_merged	500	Q	0	0	16.28	0		0	0	0	0	12.494
I3LGP4	I3LGP4_merged	501	L	0	0	15.69	0		0	0	0	0	12.3576
I3LGP4	I3LGP4_merged	502	H	0	0	18.71	0		0	0	0	0	15.5057
I3LGP4	I3LGP4_merged	503	N	0	0	22.51	0		0	0	0	0	17.3866
I3LGP4	I3LGP4_merged	504	T	0	0	21.33	0		0	0	0	0	14.2974
I3LGP4	I3LGP4_merged	505	L	0	0	15.93	0		0	0	0	0	11.1002
I3LGP4	I3LGP4_merged	506	W	0	0	20.8	0		0	0	0	0	14.9507
I3LGP4	I3LGP4_merged	507	G	0	0	20.2	0		0	0	0	0	12.6944
I3LGP4	I3LGP4_merged	508	M	0	0	16.7	0		0	0	0	0	8.84017
I3LGP4	I3LGP4_merged	509	V	0	0	13.13	0		0	0	0	0	8.20064
I3LGP4	I3LGP4_merged	510	C	0	0	12.21	0		0	0	0	0	9.22653
I3LGP4	I3LGP4_merged	511	P	0	0	14.02	0		0	0	0	0	9.38039
I3LGP4	I3LGP4_merged	512	A	0	0	11.11	0		0	0	0	0	6.81129
I3LGP4	I3LGP4_merged	513	E	0	0	7.54	0		0	0	0	0	6.14912
I3LGP4	I3LGP4_merged	514	T	0	0	6.67	0		0	0	0	0	3.97574
I3LGP4	I3LGP4_merged	515	P	0	0	3.94	0		0	0	0	0	1.32295
I3LGP4	I3LGP4_merged	516	E	0	0	2.73	2		0	0	0	2	0
I3LGP4	I3LGP4_merged	517	G	0	0	4.94	0		0	0	0	0	1.32205
I3LGP4	I3LGP4_merged	518	H	0	0	4.26	0		0	0	0	0	3.98839
I3LGP4	I3LGP4_merged	519	A	0	0	5.52	0		0	0	0	0	4.22612
I3LGP4	I3LGP4_merged	520	V	0	0	8.46	0		0	0	0	0	3.49936
I3LGP4	I3LGP4_merged	521	G	0	0	10.18	0		0	0	0	0	6.25433
I3LGP4	I3LGP4_merged	522	L	0	0	8.03	0		0	0	0	0	7.62317
I3LGP4	I3LGP4_merged	523	V	0	0	4.17	0		0	0	0	0	3.69789
I3LGP4	I3LGP4_merged	524	K	0	0	8.78	0		0	0	0	0	3.49579
I3LGP4	I3LGP4_merged	525	N	0	0	7.4	0		0	0	0	0	4.40331
I3LGP4	I3LGP4_merged	526	L	0	0	12.14	0		0	0	0	0	4.74637
I3LGP4	I3LGP4_merged	527	A	0	0	15.56	0		0	0	0	0	7.97548
I3LGP4	I3LGP4_merged	528	L	0	0	15.99	0		0	0	0	0	10.3278
I3LGP4	I3LGP4_merged	529	M	0	0	20.02	0		0	0	0	0	12.0128
I3LGP4	I3LGP4_merged	530	A	0	0	17.77	0		0	0	0	0	9.53316
I3LGP4	I3LGP4_merged	531	Y	0	0	20.63	0		0	0	0	0	10.9866
I3LGP4	I3LGP4_merged	532	I	0	0	15.96	0		0	0	0	0	6.21245
I3LGP4	I3LGP4_merged	533	S	0	0	22.04	0		0	0	0	0	11.8149
I3LGP4	I3LGP4_merged	534	V	0	0	22.83	0		0	0	0	0	13.9416
I3LGP4	I3LGP4_merged	535	G	0	0	25.46	0		0	0	0	0	15.9403
I3LGP4	I3LGP4_merged	536	S	0	0	28.46	0		0	0	0	0	19.3567
I3LGP4	I3LGP4_merged	537	Q	0	0	31.05	0		0	0	0	0	22.9455
I3LGP4	I3LGP4_merged	538	P	0	0	32.47	0		0	0	0	0	24.6439
I3LGP4	I3LGP4_merged	539	S	0	0	36.09	0		0	0	0	0	27.7679
I3LGP4	I3LGP4_merged	540	P	0	0	36.72	0		0	0	0	0	28.3367
I3LGP4	I3LGP4_merged	541	I	0	0	34.95	0		0	0	0	0	25.9986
I3LGP4	I3LGP4_merged	542	L	0	0	37.07	0		0	0	0	0	30.0903
I3LGP4	I3LGP4_merged	543	E	0	0	41.37	0		0	0	0	0	32.9194
I3LGP4	I3LGP4_merged	544	F	0	0	42.23	0		0	0	0	0	33.4862
I3LGP4	I3LGP4_merged	545	L	0	0	39.57	0		0	0	0	0	31.4433
I3LGP4	I3LGP4_merged	546	E	0	0	44.55	0		0	0	0	0	36.2775
I3LGP4	I3LGP4_merged	547	E	0	0	46.82	0		0	0	0	0	37.3072
I3LGP4	I3LGP4_merged	548	W	0	0	46.02	0		0	0	0	0	37.3388
I3LGP4	I3LGP4_merged	549	S	0	0	48.73	0		0	0	0	0	40.0831
I3LGP4	I3LGP4_merged	550	M	0	0	42.08	0		0	0	0	0	34.6509
I3LGP4	I3LGP4_merged	551	E	0	0	46.22	0		0	0	0	0	38.7528
I3LGP4	I3LGP4_merged	552	N	0	0	45.21	0		0	0	0	0	37.8489
I3LGP4	I3LGP4_merged	553	L	0	0	41.66	0		0	0	0	0	36.0428
I3LGP4	I3LGP4_merged	554	E	0	0	44.46	0		0	0	0	0	40.9216
I3LGP4	I3LGP4_merged	555	E	0	0	48.76	0		0	0	0	0	43.0535
I3LGP4	I3LGP4_merged	556	I	0	0	46.92	0		0	0	0	0	40.454
I3LGP4	I3LGP4_merged	557	S	0	0	7.8	0		0	0	0	0	44.8097
I3LGP4	I3LGP4_merged	558	P	0	0	48.83	0		0	0	0	0	44.1206
I3LGP4	I3LGP4_merged	559	A	0	0	52.01	0		0	0	0	0	45.7788
I3LGP4	I3LGP4_merged	560	A	0	0	49.81	0		0	0	0	0	43.3407
I3LGP4	I3LGP4_merged	561	I	0	0	44.99	0		0	0	0	0	38.8026
I3LGP4	I3LGP4_merged	562	A	0	0	47.74	0		0	0	0	0	40.8853
I3LGP4	I3LGP4_merged	563	D	0	0	48.19	0		0	0	0	0	40.3837
I3LGP4	I3LGP4_merged	564	A	0	0	45.55	0		0	0	0	0	38.1122
I3LGP4	I3LGP4_merged	565	T	0	0	41.99	0		0	0	0	0	35.4254
I3LGP4	I3LGP4_merged	566	K	0	0	39.84	0		0	0	0	0	32.2875
I3LGP4	I3LGP4_merged	567	I	0	0	38.52	0		0	0	0	0	30.7325
I3LGP4	I3LGP4_merged	568	F	0	0	34.38	0		0	0	0	0	27.4257
I3LGP4	I3LGP4_merged	569	V	0	0	33.41	0		0	0	0	0	25.7976
I3LGP4	I3LGP4_merged	570	N	0	0	29.84	0		0	0	0	0	21.7603
I3LGP4	I3LGP4_merged	571	G	0	0	30.97	0		0	0	0	0	24.4076
I3LGP4	I3LGP4_merged	572	C	0	0	33.34	0		0	0	0	0	26.7151
I3LGP4	I3LGP4_merged	573	W	0	0	36.55	0		0	0	0	0	29.9971
I3LGP4	I3LGP4_merged	574	V	0	0	37.94	0		0	0	0	0	30.7145
I3LGP4	I3LGP4_merged	575	G	0	0	41.32	0		0	0	0	0	34.2571
I3LGP4	I3LGP4_merged	576	I	0	0	44.05	0		0	0	0	0	36.8383
I3LGP4	I3LGP4_merged	577	H	0	0	44.8	0		0	0	0	0	36.9639
I3LGP4	I3LGP4_merged	578	K	0	0	48.22	0		0	0	0	0	39.8531
I3LGP4	I3LGP4_merged	579	D	0	0	46.74	0		0	0	0	0	38.1792
I3LGP4	I3LGP4_merged	580	P	0	0	43.2	0		0	0	0	0	35.0201
I3LGP4	I3LGP4_merged	581	E	0	0	44.28	0		0	0	0	0	35.6084
I3LGP4	I3LGP4_merged	582	Q	0	0	45.8	0		0	0	0	0	36.1753
I3LGP4	I3LGP4_merged	583	L	0	0	42.15	0		0	0	0	0	33.181
I3LGP4	I3LGP4_merged	584	M	0	0	36.95	0		0	0	0	0	28.3139
I3LGP4	I3LGP4_merged	585	N	0	0	43.04	0		0	0	0	0	33.5572
I3LGP4	I3LGP4_merged	586	T	0	0	42.81	0		0	0	0	0	32.5191
I3LGP4	I3LGP4_merged	587	L	0	0	38.96	0		0	0	0	0	29.1055
I3LGP4	I3LGP4_merged	588	R	0	0	37.38	0		0	0	0	0	28.6301
I3LGP4	I3LGP4_merged	589	K	0	0	41.52	0		0	0	0	0	31.1211
I3LGP4	I3LGP4_merged	590	L	0	0	39.86	0		0	0	0	0	29.228
I3LGP4	I3LGP4_merged	591	R	0	0	32.14	0		0	0	0	0	23.0269
I3LGP4	I3LGP4_merged	592	R	0	0	36.92	0		0	0	0	0	28.032
I3LGP4	I3LGP4_merged	593	Q	0	0	39.96	0		0	0	0	0	29.681
I3LGP4	I3LGP4_merged	594	M	0	0	34.04	0		0	0	0	0	24.8039
I3LGP4	I3LGP4_merged	595	D	0	0	38.77	0		0	0	0	0	29.8177
I3LGP4	I3LGP4_merged	596	I	0	0	37.56	0		0	0	0	0	28.2094
I3LGP4	I3LGP4_merged	597	I	0	0	35.12	0		0	0	0	0	25.5915
I3LGP4	I3LGP4_merged	598	V	0	0	31.63	0		0	0	0	0	21.5999
I3LGP4	I3LGP4_merged	599	S	0	0	31.07	0		0	0	0	0	20.3764
I3LGP4	I3LGP4_merged	600	E	0	0	26.85	0		0	0	0	0	16.0422
I3LGP4	I3LGP4_merged	601	V	0	0	30.37	0		0	0	0	0	20.5871
I3LGP4	I3LGP4_merged	602	S	0	0	27.54	0		0	0	0	0	19.6176
I3LGP4	I3LGP4_merged	603	M	0	0	32.5	0		0	0	0	0	23.093
I3LGP4	I3LGP4_merged	604	I	0	0	29.86	0		0	0	0	0	22.3189
I3LGP4	I3LGP4_merged	605	R	0	0	36.04	0		0	0	0	0	27.546
I3LGP4	I3LGP4_merged	606	D	0	0	35.29	0		0	0	0	0	28.5939
I3LGP4	I3LGP4_merged	607	I	0	0	38.77	0		0	0	0	0	31.4899
I3LGP4	I3LGP4_merged	608	R	0	0	37.06	0		0	0	0	0	33.1997
I3LGP4	I3LGP4_merged	609	E	0	0	36.79	0		0	0	0	0	31.711
I3LGP4	I3LGP4_merged	610	R	0	0	40.67	0		0	0	0	0	33.2251
I3LGP4	I3LGP4_merged	611	E	0	0	35.61	0		0	0	0	0	28.1021
I3LGP4	I3LGP4_merged	612	I	0	0	36.6	0		0	0	0	0	28.3472
I3LGP4	I3LGP4_merged	613	R	0	0	28.74	0		0	0	0	0	24.2758
I3LGP4	I3LGP4_merged	614	I	0	0	32.28	0		0	0	0	0	23.5865
I3LGP4	I3LGP4_merged	615	Y	0	0	28.06	0		0	0	0	0	20.1041
I3LGP4	I3LGP4_merged	616	T	0	0	28.05	0		0	0	0	0	18.997
I3LGP4	I3LGP4_merged	617	D	0	0	25.06	0		0	0	0	0	16.3385
I3LGP4	I3LGP4_merged	618	A	0	0	21.95	0		0	0	0	0	13.5797
I3LGP4	I3LGP4_merged	619	G	0	0	19.33	0		0	0	0	0	10.2287
I3LGP4	I3LGP4_merged	620	R	0	0	21.61	0		0	0	0	0	11.5633
I3LGP4	I3LGP4_merged	621	I	0	0	17.34	0		0	0	0	0	8.38107
I3LGP4	I3LGP4_merged	622	C	0	0	22.29	0		0	0	0	0	12.6127
I3LGP4	I3LGP4_merged	623	R	0	0	22.69	0		0	0	0	0	14.5732
I3LGP4	I3LGP4_merged	624	P	0	0	24.27	0		0	0	0	0	16.0438
I3LGP4	I3LGP4_merged	625	L	0	0	27.46	0		0	0	0	0	20.2951
I3LGP4	I3LGP4_merged	626	L	0	0	31.45	0		0	0	0	0	23.4115
I3LGP4	I3LGP4_merged	627	I	0	0	34.95	0		0	0	0	0	26.6094
I3LGP4	I3LGP4_merged	628	V	0	0	36.42	0		0	0	0	0	29.3953
I3LGP4	I3LGP4_merged	629	E	0	0	41.04	0		0	0	0	0	31.994
I3LGP4	I3LGP4_merged	630	K	0	0	43.56	0		0	0	0	0	35.0552
I3LGP4	I3LGP4_merged	631	Q	0	0	41.47	0		0	0	0	0	35.1019
I3LGP4	I3LGP4_merged	632	K	0	0	40.9	0		0	0	0	0	33.4165
I3LGP4	I3LGP4_merged	633	L	0	0	35.67	0		0	0	0	0	29.2026
I3LGP4	I3LGP4_merged	634	L	0	0	38.94	0		0	0	0	0	31.251
I3LGP4	I3LGP4_merged	635	L	0	0	34.63	0		0	0	0	0	27.8053
I3LGP4	I3LGP4_merged	636	K	0	0	40.25	0		0	0	0	0	32.4871
I3LGP4	I3LGP4_merged	637	K	0	0	41.18	0		0	0	0	0	34.2409
I3LGP4	I3LGP4_merged	638	R	0	0	41.63	0		0	0	0	0	34.0673
I3LGP4	I3LGP4_merged	639	H	0	0	38.02	0		0	0	0	0	30.4951
I3LGP4	I3LGP4_merged	640	I	0	0	35.79	0		0	0	0	0	30.1874
I3LGP4	I3LGP4_merged	641	D	0	0	40.23	0		0	0	0	0	32.9107
I3LGP4	I3LGP4_merged	642	Q	0	0	38.58	0		0	0	0	0	31.0608
I3LGP4	I3LGP4_merged	643	L	0	0	33.41	0		0	0	0	0	26.7282
I3LGP4	I3LGP4_merged	644	K	0	0	36.61	0		0	0	0	0	30.0788
I3LGP4	I3LGP4_merged	645	E	0	0	38.47	0		0	0	0	0	31.369
I3LGP4	I3LGP4_merged	646	R	0	0	30.74	0		0	0	0	0	24.7542
I3LGP4	I3LGP4_merged	647	E	0	0	35.23	0		0	0	0	0	29.062
I3LGP4	I3LGP4_merged	648	Y	0	0	39.2	0		0	0	0	0	31.5434
I3LGP4	I3LGP4_merged	649	N	0	0	39.83	0		0	0	0	0	32.1235
I3LGP4	I3LGP4_merged	650	N	0	0	37.51	0		0	0	0	0	29.9715
I3LGP4	I3LGP4_merged	651	Y	0	0	35.91	0		0	0	0	0	27.9355
I3LGP4	I3LGP4_merged	652	S	0	0	32.74	0		0	0	0	0	24.9081
I3LGP4	I3LGP4_merged	653	W	0	0	28.45	0		0	0	0	0	19.3493
I3LGP4	I3LGP4_merged	654	Q	0	0	29.75	0		0	0	0	0	20.5764
I3LGP4	I3LGP4_merged	655	D	0	0	35.17	0		0	0	0	0	26.1652
I3LGP4	I3LGP4_merged	656	L	0	0	32.42	0		0	0	0	0	24.5613
I3LGP4	I3LGP4_merged	657	V	0	0	31.01	0		0	0	0	0	22.2917
I3LGP4	I3LGP4_merged	658	A	0	0	35.96	0		0	0	0	0	26.5781
I3LGP4	I3LGP4_merged	659	S	0	0	37.85	0		0	0	0	0	28.9547
I3LGP4	I3LGP4_merged	660	G	0	0	37.89	0		0	0	0	0	28.5405
I3LGP4	I3LGP4_merged	661	V	0	0	35.3	0		0	0	0	0	26.5143
I3LGP4	I3LGP4_merged	662	V	0	0	30.39	0		0	0	0	0	23.0618
I3LGP4	I3LGP4_merged	663	E	0	0	29.99	0		0	0	0	0	20.7438
I3LGP4	I3LGP4_merged	664	Y	0	0	25.64	0		0	0	0	0	17.0696
I3LGP4	I3LGP4_merged	665	I	0	0	26.28	0		0	0	0	0	17.074
I3LGP4	I3LGP4_merged	666	D	0	0	25.15	0		0	0	0	0	15.9296
I3LGP4	I3LGP4_merged	667	T	0	0	21.77	0		0	0	0	0	14.3367
I3LGP4	I3LGP4_merged	668	L	0	0	26.12	0		0	0	0	0	17.8529
I3LGP4	I3LGP4_merged	669	E	0	0	28.49	0		0	0	0	0	20.0445
I3LGP4	I3LGP4_merged	670	E	0	0	25.52	0		0	0	0	0	17.6328
I3LGP4	I3LGP4_merged	671	E	0	0	28.48	0		0	0	0	0	21.5971
I3LGP4	I3LGP4_merged	672	T	0	0	32.45	0		0	0	0	0	24.7962
I3LGP4	I3LGP4_merged	673	V	0	0	31.78	0		0	0	0	0	23.4756
I3LGP4	I3LGP4_merged	674	M	0	0	34.39	0		0	0	0	0	26.9535
I3LGP4	I3LGP4_merged	675	L	0	0	28.37	0		0	0	0	0	21.8416
I3LGP4	I3LGP4_merged	676	A	0	0	31.9	0		0	0	0	0	25.6654
I3LGP4	I3LGP4_merged	677	M	0	0	27.44	0		0	0	0	0	23.1007
I3LGP4	I3LGP4_merged	678	T	0	0	31.42	0		0	0	0	0	26.9287
I3LGP4	I3LGP4_merged	679	P	0	0	33.92	0		0	0	0	0	28.7348
I3LGP4	I3LGP4_merged	680	D	0	0	36.3	0		0	0	0	0	31.6482
I3LGP4	I3LGP4_merged	681	D	0	0	34.79	0		0	0	0	0	29.6404
I3LGP4	I3LGP4_merged	682	L	0	0	35.35	0		0	0	0	0	31.0594
I3LGP4	I3LGP4_merged	683	Q	0	0	38.7	0		0	0	0	0	35.8373
I3LGP4	I3LGP4_merged	684	E	0	0	41.59	0		0	0	0	0	39.272
I3LGP4	I3LGP4_merged	685	K	0	0	38.66	0		0	0	0	0	35.0972
I3LGP4	I3LGP4_merged	686	E	0	0	37.69	0		0	0	0	0	41.8635
I3LGP4	I3LGP4_merged	687	V	0	0	44.23	0		0	0	0	0	38.8277
I3LGP4	I3LGP4_merged	688	A	0	0	43.64	0		0	0	0	0	38.5043
I3LGP4	I3LGP4_merged	689	Y	0	0	36.23	0		0	0	0	0	31.1193
I3LGP4	I3LGP4_merged	690	C	0	0	38.68	0		0	0	0	0	33.3886
I3LGP4	I3LGP4_merged	691	S	0	0	41.64	0		0	0	0	0	35.9638
I3LGP4	I3LGP4_merged	692	T	0	0	40.07	0		0	0	0	0	32.3473
I3LGP4	I3LGP4_merged	693	Y	0	0	35.88	0		0	0	0	0	30.1917
I3LGP4	I3LGP4_merged	694	T	0	0	35.81	0		0	0	0	0	28.106
I3LGP4	I3LGP4_merged	695	H	0	0	32.37	0		0	0	0	0	24.8217
I3LGP4	I3LGP4_merged	696	C	0	0	30.98	0		0	0	0	0	23.8887
I3LGP4	I3LGP4_merged	697	E	0	0	25.86	0		0	0	0	0	18.6698
I3LGP4	I3LGP4_merged	698	I	0	0	18.09	0		0	0	0	0	20.2954
I3LGP4	I3LGP4_merged	699	H	0	0	25.04	0		0	0	0	0	19.3456
I3LGP4	I3LGP4_merged	700	P	0	0	22.93	0		0	0	0	0	18.5982
I3LGP4	I3LGP4_merged	701	S	0	0	20.43	0		0	0	0	0	16.3573
I3LGP4	I3LGP4_merged	702	M	0	0	19.84	0		0	0	0	0	13.5486
I3LGP4	I3LGP4_merged	703	I	0	0	17.48	0		0	0	0	0	12.8809
I3LGP4	I3LGP4_merged	704	L	0	0	16.04	0		0	0	0	0	11.69
I3LGP4	I3LGP4_merged	705	G	0	0	13.08	0		0	0	0	0	9.56049
I3LGP4	I3LGP4_merged	706	V	0	0	11.59	0		0	0	0	0	8.8243
I3LGP4	I3LGP4_merged	707	C	0	0	8.01	0		0	0	0	0	7.4846
I3LGP4	I3LGP4_merged	708	A	0	0	12.54	0		0	0	0	0	11.2884
I3LGP4	I3LGP4_merged	709	S	0	0	14.83	0		0	0	0	0	13.1037
I3LGP4	I3LGP4_merged	710	I	0	0	13.49	0		0	0	0	0	8.62072
I3LGP4	I3LGP4_merged	711	I	0	0	12.51	0		0	0	0	0	11.5164
I3LGP4	I3LGP4_merged	712	P	0	0	16.92	0		0	0	0	0	13.2176
I3LGP4	I3LGP4_merged	713	F	0	0	19.93	0		0	0	0	0	15.0238
I3LGP4	I3LGP4_merged	714	P	0	0	16.98	0		0	0	0	0	14.1694
I3LGP4	I3LGP4_merged	715	D	0	0	20.48	0		0	0	0	0	16.3526
I3LGP4	I3LGP4_merged	716	H	0	0	19.85	0		0	0	0	0	15.0535
I3LGP4	I3LGP4_merged	717	N	0	0	15.77	0		0	0	0	0	11.5181
I3LGP4	I3LGP4_merged	718	Q	0	0	14.92	0		0	0	0	0	9.90227
I3LGP4	I3LGP4_merged	719	S	0	0	13.32	0		0	0	0	0	7.65988
I3LGP4	I3LGP4_merged	720	P	0	0	10.41	0		0	0	0	0	5.08725
I3LGP4	I3LGP4_merged	721	R	0	0	8.18	0		0	0	0	0	5.98963
I3LGP4	I3LGP4_merged	722	N	0	0	10.73	0		0	0	0	0	7.3806
I3LGP4	I3LGP4_merged	723	T	0	0	7.62	0		0	0	0	0	3.52023
I3LGP4	I3LGP4_merged	724	Y	0	0	5.99	0		0	0	0	0	2.88462
I3LGP4	I3LGP4_merged	725	Q	0	0	8.23	0		0	0	0	0	6.86212
I3LGP4	I3LGP4_merged	726	S	0	0	7.36	0		0	0	0	0	6.3697
I3LGP4	I3LGP4_merged	727	A	0	0	3.36	0		0	0	0	0	3.79457
I3LGP4	I3LGP4_merged	728	M	0	0	4.77	0		0	0	0	0	3.40188
I3LGP4	I3LGP4_merged	729	G	0	0	7.78	0		0	0	0	0	3.35479
I3LGP4	I3LGP4_merged	730	K	0	0	3.73	0		0	0	0	0	1.32346
I3LGP4	I3LGP4_merged	731	Q	0	0	2.42	7		0	0	0	7	0
I3LGP4	I3LGP4_merged	732	A	0	0	8.82	0		0	0	0	0	1.32318
I3LGP4	I3LGP4_merged	733	M	0	0	11.02	0		0	0	0	0	3.49513
I3LGP4	I3LGP4_merged	734	G	0	0	14.52	0		0	0	0	0	6.51869
I3LGP4	I3LGP4_merged	735	V	0	0	16.65	0		0	0	0	0	9.91803
I3LGP4	I3LGP4_merged	736	Y	0	0	12.81	0		0	0	0	0	9.81525
I3LGP4	I3LGP4_merged	737	I	0	0	15.76	0		0	0	0	0	12.7514
I3LGP4	I3LGP4_merged	738	T	0	0	19.68	0		0	0	0	0	16.1398
I3LGP4	I3LGP4_merged	739	N	0	0	19.71	0		0	0	0	0	17.2945
I3LGP4	I3LGP4_merged	740	F	0	0	18.33	0		0	0	0	0	15.2321
I3LGP4	I3LGP4_merged	741	H	0	0	21.74	0		0	0	0	0	18.4279
I3LGP4	I3LGP4_merged	742	V	0	0	21.12	0		0	0	0	0	19.5955
I3LGP4	I3LGP4_merged	743	R	0	0	13.75	0		0	0	0	0	11.6061
I3LGP4	I3LGP4_merged	744	M	0	0	15.04	0		0	0	0	0	14.7266
I3LGP4	I3LGP4_merged	745	D	0	0	12.5	0		0	0	0	0	12.536
I3LGP4	I3LGP4_merged	746	T	0	0	9.27	0		0	0	0	0	12.3376
I3LGP4	I3LGP4_merged	747	L	0	0	7.67	0		0	0	0	0	10.029
I3LGP4	I3LGP4_merged	748	A	0	0	12.82	0		0	0	0	0	10.262
I3LGP4	I3LGP4_merged	749	H	0	0	9.66	0		0	0	0	0	6.12199
I3LGP4	I3LGP4_merged	750	V	0	0	15.86	0		0	0	0	0	9.36095
I3LGP4	I3LGP4_merged	751	L	0	0	15.47	0		0	0	0	0	9.29437
I3LGP4	I3LGP4_merged	752	Y	0	0	19.81	0		0	0	0	0	12.9651
I3LGP4	I3LGP4_merged	753	Y	0	0	21.1	0		0	0	0	0	13.8478
I3LGP4	I3LGP4_merged	754	P	0	0	19.33	0		0	0	0	0	12.8049
I3LGP4	I3LGP4_merged	755	Q	0	0	20.44	0		0	0	0	0	13.8604
I3LGP4	I3LGP4_merged	756	K	0	0	21.81	0		0	0	0	0	15.9133
I3LGP4	I3LGP4_merged	757	P	0	0	19.54	0		0	0	0	0	14.6534
I3LGP4	I3LGP4_merged	758	L	0	0	23.31	0		0	0	0	0	18.276
I3LGP4	I3LGP4_merged	759	V	0	0	21.54	0		0	0	0	0	16.9732
I3LGP4	I3LGP4_merged	760	T	0	0	21.69	0		0	0	0	0	17.6197
I3LGP4	I3LGP4_merged	761	T	0	0	20.2	0		0	0	0	0	16.8675
I3LGP4	I3LGP4_merged	762	R	0	0	23.65	0		0	0	0	0	20.2935
I3LGP4	I3LGP4_merged	763	S	0	0	19.69	0		0	0	0	0	16.5362
I3LGP4	I3LGP4_merged	764	M	0	0	18.37	0		0	0	0	0	14.4742
I3LGP4	I3LGP4_merged	765	E	0	0	22.39	0		0	0	0	0	18.5657
I3LGP4	I3LGP4_merged	766	Y	0	0	19.85	0		0	0	0	0	14.469
I3LGP4	I3LGP4_merged	767	L	0	0	15.44	0		0	0	0	0	12.4486
I3LGP4	I3LGP4_merged	768	R	0	0	19.24	0		0	0	0	0	14.6321
I3LGP4	I3LGP4_merged	769	F	0	0	14.87	0		0	0	0	0	10.5532
I3LGP4	I3LGP4_merged	770	R	0	0	21.44	0		0	0	0	0	16.1762
I3LGP4	I3LGP4_merged	771	E	0	0	22.08	0		0	0	0	0	15.6596
I3LGP4	I3LGP4_merged	772	L	0	0	17.69	0		0	0	0	0	11.1361
I3LGP4	I3LGP4_merged	773	P	0	0	18	0		0	0	0	0	10.5575
I3LGP4	I3LGP4_merged	774	A	0	0	13.82	0		0	0	0	0	7.09735
I3LGP4	I3LGP4_merged	775	G	0	0	15.79	0		0	0	0	0	9.25923
I3LGP4	I3LGP4_merged	776	I	0	0	17.44	0		0	0	0	0	11.023
I3LGP4	I3LGP4_merged	777	N	0	0	20.44	0		0	0	0	0	13.5539
I3LGP4	I3LGP4_merged	778	S	0	0	17.75	0		0	0	0	0	11.637
I3LGP4	I3LGP4_merged	779	I	0	0	21.71	0		0	0	0	0	14.7331
I3LGP4	I3LGP4_merged	780	V	0	0	17.02	0		0	0	0	0	11.4299
I3LGP4	I3LGP4_merged	781	A	0	0	19.98	0		0	0	0	0	12.9867
I3LGP4	I3LGP4_merged	782	I	0	0	18.23	0		0	0	0	0	12.1536
I3LGP4	I3LGP4_merged	783	A	0	0	19.89	0		0	0	0	0	13.7233
I3LGP4	I3LGP4_merged	784	S	0	0	20.48	0		0	0	0	0	15.1053
I3LGP4	I3LGP4_merged	785	Y	0	0	20.9	0		0	0	0	0	15.815
I3LGP4	I3LGP4_merged	786	T	0	0	21.02	0		0	0	0	0	16.6126
I3LGP4	I3LGP4_merged	787	G	0	0	17.48	0		0	0	0	0	13.6807
I3LGP4	I3LGP4_merged	788	Y	0	0	15.35	0		0	0	0	0	11.0809
I3LGP4	I3LGP4_merged	789	N	0	0	13.89	0		0	0	0	0	8.74922
I3LGP4	I3LGP4_merged	790	Q	0	0	12.12	0		0	0	0	0	8.71786
I3LGP4	I3LGP4_merged	791	E	0	0	9.09	0		0	0	0	0	6.7689
I3LGP4	I3LGP4_merged	792	D	0	0	7.36	0		0	0	0	0	3.33984
I3LGP4	I3LGP4_merged	793	S	0	0	10.43	0		0	0	0	0	5.68676
I3LGP4	I3LGP4_merged	794	V	0	0	11.72	0		0	0	0	0	6.35322
I3LGP4	I3LGP4_merged	795	I	0	0	16.31	0		0	0	0	0	10.2742
I3LGP4	I3LGP4_merged	796	M	0	0	15.91	0		0	0	0	0	7.90487
I3LGP4	I3LGP4_merged	797	N	0	0	20.58	0		0	0	0	0	12.9658
I3LGP4	I3LGP4_merged	798	R	0	0	7.89	0		0	0	0	0	13.926
I3LGP4	I3LGP4_merged	799	S	0	0	25.52	0		0	0	0	0	16.5516
I3LGP4	I3LGP4_merged	800	A	0	0	22.81	0		0	0	0	0	14.8752
I3LGP4	I3LGP4_merged	801	V	0	0	19.82	0		0	0	0	0	11.1415
I3LGP4	I3LGP4_merged	802	D	0	0	24.79	0		0	0	0	0	15.3739
I3LGP4	I3LGP4_merged	803	R	0	0	26.05	0		0	0	0	0	17.0332
I3LGP4	I3LGP4_merged	804	G	0	0	22.43	0		0	0	0	0	14.0017
I3LGP4	I3LGP4_merged	805	F	0	0	18.61	0		0	0	0	0	10.7651
I3LGP4	I3LGP4_merged	806	F	0	0	15.66	0		0	0	0	0	7.5656
I3LGP4	I3LGP4_merged	807	R	0	0	18.81	0		0	0	0	0	11.0429
I3LGP4	I3LGP4_merged	808	S	0	0	14.94	0		0	0	0	0	9.35164
I3LGP4	I3LGP4_merged	809	V	0	0	16.73	0		0	0	0	0	10.8831
I3LGP4	I3LGP4_merged	810	F	0	0	12.17	0		0	0	0	0	8.9447
I3LGP4	I3LGP4_merged	811	Y	0	0	14.81	0		0	0	0	0	12.6564
I3LGP4	I3LGP4_merged	812	R	0	0	11.02	0		0	0	0	0	9.65698
I3LGP4	I3LGP4_merged	813	S	0	0	13.92	0		0	0	0	0	15.3861
I3LGP4	I3LGP4_merged	814	Y	0	0	10.26	0		0	0	0	0	12.1335
I3LGP4	I3LGP4_merged	815	K	0	0	9.16	0		0	0	0	0	14.2481
I3LGP4	I3LGP4_merged	816	E	0	0	7.93	0		0	0	0	0	10.3022
I3LGP4	I3LGP4_merged	817	Q	0	0	9.18	0		0	0	0	0	11.8712
I3LGP4	I3LGP4_merged	818	E	0	0	13.51	0		0	0	0	0	11.618
I3LGP4	I3LGP4_merged	819	S	0	0	11.66	0		0	0	0	0	10.9498
I3LGP4	I3LGP4_merged	820	K	0	0	13.48	0		0	0	0	0	13.0591
I3LGP4	I3LGP4_merged	821	K	0	0	7.72	0		0	0	0	0	10.6904
I3LGP4	I3LGP4_merged	822	G	0	0	13.65	0		0	0	0	0	12.8196
I3LGP4	I3LGP4_merged	823	F	0	0	15.69	0		0	0	0	0	14.4472
I3LGP4	I3LGP4_merged	824	D	0	0	11.87	0		0	0	0	0	10.6865
I3LGP4	I3LGP4_merged	825	Q	0	0	9.9	0		0	0	0	0	7.39674
I3LGP4	I3LGP4_merged	826	E	0	0	12.61	0		0	0	0	0	7.15939
I3LGP4	I3LGP4_merged	827	E	0	0	8.82	0		0	0	0	0	7.34891
I3LGP4	I3LGP4_merged	828	V	0	0	12.33	0		0	0	0	0	7.28362
I3LGP4	I3LGP4_merged	829	F	0	0	12.83	0		0	0	0	0	9.52179
I3LGP4	I3LGP4_merged	830	E	0	0	12.15	0		0	0	0	0	6.87231
I3LGP4	I3LGP4_merged	831	K	0	0	11.73	0		0	0	0	0	6.80807
I3LGP4	I3LGP4_merged	832	P	0	0	8.7	0		0	0	0	0	3.81043
I3LGP4	I3LGP4_merged	833	T	0	0	6.51	0		0	0	0	0	1.33758
I3LGP4	I3LGP4_merged	834	R	0	0	3.07	2		0	0	0	2	0
I3LGP4	I3LGP4_merged	835	E	0	0	5.07	0		0	0	0	0	1.33192
I3LGP4	I3LGP4_merged	836	T	0	0	7.95	0		0	0	0	0	3.59339
I3LGP4	I3LGP4_merged	837	C	0	0	4.68	0		0	0	0	0	3.27172
I3LGP4	I3LGP4_merged	838	Q	0	0	3.43	0		0	0	0	0	1.32982
I3LGP4	I3LGP4_merged	839	G	0	0	3.02	1		0	0	0	1	0
I3LGP4	I3LGP4_merged	840	M	0	0	2.73	1		0	0	0	1	0
I3LGP4	I3LGP4_merged	841	R	0	0	2.33	5		2	1	0	8	0
I3LGP4	I3LGP4_merged	842	H	0	0	2.95	3		1	1	1	6	0
I3LGP4	I3LGP4_merged	843	A	0	0	6.08	0		0	0	0	0	1.33008
I3LGP4	I3LGP4_merged	844	I	0	0	9.5	0		0	0	0	0	3.66231
I3LGP4	I3LGP4_merged	845	Y	0	0	6.85	0		0	0	0	0	3.23783
I3LGP4	I3LGP4_merged	846	D	0	0	12.56	0		0	0	0	0	7.3593
I3LGP4	I3LGP4_merged	847	K	0	0	15.47	0		0	0	0	0	9.88406
I3LGP4	I3LGP4_merged	848	L	0	0	12.55	0		0	0	0	0	8.1478
I3LGP4	I3LGP4_merged	849	D	0	0	17.18	0		0	0	0	0	12.0505
I3LGP4	I3LGP4_merged	850	D	0	0	18.18	0		0	0	0	0	13.153
I3LGP4	I3LGP4_merged	851	D	0	0	16.41	0		0	0	0	0	12.9858
I3LGP4	I3LGP4_merged	852	G	0	0	13.94	0		0	0	0	0	11.5236
I3LGP4	I3LGP4_merged	853	L	0	0	15.49	0		0	0	0	0	13.1772
I3LGP4	I3LGP4_merged	854	I	0	0	14.39	0		0	0	0	0	13.1026
I3LGP4	I3LGP4_merged	855	A	0	0	19.57	0		0	0	0	0	16.9385
I3LGP4	I3LGP4_merged	856	P	0	0	21.4	0		0	0	0	0	20.2058
I3LGP4	I3LGP4_merged	857	G	0	0	22.16	0		0	0	0	0	19.0259
I3LGP4	I3LGP4_merged	858	V	0	0	18.28	0		0	0	0	0	14.389
I3LGP4	I3LGP4_merged	859	R	0	0	17.33	0		0	0	0	0	13.055
I3LGP4	I3LGP4_merged	860	V	0	0	14.26	0		0	0	0	0	12.3086
I3LGP4	I3LGP4_merged	861	S	0	0	11.29	0		0	0	0	0	10.5072
I3LGP4	I3LGP4_merged	862	G	0	0	9.4	0		0	0	0	0	8.79885
I3LGP4	I3LGP4_merged	863	D	0	0	4.8	0		0	0	0	0	5.20921
I3LGP4	I3LGP4_merged	864	D	0	0	8.6	0		0	0	0	0	7.18921
I3LGP4	I3LGP4_merged	865	V	0	0	8.83	0		0	0	0	0	6.4867
I3LGP4	I3LGP4_merged	866	I	0	0	10.17	0		0	0	0	0	10.598
I3LGP4	I3LGP4_merged	867	I	0	0	9.55	0		0	0	0	0	9.77592
I3LGP4	I3LGP4_merged	868	G	0	0	10.69	0		0	0	0	0	8.18612
I3LGP4	I3LGP4_merged	869	K	0	0	7.58	0		0	0	0	0	4.35475
I3LGP4	I3LGP4_merged	870	T	0	0	9.02	0		0	0	0	0	3.33247
I3LGP4	I3LGP4_merged	871	V	0	0	7.96	0		0	0	0	0	2.71068
I3LGP4	I3LGP4_merged	872	T	0	0	10.23	0		0	0	0	0	4.99218
I3LGP4	I3LGP4_merged	873	L	0	0	8.79	0		0	0	0	0	4.53222
I3LGP4	I3LGP4_merged	874	P	0	0	10.69	0		0	0	0	0	7.13993
I3LGP4	I3LGP4_merged	875	E	0	0	13.31	0		0	0	0	0	8.80883
I3LGP4	I3LGP4_merged	876	N	0	0	11.55	0		0	0	0	0	8.31089
I3LGP4	I3LGP4_merged	877	E	0	0	15.96	0		0	0	0	0	11.1588
I3LGP4	I3LGP4_merged	878	D	0	0	15.9	0		0	0	0	0	12.339
I3LGP4	I3LGP4_merged	879	E	0	0	17.1	0		0	0	0	0	8.81896
I3LGP4	I3LGP4_merged	880	L	0	0	20.24	0		0	0	0	0	11.5554
I3LGP4	I3LGP4_merged	881	E	0	0	19.52	0		0	0	0	0	10.5085
I3LGP4	I3LGP4_merged	882	G	0	0	16.31	0		0	0	0	0	6.20391
I3LGP4	I3LGP4_merged	883	T	0	0	16.84	0		0	0	0	0	6.91124
I3LGP4	I3LGP4_merged	884	N	0	0	13.03	0		0	0	0	0	3.34892
I3LGP4	I3LGP4_merged	885	R	0	0	10.11	0		0	0	0	0	1.33083
I3LGP4	I3LGP4_merged	886	R	0	0	2.71	1		0	0	0	1	0
I3LGP4	I3LGP4_merged	887	Y	0	0	4.95	0		0	0	0	0	1.32779
I3LGP4	I3LGP4_merged	888	T	0	0	8.07	0		0	0	0	0	4.0428
I3LGP4	I3LGP4_merged	889	K	0	0	8.48	0		0	0	0	0	1.32486
I3LGP4	I3LGP4_merged	890	R	0	0	2.74	2		0	1	0	3	0
I3LGP4	I3LGP4_merged	891	D	0	0	3.13	0		0	0	0	0	1.32939
I3LGP4	I3LGP4_merged	892	C	0	0	4.56	0		0	0	0	0	3.75821
I3LGP4	I3LGP4_merged	893	S	0	0	4.79	0		0	0	0	0	6.26677
I3LGP4	I3LGP4_merged	894	T	0	0	6.39	0		0	0	0	0	7.76821
I3LGP4	I3LGP4_merged	895	F	0	0	3.36	0		0	0	0	0	3.15161
I3LGP4	I3LGP4_merged	896	L	0	0	6.82	0		0	0	0	0	7.55716
I3LGP4	I3LGP4_merged	897	R	0	0	6.88	0		0	0	0	0	6.53182
I3LGP4	I3LGP4_merged	898	T	0	0	4.74	0		0	0	0	0	6.53569
I3LGP4	I3LGP4_merged	899	S	0	0	9.05	0		0	0	0	0	8.11959
I3LGP4	I3LGP4_merged	900	E	0	0	10.75	0		0	0	0	0	7.59007
I3LGP4	I3LGP4_merged	901	T	0	0	14.1	0		0	0	0	0	12.1706
I3LGP4	I3LGP4_merged	902	G	0	0	16.4	0		0	0	0	0	15.2408
I3LGP4	I3LGP4_merged	903	I	0	0	18.62	0		0	0	0	0	18.0528
I3LGP4	I3LGP4_merged	904	V	0	0	16.56	0		0	0	0	0	16.6599
I3LGP4	I3LGP4_merged	905	D	0	0	20.16	0		0	0	0	0	20.5661
I3LGP4	I3LGP4_merged	906	Q	0	0	19.74	0		0	0	0	0	20.8748
I3LGP4	I3LGP4_merged	907	V	0	0	18.84	0		0	0	0	0	19.2698
I3LGP4	I3LGP4_merged	908	M	0	0	18.62	0		0	0	0	0	19.8145
I3LGP4	I3LGP4_merged	909	V	0	0	19.87	0		0	0	0	0	18.3599
I3LGP4	I3LGP4_merged	910	T	0	0	11.98	0		0	0	0	0	19.3258
I3LGP4	I3LGP4_merged	911	L	0	0	18.95	0		0	0	0	0	20.0142
I3LGP4	I3LGP4_merged	912	N	0	0	13.36	0		0	0	0	0	17.7692
I3LGP4	I3LGP4_merged	913	Q	0	0	16.37	0		0	0	0	0	18.6196
I3LGP4	I3LGP4_merged	914	E	0	0	12.69	0		0	0	0	0	18.1019
I3LGP4	I3LGP4_merged	915	G	0	0	17.64	0		0	0	0	0	19.3586
I3LGP4	I3LGP4_merged	916	Y	0	0	14.77	0		0	0	0	0	16.0461
I3LGP4	I3LGP4_merged	917	K	0	0	15.82	0		0	0	0	0	15.0225
I3LGP4	I3LGP4_merged	918	F	0	0	12.36	0		0	0	0	0	16.8417
I3LGP4	I3LGP4_merged	919	C	0	0	14.64	0		0	0	0	0	16.2536
I3LGP4	I3LGP4_merged	920	K	0	0	14.31	0		0	0	0	0	15.9366
I3LGP4	I3LGP4_merged	921	I	0	0	8.02	0		0	0	0	0	16.3185
I3LGP4	I3LGP4_merged	922	R	0	0	17.84	0		0	0	0	0	18.4407
I3LGP4	I3LGP4_merged	923	V	0	0	14.96	0		0	0	0	0	15.8334
I3LGP4	I3LGP4_merged	924	R	0	0	18.7	0		0	0	0	0	15.9733
I3LGP4	I3LGP4_merged	925	S	0	0	18.08	0		0	0	0	0	12.4715
I3LGP4	I3LGP4_merged	926	V	0	0	19.62	0		0	0	0	0	12.6403
I3LGP4	I3LGP4_merged	927	R	0	0	12.51	0		0	0	0	0	7.54775
I3LGP4	I3LGP4_merged	928	I	0	0	17.43	0		0	0	0	0	8.96982
I3LGP4	I3LGP4_merged	929	P	0	0	15.69	0		0	0	0	0	7.23902
I3LGP4	I3LGP4_merged	930	Q	0	0	14.18	0		0	0	0	0	6.31546
I3LGP4	I3LGP4_merged	931	I	0	0	13.63	0		0	0	0	0	6.89714
I3LGP4	I3LGP4_merged	932	G	0	0	9.18	0		0	0	0	0	4.03536
I3LGP4	I3LGP4_merged	933	D	0	0	10.03	0		0	0	0	0	1.33219
I3LGP4	I3LGP4_merged	934	K	0	0	2.14	0		7	0	0	7	0
I3LGP4	I3LGP4_merged	935	F	0	0	8.33	0		0	0	0	0	1.32711
I3LGP4	I3LGP4_merged	936	A	0	0	7.56	0		0	0	0	0	3.78029
I3LGP4	I3LGP4_merged	937	S	0	0	10.87	0		0	0	0	0	5.1075
I3LGP4	I3LGP4_merged	938	R	0	0	12.63	0		0	0	0	0	7.80056
I3LGP4	I3LGP4_merged	939	H	0	0	11.49	0		0	0	0	0	6.63873
I3LGP4	I3LGP4_merged	940	G	0	0	7.95	0		0	0	0	0	3.51125
I3LGP4	I3LGP4_merged	941	Q	0	0	8.8	0		0	0	0	0	1.32167
I3LGP4	I3LGP4_merged	942	K	0	0	1.61	0		7	0	0	7	0
I3LGP4	I3LGP4_merged	943	G	0	0	7.06	0		0	0	0	0	1.31994
I3LGP4	I3LGP4_merged	944	T	0	0	6.8	0		0	0	0	0	4.23467
I3LGP4	I3LGP4_merged	945	C	0	0	11.57	0		0	0	0	0	5.22619
I3LGP4	I3LGP4_merged	946	G	0	0	13.82	0		0	0	0	0	8.63443
I3LGP4	I3LGP4_merged	947	I	0	0	16.4	0		0	0	0	0	10.6507
I3LGP4	I3LGP4_merged	948	Q	0	0	18.22	0		0	0	0	0	9.78029
I3LGP4	I3LGP4_merged	949	Y	0	0	21.92	0		0	0	0	0	14.9585
I3LGP4	I3LGP4_merged	950	R	0	0	25.87	0		0	0	0	0	17.9095
I3LGP4	I3LGP4_merged	951	Q	0	0	27.77	0		0	0	0	0	19.5872
I3LGP4	I3LGP4_merged	952	E	0	0	30.21	0		0	0	0	0	22.0801
I3LGP4	I3LGP4_merged	953	D	0	0	26.85	0		0	0	0	0	20.7592
I3LGP4	I3LGP4_merged	954	M	0	0	21.46	0		0	0	0	0	15.9146
I3LGP4	I3LGP4_merged	955	P	0	0	25.09	0		0	0	0	0	19.5573
I3LGP4	I3LGP4_merged	956	F	0	0	29.59	0		0	0	0	0	23.2277
I3LGP4	I3LGP4_merged	957	T	0	0	29.6	0		0	0	0	0	23.3726
I3LGP4	I3LGP4_merged	958	C	0	0	34.24	0		0	0	0	0	27.5277
I3LGP4	I3LGP4_merged	959	E	0	0	33.14	0		0	0	0	0	27.602
I3LGP4	I3LGP4_merged	960	G	0	0	32	0		0	0	0	0	24.6197
I3LGP4	I3LGP4_merged	961	I	0	0	28.08	0		0	0	0	0	21.7897
I3LGP4	I3LGP4_merged	962	T	0	0	25.85	0		0	0	0	0	18.4579
I3LGP4	I3LGP4_merged	963	P	0	0	22.05	0		0	0	0	0	15.8639
I3LGP4	I3LGP4_merged	964	D	0	0	19.99	0		0	0	0	0	12.4494
I3LGP4	I3LGP4_merged	965	I	0	0	15.32	0		0	0	0	0	9.1643
I3LGP4	I3LGP4_merged	966	I	0	0	16.79	0		0	0	0	0	10.2768
I3LGP4	I3LGP4_merged	967	I	0	0	13.92	0		0	0	0	0	8.41905
I3LGP4	I3LGP4_merged	968	N	0	0	14.74	0		0	0	0	0	9.23125
I3LGP4	I3LGP4_merged	969	P	0	0	17.63	0		0	0	0	0	11.6289
I3LGP4	I3LGP4_merged	970	H	0	0	14.08	0		0	0	0	0	10.4041
I3LGP4	I3LGP4_merged	971	A	0	0	12.36	0		0	0	0	0	7.42911
I3LGP4	I3LGP4_merged	972	I	0	0	15.37	0		0	0	0	0	9.70106
I3LGP4	I3LGP4_merged	973	P	0	0	16.71	0		0	0	0	0	12.5812
I3LGP4	I3LGP4_merged	974	S	0	0	13.07	0		0	0	0	0	11.7316
I3LGP4	I3LGP4_merged	975	R	0	0	8.03	0		0	0	0	0	6.16071
I3LGP4	I3LGP4_merged	976	M	0	0	16.16	0		0	0	0	0	11.4959
I3LGP4	I3LGP4_merged	977	T	0	0	13.05	0		0	0	0	0	8.4288
I3LGP4	I3LGP4_merged	978	I	0	0	18.7	0		0	0	0	0	12.6365
I3LGP4	I3LGP4_merged	979	G	0	0	17.16	0		0	0	0	0	12.7572
I3LGP4	I3LGP4_merged	980	H	0	0	14.33	0		0	0	0	0	8.03273
I3LGP4	I3LGP4_merged	981	L	0	0	19.57	0		0	0	0	0	12.8948
I3LGP4	I3LGP4_merged	982	I	0	0	21.72	0		0	0	0	0	15.3417
I3LGP4	I3LGP4_merged	983	E	0	0	17.97	0		0	0	0	0	11.5758
I3LGP4	I3LGP4_merged	984	C	0	0	20.75	0		0	0	0	0	13.041
I3LGP4	I3LGP4_merged	985	L	0	0	24	0		0	0	0	0	17.2845
I3LGP4	I3LGP4_merged	986	Q	0	0	25.06	0		0	0	0	0	19.0997
I3LGP4	I3LGP4_merged	987	G	0	0	24.59	0		0	0	0	0	19.1142
I3LGP4	I3LGP4_merged	988	K	0	0	26.25	0		0	0	0	0	20.2139
I3LGP4	I3LGP4_merged	989	V	0	0	28.77	0		0	0	0	0	22.8196
I3LGP4	I3LGP4_merged	990	S	0	0	27.85	0		0	0	0	0	22.7699
I3LGP4	I3LGP4_merged	991	A	0	0	28.13	0		0	0	0	0	22.9293
I3LGP4	I3LGP4_merged	992	N	0	0	31.07	0		0	0	0	0	25.6055
I3LGP4	I3LGP4_merged	993	K	0	0	32.93	0		0	0	0	0	27.7408
I3LGP4	I3LGP4_merged	994	G	0	0	33.12	0		0	0	0	0	27.8471
I3LGP4	I3LGP4_merged	995	E	0	0	29.99	0		0	0	0	0	25.0093
I3LGP4	I3LGP4_merged	996	I	0	0	26.09	0		0	0	0	0	21.7006
I3LGP4	I3LGP4_merged	997	G	0	0	25.97	0		0	0	0	0	22.2496
I3LGP4	I3LGP4_merged	998	D	0	0	26.25	0		0	0	0	0	21.9519
I3LGP4	I3LGP4_merged	999	A	0	0	22.35	0		0	0	0	0	18.5319
I3LGP4	I3LGP4_merged	1000	T	0	0	23.41	0		0	0	0	0	21.2942
I3LGP4	I3LGP4_merged	1001	P	0	0	20.82	0		0	0	0	0	18.9876
I3LGP4	I3LGP4_merged	1002	F	0	0	22.39	0		0	0	0	0	19.1624
I3LGP4	I3LGP4_merged	1003	N	0	0	27.88	0		0	0	0	0	24.4087
I3LGP4	I3LGP4_merged	1004	D	0	0	30.95	0		0	0	0	0	27.1331
I3LGP4	I3LGP4_merged	1005	A	0	0	32.6	0		0	0	0	0	27.9013
I3LGP4	I3LGP4_merged	1006	V	0	0	28.44	0		0	0	0	0	23.6296
I3LGP4	I3LGP4_merged	1007	N	0	0	29.63	0		0	0	0	0	24.5103
I3LGP4	I3LGP4_merged	1008	V	0	0	26.94	0		0	0	0	0	21.4636
I3LGP4	I3LGP4_merged	1009	Q	0	0	32	0		0	0	0	0	25.7299
I3LGP4	I3LGP4_merged	1010	K	0	0	33.32	0		0	0	0	0	27.3402
I3LGP4	I3LGP4_merged	1011	I	0	0	27.56	0		0	0	0	0	22.0101
I3LGP4	I3LGP4_merged	1012	S	0	0	30.92	0		0	0	0	0	24.7885
I3LGP4	I3LGP4_merged	1013	N	0	0	34.63	0		0	0	0	0	28.4243
I3LGP4	I3LGP4_merged	1014	L	0	0	33.48	0		0	0	0	0	28.1744
I3LGP4	I3LGP4_merged	1015	L	0	0	29.76	0		0	0	0	0	23.7205
I3LGP4	I3LGP4_merged	1016	S	0	0	35.32	0		0	0	0	0	28.8393
I3LGP4	I3LGP4_merged	1017	D	0	0	37.15	0		0	0	0	0	31.0909
I3LGP4	I3LGP4_merged	1018	Y	0	0	34.85	0		0	0	0	0	29.1185
I3LGP4	I3LGP4_merged	1019	G	0	0	36.76	0		0	0	0	0	30.0199
I3LGP4	I3LGP4_merged	1020	Y	0	0	32.69	0		0	0	0	0	26.402
I3LGP4	I3LGP4_merged	1021	H	0	0	32.13	0		0	0	0	0	25.3086
I3LGP4	I3LGP4_merged	1022	L	0	0	31.49	0		0	0	0	0	24.42
I3LGP4	I3LGP4_merged	1023	R	0	0	27.93	0		0	0	0	0	21.1222
I3LGP4	I3LGP4_merged	1024	G	0	0	27.38	0		0	0	0	0	21.1792
I3LGP4	I3LGP4_merged	1025	N	0	0	27.65	0		0	0	0	0	20.9054
I3LGP4	I3LGP4_merged	1026	E	0	0	29.3	0		0	0	0	0	22.6918
I3LGP4	I3LGP4_merged	1027	V	0	0	32.1	0		0	0	0	0	25.3932
I3LGP4	I3LGP4_merged	1028	L	0	0	26.37	0		0	0	0	0	20.7185
I3LGP4	I3LGP4_merged	1029	Y	0	0	30.55	0		0	0	0	0	24.5381
I3LGP4	I3LGP4_merged	1030	N	0	0	29.16	0		0	0	0	0	23.8227
I3LGP4	I3LGP4_merged	1031	G	0	0	29.42	0		0	0	0	0	24.4191
I3LGP4	I3LGP4_merged	1032	F	0	0	25.94	0		0	0	0	0	21.4778
I3LGP4	I3LGP4_merged	1033	T	0	0	32.78	0		0	0	0	0	27.8386
I3LGP4	I3LGP4_merged	1034	G	0	0	33.81	0		0	0	0	0	29.1156
I3LGP4	I3LGP4_merged	1035	R	0	0	33.69	0		0	0	0	0	27.651
I3LGP4	I3LGP4_merged	1036	K	0	0	33.75	0		0	0	0	0	27.4049
I3LGP4	I3LGP4_merged	1037	I	0	0	27.92	0		0	0	0	0	22.2611
I3LGP4	I3LGP4_merged	1038	T	0	0	32.08	0		0	0	0	0	26.1445
I3LGP4	I3LGP4_merged	1039	S	0	0	27.79	0		0	0	0	0	23.129
I3LGP4	I3LGP4_merged	1040	Q	0	0	28.44	0		0	0	0	0	21.507
I3LGP4	I3LGP4_merged	1041	I	0	0	24.46	0		0	0	0	0	18.4771
I3LGP4	I3LGP4_merged	1042	F	0	0	21.74	0		0	0	0	0	15.618
I3LGP4	I3LGP4_merged	1043	I	0	0	16.89	0		0	0	0	0	17.7169
I3LGP4	I3LGP4_merged	1044	G	0	0	22.34	0		0	0	0	0	15.5018
I3LGP4	I3LGP4_merged	1045	P	0	0	21.95	0		0	0	0	0	15.3978
I3LGP4	I3LGP4_merged	1046	T	0	0	17.16	0		0	0	0	0	11.0847
I3LGP4	I3LGP4_merged	1047	Y	0	0	15.71	0		0	0	0	0	10.0634
I3LGP4	I3LGP4_merged	1048	Y	0	0	12.49	0		0	0	0	0	7.54281
I3LGP4	I3LGP4_merged	1049	Q	0	0	10.9	0		0	0	0	0	4.37738
I3LGP4	I3LGP4_merged	1050	R	0	0	10.6	0		0	0	0	0	3.99798
I3LGP4	I3LGP4_merged	1051	L	0	0	5.66	0		0	0	0	0	2.78879
I3LGP4	I3LGP4_merged	1052	K	0	0	3.64	0		0	0	0	0	1.32641
I3LGP4	I3LGP4_merged	1053	H	0	0	2.66	4		0	0	0	4	0
I3LGP4	I3LGP4_merged	1054	M	0	0	8.43	0		0	0	0	0	1.32422
I3LGP4	I3LGP4_merged	1055	V	0	0	9.34	0		0	0	0	0	3.16452
I3LGP4	I3LGP4_merged	1056	D	0	0	12.13	0		0	0	0	0	3.45048
I3LGP4	I3LGP4_merged	1057	D	0	0	8.85	0		0	0	0	0	1.32176
I3LGP4	I3LGP4_merged	1058	K	0	0	4.01	1		0	0	0	1	0
I3LGP4	I3LGP4_merged	1059	I	0	0	11.14	0		0	0	0	0	1.30255
I3LGP4	I3LGP4_merged	1060	H	0	0	9.24	0		0	0	0	0	3.78259
I3LGP4	I3LGP4_merged	1061	S	0	0	10.21	0		0	0	0	0	7.18035
I3LGP4	I3LGP4_merged	1062	R	0	0	6.96	0		0	0	0	0	4.84261
I3LGP4	I3LGP4_merged	1063	A	0	0	7.02	0		0	0	0	0	9.35924
I3LGP4	I3LGP4_merged	1064	R	0	0	4.99	0		0	0	0	0	8.86346
I3LGP4	I3LGP4_merged	1065	G	0	0	4.94	0		0	0	0	0	6.36542
I3LGP4	I3LGP4_merged	1066	P	0	0	3.38	0		0	0	0	0	3.69451
I3LGP4	I3LGP4_merged	1067	I	0	0	4.9	0		0	0	0	0	6.75545
I3LGP4	I3LGP4_merged	1068	Q	0	0	4.96	0		0	0	0	0	7.80766
I3LGP4	I3LGP4_merged	1069	I	0	0	3.02	0		0	0	0	0	9.85956
I3LGP4	I3LGP4_merged	1070	L	0	0	5.69	0		0	0	0	0	12.1464
I3LGP4	I3LGP4_merged	1071	N	0	0	7.17	0		0	0	0	0	12.2919
I3LGP4	I3LGP4_merged	1072	R	0	0	9.62	0		0	0	0	0	12.6324
I3LGP4	I3LGP4_merged	1073	Q	0	0	8.38	0		0	0	0	0	9.21198
I3LGP4	I3LGP4_merged	1074	P	0	0	8.07	0		0	0	0	0	7.34123
I3LGP4	I3LGP4_merged	1075	M	0	0	2.47	0		0	0	0	0	3.53516
I3LGP4	I3LGP4_merged	1076	E	0	0	5.96	0		0	0	0	0	3.19313
I3LGP4	I3LGP4_merged	1077	G	0	0	7.77	0		0	0	0	0	3.69514
I3LGP4	I3LGP4_merged	1078	R	0	0	6.7	0		0	0	0	0	3.14149
I3LGP4	I3LGP4_merged	1079	S	0	0	3.34	0		0	0	0	0	1.33049
I3LGP4	I3LGP4_merged	1080	R	0	0	2.75	7		3	0	0	10	0
I3LGP4	I3LGP4_merged	1081	D	0	0	4.56	0		0	0	0	0	1.32302
I3LGP4	I3LGP4_merged	1082	G	0	0	6.81	0		0	0	0	0	3.2758
I3LGP4	I3LGP4_merged	1083	G	0	0	9.95	0		0	0	0	0	6.60928
I3LGP4	I3LGP4_merged	1084	L	0	0	8.44	0		0	0	0	0	7.6302
I3LGP4	I3LGP4_merged	1085	R	0	0	9.64	0		0	0	0	0	12.2632
I3LGP4	I3LGP4_merged	1086	F	0	0	12.68	0		0	0	0	0	15.3137
I3LGP4	I3LGP4_merged	1087	G	0	0	11.3	0		0	0	0	0	17.3252
I3LGP4	I3LGP4_merged	1088	E	0	0	12.58	0		0	0	0	0	20.1618
I3LGP4	I3LGP4_merged	1089	M	0	0	8.75	0		0	0	0	0	18.0025
I3LGP4	I3LGP4_merged	1090	E	0	0	9.12	0		0	0	0	0	15.6504
I3LGP4	I3LGP4_merged	1091	R	0	0	14.47	0		0	0	0	0	21.2466
I3LGP4	I3LGP4_merged	1092	D	0	0	14.7	0		0	0	0	0	23.5531
I3LGP4	I3LGP4_merged	1093	C	0	0	13.82	0		0	0	0	0	21.7195
I3LGP4	I3LGP4_merged	1094	Q	0	0	15.91	0		0	0	0	0	20.9563
I3LGP4	I3LGP4_merged	1095	I	0	0	18.85	0		0	0	0	0	26.2294
I3LGP4	I3LGP4_merged	1096	A	0	0	18.76	0		0	0	0	0	27.1369
I3LGP4	I3LGP4_merged	1097	H	0	0	17.31	0		0	0	0	0	23.0876
I3LGP4	I3LGP4_merged	1098	G	0	0	22.39	0		0	0	0	0	28.7431
I3LGP4	I3LGP4_merged	1099	A	0	0	21.73	0		0	0	0	0	26.3449
I3LGP4	I3LGP4_merged	1100	A	0	0	24.54	0		0	0	0	0	27.0917
I3LGP4	I3LGP4_merged	1101	Q	0	0	24.46	0		0	0	0	0	25.0336
I3LGP4	I3LGP4_merged	1102	F	0	0	17.77	0		0	0	0	0	19.3333
I3LGP4	I3LGP4_merged	1103	L	0	0	19.13	0		0	0	0	0	22.5982
I3LGP4	I3LGP4_merged	1104	R	0	0	21.52	0		0	0	0	0	22.0625
[truncated: 95,719 more rows]
